# Supplementary material for: Lack of association between modifiable exposures and glioma risk: a Mendelian randomization analysis
Source: Neuro Oncol. 2019 Oct 30;22(2):207–15. doi: 10.1093/neuonc/noz209 (PMC7442418; doi:10.1093/neuonc/noz209)
Supplement: noz209_suppl_Supplementary_Tables_ST2-ST8 [file noz209_suppl_supplementary_tables_st2-st8.xlsx]

## Sheet: Index
List of Supplementary Tables
ST1	Previous studies implicating or investigating association between various cancers and the 39 modifiable risk factors
ST2	Modifiable risk factors included in MR analysis
ST3	Instrumental variable information: Effect allele, effect allele frequency, effect on exposure, strength of association with Glioma for SNP
ST4	Summary of 8 Glioma GWAS used in meta-analysis
ST5	Causal estimates from Wald ratio, IVW, Maximum Likelihood, Weighted Median Estimator, Weighted Mode Estimater for each exposure and Glioma risk.
ST6	Leave-one-out analysis results for modifiable SNPs.
ST7	MR Egger results - assessing pleiotropy of exposures used.
ST8	Comparison with previous MR studies on Glioma.

## Sheet: Sup. Table 1
Exposure		Type of Study	PMID / DOI	Implicated Cancer(s)	Risk change with increasing Exposure
Lifestyle and dietary factors	Blood carnitine	Case-Control	28077427	Colorectal Cancer	No evidence of relationship
	Blood methionine	Rat models	12437339 / 9061049	Glioma	Increased risk
	Blood selenium	Meta-analysis review of 83 previously published studies	29376219	Multiple cancers	Studies evaluated show decrease risk, however poorly designed, no strong association across all the studies
	Blood zinc	Case-Control	17908366	Glioma	No evidence of relationship
	Circulating 25-hydroxyvitamin D	MR Studies	29089348	Multi Cancer	No evidence of relationship
	Circulating adiponectin	MR Studies	28550647 / 25273172	Colorectal Cancer	No association / Increased risk
	Circulating carotenoids	Cohort Study	17344512	Glioma	No evidence of relationship
	Circulating fetuin-A	Nested Case-Control	25611809	Colorectal Cancer	Increased relative risk
	" "	MR Study	25611809	Colorectal Cancer via AHSG gene	No evidence for genetic causality
	Height	MR Studies	26296642 / 25997436 / 24530603	Breast / Colorectal Cancer / Lung	Increased risk
	" "	Cohort Study	28040713	Glioma	Increased risk
	" "	MR Study	24530603	Esophageal	Decreased risk
	Iron status	Case-Control	23996192	Glioma	No evidence of relationship
	Mono-unsaturated fatty acids	Epidemiological Study	21503242	Pan-cancer review	Weak decrease in risk, review suggests insufficient research
	Poly-unsaturated fatty acids	MR Studies	27490808 / 28968813	Prostate / Lung Cancer	Potential association / Increased risk
	Plasma IGF-I	Nested case-control	17416782	Glioma	Decreased risk
	Serum calcium	Case-Control	11759280	Glioma	Decreased risk in women
	Serum vitamin A1	Meta-analysis of eight case-controls	26516909	Glioma	Decreased risk
	Serum vitamin B12	MR Study	22199995	Prostate	No evidence of relationship
	Serum vitamin B6	Meta-analysis of >100 studies	28376200	Pan-cancer	Weak or null decrease in risk
	Serum vitamin E	Three Cohort Studies	12296512	Glioma	No evidence of relationship
	Circulating C-reactive protein	MR Study	20056955	Pan-Cancer	No association
	Plasma IL-6 sRa	Nested case-control	28594935	Glioma	Some small association between Interleukin-6 and glioma
Inflammatory factors	Serum IgE	MR Study	29540232	Glioma	No association
	Basal metabolic rate	Cohort Study	10.1016/j.respe.2018.05.049	Colorectal Cancer	Increased risk
	Birth weight	Cohort Study	25511376	Brain Tumour	Increased risk
Cardiometabolic factors	Body fat percentage	MR Study	30670737	Meningioma	Associated with increased risk, did not remain significant after correction for multiple testing
	Body mass index	MR Studies	25976416 / 27427428 / 27336604	Multiple Cancer Types	Increased risk
	" "	Cohort Study	28040713	Glioma	No evidence of relationship
	Blood pressure	Case-Control	15277267	Glioma	Found higher prevalance of hypertension in glioma patients
	Hyperglycemia (glucose/proinsulin/HbA1C)	Matched case-control	26093337	Glioma	Diabetes and poor glycemic control (HbA1C) associated with decreased risk of glioma and GBM, whilst insulin levels showed no association.
	HDL cholesterol	MR Studies	29531326	Glioma	No evidence of relationship
	LDL cholesterol	MR Studies	21285406	Multiple Cancer Types	LDL cholesterol levels associated with increased cancer risk, however genetically decreased LDL cholesterol was not.
	Total cholesterol	MR Studies	19889709	Multiple Cancer Types	Deceased risk
	Total triglycerides	Cohort Study	22179083	Brain Tumour	Increased risk
	" "	MR Study	29531326	Glioma	No evidence of relationship
	Waist circumference	Cohort Study	29943102	Glioma	No evidence of relationship
	Waist-to-hip ratio	MR Studies	27336604 / 28594918	Colorectal Cancer / Lung	Increased risk / No association

## Sheet: Sup. Table 2
Supplementary Table 2: Modifiable risk factors considered in MR analysis.
Risk factor class	Trait	PubMed ID	Final Number of SNPs used in MR analysis	PVE by SNPs	Power to identify ORSD of 0.91 or 1.10	Power to identify ORSD of 0.83 or 1.20	Power to identify ORSD of 0.75 or 1.33	Power to identify ORSD of 0.67 or 1.50	F-statistic
Lifestyle and dietary factors	Blood carnitine	24816252	17	0.131814	0.851881	0.999939	1	1	65.4729
	Blood methionine	24816252	1	0.00414423	0.0830962	0.177197	0.370034	0.651758	30.5661
	Blood selenium	23720494	1	0.0204595	0.219629	0.627482	0.951215	0.999446	114.355
	Blood zinc	23720494	2	0.0459248	0.42611	0.928358	0.999729	1	62.5761
	Circulating 25-hydroxyvitamin D	29343764	5	0.0264592	0.270128	0.738496	0.984341	0.999965	431.374
	Circulating adiponectin	22479202	10	0.0177906	0.197044	0.567875	0.921116	0.998187	65.1173
	Circulating carotenoids	19185284	1	0.027731	0.280745	0.758173	0.987798	0.999981	106.358
	Circulating fetuin-A	28379451	1	0.143326	0.8796	0.999978	1	1	1331.92
	Height	30124842	2483	0.379974	0.999159	1	1	1	174.176
	Iron status	25352340	3	0.01153	0.144199	0.403536	0.774912	0.974992	190.396
	Mono-unsaturated fatty acids	27005778	7	0.0288127	0.289741	0.773923	0.990151	0.999989	57.3177
	Omega-3 fatty acids	27005778	5	0.0248032	0.256251	0.710924	0.978423	0.999924	68.8653
	Omega-6 fatty acids	27005778	13	0.0552523	0.494162	0.963696	0.999966	1	60.688
	Plasma IGF-I	29875488	1	0.0144921	0.169146	0.485397	0.860809	0.992546	48.5126
	Serum calcium	24068962	8	0.0258192	0.264772	0.728107	0.982266	0.999953	202.321
	Serum vitamin A1	21878437	2	0.00696463	0.106177	0.265919	0.559721	0.861373	34.6851
	Serum vitamin B12	23754956	9	0.0474277	0.437413	0.935648	0.999805	1	252.076
	Serum vitamin B6	19303062	1	0.0141221	0.166022	0.475557	0.851954	0.991299	26.6721
	Serum vitamin E	21729881	3	0.00650755	0.102412	0.251625	0.531827	0.83765	10.9213
Inflammatory factors	Circulating C-reactive protein	21300955	14	0.0359163	0.347873	0.857174	0.997687	1	220.093
	Plasma IL-6 sRa	29875488	1	0.604334	0.999996	1	1	1	5038.85
	Serum IgE	22075330	3	0.0160861	0.182619	0.526451	0.8938	0.996207	79.6965
Cardiometabolic factors	Basal metabolic rate	NA	694	0.121656	0.822895	0.999848	1	1	65.9826
	Birth weight	NA	94	0.024975	0.257693	0.71389	0.979124	0.99993	52.5833
	Body fat percentage	NA	370	0.0532091	0.479694	0.957754	0.999946	1	50.2371
	Body mass index	30124842	964	0.0786527	0.64092	0.99414	1	1	70.0542
	Diastolic blood pressure	30224653	281	0.0307055	0.305401	0.799401	0.993259	0.999995	85.3756
	Fasting glucose	22581228	23	0.0358073	0.346996	0.856135	0.997634	1	93.7307
	Fasting proinsulin	20081858	8	0.0613346	0.535696	0.977065	0.999992	1	87.3301
	HbA1C levels	20858683	11	0.0183379	0.201677	0.580623	0.928417	0.998575	78.7227
	HDL cholesterol	24097068	57	0.0607347	0.531703	0.97599	0.99999	1	106.549
	LDL cholesterol	24097068	44	0.0788478	0.641994	0.994232	1	1	182.744
	Systolic blood pressure	30224653	220	0.0203605	0.218792	0.625387	0.950323	0.999421	71.5506
	Total cholesterol	27005778	28	0.0944048	0.719955	0.998404	1	1	79.9047
	Total triglycerides	24097068	34	0.0612322	0.535016	0.976884	0.999991	1	180.229
	Waist circumference	NA	318	0.0465966	0.431178	0.931706	0.999766	1	51.6896
	Waist-to-hip ratio	25673412	35	0.0176064	0.195484	0.563524	0.918509	0.998035	57.6558

## Sheet: Sup. Table 3
Supplementary Table 3: Effect allele, frequency, effect on exposure and strength of association with Glioma for SNPs used as instrumental variables.
					Trait			Glioma
Trait	SNP	Effect allele	Other allele	Effect allele frequency	Beta	Standard error	P-value	Beta *	Standard error *	P-value *
Basal metabolic rate	rs1000940	G	A	0.3489	0.0148976	0.00267878	2.67927e-08	-0.00804815	0.0198004	0.684401
Basal metabolic rate	rs10041141	C	T	0.4811	-0.0136195	0.00247224	3.61247e-08	-0.0206027	0.0182074	0.257823
Basal metabolic rate	rs10051589	G	A	0.2962	-0.0151254	0.0027493	3.76795e-08	-0.010612	0.020929	0.612123
Basal metabolic rate	rs10091194	G	A	0.5179	0.0157877	0.00245682	1.3111e-10	-0.00556629	0.0181365	0.758911
Basal metabolic rate	rs10094200	G	C	0.2714	-0.0193729	0.00269251	6.25334e-13	0.0364145	0.0200738	0.0696732
Basal metabolic rate	rs10107388	C	T	0.3877	-0.0155085	0.00254811	1.1568e-09	-0.0265597	0.0196332	0.176122
Basal metabolic rate	rs10111935	A	G	0.2913	0.0308417	0.00272117	9.0221e-30	0.0250955	0.0200891	0.211588
Basal metabolic rate	rs10118701	G	A	0.334	0.0190157	0.00263909	5.79869e-13	0.0182227	0.019256	0.343976
Basal metabolic rate	rs10128597	A	G	0.3151	-0.015171	0.00275421	3.62553e-08	-0.0383344	0.0207439	0.0646049
Basal metabolic rate	rs10181359	G	T	0.3887	0.0150264	0.00247849	1.33979e-09	0.0121477	0.0186125	0.513973
Basal metabolic rate	rs10202701	T	C	0.501	0.0152149	0.00246605	6.84918e-10	0.0293004	0.0182176	0.107757
Basal metabolic rate	rs10202845	G	A	0.1252	-0.0214362	0.00388515	3.44162e-08	0.0098051	0.0278316	0.724612
Basal metabolic rate	rs10214770	G	A	0.5885	0.021491	0.00249096	6.29167e-18	0.0195946	0.018419	0.287408
Basal metabolic rate	rs1023617	A	G	0.3598	-0.0152193	0.00266893	1.18231e-08	-0.0143386	0.0201559	0.476847
Basal metabolic rate	rs10236214	T	C	0.5994	0.0312861	0.00256096	2.58151e-34	0.0339762	0.0191404	0.0758813
Basal metabolic rate	rs10237306	T	G	0.3767	0.0188051	0.00253045	1.07609e-13	-0.0296081	0.018919	0.117584
Basal metabolic rate	rs10237317	G	A	0.4165	0.0142867	0.00249144	9.79952e-09	0.0252462	0.0188606	0.18071
Basal metabolic rate	rs10260993	G	T	0.2515	-0.017811	0.00311029	1.02621e-08	-0.0169041	0.0227275	0.457014
Basal metabolic rate	rs10275719	A	T	0.164	-0.0175539	0.00311712	1.78852e-08	-0.00072826	0.0231499	0.974904
Basal metabolic rate	rs10283100	G	A	0.9463	0.0375827	0.00535315	2.21202e-12	-0.0837519	0.0454726	0.0655029
Basal metabolic rate	rs10404726	T	C	0.4871	-0.0137374	0.00246229	2.41927e-08	-0.0248189	0.018282	0.174603
Basal metabolic rate	rs10423928	A	T	0.2137	-0.0229851	0.00310957	1.45264e-13	0.0402308	0.0223953	0.0724313
Basal metabolic rate	rs1043413	G	C	0.4095	0.0148309	0.00252077	4.02099e-09	-0.0220279	0.0186238	0.236895
Basal metabolic rate	rs1047891	A	C	0.3012	0.025788	0.00264275	1.71682e-22	0.00712837	0.0200887	0.722705
Basal metabolic rate	rs10483727	C	T	0.5964	-0.0330799	0.00252159	2.63381e-39	0.0223239	0.0184168	0.225455
Basal metabolic rate	rs1057035	C	T	0.3608	0.014394	0.00253725	1.40388e-08	0.00528658	0.0195711	0.787067
Basal metabolic rate	rs1057941	A	G	0.3917	-0.0173453	0.00250721	4.58303e-12	0.0431464	0.0248321	0.0822942
Basal metabolic rate	rs1064213	A	G	0.5239	0.0175942	0.00245939	8.45065e-13	0.0103948	0.01812	0.566193
Basal metabolic rate	rs1073160	A	G	0.4841	0.0147042	0.00245736	2.18302e-09	0.00942367	0.0183654	0.607866
Basal metabolic rate	rs10741669	A	G	0.8757	0.0212822	0.0037845	1.87255e-08	-0.00642766	0.0303746	0.832409
Basal metabolic rate	rs10746837	A	G	0.6103	-0.0157745	0.00249	2.37374e-10	0.0148595	0.0185401	0.422856
Basal metabolic rate	rs10748128	T	G	0.3529	0.0174281	0.00258437	1.54731e-11	-0.00446945	0.0191127	0.815104
Basal metabolic rate	rs10775348	G	A	0.7177	0.0204811	0.00268546	2.41496e-14	-0.00546252	0.0202445	0.787293
Basal metabolic rate	rs10777860	A	G	0.5318	-0.0217154	0.00246074	1.10215e-18	-0.0249464	0.0180987	0.168093
Basal metabolic rate	rs10782550	C	T	0.2028	-0.0171104	0.00298249	9.64756e-09	-0.000361979	0.0319274	0.990954
Basal metabolic rate	rs10787738	T	C	0.2724	0.0156156	0.0028246	3.23393e-08	-0.027208	0.0214201	0.204009
Basal metabolic rate	rs1080312	A	G	0.0219	-0.0502015	0.00777503	1.07114e-10	0.0290187	0.0591044	0.623445
Basal metabolic rate	rs10811901	A	G	0.6093	0.0159287	0.00248092	1.35988e-10	-0.00864662	0.0182977	0.636532
Basal metabolic rate	rs10832963	G	T	0.7197	-0.0157097	0.00282155	2.58252e-08	-0.0347063	0.0213396	0.103869
Basal metabolic rate	rs10835498	A	G	0.4573	0.0143869	0.00248038	6.62733e-09	0.00658222	0.0187726	0.725866
Basal metabolic rate	rs10843139	G	T	0.2863	-0.0203145	0.00269443	4.72962e-14	0.028899	0.0202185	0.152908
Basal metabolic rate	rs10861678	A	G	0.2932	-0.01704	0.00278367	9.283e-10	-0.0257643	0.0206261	0.211625
Basal metabolic rate	rs10897932	G	A	0.4443	-0.0140222	0.00246847	1.34378e-08	-0.00217729	0.0253038	0.93143
Basal metabolic rate	rs10931008	C	T	0.3111	-0.0190316	0.00258472	1.80087e-13	-0.0178727	0.0192268	0.35259
Basal metabolic rate	rs10932200	C	A	0.4175	0.0147426	0.00247183	2.46039e-09	0.00563792	0.0183104	0.758152
Basal metabolic rate	rs10938398	A	G	0.4205	0.020791	0.00247884	4.99088e-17	-0.00896439	0.0183568	0.625308
Basal metabolic rate	rs10995366	A	G	0.2346	-0.0169722	0.00283144	2.04747e-09	-0.00900371	0.021228	0.671462
Basal metabolic rate	rs11014285	A	G	0.164	0.0261236	0.00330506	2.70581e-15	0.0185072	0.0254327	0.466801
Basal metabolic rate	rs11030119	A	G	0.2823	0.0295531	0.00265854	1.05754e-28	0.0336577	0.0204315	0.0994871
Basal metabolic rate	rs11042321	A	G	0.4394	0.0162738	0.00250098	7.68113e-11	0.00821825	0.0190735	0.666561
Basal metabolic rate	rs11060406	T	C	0.0258	-0.0379825	0.00645501	4.0043e-09	-0.0503368	0.054002	0.35127
Basal metabolic rate	rs11065979	T	C	0.4394	-0.0228047	0.00247608	3.28019e-20	-0.00623007	0.0187975	0.740319
Basal metabolic rate	rs11071182	G	A	0.8817	0.021307	0.00366645	6.20299e-09	0.0126562	0.028302	0.654741
Basal metabolic rate	rs11098675	G	A	0.7962	-0.023687	0.00312419	3.41592e-14	-0.0392205	0.022357	0.0793825
Basal metabolic rate	rs111391498	G	A	0.0417	-0.0451593	0.00572105	2.94651e-15	0.0502862	0.0462552	0.276971
Basal metabolic rate	rs11150745	G	A	0.3151	-0.0195545	0.00263444	1.15039e-13	0.0141794	0.019657	0.470698
Basal metabolic rate	rs111640872	C	G	0.2903	0.025088	0.0026101	7.17068e-22	-0.00351447	0.0194339	0.856491
Basal metabolic rate	rs11187838	A	G	0.4553	0.0204089	0.00247976	1.87611e-16	0.00139912	0.0183116	0.939096
Basal metabolic rate	rs111901479	A	G	0.0954	0.0361947	0.00433283	6.64656e-17	-0.028614	0.0312711	0.360177
Basal metabolic rate	rs11196169	G	A	0.5636	-0.0150326	0.00246016	9.95125e-10	-0.0105752	0.0197024	0.591441
Basal metabolic rate	rs11205303	C	T	0.3688	0.0171114	0.00249841	7.45326e-12	0.0131296	0.01965	0.504024
Basal metabolic rate	rs11205617	A	G	0.2982	0.0190883	0.00263966	4.793e-13	-0.0211868	0.0195443	0.278346
Basal metabolic rate	rs11217863	A	G	0.1024	-0.0247255	0.00383813	1.18018e-10	0.0177962	0.0291256	0.541189
Basal metabolic rate	rs11242111	G	A	0.9453	-0.0324336	0.00563527	8.64748e-09	-0.00200583	0.0364847	0.956156
Basal metabolic rate	rs11242236	A	G	0.4831	-0.0148003	0.00246664	1.97306e-09	-0.0176058	0.0181813	0.332872
Basal metabolic rate	rs11245450	A	G	0.4155	-0.0161311	0.00248668	8.76708e-11	0.0168398	0.0182428	0.35596
Basal metabolic rate	rs11246328	C	T	0.5467	0.0143531	0.00247702	6.85857e-09	-0.00744072	0.0201853	0.712411
Basal metabolic rate	rs112635299	T	G	0.0169	0.0514695	0.00851813	1.52052e-09	0.0025823	0.0672059	0.96935
Basal metabolic rate	rs112758380	A	G	0.0527	0.0362225	0.00527186	6.3902e-12	-0.0134351	0.0414098	0.745604
Basal metabolic rate	rs112867328	T	C	0.0219	0.0530929	0.00937615	1.49253e-08	-0.0521657	0.0743976	0.483194
Basal metabolic rate	rs112957890	G	A	0.2575	0.0189991	0.00278061	8.34564e-12	-0.0406461	0.0210729	0.0537512
Basal metabolic rate	rs113386058	T	A	0.0278	-0.0421128	0.00726566	6.79238e-09	-0.0631428	0.0566444	0.264969
Basal metabolic rate	rs113457986	G	A	0.0149	0.0627999	0.0101011	5.06891e-10	0.152444	0.0790124	0.0536846
Basal metabolic rate	rs114278107	G	T	0.1779	-0.0230901	0.00316202	2.83427e-13	-0.0540143	0.0242993	0.026224
Basal metabolic rate	rs115070315	C	T	0.0249	-0.0474955	0.00862221	3.62152e-08	0.0270319	0.0731888	0.711871
Basal metabolic rate	rs11545482	T	C	0.0129	-0.0530599	0.00859865	6.80535e-10	0.00243106	0.076997	0.974812
Basal metabolic rate	rs11546878	T	C	0.1799	-0.0308735	0.00323007	1.20663e-21	0.042415	0.0244802	0.083162
Basal metabolic rate	rs11578046	A	G	0.335	-0.0190529	0.00262361	3.81948e-13	0.0169875	0.0193719	0.380534
Basal metabolic rate	rs11580196	G	A	0.1531	-0.0184965	0.00325085	1.27342e-08	-0.00440538	0.0248062	0.859044
Basal metabolic rate	rs11589536	A	C	0.3887	0.0174655	0.00250978	3.43369e-12	0.00454128	0.0186178	0.807292
Basal metabolic rate	rs11594322	C	A	0.1561	-0.0241378	0.00360762	2.22296e-11	0.00250191	0.0270663	0.926351
Basal metabolic rate	rs116072427	C	G	0.0825	-0.0390181	0.00477791	3.18977e-16	-0.030791	0.0362934	0.396221
Basal metabolic rate	rs11609105	C	A	0.2873	0.0178483	0.00281757	2.38212e-10	0.0154115	0.0212157	0.46758
Basal metabolic rate	rs11609241	A	G	0.0467	-0.0279612	0.00506729	3.43215e-08	0.0885	0.0374112	0.0180009
Basal metabolic rate	rs116165844	T	G	0.1243	-0.021734	0.00356683	1.10707e-09	-0.12155	0.0268739	6.09706e-06
Basal metabolic rate	rs11642015	T	C	0.4324	0.062574	0.00250284	7.96761e-138	-0.0235343	0.0184629	0.202421
Basal metabolic rate	rs11642430	G	C	0.3817	0.0379566	0.00250472	7.42567e-52	0.00180137	0.0185302	0.922558
Basal metabolic rate	rs11653367	G	A	0.3111	-0.0161226	0.00262112	7.70754e-10	0.00399414	0.0202643	0.843748
Basal metabolic rate	rs11657325	A	G	0.2744	-0.0230532	0.00282116	3.05555e-16	0.0106106	0.0209457	0.612449
Basal metabolic rate	rs11658342	A	G	0.3907	-0.0142641	0.00252693	1.65478e-08	-0.00979303	0.0189268	0.604866
Basal metabolic rate	rs11667280	G	C	0.2197	-0.0175799	0.00304533	7.80561e-09	0.0400486	0.0227005	0.0776954
Basal metabolic rate	rs11677279	C	G	0.675	0.0142047	0.002578	3.5917e-08	-0.0164001	0.0192029	0.393081
Basal metabolic rate	rs11678716	C	G	0	-0.0313956	0.00486919	1.13624e-10	-0.0303591	0.0373985	0.416922
Basal metabolic rate	rs11689727	A	C	0.2992	-0.0186064	0.00260821	9.78589e-13	-0.00743848	0.0193573	0.700776
Basal metabolic rate	rs11695297	A	T	0.6421	0.0142825	0.0025272	1.59152e-08	-0.0278012	0.0193064	0.149868
Basal metabolic rate	rs11709402	G	A	0.2654	0.0181252	0.00273912	3.66711e-11	-0.0188554	0.0205598	0.359092
Basal metabolic rate	rs11723262	C	T	0.4254	-0.0145772	0.00247683	3.97398e-09	0.0157352	0.0183369	0.390829
Basal metabolic rate	rs1173727	C	T	0.5795	-0.0171168	0.00250375	8.13057e-12	0.0244642	0.018357	0.182633
Basal metabolic rate	rs11748619	G	C	0.6561	0.0143951	0.00251641	1.06302e-08	0.00794461	0.0187877	0.672396
Basal metabolic rate	rs117612812	T	C	0.0119	0.0650476	0.010352	3.31274e-10	0.149992	0.0791101	0.0579615
Basal metabolic rate	rs117837409	G	A	0.0239	0.0339309	0.00582946	5.86951e-09	-0.041828	0.0529045	0.429159
Basal metabolic rate	rs11784242	G	A	0.2137	-0.0209121	0.0028401	1.80009e-13	-0.0150637	0.020938	0.471869
Basal metabolic rate	rs11802147	G	A	0.3211	-0.0164269	0.00267327	8.01121e-10	-0.0168725	0.0199646	0.398044
Basal metabolic rate	rs118136297	T	C	0.0765	0.0319341	0.00499173	1.58277e-10	-0.0185307	0.0336184	0.581492
Basal metabolic rate	rs1184570	T	C	0.5388	-0.0160752	0.00246	6.38558e-11	0.0156612	0.0181769	0.388907
Basal metabolic rate	rs11855017	A	C	0.166	0.0204275	0.00317589	1.26042e-10	-0.0293176	0.0238987	0.219919
Basal metabolic rate	rs11867479	T	C	0.3459	0.0141863	0.00256142	3.05344e-08	-0.0171406	0.0190611	0.36852
Basal metabolic rate	rs1187115	A	C	0.834	-0.0485543	0.00327018	7.4823e-50	0.00169101	0.0240396	0.943921
Basal metabolic rate	rs11873305	C	A	0.0308	-0.0685885	0.00633338	2.51656e-27	-0.00803522	0.0474589	0.865553
Basal metabolic rate	rs11880992	A	G	0.4344	0.0217228	0.00250003	3.67266e-18	-0.0111074	0.0184321	0.546767
Basal metabolic rate	rs11922605	C	A	0.1521	-0.0180968	0.0033168	4.86984e-08	-0.0114647	0.0243596	0.637894
Basal metabolic rate	rs11937249	T	G	0.6412	-0.0143795	0.00255648	1.85964e-08	-0.0062507	0.0190345	0.742619
Basal metabolic rate	rs12041740	A	G	0.7356	-0.0240065	0.00281011	1.31419e-17	-0.0365966	0.0205978	0.075613
Basal metabolic rate	rs12048049	G	C	0.2883	0.0215571	0.00271529	2.04176e-15	-0.0057817	0.0201029	0.773649
Basal metabolic rate	rs12051245	C	T	0.2664	0.0245371	0.00291625	3.97958e-17	-0.0256618	0.0253908	0.312173
Basal metabolic rate	rs12072845	A	G	0.4175	-0.0214743	0.00251434	1.33929e-17	-0.000456078	0.0187278	0.980571
Basal metabolic rate	rs12073468	T	C	0.2197	0.0188624	0.00292147	1.07344e-10	-0.00746943	0.0219525	0.733665
Basal metabolic rate	rs12124756	C	T	0.4682	-0.0146265	0.00246388	2.91726e-09	-0.0276019	0.0183679	0.13291
Basal metabolic rate	rs12135550	C	T	0.2266	0.0174211	0.00295732	3.84589e-09	0.00750232	0.0222103	0.735525
Basal metabolic rate	rs12140153	T	G	0.0666	-0.0273558	0.00415519	4.5999e-11	-0.0758561	0.0334918	0.0235177
Basal metabolic rate	rs12209223	A	C	0.1103	0.0278542	0.00405604	6.55376e-12	-0.0173318	0.032102	0.589267
Basal metabolic rate	rs1228024	A	C	0.662	-0.0161448	0.0025953	4.9522e-10	0.0162531	0.0196263	0.407598
Basal metabolic rate	rs1233387	T	C	0.2555	-0.0163481	0.00290442	1.81737e-08	-0.0211787	0.0212381	0.318664
Basal metabolic rate	rs12356443	G	C	0.0646	0.0255294	0.00428437	2.54439e-09	-0.0491947	0.033251	0.139008
Basal metabolic rate	rs12375196	A	C	0.4105	0.0142463	0.00248548	9.94406e-09	0.0071025	0.0184789	0.700714
Basal metabolic rate	rs12443906	T	C	0.7247	-0.023245	0.00274656	2.60925e-17	-0.0152943	0.0207446	0.460961
Basal metabolic rate	rs12451657	T	C	0.1223	-0.0242279	0.00374878	1.02872e-10	-0.027854	0.0276074	0.313008
Basal metabolic rate	rs12454712	C	T	0.3857	0.0156907	0.00253637	6.16759e-10	-0.00414966	0.0188738	0.825977
Basal metabolic rate	rs12475607	C	T	0.1024	0.02258	0.00405186	2.50936e-08	0.0600556	0.0340707	0.0779547
Basal metabolic rate	rs12476059	C	T	0.1103	-0.0189836	0.00340735	2.52907e-08	-0.0084546	0.0279753	0.762487
Basal metabolic rate	rs12479357	G	A	0.5934	0.0155591	0.00254588	9.88043e-10	0.0152559	0.0191331	0.425244
Basal metabolic rate	rs12484438	C	T	0.3191	-0.0164377	0.00258934	2.18121e-10	0.0571488	0.0190838	0.00274779
Basal metabolic rate	rs12500748	C	A	0.4155	-0.0148619	0.00247384	1.88427e-09	-0.00425567	0.0183433	0.816537
Basal metabolic rate	rs12514473	C	T	0.2087	-0.0183225	0.00286072	1.50739e-10	-0.020059	0.0215802	0.352625
Basal metabolic rate	rs1260326	C	T	0.5895	0.030821	0.00251495	1.60498e-34	0.0434794	0.0185831	0.0192977
Basal metabolic rate	rs12629746	A	C	0.4682	-0.0216482	0.00245806	1.29089e-18	0.00841869	0.0184275	0.647775
Basal metabolic rate	rs12633841	T	G	0.1948	0.0235196	0.003223	2.93982e-13	0.00484968	0.0236634	0.837615
Basal metabolic rate	rs12638455	A	C	0.5567	0.0198728	0.00248836	1.39488e-15	0.0187099	0.0185747	0.313802
Basal metabolic rate	rs12682601	A	C	0.3748	-0.0177128	0.00263869	1.91264e-11	0.04108	0.0193503	0.0337568
Basal metabolic rate	rs12713004	G	A	0.7187	0.0260854	0.00275345	2.71686e-21	0.0507449	0.0205469	0.0135221
Basal metabolic rate	rs12811171	T	C	0.3459	0.0141846	0.0025745	3.5982e-08	0.000248098	0.0192498	0.989717
Basal metabolic rate	rs12813149	A	G	0.2545	-0.0173725	0.00285921	1.23374e-09	0.00845487	0.0211355	0.689133
Basal metabolic rate	rs1286138	G	T	0.7137	0.0185864	0.00261942	1.29017e-12	-0.00487644	0.019312	0.800648
Basal metabolic rate	rs12879423	G	A	0.6551	0.0243225	0.00263202	2.4569e-20	-0.0144764	0.0196009	0.460177
Basal metabolic rate	rs12889702	C	A	0.326	0.0155493	0.00265488	4.72112e-09	-0.00245255	0.0196464	0.900655
Basal metabolic rate	rs12906197	T	C	0.4155	-0.018837	0.00248504	3.46106e-14	0.0322998	0.0190097	0.0892969
Basal metabolic rate	rs12951408	C	T	0.5577	0.0163657	0.00247355	3.6887e-11	-0.0222241	0.0184702	0.228882
Basal metabolic rate	rs12953492	C	T	0.1958	0.0174778	0.00295363	3.27402e-09	-0.0126605	0.0219853	0.564709
Basal metabolic rate	rs1296527	C	T	0.171	-0.0217593	0.00351911	6.28901e-10	-0.0717625	0.0250674	0.00419935
Basal metabolic rate	rs12989742	C	T	0.3161	0.0164805	0.00267523	7.26214e-10	-0.00870137	0.0196416	0.65776
Basal metabolic rate	rs13124829	G	A	0.3231	0.0157225	0.00263184	2.31783e-09	0.00454404	0.0194927	0.815673
Basal metabolic rate	rs13130148	T	C	0.1282	-0.0211114	0.00353051	2.23804e-09	-0.0259128	0.0259486	0.317978
Basal metabolic rate	rs13226	C	T	0.0706	-0.0285652	0.0043859	7.37756e-11	-0.00196461	0.033056	0.952608
Basal metabolic rate	rs13233381	C	T	0.2107	-0.0255213	0.0029448	4.47424e-18	0.0259444	0.0222436	0.243463
Basal metabolic rate	rs1325596	A	G	0.5547	0.0221074	0.00246792	3.32456e-19	0.0156622	0.0182079	0.389685
Basal metabolic rate	rs13340461	T	C	0.3161	0.0298217	0.00275752	2.96374e-27	-8.75729e-06	0.019933	0.999649
Basal metabolic rate	rs13381549	A	C	0.0408	0.0296447	0.00532436	2.58262e-08	-0.0596436	0.0506248	0.238736
Basal metabolic rate	rs13386222	G	A	0.2803	-0.0161311	0.00277133	5.86665e-09	-0.00666961	0.0205834	0.745917
Basal metabolic rate	rs1342395	A	C	0.7038	0.0163414	0.0026124	3.97104e-10	-0.0305701	0.0192635	0.112525
Basal metabolic rate	rs13430869	T	G	0.6899	0.0231799	0.00282811	2.48908e-16	-0.0104344	0.0204133	0.609243
Basal metabolic rate	rs1351394	C	T	0.5497	-0.0408363	0.0024564	4.91049e-62	-2.88591e-05	0.0184144	0.99875
Basal metabolic rate	rs1376750	T	C	0.168	0.0201657	0.00352522	1.06348e-08	-0.0139771	0.0355815	0.694453
Basal metabolic rate	rs139868653	T	C	0.0119	-0.048993	0.00812101	1.61253e-09	0.00239427	0.0652412	0.970725
Basal metabolic rate	rs139996541	T	G	0.0328	0.0426583	0.00766123	2.57777e-08	-0.0477124	0.071663	0.505546
Basal metabolic rate	rs1407031	T	C	0.3996	-0.0142273	0.00250771	1.40078e-08	-0.00724117	0.0185882	0.696864
Basal metabolic rate	rs141403611	G	C	0.0905	-0.0224217	0.00403493	2.74853e-08	-0.0122427	0.0325393	0.706736
Basal metabolic rate	rs141729694	T	C	0.0905	0.0332117	0.00472778	2.14787e-12	-0.0254463	0.0339372	0.453371
Basal metabolic rate	rs142611765	A	G	0.0457	-0.0375277	0.00627711	2.25424e-09	-0.0743767	0.0498823	0.135949
Basal metabolic rate	rs143384	G	A	0.4115	0.0561447	0.00250286	2.31287e-111	-0.0262605	0.0187409	0.161143
Basal metabolic rate	rs143840904	T	C	0.0229	-0.0723424	0.00893657	5.74057e-16	-0.0472999	0.0865764	0.584835
Basal metabolic rate	rs146815522	T	G	0.0129	-0.0626553	0.00937987	2.39705e-11	-0.0501106	0.0867335	0.563431
Basal metabolic rate	rs147233090	T	C	0.0229	-0.044741	0.00797288	2.00566e-08	0.0188029	0.0564653	0.739135
Basal metabolic rate	rs1472852	A	C	0.1252	-0.0461796	0.00338147	1.89214e-42	0.0184651	0.0251686	0.463159
Basal metabolic rate	rs1476387	T	G	0.4314	-0.0218453	0.00249984	2.37001e-18	-0.00695682	0.0183792	0.705047
Basal metabolic rate	rs1478575	A	T	0.661	0.0300477	0.00264511	6.71827e-30	-0.00925426	0.0194549	0.634304
Basal metabolic rate	rs148225495	A	C	0.0308	0.0372246	0.00672654	3.13256e-08	-0.0416863	0.0583091	0.474659
Basal metabolic rate	rs149229890	T	G	0.0169	0.0651453	0.0116725	2.39209e-08	0.0414127	0.102521	0.686253
Basal metabolic rate	rs149972755	T	C	0.0239	0.0377013	0.00667945	1.65913e-08	0.114458	0.051196	0.0253719
Basal metabolic rate	rs150260898	G	A	0.0388	-0.038948	0.0046916	1.03062e-16	-0.0250894	0.0405099	0.535692
Basal metabolic rate	rs150353	G	T	0.4334	0.0167937	0.00246724	1.00073e-11	-0.0264874	0.0182427	0.146517
Basal metabolic rate	rs1514176	A	G	0.5716	-0.0147298	0.00248497	3.07703e-09	0.0217459	0.0181809	0.231664
Basal metabolic rate	rs1520929	C	T	0.4672	-0.0158602	0.00247102	1.37857e-10	-0.00465337	0.0182889	0.799159
Basal metabolic rate	rs1524445	T	C	0.4006	-0.0143508	0.00248858	8.09272e-09	-0.00732779	0.0184985	0.69201
Basal metabolic rate	rs1534043	T	C	0.2913	0.0189402	0.00261863	4.74141e-13	0.0166758	0.0195453	0.393554
Basal metabolic rate	rs153560	A	G	0.6282	0.0173442	0.00251351	5.19512e-12	-0.00782784	0.0191399	0.682554
Basal metabolic rate	rs1541597	T	G	0.1998	0.0179322	0.003068	5.07388e-09	-0.0043041	0.0224961	0.84827
Basal metabolic rate	rs1542224	C	T	0.7107	0.0218688	0.00273997	1.45161e-15	0.0129643	0.0201947	0.520895
Basal metabolic rate	rs1544459	C	T	0.4791	0.0144958	0.00246708	4.21539e-09	-0.0144488	0.018289	0.429513
Basal metabolic rate	rs1552234	A	G	0.4245	0.014904	0.00246353	1.45126e-09	0.0163258	0.0181647	0.368778
Basal metabolic rate	rs1573891	C	G	0.166	-0.0334064	0.00338126	5.12744e-23	0.0134446	0.0250842	0.591973
Basal metabolic rate	rs157577	C	G	0.6859	0.0250315	0.0027373	6.01777e-20	-0.0136715	0.020826	0.511528
Basal metabolic rate	rs1582931	A	G	0.498	-0.0312415	0.00246022	6.13728e-37	-0.000968186	0.0189307	0.959211
Basal metabolic rate	rs1600055	T	G	0.3777	0.0149002	0.00254955	5.09356e-09	0.0186035	0.0252347	0.460989
Basal metabolic rate	rs16869017	T	C	0.0736	0.0271959	0.0043906	5.86863e-10	0.000503215	0.0336749	0.988077
Basal metabolic rate	rs16927092	T	A	0.1879	0.0169269	0.00297226	1.23539e-08	-0.0110842	0.0223548	0.620012
Basal metabolic rate	rs16930370	C	T	0.1839	0.0228725	0.00324961	1.9462e-12	-0.0367633	0.0236189	0.119584
Basal metabolic rate	rs17024393	C	T	0.0328	0.0487664	0.00774846	3.10389e-10	0.0271884	0.0544634	0.617635
Basal metabolic rate	rs17042314	C	T	0.1054	0.0217184	0.00374836	6.87509e-09	0.00412492	0.0290907	0.887242
Basal metabolic rate	rs17178006	G	T	0.0815	-0.026505	0.00382285	4.11835e-12	0.0312461	0.0318119	0.325994
Basal metabolic rate	rs1724557	A	C	0.5795	-0.0142928	0.00249609	1.02872e-08	0.0138649	0.018742	0.459436
Basal metabolic rate	rs17256211	G	A	0.6571	0.0197118	0.00257553	1.96093e-14	0.00979661	0.0192552	0.610909
Basal metabolic rate	rs17265387	T	C	0.2247	-0.0165061	0.0028959	1.20046e-08	-0.0500402	0.0220876	0.0234798
Basal metabolic rate	rs1731259	G	T	0.495	0.0152662	0.00246066	5.50677e-10	0.0314315	0.0181854	0.0839178
Basal metabolic rate	rs17363646	G	A	0.171	0.0234793	0.00359907	6.86938e-11	0.00292107	0.0260587	0.910747
Basal metabolic rate	rs17551974	A	C	0.17	-0.0197112	0.00316037	4.46665e-10	-0.0288241	0.0234749	0.219496
Basal metabolic rate	rs17741497	A	G	0.334	-0.0157119	0.00259071	1.32295e-09	0.0427843	0.0194156	0.0275524
Basal metabolic rate	rs17761801	A	G	0.2058	-0.0206042	0.00305277	1.48748e-11	0.0416376	0.031546	0.186868
Basal metabolic rate	rs17770336	T	C	0.3022	0.0191293	0.00262513	3.17739e-13	0.0292994	0.0196707	0.136358
Basal metabolic rate	rs17835270	T	C	0.2863	0.0156706	0.0028706	4.79137e-08	0.0250643	0.0212337	0.237842
Basal metabolic rate	rs1815518	T	C	0.1918	0.0226782	0.00322676	2.09614e-12	-0.0273606	0.0239169	0.252631
Basal metabolic rate	rs181895	A	G	0.5964	0.0150436	0.00249618	1.67556e-09	-0.0207769	0.0185937	0.263816
Basal metabolic rate	rs1837367	A	G	0.4662	0.0146721	0.00245781	2.38123e-09	0.0225511	0.0181511	0.214085
Basal metabolic rate	rs1861410	T	C	0.5696	-0.015705	0.00247154	2.09623e-10	-0.0219928	0.0183351	0.230338
Basal metabolic rate	rs186281175	C	T	0.0229	0.0412949	0.00674732	9.35628e-10	0.0340678	0.0525735	0.516983
Basal metabolic rate	rs1864193	A	C	0.161	-0.0227846	0.00353959	1.21947e-10	-0.0353353	0.0269504	0.189816
Basal metabolic rate	rs1878528	G	A	0.3241	0.0202582	0.00265065	2.13221e-14	0.0255058	0.01955	0.192014
Basal metabolic rate	rs1911250	G	A	0.3817	0.015161	0.00252039	1.79684e-09	0.00507822	0.0189142	0.788325
Basal metabolic rate	rs1927635	C	T	0.3668	0.0159281	0.00256804	5.5658e-10	0.0172697	0.0264583	0.513941
Basal metabolic rate	rs194633	A	C	0.4692	-0.0150902	0.00247383	1.0622e-09	0.0361853	0.018383	0.0490212
Basal metabolic rate	rs1967315	A	G	0.2932	0.0190704	0.00277271	6.08521e-12	0.0177928	0.0214706	0.407271
Basal metabolic rate	rs1969844	T	C	0.328	0.0161587	0.00254963	2.33588e-10	0.0181566	0.019041	0.340308
Basal metabolic rate	rs1971955	G	A	0.8459	-0.0215182	0.00349078	7.0884e-10	-0.0182879	0.0251828	0.467714
Basal metabolic rate	rs197372	C	T	0.3449	0.0165809	0.00265578	4.28774e-10	0.0116702	0.0195171	0.549877
Basal metabolic rate	rs2005172	C	A	0.6382	0.0332433	0.00256217	1.74067e-38	0.00114529	0.0194277	0.952991
Basal metabolic rate	rs2043290	C	T	0.498	0.0141874	0.00245712	7.74743e-09	-0.000399708	0.018265	0.982541
Basal metabolic rate	rs2066827	G	T	0.2425	-0.016676	0.00290759	9.7407e-09	-0.0350802	0.0211298	0.0968683
Basal metabolic rate	rs2069408	G	A	0.3201	-0.0211292	0.00259474	3.86623e-16	-0.0144598	0.0192044	0.451484
Basal metabolic rate	rs2102278	G	A	0.2803	0.0182715	0.00262887	3.6503e-12	0.00589899	0.0201392	0.76959
Basal metabolic rate	rs2106929	T	G	0.1342	0.0212731	0.00359234	3.18759e-09	-0.0265003	0.027321	0.332065
Basal metabolic rate	rs2115459	C	T	0.5179	-0.015248	0.00246084	5.78884e-10	-0.0324931	0.0188673	0.0850352
Basal metabolic rate	rs2118663	C	T	0.1938	-0.0183872	0.00311952	3.7684e-09	-0.0188453	0.0234127	0.420867
Basal metabolic rate	rs2121058	C	T	0.2028	-0.0184865	0.00292507	2.6189e-10	-0.00835468	0.0215395	0.698107
Basal metabolic rate	rs2134963	A	C	0.328	-0.0153553	0.00266714	8.55706e-09	0.0318798	0.0194571	0.101326
Basal metabolic rate	rs213656	G	T	0.6034	-0.0146882	0.00250052	4.25644e-09	-0.0102107	0.0186507	0.584055
Basal metabolic rate	rs2148564	G	A	0.7326	0.0180435	0.00274354	4.81513e-11	0.00904662	0.0206322	0.661046
Basal metabolic rate	rs2157663	T	C	0.1103	-0.0243968	0.004168	4.822e-09	-0.0132775	0.0304381	0.662681
Basal metabolic rate	rs2158045	T	C	0.4533	0.0188947	0.0024595	1.56647e-14	0.0141225	0.0183902	0.442527
Basal metabolic rate	rs216193	G	A	0.6133	-0.0144701	0.00253522	1.14654e-08	-0.00801545	0.0246395	0.744947
Basal metabolic rate	rs2168101	A	C	0.2952	-0.016148	0.00265336	1.15967e-09	-0.0166787	0.022393	0.456382
Basal metabolic rate	rs2206734	T	C	0.175	-0.0178758	0.00323086	3.15299e-08	-0.0244398	0.0234952	0.298244
Basal metabolic rate	rs2229840	T	C	0.1551	0.0323877	0.00334559	3.66706e-22	-0.0206838	0.0245265	0.399047
Basal metabolic rate	rs2230033	A	G	0.497	-0.0199724	0.00247798	7.65634e-16	0.00476098	0.0182535	0.794227
Basal metabolic rate	rs2238435	G	C	0.6143	0.0290441	0.00252486	1.28733e-30	0.00742062	0.0186911	0.691357
Basal metabolic rate	rs2239647	C	A	0.5427	-0.0138129	0.00247014	2.24708e-08	-0.0118284	0.0184583	0.521643
Basal metabolic rate	rs224045	C	T	0.5765	-0.0138649	0.00249087	2.60398e-08	-0.0168404	0.0185004	0.362678
Basal metabolic rate	rs2241960	G	A	0.2803	0.0158806	0.00275366	8.07426e-09	0.0238131	0.020586	0.247369
Basal metabolic rate	rs2252720	T	C	0.67	-0.0202849	0.00262082	9.97216e-15	-0.0576316	0.0195013	0.00312392
Basal metabolic rate	rs2270894	G	C	0.2157	-0.0240692	0.00304236	2.55359e-15	-0.00430702	0.0238305	0.856575
Basal metabolic rate	rs2274116	T	C	0.3121	-0.0143997	0.00258618	2.57998e-08	0.00149916	0.0199951	0.940233
Basal metabolic rate	rs2277138	C	T	0.4105	-0.0283652	0.00251221	1.47234e-29	0.014207	0.0185166	0.442929
Basal metabolic rate	rs2277339	G	T	0.1113	-0.0292458	0.00403821	4.42245e-13	0.0631608	0.0297894	0.0339855
Basal metabolic rate	rs2279396	C	A	0.6272	-0.0144337	0.00255145	1.54103e-08	-0.014158	0.0188791	0.453295
Basal metabolic rate	rs2280940	T	C	0.6551	0.0185662	0.00265728	2.81466e-12	0.00731077	0.0198	0.711956
Basal metabolic rate	rs2281175	C	T	0.4016	0.0164641	0.00250175	4.67872e-11	0.0345339	0.0217868	0.112946
Basal metabolic rate	rs2282231	T	C	0.1988	0.0243262	0.00300225	5.39546e-16	0.00972904	0.0219744	0.657951
Basal metabolic rate	rs2288671	C	T	0.4493	0.0154236	0.00246954	4.22861e-10	0.0198819	0.0185475	0.283743
Basal metabolic rate	rs2289976	A	G	0.2823	0.0179326	0.00266192	1.62267e-11	0.0176583	0.0199554	0.376218
Basal metabolic rate	rs2290345	T	C	0.17	0.018705	0.00324955	8.60995e-09	-0.0161807	0.0246502	0.511558
Basal metabolic rate	rs2296316	C	T	0.4612	-0.0158691	0.00246309	1.17485e-10	0.00251404	0.0183514	0.891035
Basal metabolic rate	rs2303262	T	C	0.7853	-0.0165923	0.00292589	1.42196e-08	0.0125196	0.021599	0.562157
Basal metabolic rate	rs2307111	C	T	0.3956	-0.030905	0.00251446	1.03103e-34	0.0201858	0.0185043	0.275331
Basal metabolic rate	rs2313200	A	G	0.4155	-0.0151697	0.00254737	2.60235e-09	-0.0401679	0.0187481	0.0321528
Basal metabolic rate	rs2319817	A	G	0.1034	0.0259914	0.00382049	1.02538e-11	0.027514	0.0316392	0.384509
Basal metabolic rate	rs2332326	C	G	0.8748	-0.0220744	0.00394343	2.17324e-08	0.0321984	0.0293636	0.272842
Basal metabolic rate	rs2363081	A	G	0.4861	-0.0155519	0.00245735	2.47526e-10	0.0242717	0.0183479	0.185882
Basal metabolic rate	rs2369463	C	T	0.1571	-0.0183524	0.00327309	2.05934e-08	0.00427886	0.0246104	0.861973
Basal metabolic rate	rs2396348	T	C	0.339	0.0159269	0.00267347	2.56556e-09	0.00344153	0.0194167	0.859315
Basal metabolic rate	rs240764	A	G	0.4652	0.0136012	0.00246221	3.31594e-08	0.00971384	0.0182173	0.59388
Basal metabolic rate	rs2413592	G	A	0.7177	0.0167725	0.00281254	2.47194e-09	0.00841017	0.0206173	0.683333
Basal metabolic rate	rs2419076	A	G	0.5547	-0.0182694	0.00248341	1.89087e-13	-0.0292184	0.0182903	0.110158
Basal metabolic rate	rs2439823	G	A	0.5457	0.0144771	0.0024681	4.47707e-09	-0.00708844	0.0185049	0.701677
Basal metabolic rate	rs244711	T	C	0.662	0.0237354	0.00264973	3.33293e-19	-0.0273279	0.0218339	0.210707
Basal metabolic rate	rs2455561	G	T	0.497	-0.0173876	0.00246131	1.61641e-12	0.00983993	0.018226	0.589276
Basal metabolic rate	rs246435	G	A	0.9254	-0.0251466	0.00461269	4.99533e-08	-0.0478511	0.0341791	0.16151
Basal metabolic rate	rs2476998	T	C	0.2873	0.0153663	0.00272435	1.6986e-08	-0.019658	0.0198223	0.321337
Basal metabolic rate	rs2508710	T	G	0.1869	0.0207919	0.0031252	2.8773e-11	0.0242426	0.0239191	0.310809
Basal metabolic rate	rs252758	A	T	0.2127	-0.0274086	0.00285379	7.72266e-22	0.0236408	0.0214244	0.26983
Basal metabolic rate	rs2533879	A	G	0.2922	-0.0354538	0.00267763	5.22278e-40	-0.0139575	0.0200088	0.485448
Basal metabolic rate	rs2542713	C	A	0.5537	-0.0147578	0.00248668	2.94614e-09	-0.021936	0.0183876	0.232879
Basal metabolic rate	rs254963	G	A	0.4682	-0.0143058	0.00247117	7.08331e-09	-0.00522699	0.0191078	0.784429
Basal metabolic rate	rs25849	G	C	0.2863	0.0263209	0.00271467	3.16229e-22	-0.0235441	0.0212603	0.268112
Basal metabolic rate	rs2592831	C	T	0.332	0.0203202	0.00260143	5.6816e-15	-0.00782113	0.0191331	0.682705
Basal metabolic rate	rs2602713	C	A	0.3986	0.014336	0.00247673	7.11736e-09	0.00731667	0.0190094	0.700314
Basal metabolic rate	rs2610986	T	C	0.666	-0.0172944	0.00258929	2.40591e-11	-0.0179704	0.0206143	0.383348
Basal metabolic rate	rs2647085	C	T	0.2783	-0.0166546	0.00285149	5.20399e-09	-0.00937685	0.0207933	0.652021
Basal metabolic rate	rs2647268	G	A	0.3718	-0.0253348	0.00252064	9.17533e-24	0.0196555	0.0187614	0.294795
Basal metabolic rate	rs2650965	G	A	0.3628	-0.0156203	0.00261623	2.36686e-09	0.0154388	0.019006	0.416611
Basal metabolic rate	rs2678204	G	T	0.3052	0.0217541	0.00258973	4.47638e-17	0.0209708	0.0193964	0.279621
Basal metabolic rate	rs2721938	T	C	0.6083	-0.0215659	0.00250762	7.99688e-18	-0.0284679	0.0184783	0.123411
Basal metabolic rate	rs2733287	C	A	0.4493	0.0156014	0.00245747	2.17637e-10	0.0369036	0.0182418	0.0430712
Basal metabolic rate	rs2744965	T	C	0.1243	0.0638829	0.00354586	1.57575e-72	-0.00314507	0.0260625	0.903949
Basal metabolic rate	rs274677	C	T	0.6421	-0.0150472	0.00261536	8.75494e-09	0.0139377	0.0190843	0.465195
Basal metabolic rate	rs2761844	T	G	0.0885	-0.0250225	0.0042279	3.25351e-09	0.0234617	0.0318637	0.461541
Basal metabolic rate	rs281438	G	T	0.2734	0.015932	0.00267247	2.50172e-09	-0.00434819	0.0200937	0.828679
Basal metabolic rate	rs281780	C	G	0.6441	0.0144132	0.00255581	1.70789e-08	-0.0218592	0.0188114	0.245227
Basal metabolic rate	rs283475	T	G	0.2763	-0.0165017	0.00258024	1.60293e-10	0.00655441	0.0195174	0.737003
Basal metabolic rate	rs28377284	C	G	0.1819	-0.0177164	0.00308982	9.82764e-09	0.00719582	0.0229946	0.75433
Basal metabolic rate	rs2842385	G	A	0.174	0.0233651	0.00307359	2.92554e-14	-0.00828926	0.0230185	0.718762
Basal metabolic rate	rs284315	G	A	0.5368	-0.0158773	0.00245687	1.03178e-10	-0.024985	0.0184728	0.176207
Basal metabolic rate	rs28457693	G	A	0.1123	0.0398376	0.00397102	1.11023e-23	0.0747161	0.0299265	0.0125373
Basal metabolic rate	rs28642975	A	G	0.4294	0.0222699	0.00246146	1.47115e-19	-0.00420598	0.0183701	0.818901
Basal metabolic rate	rs28756926	T	C	0.502	0.0169035	0.00246304	6.76087e-12	-0.00554166	0.0186376	0.766209
Basal metabolic rate	rs2876826	G	A	0.2594	0.0212032	0.00294532	6.08099e-13	0.0230097	0.0219375	0.294236
Basal metabolic rate	rs2885697	T	G	0.6869	-0.029723	0.00260106	3.09641e-30	0.0149153	0.0191618	0.43634
Basal metabolic rate	rs2897968	A	G	0.6362	0.0226364	0.00251323	2.13062e-19	-0.018638	0.0185968	0.31624
Basal metabolic rate	rs2900208	A	C	0.3539	0.0199617	0.00256643	7.38852e-15	0.00796733	0.0193455	0.680454
Basal metabolic rate	rs2926799	A	G	0.8191	-0.0169989	0.00308712	3.66609e-08	-0.0031341	0.0247186	0.899106
Basal metabolic rate	rs2930973	A	G	0.5169	-0.0171856	0.00245958	2.80981e-12	0.0229241	0.0191912	0.232278
Basal metabolic rate	rs2979655	G	T	0.1958	0.0204788	0.00336237	1.12631e-09	-0.00159622	0.0241392	0.947278
Basal metabolic rate	rs29938	C	T	0.6551	0.0160608	0.0025904	5.64781e-10	-0.0118741	0.0191875	0.536017
Basal metabolic rate	rs310307	G	A	0.4344	-0.0142417	0.0024704	8.17652e-09	-0.000276894	0.0182726	0.98791
Basal metabolic rate	rs3118915	T	C	0.2137	-0.0466883	0.00298387	3.65033e-55	0.0138333	0.0219044	0.527694
Basal metabolic rate	rs31210	A	G	0.2684	-0.0202568	0.00282848	7.98178e-13	-0.0348359	0.0294014	0.236081
Basal metabolic rate	rs3128334	A	G	0.6322	-0.0146678	0.00254707	8.48459e-09	0.0123922	0.0190175	0.514645
Basal metabolic rate	rs3130046	G	C	0.1461	0.0411074	0.00308486	1.68512e-40	-0.0564368	0.0239529	0.0184648
Basal metabolic rate	rs3134614	C	G	0.8917	0.020264	0.00370242	4.42363e-08	-0.0205739	0.0282988	0.46721
Basal metabolic rate	rs3212260	T	A	0.2326	0.0205948	0.0028027	2.01311e-13	0.0294625	0.0212332	0.165269
Basal metabolic rate	rs33966734	A	C	0.0129	-0.110103	0.0107272	1.03298e-24	-0.0179148	0.109195	0.869682
Basal metabolic rate	rs33967909	A	G	0.2714	0.0232801	0.00299321	7.40695e-15	-0.0193173	0.0215783	0.37067
Basal metabolic rate	rs34013557	T	C	0.0517	-0.0292823	0.00508724	8.62e-09	0.108018	0.039713	0.00652896
Basal metabolic rate	rs34060476	G	A	0.1233	0.0268829	0.00360304	8.59601e-14	0.0184693	0.0278658	0.507463
Basal metabolic rate	rs34170044	C	T	0.5606	0.0143859	0.00246925	5.6818e-09	0.0162687	0.0184334	0.377471
Basal metabolic rate	rs34297248	A	G	0.1958	-0.0193165	0.00307849	3.50888e-10	-0.0110992	0.0231561	0.631711
Basal metabolic rate	rs343935	C	T	0.1759	0.0207548	0.00334955	5.78694e-10	-0.0413289	0.0252096	0.101129
Basal metabolic rate	rs34478611	A	G	0.2227	0.0187757	0.00286243	5.41261e-11	-0.0233737	0.0215219	0.27746
Basal metabolic rate	rs34517439	A	C	0.0915	0.0570666	0.00370357	1.49645e-53	0.0542922	0.029936	0.069738
Basal metabolic rate	rs34879158	C	A	0.2425	-0.0324023	0.00279314	4.14382e-31	0.0512168	0.0209731	0.0146053
Basal metabolic rate	rs34898535	T	C	0.3867	-0.0196478	0.00253525	9.22521e-15	0.010357	0.0188625	0.582951
Basal metabolic rate	rs34914463	C	T	0.0994	0.0263369	0.00362417	3.6835e-13	-0.0151575	0.0291281	0.602804
Basal metabolic rate	rs34949187	A	G	0.165	-0.0209045	0.00314626	3.05254e-11	0.0128583	0.0256007	0.615484
Basal metabolic rate	rs34997336	A	G	0.2247	0.0215737	0.00304426	1.37643e-12	0.0277936	0.0224968	0.216664
Basal metabolic rate	rs35506085	A	G	0.2256	-0.0288426	0.00318633	1.41187e-19	-0.0240754	0.0233943	0.303427
Basal metabolic rate	rs35533339	T	C	0.3042	0.0174697	0.00263434	3.32781e-11	0.00316501	0.0278711	0.909587
Basal metabolic rate	rs35626515	A	C	0.3509	0.0234053	0.00249935	7.68319e-21	0.0512881	0.0260649	0.0491018
Basal metabolic rate	rs35631456	T	C	0.1183	-0.024349	0.00382791	2.00845e-10	-0.0395374	0.0430577	0.358492
Basal metabolic rate	rs35637261	A	G	0.1759	0.02087	0.00300565	3.83022e-12	-0.00560431	0.0224614	0.802968
Basal metabolic rate	rs35679149	G	A	0.0308	-0.0416318	0.00760519	4.3998e-08	-0.0173551	0.0654362	0.790839
Basal metabolic rate	rs35710322	C	T	0.4334	0.0182005	0.00247507	1.93498e-13	-0.0221497	0.0182477	0.22481
Basal metabolic rate	rs357501	A	G	0.3976	0.0175265	0.002534	4.63834e-12	-0.0123653	0.0185922	0.505999
Basal metabolic rate	rs35756741	T	C	0.1014	-0.0264942	0.00424882	4.50351e-10	-0.0275182	0.0311682	0.377293
Basal metabolic rate	rs357868	T	G	0.3926	-0.0165431	0.00248897	3.00447e-11	0.0102728	0.0186156	0.581059
Basal metabolic rate	rs35804313	T	C	0.2445	-0.0182497	0.00298838	1.01706e-09	-0.0064054	0.0219502	0.770428
Basal metabolic rate	rs35874463	G	A	0.0527	0.0360111	0.00526672	8.07344e-12	0.0139004	0.0444635	0.754566
Basal metabolic rate	rs35910339	G	C	0.6581	-0.019396	0.00264047	2.05164e-13	0.0642418	0.0195732	0.00103028
Basal metabolic rate	rs36000545	G	A	0.3807	-0.0224047	0.00251509	5.21442e-19	0.00477846	0.019825	0.809531
Basal metabolic rate	rs36120387	T	C	0.1054	-0.0244094	0.00393246	5.40209e-10	0.0153564	0.0318181	0.629357
Basal metabolic rate	rs365738	T	C	0.666	-0.015372	0.00263883	5.70696e-09	0.00609506	0.0194894	0.75448
Basal metabolic rate	rs3730071	A	C	0.0278	-0.039608	0.00716505	3.24263e-08	0.00379178	0.0582309	0.948081
Basal metabolic rate	rs3737251	C	G	0.1839	-0.0206656	0.00328851	3.30048e-10	0.00330178	0.0233951	0.887766
Basal metabolic rate	rs3738449	A	G	0.331	-0.018545	0.00260977	1.1971e-12	-0.000157344	0.0192614	0.993482
Basal metabolic rate	rs3740591	T	C	0.4404	0.0184179	0.00247177	9.26237e-14	-0.00887172	0.0270134	0.742595
Basal metabolic rate	rs3742716	A	G	0.2883	-0.0144894	0.00262093	3.23518e-08	-0.0314776	0.0193865	0.104442
Basal metabolic rate	rs374335	G	A	0.3082	-0.0179872	0.00263613	8.90745e-12	-0.0150932	0.0193828	0.436161
Basal metabolic rate	rs3753614	A	G	0.5865	0.0159366	0.00247732	1.25235e-10	0.00345419	0.0187111	0.853538
Basal metabolic rate	rs3754863	A	G	0.0616	-0.0319573	0.00578985	3.40176e-08	0.0769921	0.0458791	0.0933172
Basal metabolic rate	rs3756668	A	G	0.4543	-0.0197583	0.00246471	1.09151e-15	-0.0260266	0.0184164	0.157589
Basal metabolic rate	rs3765351	T	C	0.5487	-0.0168251	0.00246513	8.79506e-12	0.0222243	0.0181477	0.220713
Basal metabolic rate	rs3766437	G	A	0.3996	0.0146192	0.00246782	3.14614e-09	0.0313279	0.0186183	0.092445
Basal metabolic rate	rs3795503	T	C	0.3012	0.0163839	0.00264127	5.54436e-10	0.00473625	0.0201237	0.813932
Basal metabolic rate	rs3798519	C	A	0.1819	0.0352946	0.00320926	3.96341e-28	0.00355725	0.0235771	0.880072
Basal metabolic rate	rs3802725	T	G	0.4483	0.0274465	0.00248127	1.95073e-28	-0.0266041	0.0183938	0.148074
Basal metabolic rate	rs3803286	G	A	0.6809	-0.0172364	0.00260528	3.69803e-11	0.0237131	0.0193175	0.219617
Basal metabolic rate	rs3809570	A	C	0.2495	0.0191364	0.00286357	2.34938e-11	0.0158889	0.0208256	0.445494
Basal metabolic rate	rs3810291	A	G	0.663	0.0276603	0.00262766	6.57865e-26	-0.00417169	0.0196247	0.83166
Basal metabolic rate	rs3811463	C	T	0.504	-0.0142008	0.00246359	8.20933e-09	-0.0149184	0.018246	0.413572
Basal metabolic rate	rs3814333	T	C	0.3002	0.0220993	0.00264022	5.77081e-17	0.00558436	0.0195766	0.775448
Basal metabolic rate	rs3814828	G	A	0.6292	-0.0143522	0.00252376	1.29524e-08	0.0078872	0.0188495	0.675632
Basal metabolic rate	rs3818416	C	A	0.7793	0.0234417	0.00290169	6.57283e-16	-0.0124697	0.0215612	0.563035
Basal metabolic rate	rs3850625	A	G	0.1183	-0.0215607	0.00379771	1.36958e-08	0.0379198	0.0279299	0.174566
Basal metabolic rate	rs3853252	A	G	0.4195	0.0249785	0.00246635	4.1965e-24	-0.0271641	0.0182537	0.136714
Basal metabolic rate	rs3857602	A	G	0.3419	0.0159104	0.00260719	1.04549e-09	0.0187331	0.0193102	0.331989
Basal metabolic rate	rs3858652	A	C	0.6769	0.014501	0.00260066	2.46474e-08	-0.00325197	0.019375	0.866706
Basal metabolic rate	rs3861879	G	A	0.4722	0.0148856	0.00247668	1.85344e-09	0.0482415	0.0183787	0.00866845
Basal metabolic rate	rs3931	G	A	0.2903	-0.0211833	0.00262939	7.8845e-16	-0.0238716	0.0194561	0.219843
Basal metabolic rate	rs3966775	A	C	0.508	0.0222917	0.00246131	1.34979e-19	0.00935431	0.01827	0.608648
Basal metabolic rate	rs4073717	T	G	0.2117	-0.0281654	0.00306493	3.96553e-20	0.0134352	0.0229021	0.55745
Basal metabolic rate	rs407819	A	G	0.1441	0.0199945	0.00348173	9.32482e-09	0.0241754	0.0263198	0.358344
Basal metabolic rate	rs4082793	T	C	0.4304	-0.0150699	0.00248234	1.27377e-09	-5.68943e-05	0.018498	0.997546
Basal metabolic rate	rs4083497	G	A	0.7823	-0.0172825	0.00305727	1.57866e-08	0.0349546	0.023672	0.139778
Basal metabolic rate	rs41271299	T	C	0.0437	0.0680058	0.00554658	1.49519e-34	-0.0705543	0.0486401	0.146909
Basal metabolic rate	rs4128460	G	A	0.2276	-0.0214843	0.00302238	1.17633e-12	-0.00733731	0.0222573	0.741658
Basal metabolic rate	rs41284816	T	G	0.0258	0.1224	0.00879309	4.92749e-44	0.0469434	0.0640607	0.463683
Basal metabolic rate	rs41311445	C	A	0.0974	-0.0373668	0.00415285	2.31345e-19	0.063577	0.0312261	0.0417482
Basal metabolic rate	rs4143843	T	C	0.4573	-0.0147615	0.0024689	2.24754e-09	0.00136055	0.0183766	0.940981
Basal metabolic rate	rs41544614	G	C	0.0368	-0.037175	0.0067707	4.00959e-08	-0.00691029	0.0504149	0.890977
Basal metabolic rate	rs42044	G	T	0.3151	0.0434204	0.00276607	1.6475e-55	-0.0183315	0.0202632	0.36564
Basal metabolic rate	rs4233168	T	A	0.9115	-0.0283089	0.00453021	4.13875e-10	0.0300437	0.0344963	0.383795
Basal metabolic rate	rs4235012	C	T	0.5417	0.0146034	0.00247975	3.88812e-09	0.0118035	0.0183422	0.519891
Basal metabolic rate	rs4239060	A	G	0.1809	-0.0204448	0.00316323	1.0262e-10	0.0218993	0.0237159	0.355799
Basal metabolic rate	rs4240326	G	A	0.5258	-0.0341774	0.00246848	1.39164e-43	-0.0118419	0.0182027	0.515332
Basal metabolic rate	rs4243464	T	C	0.7296	0.0225436	0.00275188	2.57645e-16	-0.0382925	0.0205915	0.0629388
Basal metabolic rate	rs4282339	A	G	0.2137	-0.0254041	0.00303445	5.69252e-17	-0.0381128	0.0223678	0.088397
Basal metabolic rate	rs4290163	T	G	0.4115	0.0189341	0.00251808	5.5212e-14	-0.0500078	0.0184876	0.00683171
Basal metabolic rate	rs4301837	C	T	0.498	-0.015087	0.00245686	8.2217e-10	-0.00815987	0.0183845	0.657155
Basal metabolic rate	rs4369056	T	C	0.1332	0.0230633	0.00371737	5.50468e-10	0.0248432	0.0274198	0.364919
Basal metabolic rate	rs4407366	T	C	0.6143	0.0149754	0.00252391	2.96954e-09	-0.0149117	0.0186679	0.424413
Basal metabolic rate	rs4428159	C	G	0.0785	0.0236825	0.00419706	1.67626e-08	0.0280462	0.0368277	0.446328
Basal metabolic rate	rs4447106	A	G	0.1113	-0.0254836	0.00388812	5.60237e-11	0.00766879	0.0297564	0.796624
Basal metabolic rate	rs4477562	T	C	0.1103	0.0275557	0.00367049	6.04892e-14	0.000212814	0.0272097	0.99376
Basal metabolic rate	rs4556959	G	A	0.9563	-0.0441663	0.00629302	2.2504e-12	0.00507474	0.0456982	0.911577
Basal metabolic rate	rs4613239	G	C	0.1213	0.0217132	0.0037953	1.05951e-08	-0.0501714	0.027681	0.0699117
Basal metabolic rate	rs4627713	C	T	0.0239	0.0486485	0.00746209	7.06806e-11	0.0317631	0.0572259	0.578862
Basal metabolic rate	rs4635681	G	A	0.159	0.0194387	0.00338158	9.01829e-09	-0.00197296	0.0251491	0.93747
Basal metabolic rate	rs4650639	T	C	0.7624	0.0176848	0.00300176	3.83225e-09	0.00187346	0.0221094	0.932472
Basal metabolic rate	rs4652839	G	C	0.6312	0.0252997	0.0026196	4.58354e-22	-0.0174651	0.0192814	0.365042
Basal metabolic rate	rs4660586	T	C	0.7276	-0.0157851	0.00279375	1.60475e-08	0.0200267	0.020578	0.330449
Basal metabolic rate	rs4680	A	G	0.5	0.0134425	0.00245826	4.54759e-08	0.00137289	0.0185247	0.940922
Basal metabolic rate	rs4693128	T	C	0.171	-0.0178125	0.0031243	1.19036e-08	-0.0140556	0.0237253	0.553562
Basal metabolic rate	rs4711633	T	C	0.6074	-0.0144456	0.00250077	7.63568e-09	-0.0196099	0.0184355	0.287461
Basal metabolic rate	rs4713942	A	G	0.3797	0.0153498	0.00256443	2.15771e-09	-0.0143394	0.0188608	0.447089
Basal metabolic rate	rs4751889	C	T	0.4115	-0.0176538	0.0024944	1.47179e-12	-0.0206994	0.0184258	0.261271
Basal metabolic rate	rs475591	C	T	0.5755	0.0169477	0.00248749	9.56349e-12	-0.0196758	0.0185154	0.287931
Basal metabolic rate	rs4776970	T	A	0.3777	-0.0194889	0.00256374	2.92931e-14	-0.0114497	0.0188583	0.543756
Basal metabolic rate	rs4778918	C	T	0.4085	-0.0155879	0.00248672	3.65065e-10	-0.0275802	0.0185599	0.137277
Basal metabolic rate	rs4804090	T	C	0.4095	-0.0202659	0.00252119	9.1428e-16	0.0137814	0.021227	0.516184
Basal metabolic rate	rs4819021	C	T	0.495	-0.0162596	0.00245993	3.85519e-11	-0.0194348	0.0186611	0.297661
Basal metabolic rate	rs4857330	C	T	0.5815	-0.0161294	0.00246985	6.56173e-11	-0.000804418	0.0183941	0.965118
Basal metabolic rate	rs4864766	G	T	0.2068	0.0183712	0.00312639	4.20283e-09	0.0498933	0.0228517	0.0290103
Basal metabolic rate	rs4865956	A	T	0.6968	-0.0155702	0.00267246	5.67756e-09	0.000632986	0.0199452	0.974682
Basal metabolic rate	rs4868125	G	C	0.6193	0.0192446	0.00248892	1.06077e-14	0.0422044	0.0194357	0.0298939
Basal metabolic rate	rs4870941	C	G	0.2227	-0.0259752	0.00288165	1.99766e-19	0.00183689	0.0217249	0.932617
Basal metabolic rate	rs4895917	T	C	0.341	-0.0165449	0.00262873	3.10015e-10	0.031051	0.0195835	0.112838
Basal metabolic rate	rs4917451	C	T	0.5517	0.0142614	0.00248132	9.06373e-09	0.000674666	0.0182765	0.970553
Basal metabolic rate	rs4940940	A	G	0.1978	-0.0209183	0.0031308	2.36896e-11	-0.0322543	0.0228078	0.157308
Basal metabolic rate	rs4980067	A	C	0.5577	-0.0175169	0.00245688	1.00763e-12	0.0657094	0.0191061	0.000583481
Basal metabolic rate	rs4985148	C	A	0.3171	-0.0173105	0.00266174	7.85831e-11	-0.0185374	0.0197109	0.34698
Basal metabolic rate	rs508347	C	T	0.7207	-0.0206181	0.00268247	1.51914e-14	0.0243554	0.0201144	0.225956
Basal metabolic rate	rs509035	A	G	0.2763	0.0256003	0.00263551	2.65792e-22	0.0511256	0.0196439	0.00925132
Basal metabolic rate	rs520829	G	T	0.4811	0.0213415	0.00245991	4.12605e-18	-0.0205594	0.0187751	0.273501
Basal metabolic rate	rs543874	G	A	0.1869	0.0446168	0.00302678	3.66172e-49	-0.0309584	0.0229069	0.17654
Basal metabolic rate	rs55681913	C	T	0.1044	0.0409854	0.00394756	3.00561e-25	0.0079079	0.0312595	0.800287
Basal metabolic rate	rs55726687	A	G	0.1879	0.0243855	0.00300984	5.42797e-16	-0.0297684	0.0224109	0.18408
Basal metabolic rate	rs55745040	G	T	0.1909	-0.0178064	0.00325307	4.40934e-08	0.00999636	0.0234019	0.669263
Basal metabolic rate	rs557748	A	G	0.2048	0.0176545	0.00301631	4.83093e-09	0.0021008	0.0220723	0.924173
Basal metabolic rate	rs557951	G	T	0.3181	0.0152738	0.00264843	8.06997e-09	8.61126e-05	0.0193868	0.996456
Basal metabolic rate	rs55831773	T	C	0.2207	-0.0246882	0.00308416	1.20011e-15	-0.0513819	0.0239161	0.0316801
Basal metabolic rate	rs560505	G	A	0.3658	-0.017559	0.00254793	5.53179e-12	0.00463383	0.0187367	0.804665
Basal metabolic rate	rs56161855	T	A	0.1571	0.0245435	0.00362896	1.35172e-11	0.0437481	0.0268432	0.10315
Basal metabolic rate	rs56169492	T	C	0.2386	-0.0170522	0.00287009	2.8291e-09	0.0176877	0.0211356	0.402668
Basal metabolic rate	rs56238630	C	T	0.0209	-0.0672555	0.00736437	6.72691e-20	-0.0453459	0.0551876	0.411266
Basal metabolic rate	rs56277911	T	C	0.0905	-0.0230708	0.00415439	2.80457e-08	-0.00921133	0.0326139	0.77761
Basal metabolic rate	rs56311196	T	C	0.1849	-0.0202907	0.00355044	1.09797e-08	-0.0236936	0.025344	0.349849
Basal metabolic rate	rs57126421	G	A	0.2376	-0.0168654	0.00289499	5.6909e-09	-0.0137401	0.0216625	0.525897
Basal metabolic rate	rs57477602	A	G	0.0437	0.041442	0.0058324	1.20155e-12	-0.00247303	0.0448866	0.956063
Basal metabolic rate	rs5752989	A	G	0.5706	-0.0162513	0.00248347	6.00582e-11	-0.0262215	0.0182689	0.151199
Basal metabolic rate	rs57635800	A	G	0.3032	0.0218702	0.00270609	6.39936e-16	0.0125899	0.0208351	0.545668
Basal metabolic rate	rs58895838	G	A	0.2435	-0.0160073	0.0028752	2.58789e-08	-0.033544	0.0212223	0.113969
Basal metabolic rate	rs59066169	T	C	0.0815	-0.0258038	0.00455849	1.50979e-08	-0.0237504	0.0474146	0.616435
Basal metabolic rate	rs59985551	T	C	0.2286	-0.0287128	0.00294454	1.83602e-22	-0.000865095	0.0213934	0.967744
Basal metabolic rate	rs60077625	A	G	0.2913	0.0219679	0.00264208	9.23754e-17	-0.065597	0.0195842	0.000809639
Basal metabolic rate	rs602364	T	C	0.2992	0.0162854	0.00272615	2.32064e-09	-0.00561971	0.0201809	0.780654
Basal metabolic rate	rs6026578	G	C	0.6431	-0.0145936	0.00253735	8.85292e-09	-0.0314334	0.0201507	0.118781
Basal metabolic rate	rs6031847	T	C	0.2853	0.0206626	0.00277504	9.65397e-14	0.0256365	0.0203311	0.207328
Basal metabolic rate	rs6050446	G	A	0.9692	0.0389753	0.00685694	1.3163e-08	-0.0385959	0.0549772	0.482658
Basal metabolic rate	rs607472	G	C	0.4085	0.0180092	0.0024927	5.03019e-13	0.0497776	0.0188433	0.00825008
Basal metabolic rate	rs6088638	C	T	0.1561	0.0281208	0.00323049	3.19508e-18	-0.0343619	0.0246308	0.162992
Basal metabolic rate	rs6096886	G	A	0.1819	-0.0306152	0.00313071	1.39536e-22	0.0390324	0.0235492	0.0974211
Basal metabolic rate	rs6124472	A	G	0.1531	-0.0248408	0.00348269	9.86594e-13	-0.00456021	0.02598	0.860665
Basal metabolic rate	rs61729527	T	C	0.0497	-0.0380008	0.00557536	9.38629e-12	0.042571	0.0467724	0.362731
Basal metabolic rate	rs61765651	T	C	0.174	-0.0234607	0.00311617	5.13799e-14	-0.00213584	0.0239543	0.928952
Basal metabolic rate	rs61791109	C	T	0.2863	0.0160542	0.00274762	5.13469e-09	0.00270295	0.020046	0.892741
Basal metabolic rate	rs61849823	C	T	0.171	0.0183281	0.00331929	3.35997e-08	-0.0120975	0.0254287	0.634257
Basal metabolic rate	rs61855849	A	G	0.2744	-0.0193834	0.00280911	5.20208e-12	-0.0122965	0.0206738	0.551984
Basal metabolic rate	rs61862463	G	A	0.0169	0.0452835	0.00810332	2.29515e-08	-0.0820593	0.0620716	0.186165
Basal metabolic rate	rs61947194	A	G	0.2038	0.0188136	0.00290383	9.25282e-11	-0.00677498	0.0221249	0.759441
Basal metabolic rate	rs62070645	A	C	0.2843	-0.0364452	0.00276997	1.58174e-39	-0.0169219	0.0205948	0.411271
Basal metabolic rate	rs62075854	T	C	0.4254	-0.0142642	0.002531	1.74375e-08	-0.00611352	0.0186419	0.742953
Basal metabolic rate	rs62076130	A	G	0.0537	-0.0279165	0.00481461	6.70606e-09	-0.0128708	0.0372243	0.72952
Basal metabolic rate	rs62106258	C	T	0.0437	-0.0905966	0.00571835	1.64464e-56	-0.0904691	0.0476154	0.0574338
Basal metabolic rate	rs62127683	T	C	0.2157	0.0191686	0.00291764	5.04226e-11	0.00962046	0.0222232	0.665086
Basal metabolic rate	rs62130981	T	C	0.3698	-0.0138686	0.00252714	4.07083e-08	-0.0380681	0.0193516	0.0491623
Basal metabolic rate	rs62234801	C	T	0.3101	0.0176081	0.00273245	1.1646e-10	-0.00620203	0.0201109	0.757785
Basal metabolic rate	rs62246314	A	G	0.0895	0.0244352	0.00407174	1.96077e-09	-0.00923627	0.029696	0.75578
Basal metabolic rate	rs6235	G	C	0.2594	0.0255715	0.00277428	3.06248e-20	0.0215021	0.0203774	0.291339
Basal metabolic rate	rs62365724	T	C	0.6431	-0.0178987	0.00253391	1.62508e-12	-0.00928526	0.0186404	0.618396
Basal metabolic rate	rs62395828	G	A	0.0358	-0.0356853	0.00586455	1.16691e-09	0.0155685	0.0423877	0.713405
Basal metabolic rate	rs62396185	C	G	0.2823	-0.0380408	0.00281246	1.12913e-41	0.00124979	0.0204143	0.951183
Basal metabolic rate	rs62442203	C	G	0.4115	-0.0154438	0.0025036	6.89797e-10	-0.00955962	0.0185659	0.606621
Basal metabolic rate	rs62466110	C	T	0.0706	-0.0339122	0.0049437	6.91245e-12	0.00376659	0.0449853	0.933272
Basal metabolic rate	rs62477684	T	C	0.4443	-0.0142435	0.00248921	1.05294e-08	0.0273239	0.0190642	0.151785
Basal metabolic rate	rs62515433	T	A	0.2276	0.0306604	0.00295357	3.05993e-25	-0.0302804	0.022615	0.180588
Basal metabolic rate	rs62621197	T	C	0.0527	-0.0587593	0.00660066	5.50982e-19	-0.0051125	0.0565118	0.927915
Basal metabolic rate	rs62621812	A	G	0.0199	0.0694388	0.00854316	4.37983e-16	0.100535	0.0601475	0.0946277
Basal metabolic rate	rs629710	C	A	0.7167	0.015118	0.00273791	3.35919e-08	0.0143897	0.0213994	0.501306
Basal metabolic rate	rs632224	G	A	0.4195	-0.0168626	0.00248346	1.12352e-11	0.0205606	0.0184052	0.263948
Basal metabolic rate	rs64388	C	G	0.2992	0.0178241	0.00273016	6.65001e-11	-0.0281511	0.0216526	0.193559
Basal metabolic rate	rs6445198	T	G	0.3946	-0.0157726	0.00249169	2.45317e-10	-0.00695001	0.0184748	0.706776
Basal metabolic rate	rs6460270	G	C	0.1948	0.0179554	0.0029845	1.78722e-09	0.0119245	0.0227	0.59937
Basal metabolic rate	rs6489159	A	G	0.7416	0.0271843	0.00279586	2.41995e-22	0.0161616	0.0207402	0.435838
Basal metabolic rate	rs6511690	C	T	0.8449	0.0182562	0.00326187	2.18447e-08	-0.0175634	0.0240968	0.466083
Basal metabolic rate	rs652112	C	T	0.0984	0.0276269	0.00402076	6.38407e-12	0.0725454	0.0294665	0.0138179
Basal metabolic rate	rs6563808	C	T	0.6948	-0.0162335	0.00278578	5.63957e-09	-0.0146804	0.0203842	0.471411
Basal metabolic rate	rs6567160	C	T	0.2396	0.0705938	0.00289884	7.11907e-131	0.031347	0.0211781	0.13883
Basal metabolic rate	rs6570509	T	G	0.3201	-0.0281751	0.00272197	4.17802e-25	0.0475887	0.0200537	0.0176414
Basal metabolic rate	rs6598540	G	A	0.2406	-0.021109	0.00274628	1.51762e-14	0.00285169	0.0207525	0.890703
Basal metabolic rate	rs662115	T	C	0.4583	0.0135758	0.00247044	3.90353e-08	0.000915649	0.018221	0.959921
Basal metabolic rate	rs6753852	A	G	0.7087	-0.0184932	0.00267875	5.07783e-12	0.0471083	0.0202973	0.0202913
Basal metabolic rate	rs676105	C	T	0.2932	0.0211329	0.00266717	2.31959e-15	-0.0125087	0.0201082	0.533898
Basal metabolic rate	rs6762578	A	G	0.8161	0.0250956	0.00295656	2.1083e-17	-0.0106997	0.0227208	0.637697
Basal metabolic rate	rs6762851	C	T	0.3598	-0.0205141	0.00256583	1.29854e-15	0.0142248	0.0189215	0.452184
Basal metabolic rate	rs67631072	T	C	0.5328	-0.0149765	0.00247218	1.37965e-09	-0.0551112	0.0199827	0.0058167
Basal metabolic rate	rs676845	C	A	0.6889	-0.0153129	0.00265419	7.96709e-09	-0.0355275	0.021723	0.10195
Basal metabolic rate	rs6779752	A	G	0.6402	-0.0229263	0.00255948	3.34067e-19	-0.013806	0.0187489	0.46151
Basal metabolic rate	rs6792892	C	T	0.5209	0.02437	0.00246202	4.26048e-23	0.0482579	0.0180606	0.0075401
Basal metabolic rate	rs68106312	A	G	0.1044	0.032538	0.0041542	4.79473e-15	0.0185791	0.031932	0.56068
Basal metabolic rate	rs68156080	G	A	0.3032	-0.0160402	0.00275685	5.95054e-09	-0.0184446	0.0207362	0.37374
Basal metabolic rate	rs6821305	C	A	0.4334	0.0197516	0.00251039	3.61689e-15	0.0233553	0.0185136	0.207121
Basal metabolic rate	rs6860245	C	G	0.2107	0.0228752	0.00284333	8.63723e-16	-0.00665594	0.0212065	0.753625
Basal metabolic rate	rs6867471	T	C	0.3539	-0.0145937	0.00255704	1.14894e-08	0.0457995	0.0197696	0.0205221
Basal metabolic rate	rs6874142	G	T	0.1153	0.0297469	0.00390293	2.51018e-14	-0.0317236	0.0347847	0.361769
Basal metabolic rate	rs6890684	G	A	0.496	-0.0158054	0.00245908	1.3e-10	0.023899	0.0188973	0.205985
Basal metabolic rate	rs6899155	C	T	0.4384	-0.0207191	0.0024716	5.18459e-17	-0.00527533	0.018437	0.774781
Basal metabolic rate	rs6902789	A	G	0.3847	0.0157905	0.00254501	5.49381e-10	0.00403939	0.0189767	0.831436
Basal metabolic rate	rs6918737	A	T	0.2306	-0.017111	0.00289778	3.53316e-09	0.00441688	0.0215092	0.8373
Basal metabolic rate	rs6927500	A	G	0.4592	0.0270179	0.00245721	4.06711e-28	-0.000237165	0.0181863	0.989595
Basal metabolic rate	rs6950388	A	G	0.7803	0.0215362	0.00304284	1.46905e-12	-0.0100252	0.0254675	0.693843
Basal metabolic rate	rs6951489	G	A	0.7863	-0.0258161	0.00325084	2.00544e-15	-0.00540454	0.0276069	0.844792
Basal metabolic rate	rs7014106	T	C	0.2704	0.0215383	0.00287066	6.25654e-14	-0.0328263	0.0207757	0.1141
Basal metabolic rate	rs7017463	G	A	0.4662	0.0143755	0.00245751	4.93114e-09	0.00141546	0.0182413	0.938149
Basal metabolic rate	rs7032363	C	T	0.1859	0.0240592	0.00311251	1.07989e-14	0.0260921	0.0228233	0.252946
Basal metabolic rate	rs7033487	C	T	0.1909	-0.0366154	0.00307427	1.06224e-32	-0.00426653	0.0226498	0.850587
Basal metabolic rate	rs703593	G	A	0.5179	-0.0184748	0.00245853	5.72503e-14	0.00723558	0.0180785	0.688986
Basal metabolic rate	rs704076	A	C	0.2018	0.0180249	0.00312684	8.1939e-09	-0.00777872	0.0231038	0.736354
Basal metabolic rate	rs705159	A	G	0.492	0.0140072	0.00246854	1.39372e-08	-0.0294265	0.018174	0.105413
Basal metabolic rate	rs7072873	T	C	0.5298	-0.0178481	0.00246415	4.39434e-13	0.00627822	0.0180482	0.727946
Basal metabolic rate	rs7077783	T	C	0.166	-0.0232124	0.00350015	3.32037e-11	0.00215206	0.0265904	0.935495
Basal metabolic rate	rs7129320	A	G	0.1571	-0.0350027	0.00328404	1.60827e-26	-0.0348929	0.0257357	0.175158
Basal metabolic rate	rs71301804	A	C	0.0765	0.0258275	0.00416195	5.45441e-10	-0.0193382	0.0306694	0.528343
Basal metabolic rate	rs7132908	A	G	0.3569	0.0286061	0.0025255	9.77215e-30	0.0276721	0.0186478	0.137826
Basal metabolic rate	rs7134283	A	G	0.2913	-0.0199754	0.00272454	2.27883e-13	-0.0225231	0.0207351	0.277377
Basal metabolic rate	rs7138383	A	G	0.2773	-0.0177914	0.00282389	2.9735e-10	0.0250129	0.0207501	0.228034
Basal metabolic rate	rs71385734	G	T	0.167	-0.0376592	0.00327399	1.29847e-30	0.0110493	0.036062	0.759302
Basal metabolic rate	rs7141420	T	C	0.5298	0.0206346	0.00245768	4.63628e-17	-0.00508033	0.0180812	0.778731
Basal metabolic rate	rs714785	A	G	0.0318	0.0359243	0.00643196	2.33534e-08	0.0793218	0.0492745	0.107443
Basal metabolic rate	rs71484923	G	T	0.2058	0.0178677	0.00316621	1.67021e-08	-0.00949063	0.0239467	0.691867
Basal metabolic rate	rs7152091	A	C	0.4553	0.0138642	0.00248297	2.35655e-08	0.0156761	0.018333	0.392509
Basal metabolic rate	rs7159668	A	G	0.2903	0.0163388	0.0027252	2.03175e-09	0.0029627	0.0202097	0.883449
Basal metabolic rate	rs71656155	C	T	0.2952	0.0170589	0.00265708	1.36289e-10	0.0154473	0.0199274	0.438235
Basal metabolic rate	rs7173751	A	G	0.4404	0.0159832	0.00247026	9.79572e-11	-0.00417581	0.0183698	0.820176
Basal metabolic rate	rs7184768	A	G	0.4583	0.0154813	0.00249448	5.43429e-10	0.0125861	0.0185446	0.497332
Basal metabolic rate	rs7208285	A	G	0.5268	-0.0178114	0.00246036	4.5182e-13	0.0255195	0.0181885	0.160601
Basal metabolic rate	rs7216472	G	A	0.3628	-0.0185305	0.00252309	2.07177e-13	0.00288269	0.0196407	0.883313
Basal metabolic rate	rs7218001	A	C	0.166	0.0199392	0.00314291	2.23856e-10	-0.049103	0.0228794	0.0318595
Basal metabolic rate	rs7218014	C	T	0.2187	0.0184514	0.00309096	2.38277e-09	0.0548725	0.0223227	0.0139655
Basal metabolic rate	rs7220854	C	T	0.6839	0.0160361	0.0025754	4.77103e-10	0.0123324	0.019236	0.521452
Basal metabolic rate	rs7226064	G	A	0.4493	-0.0138503	0.0024817	2.39331e-08	-0.0115793	0.0185472	0.532423
Basal metabolic rate	rs7230581	G	A	0.173	-0.0243438	0.00330413	1.74029e-13	0.000296089	0.0244607	0.990342
Basal metabolic rate	rs723149	G	A	0.5408	-0.0191331	0.00247694	1.12615e-14	0.00657427	0.0186256	0.724111
Basal metabolic rate	rs7235010	A	G	0.7813	0.0415135	0.00298485	5.82462e-44	-0.0376416	0.0222306	0.0904105
Basal metabolic rate	rs724016	G	A	0.4235	0.0466485	0.00246945	1.51152e-79	-0.00390058	0.0183827	0.83196
Basal metabolic rate	rs7248205	T	C	0.5577	-0.0201657	0.00250958	9.348e-16	0.0190832	0.0187817	0.309602
Basal metabolic rate	rs7261425	G	C	0.3002	-0.0173196	0.00274057	2.62363e-10	0.0507976	0.020264	0.0121836
Basal metabolic rate	rs726547	A	G	0.0557	-0.0329292	0.00592767	2.7758e-08	0.0283212	0.0301095	0.346908
Basal metabolic rate	rs72656010	C	T	0.1501	-0.0526855	0.00364184	2.0331e-47	0.0305909	0.0267462	0.252729
Basal metabolic rate	rs72664840	T	C	0.1511	-0.0202624	0.00321204	2.82531e-10	-0.047014	0.0235208	0.0456269
Basal metabolic rate	rs72675793	T	C	0.2038	-0.0175488	0.00301268	5.71746e-09	-0.00121415	0.0227985	0.957528
Basal metabolic rate	rs72713946	A	G	0.0129	-0.0547321	0.00982854	2.56853e-08	0.0303219	0.090475	0.737519
Basal metabolic rate	rs72755233	A	G	0.1044	-0.024244	0.0038818	4.22769e-10	-0.0373468	0.0339806	0.271741
Basal metabolic rate	rs72756476	C	T	0.1421	-0.0228861	0.00352552	8.5085e-11	0.00266024	0.0289196	0.926708
Basal metabolic rate	rs72801843	A	T	0.2883	0.0241348	0.00267574	1.89244e-19	-0.00743414	0.019833	0.707781
Basal metabolic rate	rs72885917	C	A	0.2406	-0.033532	0.00283254	2.51547e-32	0.0209556	0.030032	0.485318
Basal metabolic rate	rs73013411	A	C	0.1252	0.0225883	0.00364422	5.71222e-10	-0.0212624	0.0272409	0.435077
Basal metabolic rate	rs73052033	C	T	0.1859	-0.0262266	0.0031686	1.26794e-16	-0.0529342	0.0240769	0.0279099
Basal metabolic rate	rs730536	C	G	0.7525	-0.015079	0.00270675	2.53632e-08	0.0288024	0.0204061	0.158109
Basal metabolic rate	rs7305516	G	A	0.4742	-0.0163951	0.0024569	2.50872e-11	-7.04356e-05	0.0185208	0.996966
Basal metabolic rate	rs73057171	A	G	0.0199	-0.0424384	0.00777604	4.82964e-08	-0.0526699	0.0627629	0.401363
Basal metabolic rate	rs73163931	G	A	0.0746	0.0229679	0.00400453	9.73316e-09	0.0183083	0.0299603	0.541142
Basal metabolic rate	rs73175572	G	A	0.1213	0.042457	0.003893	1.09129e-27	-0.0300468	0.028907	0.298604
Basal metabolic rate	rs73199010	A	G	0.0775	0.0280949	0.00437731	1.38003e-10	-0.0280729	0.0338824	0.407365
Basal metabolic rate	rs7326480	G	A	0.8161	-0.0184905	0.00318756	6.60461e-09	-0.00345215	0.0231974	0.881699
Basal metabolic rate	rs7338963	G	A	0.1889	-0.0232266	0.00306783	3.71287e-14	-0.0039382	0.0230868	0.864552
Basal metabolic rate	rs7339203	T	C	0.7117	-0.0150751	0.00267883	1.82988e-08	-0.0172997	0.0196842	0.379476
Basal metabolic rate	rs735241	A	G	0.7177	-0.0182505	0.00281937	9.60267e-11	-0.0602929	0.0210685	0.00421303
Basal metabolic rate	rs73601548	T	C	0.0805	0.021701	0.00386543	1.97696e-08	0.0133018	0.0286526	0.642474
Basal metabolic rate	rs73619441	G	T	0.1581	-0.0252684	0.00353237	8.48484e-13	-0.0269304	0.0255978	0.292772
Basal metabolic rate	rs7377083	A	C	0.4354	0.0148006	0.00248035	2.4171e-09	-0.0014792	0.0188541	0.937466
Basal metabolic rate	rs73966422	G	C	0.1153	0.0214157	0.00374786	1.10374e-08	-0.038197	0.0274572	0.164181
Basal metabolic rate	rs7396827	C	T	0.5298	-0.0143708	0.00246337	5.42305e-09	-0.0399431	0.0185033	0.0308733
Basal metabolic rate	rs74411434	T	C	0.0815	0.0284497	0.00460593	6.55058e-10	-0.0413617	0.0408453	0.31123
Basal metabolic rate	rs7442885	G	C	0.2356	-0.02599	0.00301522	6.74623e-18	0.0236867	0.0218011	0.277262
Basal metabolic rate	rs74494415	T	C	0.0487	-0.0455935	0.00625525	3.13313e-13	-0.0373177	0.045799	0.415179
Basal metabolic rate	rs7460093	A	G	0.497	0.0149793	0.00246305	1.19111e-09	0.000795807	0.0192422	0.967011
Basal metabolic rate	rs74796687	C	T	0.0149	-0.0461666	0.0079641	6.76383e-09	0.0146915	0.0700735	0.833934
Basal metabolic rate	rs748457	A	G	0.4543	0.0157047	0.00249671	3.17434e-10	-0.0137946	0.0190585	0.469187
Basal metabolic rate	rs7498798	A	G	0.6312	-0.0181263	0.00256576	1.61266e-12	-0.0187892	0.0204495	0.358193
Basal metabolic rate	rs75406471	A	G	0.1213	0.0186912	0.00338751	3.43746e-08	-0.0291245	0.0252281	0.248316
Basal metabolic rate	rs755481	G	T	0.4324	0.014464	0.00246265	4.27436e-09	0.0278403	0.018303	0.128239
Basal metabolic rate	rs75571707	A	T	0.0437	0.0326494	0.00555759	4.23906e-09	0.0574419	0.0411069	0.1623
Basal metabolic rate	rs7559547	T	C	0.827	0.0533243	0.00323853	6.85967e-61	-0.0237649	0.0235498	0.31291
Basal metabolic rate	rs757558	T	G	0.1471	-0.027341	0.00339167	7.57674e-16	-0.0227931	0.0261511	0.38343
Basal metabolic rate	rs757608	G	A	0.6829	-0.0228522	0.00261187	2.15542e-18	-0.0253982	0.0193318	0.188913
Basal metabolic rate	rs758142	A	G	0.5577	-0.0141502	0.00245756	8.52875e-09	-0.0360453	0.0182971	0.0488389
Basal metabolic rate	rs76098726	C	T	0.0736	0.0327188	0.00454183	5.86487e-13	0.0182008	0.036167	0.614794
Basal metabolic rate	rs76193355	T	G	0.0517	0.027179	0.00479788	1.47319e-08	0.0812678	0.0396097	0.0401977
Basal metabolic rate	rs7620978	C	T	0.7425	-0.0167202	0.0027804	1.8163e-09	0.020328	0.021501	0.34443
Basal metabolic rate	rs76364830	A	G	0.0626	-0.0328086	0.00506508	9.34317e-11	0.00646481	0.0407193	0.873854
Basal metabolic rate	rs76513770	C	T	0.1103	-0.0274164	0.00366365	7.26236e-14	0.000218733	0.0282288	0.993818
Basal metabolic rate	rs76520574	T	C	0.0497	-0.0357865	0.00621831	8.67077e-09	-0.0539601	0.0501702	0.282132
Basal metabolic rate	rs765875	T	C	0.498	-0.0160662	0.00245747	6.25585e-11	-0.0220001	0.0181007	0.224202
Basal metabolic rate	rs76798800	T	G	0.2505	0.0344821	0.0027769	2.14025e-35	-0.051275	0.0292762	0.0798736
Basal metabolic rate	rs768023	A	G	0.5666	0.0306624	0.00254189	1.68686e-33	-0.00213826	0.018677	0.908853
Basal metabolic rate	rs76895963	G	T	0.0239	0.149114	0.00893033	1.45103e-62	-0.0424132	0.0692234	0.540075
Basal metabolic rate	rs76929617	G	A	0.0258	-0.0565469	0.00635586	5.7743e-19	0.0223109	0.0624872	0.721056
Basal metabolic rate	rs7702240	G	A	0.7664	0.0167499	0.00291494	9.13349e-09	-0.0151561	0.0218083	0.487073
Basal metabolic rate	rs77234976	G	C	0.1402	0.0226558	0.00348345	7.84147e-11	0.0314053	0.0254344	0.216921
Basal metabolic rate	rs7730885	G	A	0.3837	0.0240247	0.00254231	3.41152e-21	0.00659618	0.0190102	0.728605
Basal metabolic rate	rs7731023	G	A	0.5964	0.013741	0.00248594	3.25095e-08	-0.016119	0.0187176	0.389145
Basal metabolic rate	rs77336558	T	C	0.1103	-0.026309	0.00391364	1.79094e-11	0.0271379	0.0295057	0.357704
Basal metabolic rate	rs7740107	A	T	0.7346	-0.043828	0.00278424	8.23611e-56	0.00703074	0.0208268	0.735679
Basal metabolic rate	rs7754048	G	A	0.4602	-0.0174094	0.00247133	1.8647e-12	-0.029011	0.0243457	0.233407
Basal metabolic rate	rs7781964	A	G	0.1998	0.0190041	0.00316811	1.99294e-09	0.0128654	0.0226157	0.569443
Basal metabolic rate	rs77927866	A	G	0.2813	0.0162753	0.00264767	7.90348e-10	-0.0194443	0.0206843	0.347192
Basal metabolic rate	rs77929895	C	T	0.0994	-0.0252005	0.00433076	5.92745e-09	-0.028905	0.0311399	0.353288
Basal metabolic rate	rs779933	A	G	0.4344	-0.0135702	0.00247902	4.40292e-08	0.0357067	0.0183764	0.0520079
Basal metabolic rate	rs7815955	T	A	0.2256	-0.0256619	0.00305682	4.67828e-17	-0.0632641	0.0229889	0.0059244
Basal metabolic rate	rs78378222	G	T	0.0129	0.131162	0.0110226	1.21108e-32	0.925092	0.0678352	2.40131e-42
Basal metabolic rate	rs78414776	T	C	0.0129	-0.071351	0.0114846	5.2121e-10	-0.0372428	0.100155	0.710002
Basal metabolic rate	rs7845090	A	G	0.6998	-0.0197333	0.00271021	3.31845e-13	0.0228683	0.0200906	0.255012
Basal metabolic rate	rs78470967	A	T	0.0288	0.0371363	0.00606919	9.43678e-10	0.0918953	0.0499613	0.0658667
Basal metabolic rate	rs78500700	A	T	0.0318	0.0337905	0.00607559	2.67376e-08	-0.0252977	0.0501357	0.613851
Basal metabolic rate	rs7858917	A	T	0.2734	0.0179935	0.00268944	2.2287e-11	0.0120264	0.0197562	0.542696
Basal metabolic rate	rs78812993	C	G	0.0537	-0.0319742	0.00552063	6.9711e-09	0.0369948	0.0446536	0.407396
Basal metabolic rate	rs78818722	T	C	0.0765	0.0351546	0.0049019	7.4272e-13	0.0459313	0.0426353	0.281343
Basal metabolic rate	rs78855927	T	C	0.0457	0.0305444	0.00549596	2.73661e-08	-0.072389	0.0419022	0.0840656
Basal metabolic rate	rs78924007	G	C	0.0656	0.0249229	0.00447531	2.56451e-08	-0.00421276	0.0355449	0.905656
Basal metabolic rate	rs7902690	G	A	0.1928	0.0195059	0.00356156	4.33455e-08	-0.00376405	0.0260903	0.885287
Basal metabolic rate	rs7930275	T	C	0.2217	0.0166786	0.00295941	1.74392e-08	0.0233129	0.0231717	0.314369
Basal metabolic rate	rs79451365	C	T	0.0119	0.0610619	0.0103898	4.17978e-09	-0.0665364	0.0815467	0.41454
Basal metabolic rate	rs7948120	T	C	0.2425	-0.0161266	0.00280309	8.76538e-09	-0.0168731	0.0216122	0.434965
Basal metabolic rate	rs7952436	T	C	0.0686	-0.0512402	0.00444709	1.0341e-30	0.038542	0.0404814	0.341051
Basal metabolic rate	rs7962636	C	T	0.6451	-0.0160838	0.0025726	4.05834e-10	0.0224639	0.0192459	0.243129
Basal metabolic rate	rs7977788	A	G	0.2227	0.0394786	0.0029418	4.74126e-41	-0.00221068	0.0216646	0.918724
Basal metabolic rate	rs79780963	T	C	0.9662	0.029971	0.00463098	9.69592e-11	-0.0255295	0.0274191	0.351809
Basal metabolic rate	rs79883557	T	C	0.0736	-0.0253949	0.00450185	1.69215e-08	0.0210285	0.0328514	0.522101
Basal metabolic rate	rs7994814	T	C	0.3887	0.0155081	0.00248832	4.60009e-10	0.0171005	0.0213349	0.422827
Basal metabolic rate	rs8007058	A	G	0.2147	0.0162487	0.00294153	3.31814e-08	0.0181054	0.0213886	0.397273
Basal metabolic rate	rs8019890	A	C	0.5427	0.0152444	0.0024614	5.89539e-10	0.0169572	0.01872	0.365025
Basal metabolic rate	rs8033416	A	G	0.1918	0.0158807	0.00288595	3.74221e-08	0.021938	0.022056	0.319906
Basal metabolic rate	rs8035410	G	C	0.1243	-0.0192413	0.00328538	4.72698e-09	-0.0203427	0.0263988	0.440948
Basal metabolic rate	rs8059189	A	G	0.3618	-0.0149329	0.0025064	2.55773e-09	-0.0056255	0.0188357	0.765198
Basal metabolic rate	rs8067165	G	C	0.6054	0.0149855	0.00251279	2.46856e-09	0.00091624	0.0190218	0.961582
Basal metabolic rate	rs808982	G	T	0.7823	0.0160776	0.00286408	1.98418e-08	0.0103615	0.0213505	0.62746
Basal metabolic rate	rs8091287	C	T	0.2237	-0.0160569	0.00290822	3.3689e-08	0.0142605	0.0256169	0.577744
Basal metabolic rate	rs8101959	C	T	0.4622	-0.0135264	0.00246413	4.03695e-08	-0.0049682	0.0182874	0.785873
Basal metabolic rate	rs8132491	A	G	0.3022	-0.0155585	0.00265037	4.35429e-09	0.00232639	0.0208015	0.910952
Basal metabolic rate	rs815335	T	C	0.3529	0.015987	0.00254346	3.27117e-10	0.0193691	0.0189752	0.307368
Basal metabolic rate	rs817300	A	G	0.0845	-0.0388765	0.00466005	7.30206e-17	-0.0118172	0.0367096	0.747521
Basal metabolic rate	rs817566	C	T	0.5755	-0.015376	0.00249321	6.96002e-10	0.00713861	0.0182696	0.695992
Basal metabolic rate	rs822549	C	T	0.2863	0.0178956	0.00277168	1.07211e-10	-0.000662113	0.0207974	0.974603
Basal metabolic rate	rs836519	T	C	0.2137	0.019878	0.00309451	1.33239e-10	0.000953828	0.0225609	0.966277
Basal metabolic rate	rs847151	A	G	0.3052	0.0147501	0.00258601	1.17255e-08	-0.0215392	0.0194816	0.268891
Basal metabolic rate	rs861491	C	T	0.3489	-0.0173168	0.00259459	2.4898e-11	0.0232641	0.0192586	0.227053
Basal metabolic rate	rs868554	G	C	0.2406	0.0211573	0.00287458	1.84115e-13	0.00972853	0.0214681	0.650432
Basal metabolic rate	rs876531	T	C	0.4841	-0.0162634	0.00246641	4.2885e-11	-0.0293183	0.0205546	0.153765
Basal metabolic rate	rs9266225	C	T	0.4056	-0.023097	0.00266972	5.10699e-18	-0.0186569	0.0244619	0.445647
Basal metabolic rate	rs926779	A	G	0.2803	0.0151166	0.00275518	4.10057e-08	-0.00348247	0.0200543	0.862139
Basal metabolic rate	rs9274351	A	T	0.2197	-0.0190907	0.00315493	1.44033e-09	-0.0200454	0.034501	0.561234
Basal metabolic rate	rs9295	A	G	0.331	0.0182072	0.00269352	1.38604e-11	-0.00907929	0.020013	0.650066
Basal metabolic rate	rs9302428	G	C	0.6282	0.0177007	0.00255389	4.18878e-12	0.0236736	0.0185924	0.202913
Basal metabolic rate	rs9321191	C	T	0.1789	-0.0169058	0.00308275	4.16133e-08	-0.0205729	0.0226657	0.364056
Basal metabolic rate	rs9327336	C	T	0.3519	0.016117	0.00258387	4.45039e-10	0.00861929	0.019245	0.654245
Basal metabolic rate	rs9328930	T	C	0.3708	0.0158026	0.0025381	4.78557e-10	0.0831859	0.0186866	8.52172e-06
Basal metabolic rate	rs9341808	A	C	0.5099	-0.0189551	0.00245868	1.26701e-14	-0.0102251	0.0181183	0.572515
Basal metabolic rate	rs9357471	T	C	0.3648	0.0145572	0.00253048	8.78755e-09	-0.0240229	0.0188078	0.201501
Basal metabolic rate	rs9362662	G	A	0.505	-0.0150434	0.00245977	9.61786e-10	0.0218494	0.0182816	0.232026
Basal metabolic rate	rs937482	G	A	0.4761	-0.0168682	0.00246178	7.29224e-12	0.0537499	0.0181987	0.00314191
Basal metabolic rate	rs9379084	A	G	0.1322	-0.0213606	0.00381963	2.24229e-08	-0.0220681	0.0295395	0.45502
Basal metabolic rate	rs9388490	T	C	0.4414	0.0322009	0.00247599	1.16743e-38	0.00392013	0.0186701	0.833692
Basal metabolic rate	rs9392371	T	C	0.2266	0.0198259	0.00305967	9.20102e-11	0.000922822	0.0222961	0.966986
Basal metabolic rate	rs9397403	T	C	0.336	0.0160322	0.00260549	7.60109e-10	-0.0172594	0.0192531	0.370014
Basal metabolic rate	rs946197	C	G	0.2237	0.0236401	0.00292502	6.39279e-16	-0.0228817	0.0213934	0.284813
Basal metabolic rate	rs9496567	A	G	0.2376	0.015854	0.00286667	3.19629e-08	0.00956136	0.0222809	0.66783
Basal metabolic rate	rs9512696	G	A	0.6799	0.015932	0.00259707	8.54397e-10	-0.00322075	0.0192399	0.867055
Basal metabolic rate	rs951366	C	T	0.4026	0.0213526	0.00251193	1.8955e-17	-0.00629195	0.0186636	0.736023
Basal metabolic rate	rs9525588	G	A	0.5706	0.0160499	0.0024963	1.28241e-10	0.012494	0.0184422	0.498109
Basal metabolic rate	rs9532583	G	T	0.3042	-0.0171571	0.00271296	2.55003e-10	-0.0177375	0.0200165	0.37554
Basal metabolic rate	rs9540493	G	A	0.5348	-0.0140068	0.00246663	1.35989e-08	0.00378102	0.0189024	0.841459
Basal metabolic rate	rs9562770	C	G	0.3887	0.0140856	0.00252584	2.45454e-08	-0.0202666	0.0186951	0.278338
Basal metabolic rate	rs968821	C	G	0.339	-0.0174589	0.00260056	1.90293e-11	0.0210522	0.01933	0.276113
Basal metabolic rate	rs9748337	A	G	0.3002	0.0155104	0.00284076	4.76685e-08	0.0351048	0.0204281	0.0857137
Basal metabolic rate	rs9788550	C	G	0.2634	-0.0187586	0.00284635	4.39346e-11	0.0140718	0.0210943	0.504715
Basal metabolic rate	rs981002	A	T	0.2704	-0.0159563	0.00277673	9.12207e-09	-0.0111296	0.0206972	0.590759
Basal metabolic rate	rs9813198	G	A	0.4443	0.0165052	0.00245703	1.85154e-11	0.0221443	0.0185829	0.233398
Basal metabolic rate	rs9827823	C	T	0.1332	-0.0197875	0.00342342	7.47539e-09	0.0394657	0.0257761	0.125745
Basal metabolic rate	rs9858533	A	G	0.4702	0.0142362	0.00247291	8.57614e-09	0.015598	0.0183415	0.395089
Basal metabolic rate	rs9861443	C	A	0.7147	0.0195874	0.00271737	5.67965e-13	0.0519378	0.0212999	0.0147523
Basal metabolic rate	rs9888189	T	C	0.1541	0.023986	0.00348874	6.19805e-12	0.0181099	0.0271962	0.505475
Basal metabolic rate	rs992105	A	C	0.8121	0.0184195	0.00332892	3.14708e-08	-0.0275144	0.0246346	0.264036
Basal metabolic rate	rs9921107	T	G	0.2813	0.0169852	0.00275605	7.15234e-10	-0.0104331	0.0202423	0.606264
Basal metabolic rate	rs9929715	C	G	0.3986	-0.0153003	0.00250972	1.08599e-09	0.0286517	0.0201847	0.15576
Basal metabolic rate	rs9931967	G	T	0.4592	-0.0150392	0.00245685	9.28953e-10	0.00562703	0.0195259	0.773207
Basal metabolic rate	rs9948863	G	A	0.4811	0.0146109	0.00246069	2.89274e-09	-0.00831941	0.0183851	0.650903
Basal metabolic rate	rs9960148	T	G	0.3658	-0.0139565	0.00251484	2.86449e-08	0.00491665	0.0187771	0.793442
Basal metabolic rate	rs9985795	C	T	0.5089	-0.0144998	0.0024586	3.69229e-09	-0.00532573	0.0180664	0.768157
Birth weight	rs1015521	T	G	0.3419	0.0251298	0.00342913	2.33891e-13	-0.00233438	0.0190086	0.90226
Birth weight	rs10440833	A	T	0.2783	-0.0350849	0.00365385	7.91564e-22	-0.0309853	0.0203331	0.127538
Birth weight	rs10505073	C	G	0.2127	0.0271395	0.00418958	9.32537e-11	0.0252353	0.0236521	0.286001
Birth weight	rs1056204	C	A	0.3201	0.03074	0.00349497	1.43533e-18	0.0423146	0.0196294	0.0311093
Birth weight	rs1056567	G	A	0.6819	0.0203651	0.00344464	3.38348e-09	0.0109287	0.0196352	0.577809
Birth weight	rs10823318	T	A	0.6581	0.0303361	0.00348005	2.87564e-18	0.0329652	0.0194315	0.0897947
Birth weight	rs10883846	T	C	0.3549	-0.0262283	0.00329053	1.58419e-15	0.0213475	0.0187315	0.254428
Birth weight	rs10985827	G	T	0.1491	0.0328377	0.00465738	1.78639e-12	0.0507317	0.0272087	0.0622461
Birth weight	rs11042596	G	T	0.6193	-0.0249173	0.00340782	2.64589e-13	0.0143553	0.0200014	0.472933
Birth weight	rs11176006	A	G	0.2942	0.022585	0.00357091	2.54226e-10	-0.00907916	0.020461	0.657238
Birth weight	rs11187143	A	G	0.3757	0.0238229	0.00331507	6.68409e-13	-0.00870035	0.0188749	0.644835
Birth weight	rs11187838	A	G	0.4553	0.0213615	0.00324842	4.84637e-11	0.00139912	0.0183116	0.939096
Birth weight	rs11225170	C	T	0.3996	0.0196936	0.00334945	4.11749e-09	-0.00546586	0.0194462	0.778652
Birth weight	rs116707877	T	C	0.0169	-0.069439	0.0116594	2.5958e-09	0.00785341	0.0752498	0.91688
Birth weight	rs11698914	G	C	0.7594	-0.0303528	0.00384459	2.92013e-15	0.00474971	0.0218654	0.828033
Birth weight	rs11708067	G	A	0.171	0.0379185	0.00373481	3.26729e-24	-0.0150026	0.0220362	0.495986
Birth weight	rs12205495	A	T	0.2107	0.0294989	0.0038961	3.70882e-14	-0.0127411	0.0222055	0.566117
Birth weight	rs12206634	A	G	0.1372	0.0400155	0.00492026	4.21967e-16	-0.00145291	0.0276065	0.958027
Birth weight	rs12534093	A	T	0.2296	-0.0342263	0.00374499	6.34977e-20	0.0171104	0.0215795	0.427836
Birth weight	rs12679821	T	C	0.4672	0.0188551	0.0032207	4.79684e-09	-0.022357	0.018132	0.21757
Birth weight	rs12713004	G	A	0.7187	0.0233708	0.00360706	9.24467e-11	0.0507449	0.0205469	0.0135221
Birth weight	rs12889267	G	A	0.1332	-0.0272444	0.00429773	2.31393e-10	0.012067	0.0247965	0.626512
Birth weight	rs13322435	G	A	0.4066	-0.0468943	0.00328118	2.59534e-46	0.0220117	0.0185696	0.235874
Birth weight	rs1374205	C	T	0.7187	0.0431477	0.00351054	1.0448e-34	0.00411399	0.0204604	0.840643
Birth weight	rs150138294	A	G	0.0437	0.0691203	0.00839165	1.77973e-16	-0.00879619	0.0450265	0.845114
Birth weight	rs1801253	C	G	0.6849	0.0288894	0.00365794	2.85487e-15	0.00893904	0.0205247	0.663181
Birth weight	rs181428649	A	T	0.0119	0.089903	0.0124826	5.94254e-13	-0.0781125	0.0943149	0.407552
Birth weight	rs2071382	C	T	0.5288	0.0178205	0.00322261	3.20994e-08	-0.0212232	0.0251982	0.399647
Birth weight	rs2163167	C	T	0.5934	-0.0180588	0.00324089	2.51911e-08	0.000664591	0.0182565	0.970961
Birth weight	rs222852	G	A	0.4205	-0.0351524	0.0032489	2.82402e-27	0.0100427	0.0184206	0.585624
Birth weight	rs2296528	C	G	0.6004	0.0198597	0.00333464	2.59625e-09	-1.70314e-05	0.025885	0.999475
Birth weight	rs2344500	A	G	0.5129	-0.0221988	0.003219	5.3581e-12	0.00992014	0.0182605	0.586954
Birth weight	rs2423514	G	A	0.4334	0.0198202	0.00322719	8.18362e-10	0.000343233	0.0182705	0.985012
Birth weight	rs258781	G	A	0.8091	0.0229474	0.00409949	2.17615e-08	0.018358	0.0236791	0.438173
Birth weight	rs2608029	G	C	0.3519	0.019105	0.00341504	2.2171e-08	0.0228802	0.0191016	0.230989
Birth weight	rs2645715	G	A	0.5239	0.0184894	0.00323575	1.10446e-08	8.5733e-05	0.0182969	0.996261
Birth weight	rs2647873	G	A	0.506	-0.0189422	0.00322073	4.07628e-09	-0.00167738	0.0181634	0.92642
Birth weight	rs28366133	T	C	0.4463	-0.0182748	0.00333962	4.45167e-08	-0.00692593	0.0188116	0.712744
Birth weight	rs28378473	C	T	0.7296	-0.0306075	0.00364434	4.54721e-17	0.0565774	0.0226372	0.0124435
Birth weight	rs28457693	G	A	0.1123	0.0444169	0.00520178	1.36581e-17	0.0747161	0.0299265	0.0125373
Birth weight	rs28477757	A	G	0.0706	0.031961	0.0054641	4.94567e-09	0.0601795	0.0332675	0.0704575
Birth weight	rs2901307	T	C	0.4672	0.0198652	0.00322459	7.26496e-10	0.0195894	0.0182167	0.282216
Birth weight	rs3184504	C	T	0.5358	0.0303127	0.00321989	4.81698e-21	0.012613	0.0181678	0.487527
Birth weight	rs339969	A	C	0.6083	0.0190388	0.00330662	8.53626e-09	0.0253799	0.0186292	0.17308
Birth weight	rs34712412	A	G	0.4771	0.0185626	0.00321877	8.08267e-09	0.0102314	0.0185435	0.58112
Birth weight	rs34844754	A	G	0.6869	0.0209885	0.00350718	2.17528e-09	-0.0229104	0.0198185	0.247678
Birth weight	rs35502362	T	C	0.2962	0.0186748	0.00338305	3.39204e-08	0.0137533	0.0191339	0.472271
Birth weight	rs36101267	A	G	0.2227	0.0211568	0.00372303	1.32796e-08	-0.00745254	0.0214287	0.728003
Birth weight	rs36112366	G	T	0.1233	-0.0285774	0.00515475	2.96172e-08	0.0455269	0.0288956	0.115126
Birth weight	rs3810232	C	A	0.4235	-0.0178817	0.00327535	4.78132e-08	0.0263646	0.018841	0.161717
Birth weight	rs4078443	C	T	0.7674	0.0221271	0.00369779	2.18276e-09	0.0303969	0.0237706	0.200982
Birth weight	rs41311445	C	A	0.0974	-0.0344173	0.00544027	2.51495e-10	0.063577	0.0312261	0.0417482
Birth weight	rs4144829	T	C	0.7087	-0.0317557	0.00365965	4.08566e-18	-0.0305512	0.020756	0.141042
Birth weight	rs4350272	G	A	0.6988	-0.0219687	0.0036261	1.3766e-09	-0.00230661	0.0206004	0.910848
Birth weight	rs45560031	C	G	0.0507	-0.0474328	0.00692053	7.20604e-12	-0.0658213	0.0406544	0.105438
Birth weight	rs4681161	C	T	0.5557	-0.0201848	0.00324198	4.79289e-10	0.00198672	0.0183159	0.913623
Birth weight	rs4870941	C	G	0.2227	-0.0262097	0.00377491	3.84694e-12	0.00183689	0.0217249	0.932617
Birth weight	rs4958244	G	A	0.5915	0.0203149	0.0032606	4.66147e-10	-0.0528026	0.0246843	0.0324264
Birth weight	rs5030317	G	C	0.2942	-0.021102	0.00363707	6.56625e-09	-0.00450168	0.0211451	0.831409
Birth weight	rs515071	G	A	0.7674	0.0228492	0.00378137	1.51948e-09	0.00643103	0.0212306	0.761956
Birth weight	rs55958435	G	A	0.2127	-0.0298741	0.00371089	8.30062e-16	0.00333539	0.0232743	0.886047
Birth weight	rs56356159	C	T	0.0696	0.039095	0.006294	5.25997e-10	-0.0101565	0.0372252	0.784977
Birth weight	rs5762980	G	A	0.666	-0.0194376	0.00337554	8.50604e-09	0.00470699	0.0189656	0.803991
Birth weight	rs577044	T	G	0.665	0.0196398	0.00357037	3.78594e-08	0.0236146	0.0202467	0.243476
Birth weight	rs6029174	G	T	0.3419	0.0244433	0.00330816	1.48751e-13	0.0318114	0.0189754	0.0936496
Birth weight	rs6467157	C	T	0.2833	-0.0221164	0.0035269	3.59979e-10	0.0285497	0.0202269	0.158106
Birth weight	rs6570509	T	G	0.3201	-0.0242715	0.00356589	1.00237e-11	0.0475887	0.0200537	0.0176414
Birth weight	rs667515	C	G	0.3757	-0.0182697	0.0033052	3.25123e-08	0.0376319	0.0199541	0.0593047
Birth weight	rs6845999	T	C	0.4056	0.0264244	0.00325294	4.56576e-16	-0.00784529	0.0182275	0.666898
Birth weight	rs6930558	T	G	0.7575	0.0273489	0.0036881	1.21717e-13	0.0103405	0.0208739	0.620331
Birth weight	rs6971880	A	T	0.0547	-0.0412639	0.00654559	2.90526e-10	0.0988262	0.0425093	0.0200817
Birth weight	rs7104332	A	C	0.2256	0.0232526	0.00364697	1.82339e-10	-0.0113944	0.0211744	0.590492
Birth weight	rs71585962	A	G	0.3459	0.0191406	0.00335003	1.10787e-08	-0.0225188	0.0187883	0.230699
Birth weight	rs7223535	A	G	0.2863	-0.0217009	0.00362372	2.12106e-09	-0.0177264	0.020503	0.387272
Birth weight	rs72698731	C	T	0.1362	-0.0302728	0.00483481	3.82281e-10	-0.031512	0.0280586	0.261403
Birth weight	rs7285579	T	C	0.2734	-0.023787	0.00351821	1.37334e-11	0.0129468	0.0211404	0.540258
Birth weight	rs7306710	C	T	0.5537	-0.0414311	0.00321929	6.91807e-38	0.00508843	0.0184956	0.783227
Birth weight	rs7336104	T	C	0.173	-0.0233362	0.00420445	2.85452e-08	-0.0398481	0.0237118	0.0928565
Birth weight	rs7402983	C	A	0.6103	-0.0244053	0.0032865	1.12453e-13	0.0338285	0.025615	0.186618
Birth weight	rs75104038	A	G	0.0447	0.0516511	0.00671895	1.50874e-14	0.0725347	0.0397144	0.0677891
Birth weight	rs76895963	G	T	0.0239	0.0950391	0.0117015	4.61496e-16	-0.0424132	0.0692234	0.540075
Birth weight	rs7722058	C	T	0.1233	-0.0307107	0.00441647	3.56989e-12	0.00296174	0.0251068	0.906095
Birth weight	rs7744700	A	T	0.2942	-0.0297054	0.00353945	4.78263e-17	0.00593014	0.0212625	0.780321
Birth weight	rs7772579	C	A	0.2714	-0.029402	0.00358837	2.54835e-16	-0.0155629	0.0203812	0.445111
Birth weight	rs77994518	A	G	0.1203	0.0264281	0.00482762	4.3963e-08	-0.0345993	0.0269273	0.198821
Birth weight	rs78378222	G	T	0.0129	0.0804077	0.0144414	2.58177e-08	0.925092	0.0678352	2.40131e-42
Birth weight	rs7854962	G	C	0.2058	-0.0238966	0.00392475	1.14044e-09	0.00330178	0.0226889	0.884297
Birth weight	rs79780963	T	C	0.9662	0.0373431	0.0060663	7.4833e-10	-0.0255295	0.0274191	0.351809
Birth weight	rs798548	C	T	0.3062	-0.0260518	0.00350794	1.11945e-13	-0.0231462	0.0199835	0.246755
Birth weight	rs8069093	T	C	0.3956	0.0234535	0.00326939	7.32734e-13	-0.0429419	0.0184532	0.0199612
Birth weight	rs9379832	G	A	0.3171	-0.0221119	0.00369598	2.19852e-09	-0.00899279	0.0203268	0.658193
Birth weight	rs9483085	T	C	0.2306	0.0204889	0.00369722	2.99895e-08	0.0081685	0.0213342	0.701807
Birth weight	rs9669403	A	G	0.4076	0.0189767	0.00328159	7.36014e-09	-0.0482428	0.0189435	0.0108757
Birth weight	rs9827156	A	G	0.2684	-0.0207652	0.00366464	1.46057e-08	-0.0154925	0.0205869	0.451725
Blood carnitine	rs11183620	A	G	0.4602	0.0916499	0.016497	3.003e-08	-0.0177832	0.0181288	0.326624
Blood carnitine	rs11620955	A	G	0.5149	-0.09338	0.0164788	1.632e-08	0.00226202	0.0182481	0.901348
Blood carnitine	rs11620973	A	G	0.6461	-0.0967426	0.0170722	2.346e-08	0.0153786	0.0188938	0.415676
Blood carnitine	rs12356193	A	G	0.826	0.374276	0.0218556	3.686e-63	0.0249345	0.0243714	0.306257
Blood carnitine	rs12709393	T	G	0.6173	0.100294	0.017031	6.408e-09	0.00848419	0.0187508	0.65093
Blood carnitine	rs13182512	A	T	0.3757	-0.0941821	0.0169528	3.363e-08	-0.0203558	0.0187559	0.277789
Blood carnitine	rs1466788	A	G	0.4374	-0.13743	0.0167144	3.053e-16	0.00756306	0.0186047	0.684366
Blood carnitine	rs2114713	T	G	0.5487	-0.0926509	0.0166772	2.665e-08	-0.00450068	0.0183648	0.806402
Blood carnitine	rs2279014	T	C	0.339	-0.0948754	0.0170776	4.863e-08	-0.00731728	0.0190794	0.701336
Blood carnitine	rs2396004	A	G	0.4642	0.0903124	0.016588	4.315e-08	-0.0250213	0.0183914	0.173676
Blood carnitine	rs3736438	T	G	0.3996	-0.106868	0.0168738	3.186e-10	-0.0230031	0.0185984	0.216149
Blood carnitine	rs419291	T	C	0.4125	0.149462	0.0170273	3.096e-18	-0.00862929	0.0191635	0.652496
Blood carnitine	rs4860022	T	C	0.3489	-0.106432	0.0174162	9.602e-10	0.0196478	0.019263	0.307739
Blood carnitine	rs6479648	A	G	0.4602	-0.160539	0.0166074	8.398e-22	0.0322943	0.0183727	0.0787932
Blood carnitine	rs6862024	A	G	0.34	-0.104193	0.0170497	8.988e-10	0.0207373	0.019147	0.278783
Blood carnitine	rs735315	T	C	0.5	0.0987459	0.0164577	1.868e-09	0.00276452	0.0181335	0.878829
Blood carnitine	rs9842133	T	C	0.668	0.123838	0.0174147	4.2e-12	-0.0130059	0.0193728	0.501996
Blood methionine	rs320485	T	C	0.172	0.134308	0.0242898	4.97e-08	0.0682683	0.0264878	0.00995628
Blood selenium	rs921943	T	C	0.2952	0.219498	0.0205222	9.4e-28	-0.00952201	0.019777	0.630184
Blood zinc	rs1532423	A	G	0.3708	0.193359	0.0282434	6.4e-12	-0.0263425	0.0185271	0.155074
Blood zinc	rs2120019	C	T	0.2078	-0.239186	0.0275023	1.55e-18	-0.0125321	0.0225763	0.578827
Body fat percentage	rs10100245	A	G	0.5527	0.018981	0.00247944	1.93295e-14	0.00728703	0.0183581	0.691413
Body fat percentage	rs1013293	A	G	0.4165	-0.0180628	0.00247961	3.23625e-13	0.00123981	0.0183052	0.946
Body fat percentage	rs10172196	A	G	0.339	0.0168974	0.00266925	2.44833e-10	-0.0077816	0.0198103	0.694463
Body fat percentage	rs10259620	G	A	0.7813	-0.0206366	0.00300202	6.243e-12	0.0374716	0.0220871	0.0897843
Body fat percentage	rs10278040	A	G	0.0815	-0.031223	0.00514651	1.30615e-09	0.0200073	0.039348	0.611123
Body fat percentage	rs1038088	G	T	0.5119	0.0155579	0.0024597	2.53322e-10	-0.003843	0.0181898	0.832675
Body fat percentage	rs10423928	A	T	0.2137	-0.0298826	0.00311028	7.46572e-22	0.0402308	0.0223953	0.0724313
Body fat percentage	rs1046080	A	C	0.7674	0.0238299	0.00273456	2.93831e-18	0.00186819	0.021015	0.929163
Body fat percentage	rs10496731	G	T	0.5109	-0.0157057	0.00255431	7.81951e-10	-0.00390353	0.0188001	0.835515
Body fat percentage	rs10499014	G	C	0.2664	-0.0177434	0.00277467	1.60988e-10	0.0408216	0.02079	0.0495855
Body fat percentage	rs10510025	T	C	0.2604	0.018205	0.00285322	1.76726e-10	-0.028306	0.0210636	0.179003
Body fat percentage	rs10514641	G	C	0.329	0.0165634	0.00265544	4.44986e-10	-0.0135347	0.0201609	0.502006
Body fat percentage	rs1056441	C	T	0.7227	0.0178839	0.00261962	8.69075e-12	0.133232	0.0200478	3.01808e-11
Body fat percentage	rs10732335	C	A	0.5318	-0.0276614	0.00247289	4.83876e-29	-0.0135502	0.0184009	0.461493
Body fat percentage	rs10756798	T	C	0.6392	-0.0203038	0.00256783	2.64542e-15	-0.0253956	0.0190275	0.181982
Body fat percentage	rs10758031	C	A	0.7873	-0.0164613	0.00280675	4.49787e-09	-0.0157293	0.0214557	0.463493
Body fat percentage	rs10766077	A	G	0.3539	-0.0160773	0.00255216	2.9903e-10	-0.0354383	0.0191235	0.0638632
Body fat percentage	rs10774018	C	G	0.2545	0.0167571	0.00297652	1.80597e-08	0.0192678	0.021957	0.3802
Body fat percentage	rs10791109	G	T	0.503	0.0159128	0.0024579	9.54897e-11	-0.0231115	0.0193554	0.232455
Body fat percentage	rs10803762	A	G	0.6779	0.0157356	0.00263169	2.24388e-09	-0.010975	0.0193474	0.570537
Body fat percentage	rs10830566	G	A	0.3082	-0.0153791	0.00274215	2.04356e-08	0.0133611	0.0212558	0.529619
Body fat percentage	rs10848835	C	G	0.0984	-0.028922	0.00414712	3.08621e-12	-0.00908964	0.0308246	0.768084
Body fat percentage	rs10854853	T	G	0.4404	0.0136647	0.00246625	3.01495e-08	0.0216741	0.0183956	0.238708
Body fat percentage	rs10938397	G	A	0.4205	0.0255904	0.00247892	5.5862e-25	-0.00777735	0.0183162	0.671117
Body fat percentage	rs10947510	C	T	0.4692	-0.0144044	0.00245901	4.69442e-09	-0.00480225	0.0180827	0.790569
Body fat percentage	rs10947793	G	A	0.3519	-0.0153881	0.00254004	1.37809e-09	-0.00253297	0.0255919	0.921158
Body fat percentage	rs10954772	C	T	0.7048	-0.0176176	0.00264686	2.81717e-11	0.0315677	0.0197396	0.109775
Body fat percentage	rs10999460	T	C	0.2376	0.0220837	0.00278093	2.01011e-15	0.020924	0.0206465	0.31085
Body fat percentage	rs11012732	G	A	0.3519	0.0237204	0.00261083	1.03859e-19	0.00167864	0.019064	0.929835
Body fat percentage	rs11030016	T	C	0.7197	0.0157524	0.00280364	1.92693e-08	-0.00585795	0.0206259	0.776403
Body fat percentage	rs11042030	C	T	0.3151	-0.0181705	0.00275498	4.24427e-11	-0.0349151	0.0206292	0.0905494
Body fat percentage	rs11113445	G	A	0.4155	0.0186372	0.00251781	1.3434e-13	-0.00360418	0.0184584	0.84519
Body fat percentage	rs11119364	T	A	0.163	0.0209994	0.00318573	4.35429e-11	-0.00336191	0.0240099	0.888642
Body fat percentage	rs11150745	G	A	0.3151	-0.0169645	0.00263525	1.21572e-10	0.0141794	0.019657	0.470698
Body fat percentage	rs11258438	A	G	0.5726	0.0134525	0.00246067	4.58091e-08	0.00117816	0.0184919	0.949199
Body fat percentage	rs113019802	A	G	0.1958	-0.0187452	0.00294585	1.97798e-10	0.00212136	0.0219275	0.922929
Body fat percentage	rs113230003	A	G	0.2386	-0.019701	0.00280065	2.00511e-12	-0.00902077	0.0214527	0.674124
Body fat percentage	rs114052060	G	A	0.0408	-0.0384911	0.00532895	5.09587e-13	-0.0309299	0.0477289	0.516963
Body fat percentage	rs114295766	T	A	0.0974	-0.0268229	0.00482299	2.67711e-08	-0.0193481	0.0401512	0.62989
Body fat percentage	rs11594905	A	G	0.1282	0.0200518	0.00357231	1.98855e-08	0.0385083	0.0295759	0.192911
Body fat percentage	rs11603783	C	T	0.2654	0.016702	0.00285058	4.6564e-09	0.0073386	0.0211086	0.728096
Body fat percentage	rs116298073	T	C	0.0477	-0.0328698	0.00512987	1.48083e-10	0.0234385	0.0391969	0.549861
Body fat percentage	rs116399833	A	C	0.2356	0.0166874	0.00292413	1.15227e-08	-0.0266221	0.0222741	0.232008
Body fat percentage	rs11642015	T	C	0.4324	0.052146	0.00250428	3.10323e-96	-0.0235343	0.0184629	0.202421
Body fat percentage	rs116792274	T	C	0.0288	-0.0348676	0.00630792	3.24902e-08	0.0352051	0.0513989	0.493383
Body fat percentage	rs11685627	A	G	0.501	-0.0135585	0.00245874	3.50133e-08	-0.011545	0.0196469	0.556786
Body fat percentage	rs11695700	T	G	0.4274	0.0139131	0.00249157	2.35123e-08	0.00611815	0.018643	0.742781
Body fat percentage	rs117068593	T	C	0.1869	-0.0190079	0.00313638	1.35858e-09	-0.00100834	0.0337261	0.976148
Body fat percentage	rs11742930	T	C	0.5964	0.0143168	0.00247953	7.74933e-09	-0.0303202	0.0183867	0.0991416
Body fat percentage	rs117632017	A	G	0.0328	0.0362736	0.00633613	1.03595e-08	0.00528295	0.0593486	0.92907
Body fat percentage	rs11781222	C	T	0.1262	-0.0207424	0.00356426	5.90575e-09	-0.0191478	0.0270817	0.479543
Body fat percentage	rs11782341	G	A	0.1839	0.0195825	0.00314165	4.57553e-10	-0.00861501	0.023302	0.711597
Body fat percentage	rs11786089	G	A	0.4563	0.0154875	0.00246673	3.42154e-10	0.0177226	0.0185274	0.338788
Body fat percentage	rs11790018	G	C	0.3817	-0.0140827	0.00254702	3.22154e-08	0.0153681	0.019273	0.425222
Body fat percentage	rs11810577	T	C	0.1759	0.0181189	0.00314919	8.74985e-09	0.0393257	0.0233488	0.0921294
Body fat percentage	rs1182143	C	T	0.2853	-0.0161635	0.00269098	1.8973e-09	-0.0164754	0.0203448	0.418051
Body fat percentage	rs11852419	T	A	0.2704	0.0165149	0.00279501	3.45096e-09	0.0382398	0.0207109	0.0648393
Body fat percentage	rs11856579	A	G	0.2197	-0.016606	0.00277363	2.13877e-09	-0.00487748	0.0209002	0.815474
Body fat percentage	rs11857221	A	C	0.3738	0.0141933	0.00251154	1.59431e-08	0.0361766	0.0185842	0.0515787
Body fat percentage	rs11866219	C	A	0.5606	-0.0221063	0.00249252	7.41203e-19	0.0124628	0.0186804	0.50467
Body fat percentage	rs11873305	C	A	0.0308	-0.0587704	0.0063355	1.76392e-20	-0.00803522	0.0474589	0.865553
Body fat percentage	rs11943456	C	T	0.4563	0.0169734	0.0024648	5.73599e-12	0.0160277	0.0181296	0.376661
Body fat percentage	rs12037698	A	G	0.1223	-0.0222076	0.00352157	2.86419e-10	-0.0430652	0.0258262	0.095415
Body fat percentage	rs12072739	G	A	0.2197	0.0182742	0.00294443	5.42993e-10	0.00971635	0.0217804	0.655522
Body fat percentage	rs12124126	G	A	0.3191	-0.014881	0.00260571	1.12453e-08	-0.0256494	0.0193308	0.184554
Body fat percentage	rs12127506	A	C	0.3529	-0.0148385	0.00264237	1.96029e-08	0.00548725	0.0195181	0.778606
Body fat percentage	rs1218822	A	G	0.6799	0.0154871	0.00259774	2.49833e-09	-0.00274388	0.0192148	0.886448
Body fat percentage	rs12218858	T	C	0.5477	0.0146271	0.002484	3.90042e-09	0.0253392	0.0183387	0.167054
Body fat percentage	rs12339822	G	A	0.5427	0.0185224	0.00246669	5.97083e-14	-0.0279924	0.0183391	0.126915
Body fat percentage	rs12367809	T	C	0.339	0.024964	0.00254731	1.13215e-22	0.0330909	0.0187049	0.076876
Body fat percentage	rs12370302	C	T	0.1074	0.0224779	0.00375412	2.13311e-09	0.0368005	0.0273573	0.178567
Body fat percentage	rs12477088	C	T	0.4026	-0.0160718	0.00249854	1.25696e-10	0.00642311	0.0184861	0.728249
Body fat percentage	rs12477385	T	G	0.2217	-0.0172393	0.00293202	4.11437e-09	0.0388015	0.0219789	0.0774969
Body fat percentage	rs12550674	C	A	0.7117	-0.0152084	0.00262101	6.53891e-09	0.0139786	0.0197303	0.478647
Body fat percentage	rs12568522	A	G	0.3221	-0.0149079	0.002675	2.50569e-08	0.0281829	0.0197926	0.154474
Body fat percentage	rs12616638	G	A	0.4423	-0.0137182	0.00249291	3.73937e-08	-0.0623176	0.0189034	0.000978531
Body fat percentage	rs12619178	T	C	0.3917	-0.0160813	0.00250519	1.37158e-10	0.0208554	0.0186747	0.26409
Body fat percentage	rs12622267	G	A	0.3897	-0.016511	0.00254907	9.35187e-11	-0.0166164	0.0192194	0.38728
Body fat percentage	rs1262557	T	C	0.4831	0.0168316	0.00245893	7.65742e-12	-0.00900787	0.0184091	0.624618
Body fat percentage	rs12679106	T	G	0.6998	-0.0225424	0.00271155	9.32855e-17	0.0189585	0.0200729	0.344923
Body fat percentage	rs12702528	T	C	0.4602	-0.0143951	0.00246751	5.42118e-09	-0.0282474	0.0184983	0.126755
Body fat percentage	rs12890931	G	T	0.3579	0.0158051	0.00255463	6.1442e-10	0.0358316	0.0187822	0.0564239
Body fat percentage	rs12901071	G	A	0.3439	0.0159683	0.00260387	8.65855e-10	-0.00821677	0.0192507	0.669504
Body fat percentage	rs12923476	A	G	0.2565	-0.0203149	0.00281815	5.66496e-13	0.00469956	0.0206353	0.819845
Body fat percentage	rs1296328	C	A	0.5487	-0.0162373	0.00247535	5.40448e-11	0.0114893	0.0185917	0.536589
Body fat percentage	rs13062093	G	T	0.3598	0.0169849	0.00255017	2.73667e-11	0.00480418	0.0188376	0.798698
Body fat percentage	rs13069856	C	T	0.0586	-0.0276662	0.00494264	2.17706e-08	-0.00495745	0.0420193	0.906083
Body fat percentage	rs13109830	G	A	0.4761	-0.0146846	0.00246594	2.60424e-09	-0.00943727	0.0182944	0.605955
Body fat percentage	rs13135092	G	A	0.0855	0.0475622	0.00444774	1.10195e-26	0.0455073	0.0348776	0.19197
Body fat percentage	rs13174863	G	A	0.167	0.0205536	0.00345835	2.79774e-09	-0.026248	0.0252476	0.298514
Body fat percentage	rs1322842	G	A	0.6491	-0.0141905	0.00251532	1.68584e-08	-0.0127091	0.0187873	0.498741
Body fat percentage	rs1322998	A	G	0.4215	0.0138954	0.00247872	2.07381e-08	0.0120102	0.0184005	0.513943
Body fat percentage	rs1324088	A	G	0.1093	0.0194985	0.00353054	3.33859e-08	-0.0596591	0.0284285	0.035855
Body fat percentage	rs1335055	A	G	0.6799	-0.0147085	0.00258628	1.29297e-08	-0.0272563	0.0194711	0.161563
Body fat percentage	rs136309	A	C	0.1909	0.0173159	0.00304314	1.27046e-08	0.0722493	0.0225126	0.00133063
Body fat percentage	rs141403828	T	A	0.0159	-0.0607267	0.0109842	3.23171e-08	0.109872	0.0893738	0.218938
Body fat percentage	rs1414506	T	C	0.6233	0.0153657	0.00258115	2.63456e-09	-0.0257885	0.0188096	0.170365
Body fat percentage	rs1415475	C	T	0.0626	-0.0334351	0.0050625	3.99628e-11	-0.0533842	0.0366841	0.145603
Body fat percentage	rs1441264	A	G	0.6262	0.0164354	0.00250007	4.90567e-11	0.00350932	0.0185049	0.849589
Body fat percentage	rs145350287	A	T	0.0298	-0.0460679	0.00629694	2.56233e-13	0.0475005	0.0524762	0.36537
Body fat percentage	rs1460940	A	G	0.8181	0.0268716	0.00308187	2.81322e-18	0.00304535	0.0235566	0.897138
Body fat percentage	rs147730268	T	G	0.0706	-0.0396801	0.00428201	1.93092e-20	-0.0548241	0.0349947	0.117198
Body fat percentage	rs1478804	A	G	0.7803	0.0165052	0.00302247	4.74238e-08	-0.0236658	0.0223135	0.288869
Body fat percentage	rs1486921	T	C	0.2903	-0.0148765	0.00268916	3.16799e-08	-0.0249175	0.0193961	0.198909
Body fat percentage	rs1491592	T	C	0.5517	0.0142773	0.00246935	7.39598e-09	-0.0326638	0.0185068	0.0775696
Body fat percentage	rs1503526	C	T	0.5149	0.0160841	0.00245965	6.19503e-11	-0.000170814	0.018221	0.99252
Body fat percentage	rs1535274	C	A	0.5646	0.0171446	0.00251902	1.00486e-11	0.00965234	0.0184467	0.600796
Body fat percentage	rs1538742	A	C	0.5915	-0.0254962	0.00248143	9.23338e-25	0.012245	0.0184978	0.507992
Body fat percentage	rs1568489	G	A	0.5626	0.015177	0.0024852	1.01677e-09	-0.0435764	0.0183906	0.0178125
Body fat percentage	rs157845	C	T	0.7058	-0.0166831	0.00282339	3.44761e-09	-0.0130417	0.0210026	0.534627
Body fat percentage	rs1609906	A	G	0.5477	-0.0204455	0.00245854	9.12567e-17	-0.0108078	0.0182939	0.554664
Body fat percentage	rs1653892	C	T	0.7078	-0.0170642	0.00267026	1.65606e-10	0.0130408	0.019528	0.504261
Body fat percentage	rs16934748	C	T	0.1511	0.018966	0.00342635	3.10862e-08	-0.00370076	0.0257905	0.8859
Body fat percentage	rs16940859	G	A	0.16	-0.0179231	0.00313872	1.12848e-08	0.0387771	0.0235373	0.0994607
Body fat percentage	rs16951304	C	T	0.2197	-0.0268277	0.00303431	9.49117e-19	0.00822802	0.0224235	0.713666
Body fat percentage	rs1701820	A	G	0.5129	-0.0147289	0.00247025	2.48614e-09	-0.0119656	0.0183413	0.514153
Body fat percentage	rs17024393	C	T	0.0328	0.0598275	0.00775045	1.17374e-14	0.0271884	0.0544634	0.617635
Body fat percentage	rs17115183	T	C	0.4085	0.0149055	0.0025026	2.58743e-09	-0.0264754	0.0186718	0.156211
Body fat percentage	rs17265513	C	T	0.1948	0.0184639	0.00307207	1.85477e-09	0.0259529	0.0234806	0.269034
Body fat percentage	rs17296856	C	A	0.2644	-0.0269783	0.00273062	5.12628e-23	0.0044922	0.0200195	0.822453
Body fat percentage	rs1731260	T	G	0.495	0.0151163	0.00246138	8.18843e-10	0.0309631	0.0181694	0.0883559
Body fat percentage	rs17704028	T	C	0.1302	-0.0190041	0.0034688	4.29065e-08	0.00203982	0.025834	0.937066
Body fat percentage	rs17770336	T	C	0.3022	0.0207423	0.00262585	2.81361e-15	0.0292994	0.0196707	0.136358
Body fat percentage	rs1783541	T	C	0.1948	0.01662	0.00297376	2.28686e-08	0.00915395	0.0230736	0.691568
Body fat percentage	rs1861410	T	C	0.5696	-0.0182885	0.0024722	1.38944e-13	-0.0219928	0.0183351	0.230338
Body fat percentage	rs1881505	C	T	0.9523	-0.0294313	0.00526138	2.22283e-08	0.0973606	0.0409111	0.0173217
Body fat percentage	rs1891215	C	T	0.4284	0.0139314	0.00246581	1.60744e-08	-0.0324837	0.0182225	0.0746496
Body fat percentage	rs1893659	A	C	0.5736	-0.0200259	0.00246415	4.42091e-16	0.0417369	0.0246849	0.0908781
Body fat percentage	rs1928185	C	T	0.166	0.0305466	0.00328297	1.35317e-20	-0.00798251	0.0243326	0.742868
Body fat percentage	rs1928496	T	C	0.7266	0.0176835	0.00280976	3.10596e-10	0.0165407	0.0210772	0.432589
Body fat percentage	rs2002023	T	C	0.4414	0.0155199	0.0025005	5.41532e-10	-0.00244959	0.01837	0.893919
Body fat percentage	rs2038646	G	C	0.5885	0.0185817	0.00250673	1.24034e-13	0.0234033	0.018438	0.204334
Body fat percentage	rs2042864	C	T	0.3698	0.0163468	0.00250389	6.64968e-11	0.0337646	0.0186688	0.0705119
Body fat percentage	rs2043016	T	C	0.3191	0.0161186	0.00253694	2.10615e-10	0.00623848	0.0191027	0.743989
Body fat percentage	rs2052607	A	G	0.3479	-0.0195519	0.0025852	3.94833e-14	-0.00503611	0.0191181	0.792225
Body fat percentage	rs208015	C	T	0.9115	-0.0335978	0.00488985	6.39048e-12	-0.133218	0.0344175	0.000108545
Body fat percentage	rs2112347	G	T	0.3678	-0.0227706	0.002561	6.06885e-19	0.00989664	0.0189464	0.601427
Body fat percentage	rs2124499	C	G	0.3728	-0.0168661	0.0025468	3.53791e-11	0.0192328	0.0188041	0.306402
Body fat percentage	rs2172131	C	T	0.5268	-0.016798	0.0024901	1.52312e-11	-0.000126376	0.0183824	0.994515
Body fat percentage	rs217672	C	A	0.2435	0.0162158	0.00276131	4.29747e-09	-0.0224263	0.0206836	0.278253
Body fat percentage	rs2192527	G	A	0.4662	0.0181662	0.00246353	1.65926e-13	-0.0161706	0.0182881	0.376579
Body fat percentage	rs2239647	C	A	0.5427	-0.0165603	0.0024708	2.0535e-11	-0.0118284	0.0184583	0.521643
Body fat percentage	rs2242449	T	C	0.4165	0.0143777	0.00248494	7.21711e-09	-0.00994353	0.025515	0.696749
Body fat percentage	rs2243928	G	C	0.6541	-0.0176891	0.00257126	6.01559e-12	0.0203824	0.0192052	0.288556
Body fat percentage	rs2281819	A	T	0.2684	-0.0177897	0.00292253	1.15111e-09	0.012852	0.0217008	0.553692
Body fat percentage	rs2289379	T	C	0.4304	-0.0165306	0.00251359	4.82491e-11	0.0149754	0.018612	0.421045
Body fat percentage	rs2306937	T	C	0.2346	-0.0191032	0.00305332	3.94098e-10	0.0226545	0.0224176	0.312223
Body fat percentage	rs2318543	G	A	0.7863	-0.0179655	0.00297848	1.62388e-09	0.0353227	0.0218402	0.105808
Body fat percentage	rs2370982	T	C	0.1988	0.0260467	0.00298913	2.95134e-18	0.0393957	0.0225434	0.0805423
Body fat percentage	rs2371767	C	G	0.2644	0.0177791	0.00275781	1.14378e-10	-0.000139912	0.0200166	0.994423
Body fat percentage	rs2398861	G	A	0.3062	0.016272	0.00281341	7.31221e-09	0.0141045	0.0205375	0.49223
Body fat percentage	rs241459	C	A	0.6998	-0.019934	0.00263468	3.85939e-14	0.0213581	0.0194916	0.273185
Body fat percentage	rs2436772	A	G	0.1938	-0.0195058	0.0030233	1.10634e-10	-0.0232231	0.0224626	0.301203
Body fat percentage	rs2439823	G	A	0.5457	0.0189176	0.00246872	1.82206e-14	-0.00708844	0.0185049	0.701677
Body fat percentage	rs2455821	A	C	0.2525	0.0161191	0.00276421	5.50336e-09	0.019001	0.0207705	0.360294
Body fat percentage	rs245775	G	A	0.7217	0.0194498	0.00276392	1.96716e-12	-0.00702554	0.0204805	0.731572
Body fat percentage	rs2477534	G	C	0.6342	-0.0142378	0.00257503	3.21947e-08	0.00116275	0.0194111	0.952234
Body fat percentage	rs249612	T	C	0.7386	0.0152337	0.00273646	2.59434e-08	4.02007e-05	0.0204088	0.998428
Body fat percentage	rs254024	T	G	0.4215	0.0144227	0.00247698	5.79615e-09	0.0198151	0.018233	0.277139
Body fat percentage	rs2606228	C	A	0.675	-0.0159584	0.00256429	4.87326e-10	-0.00515833	0.0193381	0.789666
Body fat percentage	rs2660241	C	T	0.3877	0.015282	0.00255561	2.2365e-09	0.0178763	0.019025	0.347411
Body fat percentage	rs2665856	A	T	0.6889	-0.0146445	0.00263669	2.79259e-08	-0.014498	0.0195948	0.459366
Body fat percentage	rs2678204	G	T	0.3052	0.0211104	0.00259049	3.67636e-16	0.0209708	0.0193964	0.279621
Body fat percentage	rs2798297	A	G	0.3529	0.0150706	0.00255038	3.44162e-09	-0.0289954	0.0194064	0.135147
Body fat percentage	rs2802774	A	C	0.5099	0.0144406	0.00246824	4.90286e-09	0.00280643	0.0222682	0.899709
Body fat percentage	rs28434748	A	G	0.7634	-0.0172075	0.00314138	4.31209e-08	-0.0502859	0.0222303	0.023695
Body fat percentage	rs28483178	G	C	0.2942	0.0240469	0.00267317	2.36098e-19	-0.0119155	0.0197884	0.547079
Body fat percentage	rs2855818	A	G	0.2406	0.0237398	0.00289141	2.21151e-16	-0.0142601	0.0211906	0.500984
Body fat percentage	rs28726372	C	T	0.3111	0.0157846	0.00266205	3.04147e-09	0.0348311	0.0204372	0.0883253
Body fat percentage	rs28893270	A	G	0.4165	-0.0152182	0.00249892	1.13125e-09	0.0357473	0.0184609	0.052822
Body fat percentage	rs2914231	C	G	0.2376	-0.0216586	0.00290105	8.3022e-14	0.00321206	0.0214274	0.88084
Body fat percentage	rs2943650	T	C	0.6262	-0.020565	0.00256961	1.21627e-15	0.0259335	0.0188387	0.168634
Body fat percentage	rs2954033	G	A	0.6819	0.0156559	0.00267498	4.84132e-09	0.0152319	0.0196533	0.438321
Body fat percentage	rs2980240	C	A	0.7982	0.0232897	0.00319648	3.19966e-13	-0.0452884	0.0235377	0.0543445
Body fat percentage	rs2984618	T	G	0.3946	0.0148259	0.00249224	2.7038e-09	0.0269562	0.0247793	0.276662
Body fat percentage	rs301806	T	C	0.5268	0.0158246	0.00249315	2.19543e-10	6.04152e-05	0.0183277	0.99737
Body fat percentage	rs314279	A	C	0.8817	-0.0220785	0.0038336	8.45915e-09	0.0280437	0.0285725	0.326351
Body fat percentage	rs33503	A	G	0.8012	-0.017429	0.00310753	2.04121e-08	-0.0154429	0.023461	0.510385
Body fat percentage	rs34220678	A	G	0.0875	0.0228392	0.00382629	2.38905e-09	-0.034366	0.0340659	0.313066
Body fat percentage	rs34308737	G	A	0.0964	0.0235236	0.00420425	2.20519e-08	0.00257934	0.0313361	0.934399
Body fat percentage	rs34356467	T	G	0.1789	0.0174074	0.00316917	3.96143e-08	0.0438561	0.0239194	0.0667293
Body fat percentage	rs34417222	T	C	0.2654	-0.0168498	0.00265574	2.23216e-10	-0.0257738	0.0197927	0.192854
Body fat percentage	rs34483452	A	C	0.1571	0.0311401	0.00359384	4.5403e-18	-0.035345	0.0261536	0.176554
Body fat percentage	rs34580448	C	T	0.0487	-0.0448336	0.00618793	4.32364e-13	-0.0195748	0.0453967	0.666326
Body fat percentage	rs34769775	T	C	0.2793	-0.017843	0.00268687	3.12392e-11	-0.00740241	0.020235	0.714497
Body fat percentage	rs34811474	A	G	0.2167	-0.0172628	0.00291158	3.05078e-09	-0.0407992	0.0248158	0.10016
Body fat percentage	rs34898535	T	C	0.3867	-0.0213894	0.00253593	3.33813e-17	0.010357	0.0188625	0.582951
Body fat percentage	rs34966008	T	C	0.4016	-0.0168988	0.00250005	1.38787e-11	0.00498291	0.0185481	0.7882
Body fat percentage	rs35060985	A	G	0.3489	0.022719	0.002641	7.83924e-18	0.00968631	0.0199737	0.62771
Body fat percentage	rs35128308	C	T	0.4871	0.0148648	0.00245777	1.46767e-09	0.0423144	0.0182846	0.0206562
Body fat percentage	rs35154152	C	T	0.1272	-0.0227641	0.00397773	1.04819e-08	0.01792	0.0294902	0.543414
Body fat percentage	rs35276127	G	C	0.172	-0.0165761	0.00303104	4.53493e-08	0.00195384	0.0237249	0.934365
Body fat percentage	rs35557355	T	A	0.4105	0.0140915	0.00252612	2.42995e-08	0.0095407	0.018578	0.607568
Body fat percentage	rs35644221	A	G	0.328	-0.0167282	0.00268312	4.53486e-10	0.0130849	0.0200412	0.513821
Body fat percentage	rs35761930	T	A	0.2207	0.0185967	0.00317331	4.62265e-09	-0.011386	0.0235875	0.6293
Body fat percentage	rs35882248	T	C	0.3509	0.0216146	0.00264596	3.12294e-16	-0.0169676	0.0192619	0.378379
Body fat percentage	rs36090025	C	A	0.3171	-0.014656	0.00268149	4.61623e-08	-0.00703875	0.0198012	0.722237
Body fat percentage	rs3736896	C	T	0.1909	0.0317729	0.0030456	1.7804e-25	-0.000580927	0.0223977	0.979308
Body fat percentage	rs3764002	T	C	0.2594	-0.023132	0.0027976	1.36155e-16	0.0132597	0.0215242	0.53787
Body fat percentage	rs3766823	A	G	0.159	0.0211742	0.00325876	8.17055e-11	-0.0187768	0.0242081	0.437961
Body fat percentage	rs3796658	A	G	0.4851	-0.0176974	0.00246524	7.04712e-13	0.00304361	0.0182683	0.86768
Body fat percentage	rs3803286	G	A	0.6809	-0.0178027	0.00260601	8.42189e-12	0.0237131	0.0193175	0.219617
Body fat percentage	rs3810291	A	G	0.663	0.0176535	0.00262868	1.87428e-11	-0.00417169	0.0196247	0.83166
Body fat percentage	rs3817428	G	C	0.2445	-0.0217882	0.00277669	4.27948e-15	-0.00416301	0.0211133	0.843691
Body fat percentage	rs3826226	A	T	0.4165	0.0138893	0.00254388	4.76843e-08	0.0114555	0.0196283	0.559475
Body fat percentage	rs3847072	A	G	0.2306	-0.0156279	0.00285329	4.32547e-08	0.00984504	0.0258345	0.703143
Body fat percentage	rs40071	C	T	0.1928	-0.021187	0.00320324	3.74003e-11	0.0089333	0.0235354	0.704265
Body fat percentage	rs41310284	A	C	0.0974	-0.0255847	0.00406809	3.1971e-10	0.00679338	0.0319164	0.831445
Body fat percentage	rs4148866	T	C	0.4155	0.0139193	0.00249688	2.48127e-08	-0.0194266	0.0194314	0.317431
Body fat percentage	rs4238585	T	C	0.8718	0.0211133	0.00366075	8.05329e-09	-0.00535259	0.0270651	0.843227
Body fat percentage	rs4284389	T	C	0.4811	0.0156671	0.00245753	1.82997e-10	0.0145221	0.0187199	0.437892
Body fat percentage	rs4402589	G	T	0.5179	0.0195724	0.00247125	2.38148e-15	0.0106581	0.018393	0.562275
Body fat percentage	rs4450871	G	A	0.4563	0.0144137	0.0024746	5.72765e-09	-0.0128489	0.0205747	0.5323
Body fat percentage	rs4477562	T	C	0.1103	0.0218457	0.00367166	2.68688e-09	0.000212814	0.0272097	0.99376
Body fat percentage	rs4482463	A	C	0.9195	-0.0261495	0.00464201	1.76989e-08	0.0233194	0.0340396	0.493302
Body fat percentage	rs4502882	T	C	0.666	-0.0153119	0.00258827	3.30419e-09	-0.0251606	0.0190998	0.187729
Body fat percentage	rs4503172	T	C	0.6372	-0.0146666	0.00251676	5.62951e-09	0.0122639	0.0186179	0.510079
Body fat percentage	rs4547132	T	C	0.3181	-0.0176597	0.00277889	2.0875e-10	0.0280296	0.0208757	0.179374
Body fat percentage	rs4547574	T	A	0.2346	-0.0163981	0.00293856	2.40317e-08	-0.041983	0.0227533	0.0650175
Body fat percentage	rs4549080	T	C	0.339	0.0173264	0.00259204	2.32165e-11	-0.00552371	0.0190741	0.772128
Body fat percentage	rs4549685	T	C	0.337	-0.0176116	0.00261243	1.57099e-11	0.0270183	0.0192047	0.15947
Body fat percentage	rs4619804	C	A	0.7048	0.0183303	0.00279895	5.79965e-11	0.0116648	0.0207364	0.573757
Body fat percentage	rs4642249	G	A	0.8946	-0.0240461	0.00395404	1.19251e-09	0.0106223	0.0296369	0.720032
Body fat percentage	rs4657796	C	T	1	-0.0161206	0.00253602	2.06471e-10	-0.0128889	0.0187244	0.491234
Body fat percentage	rs4690324	A	G	0.835	-0.0191045	0.00320942	2.64113e-09	0.0357201	0.0246701	0.147642
Body fat percentage	rs4709745	C	T	0.2972	0.014708	0.00266782	3.52822e-08	0.000809317	0.0196997	0.96723
Body fat percentage	rs4718964	T	G	0.4066	0.017312	0.00249629	4.06794e-12	0.0235332	0.0184747	0.202731
Body fat percentage	rs4722398	T	C	0.1342	0.0198792	0.00358841	3.02969e-08	0.02381	0.0270689	0.379073
Body fat percentage	rs4727630	G	A	0.5805	0.013922	0.00248832	2.20874e-08	-0.00479854	0.0184928	0.795263
Body fat percentage	rs4752182	G	A	0.5596	-0.0137348	0.00248327	3.18791e-08	0.0102117	0.0183028	0.576892
Body fat percentage	rs4759318	T	C	0.3598	0.0160395	0.00255654	3.52384e-10	0.0084328	0.0190175	0.65746
Body fat percentage	rs477895	T	C	0.833	0.01841	0.00332655	3.12739e-08	-0.0373352	0.0254126	0.14179
Body fat percentage	rs4785955	T	G	0.2227	0.0168482	0.00300832	2.13863e-08	0.00582048	0.022611	0.796856
Body fat percentage	rs479018	A	G	0.328	-0.0193485	0.0026068	1.15379e-13	-0.0194462	0.0205552	0.344123
Body fat percentage	rs4790841	T	C	0.1541	-0.030975	0.00339624	7.5247e-20	0.0300865	0.0254142	0.236474
Body fat percentage	rs4821764	A	G	0.5755	-0.0213731	0.00249065	9.41795e-18	-0.0909402	0.018397	7.6845e-07
Body fat percentage	rs4864201	C	T	0.6412	-0.0148646	0.0025819	8.55688e-09	0.000731183	0.0190597	0.969398
Body fat percentage	rs4876611	G	A	0.7614	0.0228938	0.00272423	4.34003e-17	0.0335298	0.0203645	0.0996646
Body fat percentage	rs4976033	G	A	0.4095	-0.0166982	0.00250675	2.71942e-11	-0.0156657	0.0193728	0.41872
Body fat percentage	rs538656	T	G	0.2396	0.0303572	0.00289804	1.1347e-25	0.0314202	0.0211136	0.136712
Body fat percentage	rs539515	C	A	0.1839	0.0361729	0.00302949	7.41397e-33	-0.0319842	0.022962	0.163644
Body fat percentage	rs55637757	T	C	0.1153	-0.0224924	0.00361351	4.83565e-10	-0.0366663	0.0302545	0.225539
Body fat percentage	rs55714539	C	A	0.3479	0.0250256	0.00258879	4.19686e-22	0.00744514	0.0199969	0.709659
Body fat percentage	rs56226325	T	C	0.173	-0.0222001	0.0034099	7.50082e-11	-0.0313371	0.0240812	0.193152
Body fat percentage	rs56288810	G	A	0.2227	0.0178674	0.00299663	2.48612e-09	0.0294828	0.0220249	0.180697
Body fat percentage	rs56399737	T	C	0.4811	-0.0145963	0.00247054	3.46358e-09	-0.0239589	0.0251901	0.341542
Body fat percentage	rs56803094	G	A	0.2018	-0.0181323	0.00293286	6.31802e-10	-0.020404	0.0223409	0.361085
Body fat percentage	rs57292329	A	T	0.0537	0.0286081	0.0050419	1.3956e-08	-0.00669745	0.0410113	0.870277
Body fat percentage	rs57866767	C	T	0.4563	-0.0213217	0.0024802	8.23584e-18	-0.000134984	0.0182973	0.994114
Body fat percentage	rs58360798	C	T	0.1938	0.0177565	0.00312585	1.34383e-08	-0.00374734	0.0321188	0.907121
Body fat percentage	rs586461	G	C	0.2515	-0.0171522	0.00285616	1.91118e-09	-0.00490749	0.0209588	0.814869
Body fat percentage	rs591939	G	A	0.2356	0.0173182	0.00283663	1.02798e-09	0.0343399	0.0297436	0.248283
Body fat percentage	rs597309	G	A	0.161	-0.0180437	0.00325993	3.1144e-08	-0.0201199	0.0237164	0.396241
Body fat percentage	rs6021948	A	T	0.2972	-0.0165924	0.00262921	2.77937e-10	0.021202	0.0197697	0.283519
Body fat percentage	rs61778068	T	A	0.0298	-0.0345696	0.00607077	1.23883e-08	-0.0167031	0.0517618	0.746929
Body fat percentage	rs61888762	G	C	0.2913	0.0268315	0.00262954	1.92162e-24	0.0199759	0.0201583	0.321708
Body fat percentage	rs61975142	A	G	0.1879	-0.02152	0.00329269	6.34121e-11	-0.013497	0.0237316	0.569536
Body fat percentage	rs62037365	G	C	0.329	0.0310215	0.00250557	3.37336e-35	0.00736562	0.0186893	0.693501
Body fat percentage	rs62104477	T	G	0.2813	0.0192753	0.00261403	1.6621e-13	-0.00318191	0.019396	0.869692
Body fat percentage	rs62106258	C	T	0.0437	-0.0653746	0.00572103	3.10268e-30	-0.0904691	0.0476154	0.0574338
Body fat percentage	rs62261725	G	A	0.3479	-0.0199588	0.00261834	2.49097e-14	-0.0318677	0.0194412	0.101176
Body fat percentage	rs62277722	A	G	0.0457	0.0296043	0.00505313	4.67173e-09	0.0609366	0.049125	0.214813
Body fat percentage	rs62285233	A	G	0.1093	-0.023445	0.00405416	7.34645e-09	0.00654156	0.0311126	0.833469
Body fat percentage	rs62414900	T	C	0.0368	-0.0336583	0.00555388	1.35996e-09	-0.0061636	0.043481	0.887275
Body fat percentage	rs62477684	T	C	0.4443	-0.0183315	0.00248984	1.80921e-13	0.0273239	0.0190642	0.151785
Body fat percentage	rs6446187	A	C	0.4901	0.023964	0.00245828	1.88939e-22	0.0444569	0.0183501	0.0154052
Body fat percentage	rs6545714	A	G	0.6183	-0.0201044	0.00250974	1.14566e-15	0.0426328	0.0185778	0.0217432
Body fat percentage	rs6561937	A	T	0.7962	-0.0174165	0.00284441	9.18863e-10	-0.00293617	0.021692	0.892329
Body fat percentage	rs6575340	A	G	0.6233	0.0181814	0.00255591	1.13403e-12	0.0111098	0.0189488	0.55767
Body fat percentage	rs6686901	T	C	0.5278	-0.0167632	0.00246557	1.05575e-11	0.012514	0.0182463	0.492815
Body fat percentage	rs6688826	C	T	0.3022	0.0154776	0.00268042	7.73354e-09	-0.00852168	0.0200966	0.671539
Body fat percentage	rs6717858	C	T	0.4423	0.0256482	0.00250447	1.31013e-24	-0.03544	0.0183881	0.0539377
Body fat percentage	rs6739303	T	C	0.826	0.0339858	0.00326495	2.26931e-25	-0.0192842	0.0238179	0.41814
Body fat percentage	rs67807996	A	G	0.3588	0.0224472	0.00250599	3.34058e-19	0.0182948	0.0206951	0.376689
Body fat percentage	rs6792984	T	C	0.3121	0.0147856	0.00266093	2.75352e-08	-0.0253824	0.0201107	0.206901
Body fat percentage	rs68169458	C	T	0.3032	0.0165159	0.00269357	8.70874e-10	0.0197129	0.0201442	0.327784
Body fat percentage	rs6847975	A	G	0.3668	0.0171664	0.00256623	2.24524e-11	-0.0059285	0.0190391	0.755508
Body fat percentage	rs6857	T	C	0.165	-0.0229844	0.00325589	1.67593e-12	0.0442892	0.0245064	0.0707238
Body fat percentage	rs6861649	C	T	0.6282	0.0174025	0.00251633	4.65871e-12	0.013605	0.0186663	0.466092
Body fat percentage	rs6875585	C	A	0.6561	0.0148032	0.00261323	1.47396e-08	0.0185583	0.019252	0.335063
Body fat percentage	rs6888037	T	G	0.7873	0.0166595	0.00284423	4.70932e-09	0.0052463	0.0212373	0.804883
Body fat percentage	rs6893495	T	C	0.2107	0.0182088	0.0029967	1.23114e-09	-0.0190418	0.0226249	0.399996
Body fat percentage	rs6927268	G	T	0.2425	-0.0187124	0.00304419	7.9093e-10	-0.0151579	0.0222565	0.495836
Body fat percentage	rs6948959	A	G	0.7475	-0.0162834	0.0028153	7.3067e-09	-0.0372906	0.0214833	0.0825999
Body fat percentage	rs6977416	A	G	0.3012	-0.0143568	0.00261079	3.82099e-08	0.00541552	0.0189673	0.775247
Body fat percentage	rs7020	A	G	0.4245	0.0177436	0.00247541	7.62873e-13	-0.0440156	0.0185314	0.0175401
Body fat percentage	rs7027304	T	C	0.6491	0.0142007	0.00258044	3.73181e-08	0.0137321	0.0191954	0.474369
Body fat percentage	rs704061	C	T	0.4423	0.0193833	0.00246851	4.0992e-15	-0.0140988	0.0181387	0.436995
Body fat percentage	rs7046483	A	G	0.6103	-0.014641	0.00251876	6.1491e-09	-0.0466619	0.0186603	0.0123983
Body fat percentage	rs7094644	A	G	0.6899	0.014619	0.00262178	2.46321e-08	-0.00998225	0.0196643	0.611711
Body fat percentage	rs7117842	C	T	0.3738	0.0145982	0.00254522	9.7308e-09	-0.0108293	0.0193236	0.575192
Body fat percentage	rs7124681	A	C	0.4215	0.0310278	0.00249973	2.27688e-35	-0.0388392	0.018857	0.0394302
Body fat percentage	rs7133378	A	G	0.3499	0.025183	0.00263972	1.4375e-21	0.0197856	0.0192943	0.305144
Body fat percentage	rs7135617	G	T	0.4046	0.0158189	0.00248958	2.10047e-10	-0.0218917	0.0183403	0.232619
Body fat percentage	rs713586	C	T	0.4702	0.0319383	0.00245759	1.32068e-38	-0.0324528	0.0181715	0.0741122
Body fat percentage	rs7139583	C	A	0.2694	-0.0195894	0.00270807	4.70966e-13	0.00220953	0.0198749	0.91148
Body fat percentage	rs7159203	T	C	0.0527	-0.0253773	0.00465493	4.99231e-08	-0.0354248	0.0367984	0.335712
Body fat percentage	rs7164727	T	C	0.6958	0.0197156	0.00261119	4.34939e-14	-0.0100059	0.01951	0.608048
Body fat percentage	rs71658797	A	T	0.0865	0.0286066	0.00372911	1.70915e-14	0.0567306	0.0293331	0.0531114
Body fat percentage	rs7191938	G	A	0.7356	0.0154916	0.00269292	8.79128e-09	-0.013603	0.0199307	0.494912
Body fat percentage	rs7200589	A	G	0.2396	-0.0173549	0.00275519	2.99988e-10	-0.0153907	0.0208151	0.459664
Body fat percentage	rs7206608	G	C	0.3131	0.0150006	0.00262856	1.1523e-08	0.0519486	0.019591	0.00800989
Body fat percentage	rs7238896	G	A	0.1382	0.0199991	0.00353372	1.51911e-08	-0.00838108	0.0261105	0.748222
Body fat percentage	rs72755233	A	G	0.1044	-0.0212224	0.00388296	4.61842e-08	-0.0373468	0.0339806	0.271741
Body fat percentage	rs72820274	A	G	0.4712	0.0137351	0.00249066	3.49698e-08	-0.00961185	0.0184895	0.603165
Body fat percentage	rs72917533	C	T	0.1571	-0.0177134	0.00315616	1.99791e-08	-0.0196815	0.023812	0.4085
Body fat percentage	rs72959041	A	G	0.0507	-0.0343409	0.00559602	8.43728e-10	0.0132977	0.0438861	0.761887
Body fat percentage	rs72976986	A	G	0.1849	-0.023677	0.00312466	3.53335e-14	0.050729	0.0236447	0.0319157
Body fat percentage	rs72995085	C	T	0.1988	-0.0192377	0.00321707	2.23503e-09	-0.0660943	0.0237888	0.00546302
Body fat percentage	rs73021485	T	G	0.1342	-0.022119	0.00380263	6.00478e-09	0.0128568	0.0277435	0.643066
Body fat percentage	rs73041988	G	T	0.162	-0.0246031	0.00330106	9.13782e-14	-0.00526138	0.0252944	0.835225
Body fat percentage	rs73213501	C	A	0.2137	-0.0188394	0.00327497	8.79994e-09	-0.0271106	0.0233212	0.245037
Body fat percentage	rs73236524	A	G	0.1561	0.0203038	0.00362384	2.10992e-08	0.000551403	0.026786	0.983576
Body fat percentage	rs7412	T	C	0.0626	0.027432	0.00450401	1.1263e-09	-0.0334747	0.0340686	0.325821
Body fat percentage	rs7442885	G	C	0.2356	-0.0193778	0.00301623	1.32484e-10	0.0236867	0.0218011	0.277262
Body fat percentage	rs7498044	A	G	0.2137	-0.0170539	0.00297281	9.66553e-09	-0.0421508	0.0227404	0.0638022
Body fat percentage	rs7498798	A	G	0.6312	-0.0147697	0.00256656	8.68841e-09	-0.0187892	0.0204495	0.358193
Body fat percentage	rs7503604	A	C	0.4911	-0.0135958	0.00245825	3.19183e-08	0.0225751	0.0194334	0.245372
Body fat percentage	rs7519259	A	G	0.5298	0.0141908	0.00246241	8.272e-09	-0.0429818	0.0181975	0.0181784
Body fat percentage	rs7570258	C	T	0.4801	0.0135797	0.00245798	3.30211e-08	-0.00602362	0.0183098	0.742169
Body fat percentage	rs7571753	C	T	0.4165	-0.0142078	0.00253248	2.02198e-08	0.0181928	0.0185749	0.327367
Body fat percentage	rs75846784	G	T	0.0547	-0.0255419	0.00456621	2.22471e-08	-0.0501818	0.0355552	0.158134
Body fat percentage	rs75854315	A	G	0.0527	0.0288629	0.00496178	5.99467e-09	-0.0271778	0.0401701	0.49868
Body fat percentage	rs7591494	A	G	0.2614	0.0169118	0.00279636	1.46998e-09	-0.0292354	0.0206522	0.156891
Body fat percentage	rs7601895	G	C	0.2753	-0.0153218	0.00265829	8.2321e-09	-0.0348226	0.0202168	0.084987
Body fat percentage	rs76040172	A	G	0.0467	-0.0388695	0.00541574	7.13353e-13	0.100495	0.0424152	0.0178206
Body fat percentage	rs76095247	C	A	0.2416	-0.0160504	0.00287905	2.47884e-08	0.0200544	0.021241	0.345101
Body fat percentage	rs7613261	T	A	0.2048	0.0215384	0.00304611	1.54365e-12	-0.0500227	0.0225105	0.0262699
Body fat percentage	rs7630228	C	T	0.4503	-0.0147525	0.00247855	2.64995e-09	0.000687858	0.0187772	0.970778
Body fat percentage	rs7649970	T	C	0.1213	0.0394677	0.00376914	1.18185e-25	-0.0200688	0.027482	0.465235
Body fat percentage	rs76824303	C	A	0.1054	-0.0227574	0.00414391	3.98222e-08	0.0184524	0.0306346	0.546949
Body fat percentage	rs7692075	G	T	0.1382	0.0196167	0.00341724	9.44719e-09	-0.00493474	0.0256013	0.847152
Body fat percentage	rs7700107	C	A	0.1014	0.0196317	0.00357357	3.94169e-08	-0.0063944	0.0267478	0.811057
Body fat percentage	rs7774	A	C	0.3579	0.0149182	0.0026589	2.01687e-08	-0.00249617	0.0197971	0.899663
Body fat percentage	rs78265103	T	A	0.0596	-0.0369937	0.00558487	3.50338e-11	-0.0133829	0.0408756	0.743362
Body fat percentage	rs78801969	T	C	0.162	-0.0207517	0.00351795	3.66461e-09	0.0546663	0.0273059	0.0452849
Body fat percentage	rs7925100	A	G	0.3489	0.0154076	0.00251212	8.61664e-10	0.0061011	0.0190986	0.749383
Body fat percentage	rs79478789	C	A	0.164	0.0189813	0.00335844	1.58862e-08	0.0459255	0.0253324	0.0698449
Body fat percentage	rs7953	A	G	0.508	0.0139037	0.00245847	1.55573e-08	-0.0221588	0.0181772	0.222829
Body fat percentage	rs7959140	T	G	0.7674	0.0188704	0.00294182	1.4149e-10	-0.023118	0.0220481	0.294396
Body fat percentage	rs7982447	C	T	0.1998	0.021117	0.00303599	3.51858e-12	-0.0350885	0.0225716	0.120056
Body fat percentage	rs79869125	T	G	0.1083	-0.0225268	0.00400248	1.82237e-08	-0.0133193	0.0299248	0.656252
Body fat percentage	rs79921461	C	T	0.1392	-0.0191936	0.0034681	3.12665e-08	-0.0313926	0.0256148	0.220362
Body fat percentage	rs80135947	C	A	0.2157	0.03073	0.00309905	3.57591e-23	0.051875	0.0223411	0.0202353
Body fat percentage	rs8042404	A	G	0.2853	0.0157734	0.00276544	1.17298e-08	-0.00504095	0.020152	0.802474
Body fat percentage	rs8087074	T	G	0.2913	0.017318	0.00279745	5.99818e-10	-0.0108453	0.020813	0.602308
Body fat percentage	rs809955	A	G	0.339	-0.017454	0.00254988	7.6609e-12	0.00580102	0.0189525	0.759542
Body fat percentage	rs8112818	G	A	0.4165	-0.0175246	0.00250646	2.71971e-12	-0.0388092	0.0185621	0.0365486
Body fat percentage	rs815163	C	T	0.5716	-0.0139586	0.00247642	1.73602e-08	-0.025345	0.0182881	0.165785
Body fat percentage	rs815611	A	G	0.5427	-0.0152294	0.00247109	7.1443e-10	0.00524573	0.0181454	0.772509
Body fat percentage	rs825501	C	T	0.6093	-0.015839	0.0025554	5.71595e-10	0.00928206	0.0188957	0.623266
Body fat percentage	rs878206	G	A	0.5408	0.0135747	0.00246648	3.72234e-08	0.0129978	0.0182277	0.475797
Body fat percentage	rs879620	T	C	0.6113	0.0217662	0.00252543	6.79741e-18	0.00770679	0.018667	0.679712
Body fat percentage	rs9320823	C	T	0.5924	0.0228498	0.00251005	8.80503e-20	-0.0447902	0.0185488	0.0157472
Body fat percentage	rs9358657	A	G	0.7465	-0.0149899	0.00272694	3.86614e-08	-0.0263922	0.0203917	0.195577
Body fat percentage	rs9358912	T	G	0.2972	-0.0320007	0.00276663	6.16666e-31	0.00525544	0.0200621	0.793353
Body fat percentage	rs9394307	T	A	0.3429	0.0170768	0.00260528	5.58387e-11	0.0252281	0.0192384	0.189742
Body fat percentage	rs9425633	C	T	0.4742	0.014347	0.00245885	5.38972e-09	-0.0210314	0.0182309	0.248659
Body fat percentage	rs9471333	T	C	0.5676	-0.0218437	0.00246978	9.24739e-19	-0.0164105	0.0182289	0.367988
Body fat percentage	rs9522279	T	C	0.4274	0.0179229	0.00248557	5.57677e-13	-0.00336611	0.0183433	0.854401
Body fat percentage	rs9551991	C	T	0.1521	0.0213818	0.0035015	1.01979e-09	0.0104481	0.0259154	0.686828
Body fat percentage	rs9659073	A	G	0.4911	0.0151995	0.00245994	6.46752e-10	-0.0173434	0.0181482	0.339246
Body fat percentage	rs972283	G	A	0.5606	-0.0190124	0.00245791	1.03572e-14	-0.00376415	0.0184095	0.837988
Body fat percentage	rs9747171	G	A	0.5964	0.0139154	0.00251596	3.18886e-08	0.0201361	0.0184846	0.276003
Body fat percentage	rs9788550	C	G	0.2634	-0.0190677	0.00284716	2.12908e-11	0.0140718	0.0210943	0.504715
Body fat percentage	rs9803921	A	C	0.3648	-0.013953	0.00252868	3.43322e-08	-0.0288459	0.0187717	0.124375
Body fat percentage	rs9865173	A	T	0.7157	-0.0166118	0.00268806	6.4238e-10	-0.0385371	0.0200437	0.0545236
Body fat percentage	rs9902386	G	T	0.7038	-0.0164649	0.002628	3.72879e-10	0.0301522	0.0197433	0.126707
Body fat percentage	rs9906944	T	C	0.2992	-0.0180462	0.00259548	3.58367e-12	-0.0174329	0.019849	0.379795
Body fat percentage	rs9948863	G	A	0.4811	0.0134224	0.00246141	4.95271e-08	-0.00831941	0.0183851	0.650903
Body mass index	rs10007906	A	C	0.3638	0.0131345	0.0017776	1.7e-13	-0.026607	0.0189283	0.159821
Body mass index	rs10009336	T	C	0.1779	-0.0136379	0.0021431	2.2e-10	0.000850778	0.0333214	0.97963
Body mass index	rs1000940	A	G	0.6511	-0.0148279	0.00173314	1.1e-17	0.00804815	0.0198004	0.684401
Body mass index	rs10058464	A	C	0.1252	-0.0174696	0.00269532	1.3e-10	0.00264741	0.0386019	0.945322
Body mass index	rs1006353	A	G	0.2724	0.0122022	0.00184001	2.3e-11	-0.049683	0.0208349	0.0170977
Body mass index	rs1006896	A	C	0.8936	0.0239217	0.0027602	5.5e-18	0.0416695	0.0299543	0.164194
Body mass index	rs10071816	A	G	0.1909	0.0120755	0.00215984	2.4e-08	-0.00489269	0.0233119	0.833762
Body mass index	rs1007934	A	G	0.3966	-0.0121736	0.00172459	7.6e-12	0.00355747	0.0185123	0.847611
Body mass index	rs10118866	T	G	0.2177	0.0116655	0.00204145	6.2e-09	0.00448937	0.0216689	0.835869
Body mass index	rs10119216	T	C	0.6143	-0.0097031	0.00174656	4.1e-08	-0.0287847	0.0206556	0.163452
Body mass index	rs10131890	A	C	0.9453	-0.0222675	0.00391186	1.6e-08	0.0134391	0.0400569	0.737247
Body mass index	rs10132280	A	C	0.3221	-0.0215177	0.00173685	5.6e-35	0.00960446	0.0199646	0.630464
Body mass index	rs10135922	A	C	0.7525	-0.0108135	0.00192015	4.2e-08	0.0474297	0.0282347	0.0929896
Body mass index	rs1014194	A	C	0.6312	0.0100989	0.00178216	1.8e-08	0.03107	0.0191334	0.104405
Body mass index	rs10144318	A	C	0.498	0.00912482	0.00158693	1.4e-08	-0.0150352	0.0181895	0.40847
Body mass index	rs10145461	T	G	0.4612	-0.014419	0.00172622	4.7e-16	0.0244279	0.0182495	0.180716
Body mass index	rs10146527	T	C	0.669	0.0133988	0.00166262	2.3e-15	0.00857858	0.0189012	0.649927
Body mass index	rs10150964	T	C	0.2714	-0.0139131	0.00187481	1.1e-13	-0.0118	0.0198682	0.552569
Body mass index	rs10163018	T	C	0.3638	-0.0111394	0.00175885	1.5e-10	-0.0179908	0.0189653	0.342816
Body mass index	rs10176705	T	C	0.4006	-0.0119526	0.0017635	8.1e-12	0.0133056	0.0188127	0.479401
Body mass index	rs10182181	A	G	0.5338	-0.0323075	0.00159052	6.7e-90	0.0330567	0.0181849	0.0690938
Body mass index	rs10192119	T	G	0.829	-0.016028	0.00212419	3e-14	0.00462119	0.0243752	0.849634
Body mass index	rs10197031	T	C	0.7276	-0.016485	0.00188683	1.9e-18	0.0160297	0.0202573	0.428765
Body mass index	rs10198345	T	C	0.674	-0.0109733	0.0018121	2.2e-09	0.0258195	0.0193498	0.182088
Body mass index	rs1020548	A	G	0.826	-0.0131545	0.00229207	6.6e-09	0.00623872	0.0242494	0.796968
Body mass index	rs1021066	T	G	0.4354	-0.00962341	0.00170414	2.5e-08	-0.0154976	0.0181131	0.392219
Body mass index	rs10211055	T	C	0.664	-0.0156507	0.00179435	7.2e-18	0.00446678	0.0192477	0.816485
Body mass index	rs10243319	T	C	0.5885	0.0103491	0.00174096	1.2e-09	-0.032982	0.0185597	0.0755555
Body mass index	rs10259786	A	G	0.659	0.0112853	0.00178189	4.1e-10	-0.0133359	0.0190915	0.48485
Body mass index	rs10263780	A	G	0.1272	-0.0161019	0.00276912	8.3e-09	0.0395645	0.0264896	0.135284
Body mass index	rs10269783	A	G	0.3867	0.0127582	0.00163075	1.4e-15	-0.00654397	0.0186031	0.725012
Body mass index	rs10275044	A	T	0.2167	-0.0125191	0.00223208	3.3e-08	-0.00155671	0.0247924	0.949934
Body mass index	rs1035010	T	C	0.2266	0.014088	0.00202705	6.2e-12	0.0252837	0.0206897	0.221692
Body mass index	rs1038088	T	G	0.4881	-0.0116018	0.00158658	4.6e-13	0.003843	0.0181898	0.832675
Body mass index	rs10408013	T	C	0.2773	0.0107698	0.00174646	8e-10	-0.0177756	0.0200303	0.374846
Body mass index	rs10433609	A	T	0.8429	0.0160252	0.00227518	1.7e-12	0.0011603	0.0287713	0.967831
Body mass index	rs10438964	T	C	0.2644	-0.0127616	0.00190922	7.6e-11	-0.0116308	0.0204502	0.569536
Body mass index	rs1045411	T	C	0.2714	-0.0141708	0.00181922	2.3e-15	-0.017505	0.0209856	0.4042
Body mass index	rs10460960	A	G	0.8946	0.0198061	0.00251346	8.1e-15	-0.0197322	0.0287523	0.492536
Body mass index	rs10481754	T	C	0.4761	-0.00998005	0.00171375	1.5e-08	-0.00393469	0.0182509	0.829309
Body mass index	rs10483389	T	C	0.0467	0.0331368	0.00406943	4.5e-16	-0.0103065	0.0461988	0.823465
Body mass index	rs1048932	A	C	0.4294	-0.0151398	0.0016086	3.8e-22	-0.0317218	0.0187518	0.0907107
Body mass index	rs10491182	T	C	0.9314	0.0185937	0.00308237	2.8e-09	-0.0599757	0.0340783	0.0784188
Body mass index	rs10497810	T	C	0.1958	-0.0170694	0.00224866	5.9e-14	0.0115347	0.0235936	0.62492
Body mass index	rs10499275	C	G	0.16	0.0153326	0.00228993	3.4e-11	0.00977609	0.024221	0.686492
Body mass index	rs10510419	T	G	0.1511	-0.0175676	0.00228279	2.2e-14	0.0820235	0.0254311	0.00125833
Body mass index	rs10514222	A	G	0.9115	0.0165197	0.00292117	2.1e-08	-0.0200266	0.030685	0.513982
Body mass index	rs10732321	C	G	0.1362	0.0142135	0.0024506	5.1e-09	-0.0404343	0.0314396	0.198411
Body mass index	rs10733051	A	G	0.5129	0.00970318	0.00160052	2.9e-09	0.00690981	0.0183452	0.706431
Body mass index	rs10745785	T	C	0.6829	-0.0111328	0.00180531	1.2e-09	0.0213877	0.0191832	0.264885
Body mass index	rs10757826	A	G	0.3121	0.00995076	0.00170585	3e-09	-0.0218511	0.0195821	0.264477
Body mass index	rs1075901	T	C	0.4334	-0.0120952	0.00159937	1.2e-13	-0.026781	0.01828	0.14291
Body mass index	rs10759951	A	G	0.4294	-0.00981572	0.00172028	2e-08	-0.0081635	0.0183194	0.655871
Body mass index	rs10765208	T	G	0.0746	0.0183463	0.00336189	4.9e-08	-0.00887979	0.037711	0.813845
Body mass index	rs10768994	T	C	0.5696	0.0107531	0.00160354	6.4e-12	0.0220287	0.0187027	0.238863
Body mass index	rs10779751	A	G	0.2763	0.0137242	0.00177724	2.5e-14	0.0311666	0.0202206	0.123237
Body mass index	rs10795422	A	G	0.2942	-0.0134502	0.00183852	9.3e-14	0.00526757	0.0199125	0.791367
Body mass index	rs10797115	T	C	0.5487	0.0124763	0.00171046	9.9e-13	-0.0262416	0.0182394	0.150228
Body mass index	rs10803762	A	G	0.6779	0.0117738	0.00182697	3.5e-10	-0.010975	0.0193474	0.570537
Body mass index	rs10811901	A	G	0.6093	0.0106086	0.00162475	2.5e-11	-0.00864662	0.0182977	0.636532
Body mass index	rs10818810	A	G	0.3867	0.0122332	0.00165052	1.1e-13	-0.0155884	0.0186493	0.403229
Body mass index	rs10818938	A	G	0.4026	0.011548	0.00172208	5.1e-11	-0.00477976	0.0182565	0.793468
Body mass index	rs10830452	A	G	0.6382	-0.0111703	0.0018114	2.1e-09	0.0437735	0.0196512	0.0259119
Body mass index	rs10832778	C	G	0.3588	-0.0121183	0.00164809	1.3e-13	0.00982177	0.0190806	0.606726
Body mass index	rs10838465	A	C	0.673	0.0136235	0.00184891	9.1e-14	0.0155715	0.0202252	0.441358
Body mass index	rs10840606	A	G	0.828	-0.0159026	0.00232722	3.2e-12	0.0293625	0.0240284	0.221711
Body mass index	rs10842240	C	G	0.1342	0.0214555	0.00265734	3.1e-16	0.0171884	0.0280432	0.539925
Body mass index	rs10846428	T	C	0.7744	-0.0105039	0.00188277	3.1e-08	-0.0135812	0.0216766	0.530962
Body mass index	rs10851523	C	G	0.2604	-0.0104896	0.00184539	1.8e-08	0.0469903	0.0202812	0.0205072
Body mass index	rs10878946	T	C	0.6869	-0.0140227	0.00188958	3.6e-13	0.0236885	0.0200504	0.237426
Body mass index	rs10883553	A	C	0.4483	0.0113078	0.00171042	1.9e-11	-0.04843	0.0186001	0.00922096
Body mass index	rs10883759	A	G	0.329	-0.0117265	0.00173014	5.4e-12	0.0111416	0.0197651	0.572958
Body mass index	rs10886017	A	C	0.2604	0.0146848	0.0018356	1.4e-15	-0.0365506	0.0211165	0.083469
Body mass index	rs10889550	A	G	0.9573	-0.02302	0.00388404	1.9e-09	0.0439257	0.0424573	0.300862
Body mass index	rs10904675	A	C	0.2604	-0.011212	0.00201241	1.5e-08	0.017844	0.0213509	0.403295
Body mass index	rs10915840	A	G	0.2803	-0.0117801	0.00189679	1.3e-09	-0.0169042	0.0202726	0.404367
Body mass index	rs10920678	A	G	0.4264	0.0155839	0.00160866	1.5e-21	0.0217341	0.0183003	0.234977
Body mass index	rs10923724	T	C	0.5656	-0.011863	0.00160855	6.4e-13	-0.00140992	0.0183981	0.938915
Body mass index	rs10929925	A	C	0.4831	-0.0143879	0.00160984	1.8e-18	-0.0249272	0.0182579	0.172164
Body mass index	rs10938397	A	G	0.5795	-0.0324444	0.00160219	3.4e-86	0.00777735	0.0183162	0.671117
Body mass index	rs10939792	C	G	0.6799	-0.0150875	0.00188594	1.4e-15	-0.00566712	0.0193902	0.770083
Body mass index	rs10942267	A	G	0.7167	0.0151376	0.00184369	3.9e-17	-0.000551114	0.0196254	0.977597
Body mass index	rs10942476	A	G	0.5179	-0.00994318	0.00170742	9.5e-09	-0.0193852	0.0180695	0.283354
Body mass index	rs10962549	T	C	0.163	0.0195679	0.00227304	2.5e-17	0.0207559	0.0241857	0.390786
Body mass index	rs10971721	T	C	0.1352	-0.019463	0.00273851	5.7e-13	-0.0188848	0.0289115	0.513632
Body mass index	rs10975933	C	G	0.661	0.0121983	0.00179975	2.7e-11	-0.0307462	0.0191128	0.107689
Body mass index	rs10989568	A	G	0.4602	0.0107584	0.00170928	6.6e-10	0.000747474	0.0182203	0.967277
Body mass index	rs11001963	T	C	0.5577	0.0103893	0.00173156	1.2e-09	-0.00261201	0.0184665	0.887518
Body mass index	rs11056875	T	C	0.173	0.0138146	0.00240253	1.1e-08	-0.0244779	0.0251569	0.330549
Body mass index	rs11066188	A	G	0.4135	-0.011365	0.00161004	8.1e-13	-0.00954358	0.0185011	0.605967
Body mass index	rs11074446	T	C	0.8738	0.0223722	0.00238637	1.8e-20	-0.00459144	0.0271355	0.865636
Body mass index	rs11075489	T	C	0.4712	-0.0111323	0.00170495	1.3e-10	-0.00894353	0.0181694	0.622557
Body mass index	rs11079849	T	C	0.2903	-0.018087	0.00182794	4.8e-24	-0.017601	0.0202352	0.384398
Body mass index	rs11084553	A	G	0.8419	0.0207402	0.00237031	1.8e-18	-0.000316738	0.0255381	0.990104
Body mass index	rs11089885	T	C	0.4771	-0.00978773	0.00171048	4e-09	-0.00964658	0.0182472	0.597041
Body mass index	rs11096549	T	C	0.6859	0.0108044	0.00188334	1.4e-08	-0.0056358	0.0201654	0.779878
Body mass index	rs11115176	T	C	0.7823	0.0118464	0.00186018	2e-10	-0.0229159	0.021149	0.278566
Body mass index	rs11118308	A	G	0.496	0.0100321	0.00158924	4.8e-10	-0.00185273	0.018264	0.9192
Body mass index	rs11119208	A	G	0.3897	0.00910579	0.00162946	1e-08	-0.0097872	0.0185649	0.598064
Body mass index	rs11121210	T	C	0.4066	-0.010562	0.00176034	1.3e-09	0.0178616	0.0187613	0.341073
Body mass index	rs11128904	C	G	0.7018	0.0106542	0.00190971	4.5e-08	0.0157902	0.0202353	0.435199
Body mass index	rs11129662	A	G	0.6839	-0.012168	0.00181011	4.5e-11	0.00146816	0.0193706	0.939584
Body mass index	rs11138082	T	C	0.8141	0.0118316	0.00211623	1.1e-08	-0.0184059	0.0224307	0.411894
Body mass index	rs11138313	A	G	0.8996	0.0173628	0.00287668	3e-09	0.0257121	0.0310181	0.407139
Body mass index	rs11150911	A	C	0.2992	0.0131478	0.00177941	4.7e-13	0.00631222	0.0199289	0.751443
Body mass index	rs11165643	T	C	0.5825	0.0195159	0.00161054	1.4e-35	0.0197001	0.0184218	0.284894
Body mass index	rs11170468	A	C	0.7744	0.0121494	0.00187673	1.9e-10	0.019994	0.0213159	0.348251
Body mass index	rs1117080	C	G	0.7008	0.0107642	0.00185927	7e-09	-0.00244387	0.0199064	0.902291
Body mass index	rs11173522	A	C	0.2217	0.0127732	0.0020956	1.1e-09	-1.35214e-05	0.0225848	0.999522
Body mass index	rs11191548	T	C	0.9115	-0.0258267	0.00289105	5e-19	0.0761754	0.0321266	0.0177352
Body mass index	rs11246991	T	C	0.1491	0.0138867	0.00250731	4.8e-08	-0.0275789	0.0330648	0.404232
Body mass index	rs11251352	A	G	0.4036	-0.0105106	0.0017357	7e-10	-0.0295563	0.0185034	0.11019
Body mass index	rs11264483	C	G	0.6123	0.0136383	0.00179189	3e-14	-0.00947106	0.0185921	0.610464
Body mass index	rs1128249	T	G	0.4344	0.0107566	0.00161824	8.5e-12	-0.0359023	0.0183837	0.0508256
Body mass index	rs11496125	T	C	0.4105	0.0172057	0.00173075	3e-22	0.00815935	0.01845	0.658315
Body mass index	rs1150659	A	G	0.1998	-0.0139249	0.0019034	3.8e-13	0.00634517	0.0217873	0.770874
Body mass index	rs11538	A	G	0.8509	-0.0129689	0.00220952	3.3e-09	-0.0127724	0.024131	0.596601
Body mass index	rs1154659	A	G	0.2187	-0.0112788	0.00208515	4.4e-08	-0.0230839	0.0225895	0.306834
Body mass index	rs11577094	T	C	0.0547	0.0177969	0.00293356	6.9e-10	0.016598	0.0340192	0.62562
Body mass index	rs11577179	A	G	0.3936	-0.0104546	0.00164562	1.5e-10	0.0388025	0.0190058	0.0411893
Body mass index	rs11581304	T	C	0.9056	-0.017459	0.00287786	7.1e-10	-0.0299181	0.0313814	0.340403
Body mass index	rs1158684	A	G	0.5179	0.00992927	0.00170503	9.1e-09	0.000320891	0.0182232	0.985951
Body mass index	rs1158805	A	C	0.3748	-0.0133539	0.00175453	1.2e-14	-0.00450025	0.0186803	0.809626
Body mass index	rs11604688	T	C	0.5915	-0.0104213	0.00172002	3.6e-09	0.0125534	0.018803	0.50437
Body mass index	rs11614340	T	C	0.7207	-0.0128711	0.00183873	8.5e-13	0.011817	0.0197692	0.55001
Body mass index	rs11629783	C	G	0.7714	0.0147391	0.00201905	9.8e-13	-0.0165568	0.0214347	0.439859
Body mass index	rs11635675	T	G	0.6083	0.0122778	0.00178226	1.3e-11	-0.0299722	0.0188777	0.112354
Body mass index	rs11649864	A	G	0.0845	0.0173056	0.00301389	6.7e-09	-0.0236205	0.0319209	0.459319
Body mass index	rs11659764	A	T	0.0447	-0.0246447	0.00379898	8.9e-11	-0.00772537	0.0419144	0.853768
Body mass index	rs11670142	T	G	0.6133	-0.0108078	0.00175262	4.7e-10	-0.0194886	0.0185956	0.294629
Body mass index	rs11672660	T	C	0.2137	-0.032351	0.00199815	1.7e-60	0.0395946	0.0223853	0.0769304
Body mass index	rs11677541	A	G	0.4811	-0.0121897	0.0017126	3.1e-12	0.00250248	0.0181809	0.890523
Body mass index	rs1169091	T	C	0.2863	-0.010843	0.00191911	6.9e-09	-0.00745373	0.0204908	0.716038
Body mass index	rs11702843	A	G	0.2753	0.0110781	0.00194353	2.3e-08	-0.0149543	0.0220837	0.498301
Body mass index	rs11708733	A	G	0.0368	-0.0221209	0.00399541	2.8e-08	-0.0278491	0.043815	0.525032
Body mass index	rs11713193	A	G	0.497	0.0238971	0.00169979	2.4e-44	0.0541146	0.0180499	0.00271703
Body mass index	rs11736228	A	T	0.7336	0.0134939	0.00194157	4.1e-12	-0.0206955	0.0205836	0.314687
Body mass index	rs11738695	A	C	0.5845	0.00985122	0.0017265	2e-08	0.0108088	0.0185434	0.559966
Body mass index	rs11739877	T	C	0.6103	0.0113326	0.00174348	6.6e-11	-0.0108923	0.0185327	0.556713
Body mass index	rs11753081	T	G	0.8241	0.0137609	0.00209406	8.9e-11	0.0293621	0.0235454	0.212382
Body mass index	rs11754747	T	C	0.2694	0.0110967	0.00181756	1.4e-09	0.020777	0.0213858	0.331283
Body mass index	rs11781222	T	C	0.8738	0.0156467	0.00237672	5.3e-11	0.0191478	0.0270817	0.479543
Body mass index	rs11790280	T	C	0.6183	-0.0100419	0.00175489	7.1e-09	-0.00640134	0.018646	0.731367
Body mass index	rs11792069	A	G	0.828	0.014169	0.00234521	6.5e-10	-0.0141826	0.0247989	0.567387
Body mass index	rs11792311	A	G	0.2445	-0.0144538	0.00200747	1.3e-12	-0.0437428	0.0214352	0.041281
Body mass index	rs11855853	T	C	0.2207	-0.0140611	0.00193947	2.4e-13	-0.00326338	0.0208966	0.875901
Body mass index	rs11866815	T	C	0.2416	-0.01514	0.00184397	1e-16	0.0172026	0.0210034	0.412764
Body mass index	rs1187352	T	C	0.325	-0.0118254	0.00178871	6e-11	0.0103013	0.0191315	0.590269
Body mass index	rs11880870	A	G	0.501	0.0185767	0.00167092	1e-28	0.023639	0.0181568	0.192938
Body mass index	rs11889536	A	G	0.8439	0.0188233	0.00239026	6.4e-15	-0.0149152	0.025962	0.565629
Body mass index	rs11904490	A	C	0.4155	-0.00966671	0.00175758	3.7e-08	0.00129338	0.0191977	0.946286
Body mass index	rs11915371	A	C	0.8111	-0.0149843	0.00211189	2.6e-12	0.018731	0.022252	0.399919
Body mass index	rs11917965	A	C	0.5915	-0.0111318	0.00174237	7.2e-11	0.0189884	0.0185696	0.30652
Body mass index	rs11945861	A	G	0.2475	-0.0148967	0.00201307	5e-13	0.00663402	0.0216708	0.759508
Body mass index	rs11951673	T	C	0.3926	-0.0117621	0.00162565	1.1e-13	-0.036359	0.0186698	0.0514777
Body mass index	rs1199334	A	G	0.1819	0.0137475	0.00203308	7.3e-12	-0.00273018	0.0231426	0.90609
Body mass index	rs12033257	A	G	0.6183	0.0144738	0.00178444	2.4e-15	0.0120003	0.0193087	0.534274
Body mass index	rs12035149	C	G	0.7873	-0.0142034	0.00204295	3.9e-12	0.085103	0.0234796	0.000289462
Body mass index	rs12041258	T	C	0.7624	0.0148102	0.0020288	9.5e-13	0.00972813	0.0219462	0.65757
Body mass index	rs12042959	A	G	0.8708	0.014332	0.00238867	3.4e-09	0.040227	0.0256518	0.116835
Body mass index	rs12044597	A	G	0.496	-0.014228	0.00159194	1.7e-18	-0.00511551	0.0182907	0.779725
Body mass index	rs12065553	A	G	0.7018	-0.0113134	0.00186917	8.9e-10	0.00153939	0.0200386	0.938766
Body mass index	rs12098284	T	C	0.1183	0.0177251	0.00258906	1.8e-11	-0.0384138	0.0280537	0.170907
Body mass index	rs12101393	C	G	0.7893	0.0124363	0.00205639	1.5e-09	0.0321232	0.0222037	0.147966
Body mass index	rs12147845	T	C	0.1143	0.0198153	0.00268851	4.5e-13	0.0510919	0.0294844	0.0831229
Body mass index	rs12148330	A	T	0.165	0.0142441	0.00220684	1.5e-10	-0.0249565	0.0236516	0.291348
Body mass index	rs12149756	A	G	0.2525	-0.0119907	0.00182259	3.7e-11	0.00818817	0.0210068	0.696694
Body mass index	rs12150665	T	C	0.5984	0.0153845	0.00161442	1.6e-22	-0.00215899	0.018474	0.906966
Body mass index	rs1218822	A	G	0.6799	0.0166227	0.00168206	1.9e-22	-0.00274388	0.0192148	0.886448
Body mass index	rs12189178	T	C	0.0348	0.0330029	0.0041707	2.2e-15	-0.0163879	0.047315	0.729074
Body mass index	rs12206564	T	C	0.5179	-0.0113183	0.00170275	5.4e-11	-0.00677667	0.0181328	0.708609
Body mass index	rs12299814	A	C	0.2575	-0.0154034	0.00196222	5.2e-15	0.00521397	0.0210831	0.804672
Body mass index	rs12325419	A	G	0.1123	-0.0181403	0.00260525	1.4e-12	-0.0127228	0.0285921	0.656337
Body mass index	rs12364470	T	G	0.8449	-0.0174718	0.00215943	1.1e-15	-0.016222	0.0261574	0.535146
Body mass index	rs12369179	T	C	0.0706	-0.0352309	0.00304222	2.5e-31	-0.0322748	0.033419	0.334163
Body mass index	rs1241986	A	G	0.8598	-0.0137507	0.00237421	1.1e-08	-0.0199912	0.0250788	0.425373
Body mass index	rs12422552	C	G	0.2903	-0.0129068	0.0019264	1.6e-11	0.0138126	0.0205939	0.502404
Body mass index	rs12429545	A	G	0.1113	0.0306394	0.00242401	9.6e-38	-0.000170451	0.0270733	0.994977
Body mass index	rs12439798	T	G	0.4414	0.0126691	0.00172299	6.9e-13	0.0326691	0.0183675	0.0752994
Body mass index	rs12439829	A	T	0.4016	-0.0106098	0.00175207	1.1e-09	0.0266071	0.0186648	0.154006
Body mass index	rs12443621	A	G	0.5189	-0.00964868	0.00170862	3.2e-08	0.0127906	0.0181447	0.480858
Body mass index	rs12446632	A	G	0.1302	-0.033415	0.00227829	2.9e-50	0.0050165	0.0259755	0.846861
Body mass index	rs12448257	A	G	0.2038	0.0178432	0.00193948	8.1e-20	-0.0181159	0.0230234	0.431371
Body mass index	rs12448738	A	C	0.8469	-0.0166077	0.00247138	2.8e-11	-0.0133664	0.0267413	0.617186
Body mass index	rs12449219	C	G	0.8588	-0.0148334	0.00248818	2e-09	-0.108925	0.0266445	4.34959e-05
Body mass index	rs12454204	T	G	0.2167	0.0173802	0.00202095	3.8e-17	-0.0202218	0.0215877	0.348898
Body mass index	rs12454712	T	C	0.6143	-0.0138503	0.00173128	4.4e-16	0.00414966	0.0188738	0.825977
Body mass index	rs12468863	T	C	0.495	-0.0152871	0.00159865	5.1e-21	-0.0236045	0.0182715	0.196401
Body mass index	rs12476772	A	C	0.325	0.0123406	0.00180594	8.3e-12	-0.0157233	0.0191962	0.412737
Body mass index	rs12477088	T	C	0.5974	0.0147966	0.00173478	8.9e-17	-0.00642311	0.0184861	0.728249
Body mass index	rs12519552	A	G	0.8608	-0.0129197	0.00234904	2.7e-08	0.00739951	0.0251296	0.768411
Body mass index	rs12519652	T	C	0.671	0.00930458	0.00168274	4.2e-08	0.0257012	0.0189779	0.175651
Body mass index	rs12564992	A	G	0.8917	-0.0187804	0.00249127	5.3e-14	0.016085	0.0284941	0.572411
Body mass index	rs12589208	A	G	0.8111	-0.0123063	0.00224638	3.6e-08	-0.0354709	0.0245724	0.148873
Body mass index	rs12593036	A	G	0.7237	0.0151089	0.00186408	3.8e-16	0.0305131	0.0199026	0.125246
Body mass index	rs12595158	T	C	0.0268	-0.0385874	0.00528863	1.9e-13	0.00669682	0.0605402	0.91192
Body mass index	rs12602912	T	C	0.2147	0.0166534	0.00198705	9.9e-18	0.0536121	0.0223314	0.0163615
Body mass index	rs1260326	T	C	0.4105	-0.0100541	0.0016278	3.9e-10	-0.0434794	0.0185831	0.0192977
Body mass index	rs12615778	A	G	0.7147	0.0101546	0.00185517	3.9e-08	-0.0150928	0.0197654	0.445107
Body mass index	rs12620249	A	G	0.8588	-0.0129635	0.00240064	4.4e-08	0.0180643	0.026187	0.490308
Body mass index	rs12628891	T	C	0.2913	-0.0108116	0.00183412	3e-09	-0.0316983	0.0197302	0.108145
Body mass index	rs12629015	A	G	0.831	0.0128522	0.00218963	2.1e-09	0.00677917	0.0233756	0.771808
Body mass index	rs12630999	A	G	0.7376	0.0168558	0.00183006	8.5e-21	-0.0188543	0.020715	0.362729
Body mass index	rs1263618	T	C	0.671	-0.0120935	0.00171324	5.3e-12	0.0295604	0.0194482	0.128522
Body mass index	rs12651833	C	G	1	0.0127186	0.00215237	3.7e-09	-0.0118765	0.0230878	0.606969
Body mass index	rs12675063	A	T	0.8946	-0.0150733	0.00251221	1.3e-09	-0.00268726	0.0291715	0.926603
Body mass index	rs12680842	A	G	0.6243	0.0126557	0.00171279	4.4e-14	-0.039303	0.019299	0.0416968
Body mass index	rs12705977	T	G	0.4085	0.0132558	0.00170718	2.1e-14	-0.00823912	0.0182911	0.65239
Body mass index	rs1275691	A	G	0.4284	-0.00935178	0.00159179	1.1e-08	-0.000995233	0.0183401	0.956724
Body mass index	rs12759296	T	G	0.7028	0.0106094	0.00183624	1.9e-08	0.000656357	0.0270995	0.980677
Body mass index	rs12762034	T	C	0.9205	-0.0240779	0.00321039	7.3e-14	0.0298096	0.034016	0.380845
Body mass index	rs12776880	A	T	0.6809	0.0124482	0.00184779	3e-11	0.0261657	0.0201279	0.19361
Body mass index	rs1277723	A	G	0.7694	0.0108091	0.00191311	1e-08	-0.0236118	0.0218495	0.279849
Body mass index	rs12779328	T	C	0.3032	0.0104343	0.00188811	4.5e-08	-0.00913445	0.0200295	0.648355
Body mass index	rs12779943	T	C	0.1183	0.020608	0.00309604	2e-11	-0.0855119	0.0464172	0.0654392
Body mass index	rs1285245	C	G	0.3678	-0.0118956	0.0017696	1.7e-11	-0.0179564	0.0191547	0.348533
Body mass index	rs12885454	A	C	0.338	-0.0181995	0.00167239	2.4e-27	0.0210884	0.0191	0.269547
Body mass index	rs12888545	A	G	0.7545	-0.0133475	0.00196287	9.1e-12	-0.0479635	0.0212273	0.0238512
Body mass index	rs12904761	T	C	0.2455	0.0114729	0.00204179	3.1e-08	0.00033047	0.0217941	0.987902
Body mass index	rs12905439	C	G	0.7018	0.0119143	0.00181744	1.4e-10	-0.0333235	0.0198115	0.0925639
Body mass index	rs12922346	C	G	0.2286	0.0132043	0.00194181	1e-11	-0.021244	0.0207344	0.305562
Body mass index	rs12939549	A	G	0.5666	0.0180141	0.00160125	2.7e-28	-0.0429362	0.0183897	0.0195541
Body mass index	rs12953970	A	G	0.2117	0.0119866	0.00220553	3.9e-08	-0.00936099	0.0236085	0.69173
Body mass index	rs1296328	A	C	0.4513	0.0171586	0.00172544	4.9e-24	-0.0114893	0.0185917	0.536589
Body mass index	rs12964689	A	G	0.5427	0.0203097	0.00170081	5.1e-32	-0.0250625	0.0181951	0.168379
Body mass index	rs12989476	T	C	0.3101	0.0128933	0.00178522	5e-13	0.0136707	0.0191004	0.47416
Body mass index	rs13001304	T	C	0.7117	0.0100847	0.0018424	2.9e-08	0.00468216	0.0195783	0.810989
Body mass index	rs13012099	A	G	0.3101	-0.0140053	0.00180068	1.2e-14	0.00424973	0.0197245	0.829413
Body mass index	rs13021737	A	G	0.174	-0.058139	0.00212704	7.5e-157	0.0158141	0.0240055	0.510044
Body mass index	rs13034320	C	G	0.2465	0.0106501	0.00196186	3.1e-08	0.0137369	0.0208289	0.509567
Body mass index	rs1304070	A	G	0.7793	0.0125678	0.00199489	3.7e-10	-0.0257813	0.0213309	0.226802
Body mass index	rs13047416	C	G	0.6302	0.015102	0.00176517	2.2e-17	-0.0256939	0.0189219	0.174497
Body mass index	rs13063194	T	C	0.7922	-0.0144056	0.00210082	1.1e-11	-0.0253598	0.022729	0.264531
Body mass index	rs13072095	T	C	0.6829	0.0093901	0.00168033	3e-08	-0.00028973	0.0191749	0.987944
Body mass index	rs13105058	T	C	0.337	0.0110327	0.00182191	3.1e-09	0.0235545	0.0193851	0.224335
Body mass index	rs13107325	T	C	0.0795	0.0446486	0.00303991	1.1e-47	0.0319517	0.036233	0.377863
Body mass index	rs13110266	A	G	0.4125	-0.0111393	0.00161852	1.9e-12	0.000538963	0.0185267	0.976792
Body mass index	rs13153166	A	C	0.9563	0.0231764	0.00399593	8.1e-09	-0.155078	0.0452089	0.000603024
Body mass index	rs13159555	A	G	0.7704	-0.0117536	0.00207417	2.8e-08	-0.0148675	0.0222296	0.503614
Body mass index	rs13168288	A	G	0.7396	0.0129136	0.0019419	6.4e-11	0.0094457	0.0209327	0.651816
Body mass index	rs13174863	A	G	0.833	-0.0185511	0.00222227	2.9e-16	0.026248	0.0252476	0.298514
Body mass index	rs13184896	T	G	0.4453	-0.0132996	0.00159995	3.3e-16	0.0207032	0.0245241	0.398557
Body mass index	rs13191362	A	G	0.8718	0.0230866	0.00244561	5.9e-21	-0.00335314	0.0278441	0.904146
Body mass index	rs13201877	A	G	0.8708	-0.0145195	0.00229256	2.7e-10	0.00936785	0.026298	0.721676
Body mass index	rs1320903	A	G	0.2972	0.0219196	0.00182663	9.2e-32	-0.0219433	0.0195011	0.260491
Body mass index	rs13209872	C	G	0.34	-0.015209	0.00180106	1.4e-16	0.025719	0.0194422	0.185888
Body mass index	rs13227658	T	C	0.502	-0.0158246	0.00171349	1.7e-19	0.00619778	0.018374	0.735881
Body mass index	rs13240600	A	G	0.833	0.0199495	0.002347	3.5e-17	-0.0044797	0.0250892	0.85829
Body mass index	rs13250058	T	G	0.6998	0.0106006	0.00170367	2.9e-10	0.0109425	0.0195381	0.57544
Body mass index	rs13263601	A	C	0.67	-0.0153331	0.00179218	2.2e-17	-0.0100215	0.0191371	0.600511
Body mass index	rs13266989	C	G	0.5815	0.0106229	0.0017383	3.8e-10	0.00106678	0.0184629	0.953924
Body mass index	rs13267015	T	C	0.2863	0.0104733	0.00189517	3.9e-08	0.0128469	0.0201018	0.522764
Body mass index	rs13290794	A	G	0.3579	-0.0139194	0.00177695	1.9e-15	0.0207157	0.0187673	0.269671
Body mass index	rs13292976	T	C	0.4612	0.013176	0.00170987	3.1e-14	0.0469823	0.0182702	0.0101253
Body mass index	rs13298062	A	G	0.8151	0.0132049	0.00212049	3.8e-10	-0.00853526	0.0225183	0.704661
Body mass index	rs1330052	C	G	0.6173	-0.0130687	0.0017821	1.5e-13	-0.0102443	0.0188396	0.586604
Body mass index	rs13329567	T	C	0.2316	-0.0275886	0.00188318	1e-50	0.0144848	0.0217944	0.506298
Body mass index	rs1336486	T	G	0.6421	-0.0143071	0.00182644	1.8e-14	0.00314689	0.0195456	0.872091
Body mass index	rs13380104	T	C	0.3976	-0.013788	0.0017235	7.7e-15	-0.0169742	0.0186195	0.361962
Body mass index	rs13417156	T	C	0.6103	-0.0140284	0.00165613	2.6e-17	-0.014253	0.0185494	0.442262
Body mass index	rs13425435	A	C	0.6302	0.0120513	0.00180769	2.7e-11	-0.00348163	0.0190336	0.854861
Body mass index	rs13432055	T	C	0.7416	-0.0114426	0.0017604	8.9e-11	-0.00145146	0.0199067	0.941875
Body mass index	rs1345942	T	C	0.6014	-0.0101778	0.00176154	5.2e-09	-0.00911451	0.0187312	0.626545
Body mass index	rs1358980	T	C	0.497	-0.0118592	0.00161286	1.1e-13	0.00625748	0.0181767	0.730652
Body mass index	rs1361739	A	G	0.2952	-0.0177581	0.00181617	6.9e-22	0.0307251	0.0192753	0.110932
Body mass index	rs1363695	T	C	0.2276	-0.0125433	0.00202622	3.3e-10	0.0385806	0.021685	0.0752175
Body mass index	rs1365466	T	C	0.7634	-0.0130718	0.00181287	3.3e-13	-0.0129474	0.0207225	0.532103
Body mass index	rs1371108	A	C	0.2893	0.0120651	0.00182497	9e-11	0.0118734	0.0195559	0.543751
Body mass index	rs1399471	C	G	0.2903	-0.0126996	0.00193887	2.7e-11	-0.0251326	0.0205954	0.222352
Body mass index	rs1402025	T	C	0.7396	-0.0117138	0.00203297	3.6e-09	-0.0149944	0.0213532	0.482548
Body mass index	rs1409818	T	C	0.0994	0.0184387	0.00266031	2.5e-12	0.0668521	0.0292993	0.0225074
Body mass index	rs1412235	C	G	0.3052	0.024725	0.00170864	6e-45	0.0252196	0.0197342	0.201262
Body mass index	rs1420341	T	C	0.8439	-0.0133434	0.0022239	2.1e-09	-0.0259938	0.0239615	0.278005
Body mass index	rs1421334	A	C	0.4195	0.0119479	0.00172049	1e-12	0.000565074	0.0193327	0.976682
Body mass index	rs1430387	T	C	0.5447	0.0115373	0.00172048	5.8e-11	0.0155007	0.0183366	0.39792
Body mass index	rs1431659	A	G	0.2783	0.0198853	0.00192765	6e-24	-0.0113334	0.0206196	0.582566
Body mass index	rs1436344	C	G	0.5905	0.0143456	0.00172961	4.1e-16	-0.00835642	0.018405	0.649808
Body mass index	rs1445305	A	G	0.0984	-0.0154746	0.00278735	2e-08	0.0447501	0.0305606	0.14311
Body mass index	rs1452075	T	C	0.7157	0.014055	0.00179426	1.3e-14	-0.0249433	0.0203152	0.219517
Body mass index	rs1455137	A	C	0.6103	-0.0101997	0.0016358	4.4e-10	-0.0176714	0.0187144	0.345033
Body mass index	rs1465900	A	C	0.7515	0.0121052	0.00193683	4.8e-10	-0.0196732	0.0220433	0.372136
Body mass index	rs1467693	A	T	0.2783	0.0112621	0.00187702	1.2e-09	0.0295189	0.0201587	0.143105
Body mass index	rs1476322	A	G	0.5696	0.0101938	0.00171578	5e-09	-0.01162	0.0182937	0.525303
Body mass index	rs1477199	A	G	0.8489	-0.0213974	0.00225236	9.4e-22	0.0154604	0.02574	0.548082
Body mass index	rs1485038	T	C	0.8002	0.0138046	0.00212378	7.4e-11	-0.00569441	0.0230842	0.805156
Body mass index	rs1496742	A	G	0.5378	0.00945617	0.00171016	4.5e-08	0.0057605	0.0185235	0.755813
Body mass index	rs1503526	T	C	0.4851	-0.0134785	0.00163667	5.5e-17	0.000170814	0.018221	0.99252
Body mass index	rs1511471	A	G	0.3091	0.0108853	0.00183027	9.9e-10	0.0207249	0.0195447	0.288969
Body mass index	rs1512914	T	G	0.6034	-0.0122237	0.00174624	8.1e-13	-0.00432268	0.0186894	0.817089
Body mass index	rs1522569	T	G	0.825	0.0164543	0.00220728	2.9e-13	-0.0101413	0.0231165	0.660876
Body mass index	rs1523768	A	G	0.6948	-0.0110033	0.00170051	2.6e-10	-0.038694	0.019464	0.0468141
Body mass index	rs1524277	T	C	0.497	-0.0104702	0.00177795	2.2e-09	0.025841	0.0181787	0.155171
Body mass index	rs1526665	T	C	0.3837	-0.0112515	0.001731	4.7e-11	-0.0159812	0.0185711	0.389491
Body mass index	rs1528435	T	C	0.5845	0.0158811	0.00164621	9.1e-23	0.0115067	0.0187919	0.540326
Body mass index	rs1541928	T	G	0.4463	-0.0103112	0.00171853	3.8e-09	0.00520071	0.018142	0.774367
Body mass index	rs1544459	T	C	0.5209	-0.0102522	0.00159258	2.2e-10	0.0144488	0.018289	0.429513
Body mass index	rs155510	T	G	0.8191	0.0169802	0.00216111	1.7e-14	-0.00899191	0.0228907	0.694453
Body mass index	rs1584121	A	G	0.173	-0.0123919	0.00216366	6e-09	0.000909573	0.0234264	0.969028
Body mass index	rs159032	T	C	0.2515	0.0128546	0.00199296	1.9e-10	-0.0168796	0.0213052	0.4282
Body mass index	rs1596299	T	C	0.6988	0.00985392	0.00183553	4.7e-08	0.0270982	0.0206562	0.189565
Body mass index	rs1608445	A	G	0.4165	-0.0099686	0.00172534	3.7e-09	0.0220311	0.0187269	0.239418
Body mass index	rs1625427	T	C	0.661	0.0130221	0.00180307	1.4e-12	-0.0127755	0.0195978	0.514476
Body mass index	rs1634350	A	C	0.4404	0.01156	0.001734	7.6e-12	0.0229963	0.0185082	0.214055
Body mass index	rs1657930	A	G	0.7823	-0.0120124	0.00214855	1.6e-08	-0.0353694	0.0222632	0.112129
Body mass index	rs1658820	T	G	0.2455	0.0134583	0.00200443	5.9e-12	0.0640189	0.0211157	0.0024309
Body mass index	rs1668633	T	C	0.5915	0.0101343	0.00172283	8.7e-09	-0.010481	0.018492	0.57086
Body mass index	rs16833232	T	C	0.3221	-0.0105484	0.00183871	4.6e-09	-0.0011636	0.019467	0.952337
Body mass index	rs16846136	A	C	0.2704	0.0130794	0.00192642	3.2e-11	-0.0279841	0.0204454	0.171086
Body mass index	rs16851483	T	G	0.0646	0.0352812	0.00334645	3.2e-26	0.0078833	0.0368131	0.830435
Body mass index	rs16867703	T	G	0.6312	-0.013432	0.00176479	1.4e-14	0.00291018	0.0189034	0.877649
Body mass index	rs16871902	A	G	0.5338	0.0125143	0.00170194	4.6e-13	-0.0385711	0.0186337	0.0384554
Body mass index	rs16882001	A	G	0.9533	-0.0261691	0.00389132	1.5e-11	-0.0299927	0.0416151	0.471083
Body mass index	rs1689437	A	G	0.9404	-0.0236959	0.0032098	2.1e-13	0.0337061	0.0378455	0.373132
Body mass index	rs16903285	T	C	0.8559	-0.0312099	0.00245153	7.6e-38	0.0387091	0.0265895	0.145446
Body mass index	rs16906845	A	G	0.0706	-0.0201518	0.00340342	2.2e-09	0.0654628	0.03684	0.0755764
Body mass index	rs16907751	T	C	0.1402	-0.0182644	0.00262168	1.6e-12	0.0471354	0.0296156	0.111481
Body mass index	rs16916303	A	G	0.9105	0.0145869	0.00261816	1.7e-08	0.0309214	0.0277551	0.265245
Body mass index	rs16932761	A	G	0.2505	-0.0137337	0.00196196	1.7e-12	0.0441713	0.0207837	0.0335623
Body mass index	rs16940823	A	C	0.163	-0.0138176	0.00217675	9e-11	0.0165318	0.0238551	0.488304
Body mass index	rs16942944	A	G	0.2773	0.0105875	0.00186262	1.1e-08	-0.0158841	0.0198324	0.423179
Body mass index	rs16943356	A	G	0.0606	-0.0203058	0.0033843	3e-09	-0.0783958	0.0365403	0.0319161
Body mass index	rs16965225	T	G	0.0567	0.0203067	0.00319643	1.7e-10	-0.0309728	0.0378891	0.413666
Body mass index	rs16966801	A	G	0.8002	-0.0150201	0.00211822	1.1e-12	0.0358741	0.0228183	0.115912
Body mass index	rs16982345	A	G	0.2525	0.012383	0.00203	2.8e-09	-0.00947281	0.0209482	0.651124
Body mass index	rs17001561	A	G	0.1759	0.0143061	0.00217908	3.8e-11	-0.0356768	0.0246826	0.14834
Body mass index	rs17014375	T	G	0.8598	-0.0171381	0.002491	1.1e-11	-0.0278058	0.0269074	0.301422
Body mass index	rs17019087	T	C	0.6054	-0.0107197	0.00177022	7.8e-10	0.00888914	0.0189658	0.639288
Body mass index	rs17056301	T	C	0.7604	-0.011415	0.00193474	2.4e-09	-0.0268426	0.0205969	0.192494
Body mass index	rs17066842	A	G	0.0298	-0.0658595	0.00409186	6e-57	-0.00887344	0.048276	0.854165
Body mass index	rs17069831	T	C	0.2724	-0.0109955	0.00191665	2.1e-08	0.0514548	0.0205725	0.0123794
Body mass index	rs1707322	A	G	0.2664	-0.0123787	0.00174075	4.9e-13	0.0227655	0.0200064	0.255157
Body mass index	rs17094222	T	C	0.8032	-0.0178499	0.00197237	2.2e-19	-0.0233007	0.0223552	0.297275
Body mass index	rs17105272	T	C	0.327	0.0106465	0.00183894	3.2e-09	0.0226424	0.0195613	0.247063
Body mass index	rs17120344	A	G	0.0626	0.0218106	0.00360264	1.5e-09	-0.00851804	0.0404409	0.833176
Body mass index	rs171390	T	C	0.5765	-0.0155571	0.00172857	2.8e-18	0.0141007	0.0183222	0.441538
Body mass index	rs17201143	T	C	0.3082	-0.00994317	0.00183418	2.6e-08	-0.0143742	0.0195629	0.462483
Body mass index	rs17203016	A	G	0.8131	-0.0150657	0.00200876	2.1e-13	0.0015748	0.0230984	0.945644
Body mass index	rs17207196	T	C	0.4443	-0.0215661	0.00175651	2.1e-35	0.0281868	0.0190507	0.138989
Body mass index	rs17236194	T	C	0.8449	-0.0148556	0.00233029	8.3e-11	0.0659869	0.0269843	0.01447
Body mass index	rs17272434	A	G	0.3181	-0.0100203	0.00171776	3.7e-09	-0.0206878	0.019551	0.289989
Body mass index	rs1730859	A	G	0.6789	-0.0116533	0.00167886	1.1e-11	-0.0303044	0.0194076	0.118413
Body mass index	rs17309825	T	C	0.9612	-0.0302918	0.00407774	6.8e-14	-0.000360815	0.0500128	0.994244
Body mass index	rs17327461	T	C	0.4404	0.0124756	0.00159688	1.5e-14	0.00499663	0.0181899	0.783552
Body mass index	rs17387761	A	G	0.2753	-0.0105865	0.00189758	3.5e-08	0.00909381	0.0201932	0.652465
Body mass index	rs17391694	T	C	0.0964	0.0316121	0.00249307	7.5e-38	0.0472314	0.0282267	0.0942707
Body mass index	rs17405819	T	C	0.6958	0.020643	0.00172825	4.3e-33	0.0123051	0.0201014	0.540438
Body mass index	rs17424278	A	C	0.8936	-0.0169532	0.00279229	1.9e-09	-0.00203337	0.0293514	0.944769
Body mass index	rs17446091	T	C	0.7952	-0.0120398	0.00195768	1.8e-09	-0.0138387	0.0220466	0.5302
Body mass index	rs17448885	C	G	0.6382	0.0104367	0.00178915	7.3e-09	-0.0137053	0.0262682	0.601848
Body mass index	rs17450772	T	C	0.8777	-0.019451	0.00308746	2.9e-10	-0.0884527	0.0284322	0.00186451
Body mass index	rs17513613	T	C	0.7107	-0.0175749	0.0017008	3.6e-26	0.00248561	0.0194841	0.898488
Body mass index	rs175165	T	G	0.6034	0.00996414	0.00174131	5.2e-09	-0.0233678	0.0188548	0.215213
Body mass index	rs17531363	A	C	0.6909	0.0129823	0.00185461	2e-12	0.012768	0.0199575	0.522329
Body mass index	rs17535749	A	G	0.0825	0.0147055	0.00264699	2.5e-08	0.00542724	0.029923	0.856074
Body mass index	rs17538472	T	C	0.2286	0.012834	0.00218875	4.2e-09	0.00617539	0.0232995	0.790976
Body mass index	rs17551974	A	C	0.17	-0.0142448	0.00222259	1.9e-10	-0.0288241	0.0234749	0.219496
Body mass index	rs17573940	A	G	0.7296	-0.0110192	0.00175526	8e-10	0.00171564	0.0206343	0.933736
Body mass index	rs17599948	A	G	0.8101	0.0126727	0.00214462	4.6e-09	0.0330127	0.0249466	0.185725
Body mass index	rs17608150	T	C	0.0755	0.0190368	0.00301092	1.3e-10	0.00880513	0.0352844	0.802937
Body mass index	rs17619973	A	G	0.9443	0.0190306	0.0030449	2.4e-10	0.00898595	0.0351447	0.798194
Body mass index	rs17636031	T	C	0.7326	-0.0151569	0.00179988	1.2e-17	-0.00319691	0.0205291	0.876249
Body mass index	rs17681708	T	C	0.7237	-0.0107983	0.00183367	7.2e-09	0.00796664	0.0197232	0.68627
Body mass index	rs17695092	T	G	0.7127	0.0102411	0.00173905	3.4e-09	0.0248083	0.0195577	0.20463
Body mass index	rs17709991	T	C	0.7256	-0.0110096	0.00180157	2.4e-09	0.0235217	0.0208787	0.259917
Body mass index	rs17720922	T	C	0.2266	0.0128986	0.00216617	2.3e-09	0.0251275	0.0229111	0.272755
Body mass index	rs17724992	A	G	0.7555	0.0175227	0.0018193	1e-22	0.00936441	0.0207386	0.651597
Body mass index	rs17757975	T	C	0.8608	0.0142678	0.00239459	4.2e-09	-0.0307067	0.0259549	0.236777
Body mass index	rs17767510	C	G	0.167	0.0127829	0.00227912	1.9e-08	-0.0547947	0.0247622	0.0269088
Body mass index	rs17776719	A	G	0.839	-0.0161185	0.00241295	1.7e-11	0.00630985	0.0255874	0.805218
Body mass index	rs17789218	T	C	0.7634	-0.0127281	0.00186025	7.4e-12	-0.010121	0.0223061	0.650023
Body mass index	rs17806379	T	C	0.1849	-0.0260434	0.00222075	1.5e-30	0.0337825	0.0239077	0.157646
Body mass index	rs17820822	T	G	0.669	0.014128	0.00177835	2.9e-15	0.0259031	0.01887	0.169841
Body mass index	rs1784460	A	T	0.3598	0.0128166	0.00174772	9e-14	0.00820083	0.0190671	0.66712
Body mass index	rs1787267	C	G	0.0398	-0.0230848	0.00350656	3.4e-11	-0.041159	0.0384197	0.284035
Body mass index	rs1814170	A	T	0.8986	0.0194523	0.00277891	2.1e-12	0.0328921	0.0300262	0.273321
Body mass index	rs1829130	T	C	0.7078	-0.0105549	0.00182312	3.7e-09	0.00987847	0.0194262	0.611093
Body mass index	rs1830074	T	C	0.7028	-0.0113785	0.00187993	1.4e-09	-0.032573	0.0200039	0.103454
Body mass index	rs1840969	A	T	0.5994	-0.0102071	0.00173328	1.9e-09	0.00325702	0.0184075	0.859556
Body mass index	rs1852006	A	G	0.3509	-0.0154219	0.00177945	4.9e-18	0.00457021	0.0190315	0.810222
Body mass index	rs1853639	A	G	0.6272	-0.0110429	0.00179074	1.2e-09	-0.0281507	0.019819	0.155495
Body mass index	rs1861410	T	C	0.5696	-0.0219229	0.00171746	5.3e-36	-0.0219928	0.0183351	0.230338
Body mass index	rs1863652	A	G	0.3608	-0.0114202	0.00178751	1.4e-10	0.0076559	0.0190083	0.68712
Body mass index	rs1865341	T	C	0.7952	0.0127304	0.00198913	2.5e-10	-0.0274553	0.0214399	0.200344
Body mass index	rs1865989	A	T	0.3499	-0.00984568	0.00177222	2.9e-08	-0.0116579	0.0188467	0.536204
Body mass index	rs1876359	T	C	0.3767	0.0126479	0.00165396	1.5e-14	0.0163478	0.019061	0.391082
Body mass index	rs1884389	T	C	0.4294	-0.010469	0.00172789	4e-09	-0.0135567	0.0183079	0.459004
Body mass index	rs1884897	A	G	0.3857	-0.0188165	0.00164887	1.3e-30	0.00991737	0.0187071	0.596015
Body mass index	rs1885728	A	G	0.671	0.0104198	0.00183311	1e-08	-0.0238048	0.0197398	0.227845
Body mass index	rs1895957	T	G	0.2336	-0.0167286	0.00205439	1.4e-16	0.02201	0.0220271	0.317685
Body mass index	rs1899689	T	C	0.3797	0.0118467	0.00162006	1.5e-12	-0.034732	0.0185457	0.0610992
Body mass index	rs1899898	T	C	0.6431	0.0114333	0.00182123	6.8e-10	0.0324709	0.0192839	0.0922139
Body mass index	rs1911746	T	C	0.2018	0.0119211	0.00193591	1.6e-09	0.0283343	0.0223708	0.205308
Body mass index	rs1912631	A	G	0.4155	-0.0114852	0.00173726	1.3e-11	0.0023655	0.0185906	0.898749
Body mass index	rs1927790	T	C	0.5457	-0.0149156	0.0016125	1.8e-19	0.013054	0.0190647	0.493522
Body mass index	rs1928295	T	C	0.5577	0.0140707	0.00159668	5.4e-18	0.00441489	0.0181953	0.808285
Body mass index	rs1937684	A	T	0.6461	0.0111742	0.00179585	8.7e-10	0.00135599	0.0190982	0.943397
Body mass index	rs1941213	A	C	0.7227	0.0112074	0.00191579	3.2e-09	-0.0127209	0.020892	0.542597
Body mass index	rs1941697	A	G	0.4215	0.0123488	0.00170674	1.2e-12	0.0195389	0.0185416	0.291981
Body mass index	rs1955540	T	C	0.1859	-0.0155121	0.00215991	6.2e-13	0.00608738	0.0231908	0.792943
Body mass index	rs1956153	A	T	0.7982	-0.0131063	0.00221799	6.8e-09	0.00106185	0.023146	0.963409
Body mass index	rs1964927	A	G	0.3668	-0.0122427	0.00177716	5e-12	-0.0193832	0.0188659	0.304224
Body mass index	rs1982441	T	G	0.1431	0.0166345	0.00247141	7e-12	-0.000342187	0.0260912	0.989536
Body mass index	rs1993709	A	G	0.1799	-0.0325554	0.00206545	1.9e-57	-0.00187496	0.0235801	0.936623
Body mass index	rs2009416	T	C	0.3499	-0.0118989	0.00177009	1.1e-11	-0.0229927	0.0190889	0.228392
Body mass index	rs2010281	A	G	0.3519	-0.0157028	0.00165805	6.7e-21	-0.0416827	0.019034	0.0285305
Body mass index	rs2012502	A	C	0.3449	0.0109856	0.00165271	4.2e-11	-0.00759036	0.0191237	0.691435
Body mass index	rs2023671	T	G	0.7614	-0.0119424	0.00195777	5.8e-10	0.0105124	0.0210077	0.616788
Body mass index	rs2029331	C	G	0.2565	-0.0138544	0.0019792	2e-12	0.0177977	0.0212876	0.403122
Body mass index	rs2033529	A	G	0	-0.0198671	0.00174443	1.9e-30	-0.0161411	0.0199858	0.419305
Body mass index	rs2035831	C	G	0.3211	-0.0109154	0.00181924	5.5e-09	-0.00145176	0.0193681	0.940249
Body mass index	rs2051559	T	C	0.8807	-0.0170978	0.00252581	5e-12	-0.0220474	0.0272205	0.417967
Body mass index	rs2063177	A	G	0.3598	0.0118903	0.00178355	1.6e-11	-0.00360665	0.0190565	0.849888
Body mass index	rs2065418	T	G	0.6461	0.0163114	0.0017687	3.6e-20	0.0172974	0.0193031	0.370202
Body mass index	rs2072518	A	G	0.5666	0.0104442	0.0016068	1.8e-10	-0.00812371	0.0183479	0.65794
Body mass index	rs2074881	T	C	0.1789	-0.016758	0.00259479	4.9e-11	0.0116263	0.0249273	0.640923
Body mass index	rs2075650	A	G	0.8688	0.024525	0.00231178	1.5e-25	-0.0533233	0.0259298	0.0397392
Body mass index	rs208015	T	C	0.0885	0.0331187	0.00316302	1.4e-25	0.133218	0.0344175	0.000108545
Body mass index	rs2080454	A	C	0.6203	-0.0124851	0.00164532	1.7e-14	0.00480864	0.0187389	0.797478
Body mass index	rs2100814	A	G	0.4115	0.0115562	0.00173854	1.2e-10	-0.00611718	0.0185186	0.741153
Body mass index	rs2114824	A	G	0.5139	-0.0126472	0.00170637	3.1e-13	-0.0426899	0.0182527	0.0193446
Body mass index	rs2119753	A	G	0.6093	0.00993419	0.00175309	6.8e-09	-0.0387732	0.0196262	0.0482019
Body mass index	rs2122042	T	G	0.2207	0.0230788	0.00196415	2.3e-31	0.0200716	0.0221531	0.364916
Body mass index	rs2124499	C	G	0.3728	-0.0119405	0.00165032	3.4e-13	0.0192328	0.0188041	0.306402
Body mass index	rs213533	A	C	0.8559	-0.0151849	0.00243348	4.8e-10	-0.0336771	0.0267618	0.208246
Body mass index	rs2143253	A	G	0.1372	-0.0190889	0.00263995	1.1e-12	0.033262	0.0271902	0.221214
Body mass index	rs2143624	A	G	0.3688	0.00948523	0.0016454	4.8e-09	-0.0153215	0.0188241	0.415683
Body mass index	rs2155645	T	C	0.2644	-0.0110638	0.00181217	7.1e-10	0.02407	0.0211187	0.25439
Body mass index	rs215634	A	G	0.3678	0.0149123	0.00176593	2.6e-17	-0.0192205	0.0185713	0.300688
Body mass index	rs2160077	A	G	0.3797	0.00931194	0.00160205	1.6e-08	0.000404806	0.0184067	0.982454
Body mass index	rs2161097	T	C	0.4215	0.00965926	0.00171049	2.5e-08	0.0194284	0.0182341	0.28665
Body mass index	rs2162524	T	C	0.6561	-0.0155488	0.00180567	4.1e-17	0.0183807	0.0192049	0.338523
Body mass index	rs2169399	T	C	0.4732	-0.0108654	0.0017103	3.1e-10	-0.0403515	0.0181541	0.0262345
Body mass index	rs2170382	T	C	0.1243	0.0166632	0.00261574	2.4e-10	0.0396442	0.0285529	0.165001
Body mass index	rs2172211	A	G	0.7555	-0.0101361	0.00180643	3.5e-08	-0.0276844	0.0205989	0.178957
Body mass index	rs2174307	C	G	0.3926	0.0123649	0.00173722	4.9e-12	-0.0118293	0.0184044	0.520392
Body mass index	rs217433	T	C	0.8211	-0.0109725	0.00196943	2e-08	-3.04382e-05	0.0228529	0.998937
Body mass index	rs2174367	T	G	0.328	-0.0117326	0.0018423	9.3e-11	0.0321487	0.0194602	0.0985299
Body mass index	rs217671	A	G	0.7545	-0.0144842	0.00191111	1.3e-13	0.0229208	0.020575	0.265274
Body mass index	rs2185027	A	C	0.7048	-0.0130468	0.00173958	5e-14	-0.00653261	0.0198899	0.74258
Body mass index	rs2190788	T	G	0.3479	0.0137145	0.00184805	2.9e-14	-0.00714914	0.0198026	0.718084
Body mass index	rs2192158	A	G	0.4692	0.012953	0.00170699	8.3e-14	-0.0234019	0.0182534	0.199823
Body mass index	rs2195086	T	G	0.8579	-0.0134902	0.00233288	9.4e-09	-0.0347606	0.0253565	0.170415
Body mass index	rs2198679	A	G	0.5179	0.0107536	0.00170851	5.6e-10	-0.00866653	0.0182665	0.635179
Body mass index	rs2224272	T	G	0.2087	0.0113963	0.00202815	1.2e-08	-0.0008842	0.0217187	0.967526
Body mass index	rs2228213	A	G	0.333	-0.0136064	0.0016641	4.6e-16	0.00446828	0.018984	0.813921
Body mass index	rs223051	T	C	0.6769	0.011321	0.00181944	1.1e-09	0.0187054	0.0198486	0.345986
Body mass index	rs223391	A	G	0.2048	-0.0125056	0.00200471	1.6e-10	-0.0318739	0.023865	0.181684
Body mass index	rs2235564	T	C	0.3718	0.0130033	0.00178671	3.7e-13	-0.0216093	0.0188875	0.252581
Body mass index	rs2245368	T	C	0.7913	-0.0252836	0.00226274	4.9e-28	-0.00881468	0.0255953	0.730556
Body mass index	rs2246012	T	C	0.829	-0.0154211	0.00214725	3.1e-13	-0.0345338	0.0248769	0.165079
Body mass index	rs2246664	A	G	0.4046	0.0134386	0.00176565	1.8e-14	-0.0318161	0.0187191	0.0891945
Body mass index	rs2254542	A	C	0.0378	-0.0238	0.00395021	1.1e-09	-0.0505386	0.0454068	0.265701
Body mass index	rs2269828	A	G	0.3211	-0.00990558	0.0016981	4.4e-09	-0.00127338	0.0197566	0.948609
Body mass index	rs2270778	T	C	0.6034	-0.00918066	0.00160898	4.3e-09	0.018147	0.0184576	0.325521
Body mass index	rs2271189	A	G	0.4036	-0.0140229	0.00175286	5e-16	-0.0270449	0.0186952	0.148004
Body mass index	rs2274550	T	C	0.1342	-0.0137153	0.00244916	1.5e-08	-0.0290944	0.0262488	0.267686
Body mass index	rs2279620	C	G	0.1054	0.0171323	0.00282179	1.6e-09	-0.00368266	0.0303516	0.903427
Body mass index	rs2281819	A	T	0.2684	-0.0162027	0.00202533	5.1e-15	0.012852	0.0217008	0.553692
Body mass index	rs2282231	T	C	0.1988	0.0160253	0.00203959	4.8e-15	0.00972904	0.0219744	0.657951
Body mass index	rs2282802	A	G	0.5656	0.0110196	0.00171865	4e-10	0.0607689	0.0184373	0.000980776
Body mass index	rs2283093	T	C	0.2097	0.0126989	0.00209981	3.1e-09	0.0176892	0.0223326	0.428314
Body mass index	rs2286028	C	G	0.171	0.0244758	0.00217124	4.5e-30	-0.0267547	0.0229169	0.243022
Body mass index	rs2289379	T	C	0.4304	-0.0131223	0.00174965	4.3e-14	0.0149754	0.018612	0.421045
Body mass index	rs2293605	T	C	0.1203	-0.0158639	0.00256482	3.6e-10	0.0246657	0.0280902	0.379896
Body mass index	rs2304130	A	G	0.9175	0.016774	0.00285921	2.9e-09	-0.01608	0.0326396	0.622258
Body mass index	rs2307111	T	C	0.6044	0.026843	0.00162071	1.6e-58	-0.0201858	0.0185043	0.275331
Body mass index	rs2317299	T	C	0.4364	0.0107862	0.00172986	1.3e-09	0.0079482	0.0182245	0.662744
Body mass index	rs2322622	T	C	0.5934	-0.00910816	0.00164722	2.7e-08	0.00270372	0.0186414	0.884681
Body mass index	rs2357760	A	G	0.667	0.0144819	0.00169788	6.8e-17	0.0294542	0.0192828	0.126639
Body mass index	rs2362777	T	G	0.3509	-0.0100627	0.00177577	1.3e-08	-0.00973697	0.0188248	0.604987
Body mass index	rs236527	C	G	0.672	-0.0105177	0.00186764	2.9e-08	-0.025955	0.0200191	0.1948
Body mass index	rs2365389	T	C	0.3897	-0.0165961	0.00162146	1.3e-25	-0.00449767	0.0184496	0.8074
Body mass index	rs2367112	T	G	0.497	0.0118029	0.00158695	2.3e-13	-0.034548	0.0182546	0.0584165
Body mass index	rs2371767	C	G	0.2644	0.0107185	0.00180311	6.2e-09	-0.000139912	0.0200166	0.994423
Body mass index	rs2423668	T	C	0.4394	0.0108172	0.0019574	2.8e-08	0.00653091	0.0184832	0.723832
Body mass index	rs2425840	A	C	0.6103	-0.0115296	0.00174398	1.6e-11	0.00326424	0.0247787	0.895193
Body mass index	rs2427453	T	C	0.5179	0.0110222	0.00177142	2.7e-10	0.0156346	0.0182701	0.392138
Body mass index	rs2429150	A	C	0.5437	-0.0106773	0.00173145	2.7e-10	-0.0346362	0.0184846	0.0609595
Body mass index	rs243387	A	G	0.4583	-0.0101335	0.00170564	4.4e-09	-0.0378262	0.0183331	0.0390865
Body mass index	rs2440452	T	G	0.1441	0.013631	0.00249581	4.3e-08	0.0137615	0.0263259	0.601158
Body mass index	rs2448241	A	G	0.0845	-0.0169914	0.00289627	3.2e-09	-0.0356636	0.0313236	0.254889
Body mass index	rs2450444	A	G	0.3608	-0.0104911	0.00166681	3.7e-10	0.00784269	0.0261791	0.764499
Body mass index	rs2467210	A	G	0.2386	-0.0147181	0.00203009	7.9e-13	-0.0229466	0.0215536	0.287044
Body mass index	rs2467594	A	G	0.3579	-0.0119823	0.00176788	6.5e-12	-0.0112851	0.018963	0.551769
Body mass index	rs2470520	T	C	0.6024	-0.011141	0.00173758	5e-10	-0.00978465	0.0185055	0.596984
Body mass index	rs2477017	A	G	0.3688	0.0101126	0.00175026	5.4e-09	-0.0179815	0.0186153	0.334068
Body mass index	rs2478879	A	G	0.5944	0.0154831	0.0017528	3.8e-19	0.000102748	0.0186466	0.995603
Body mass index	rs2479958	A	G	0.4662	0.0148462	0.00173527	1.5e-17	0.00639371	0.0184633	0.729123
Body mass index	rs248139	A	G	0.2316	0.013092	0.00216559	1.2e-09	-0.0131531	0.0228871	0.565499
Body mass index	rs2481665	T	C	0.5716	0.0160697	0.00159699	7.2e-23	-0.000343849	0.0182503	0.984968
Body mass index	rs2489676	T	G	0.4583	-0.0100669	0.00171137	8.8e-09	-0.0339259	0.0240479	0.158314
Body mass index	rs249292	T	C	0.6839	0.0116743	0.00184843	1.9e-10	0.0390066	0.0195791	0.0463431
Body mass index	rs2516739	A	G	0.2237	-0.0148837	0.00196577	1.4e-14	0.0383944	0.0231483	0.097191
Body mass index	rs2527366	A	G	0.7097	-0.0108141	0.00181919	6.5e-09	-0.00228331	0.0191307	0.904996
Body mass index	rs252749	A	G	0.2137	-0.011412	0.0019847	8.2e-09	0.0234931	0.0213109	0.270289
Body mass index	rs253537	A	C	0.4513	0.00990984	0.00171905	1.8e-08	0.00648233	0.01836	0.724038
Body mass index	rs2543132	C	G	0.7883	0.0145176	0.00218759	5e-11	-0.0181905	0.0231714	0.43243
Body mass index	rs254800	T	G	0.508	0.00983736	0.00170648	1.8e-08	0.017762	0.0182081	0.329314
Body mass index	rs2600226	T	C	0.663	-0.0110879	0.00181611	3.7e-10	-0.00220275	0.0194324	0.909749
Body mass index	rs2605603	A	G	0.499	-0.0102396	0.00159062	2.5e-10	0.0069703	0.0184561	0.705676
Body mass index	rs2616192	T	G	0.669	0.0120334	0.00182908	2.1e-11	-0.00882152	0.0196656	0.653738
Body mass index	rs2619976	T	C	0.3837	0.0100288	0.00173576	6.3e-09	0.0203723	0.0186064	0.273556
Body mass index	rs263041	A	G	0.3569	0.0121471	0.00176329	2.2e-12	0.0111127	0.0188457	0.555413
Body mass index	rs2694047	A	G	0.2276	-0.0184012	0.00195758	3.9e-21	-0.0119131	0.0212022	0.574197
Body mass index	rs2717926	T	C	0.665	0.00957058	0.00167732	2.6e-08	-0.0223799	0.0193169	0.246634
Body mass index	rs2718786	A	G	0.3827	0.0109196	0.00175494	2.7e-10	-0.0132776	0.018999	0.484643
Body mass index	rs2731277	T	C	0.7097	-0.0131947	0.00195478	8.8e-12	-0.0123157	0.0208233	0.554228
Body mass index	rs2732275	A	G	0.6252	0.0100936	0.00174697	3.8e-09	0.0037291	0.0186002	0.841099
Body mass index	rs2733287	A	C	0.5507	-0.0158266	0.0017137	6.8e-20	-0.0369036	0.0182418	0.0430712
Body mass index	rs273504	A	G	0.5497	-0.014622	0.00172023	4.4e-18	0.00125672	0.0187928	0.946683
Body mass index	rs273697	A	G	0.4652	-0.0098669	0.00171161	1.5e-08	-0.0326098	0.0190198	0.0864331
Body mass index	rs2744974	T	C	0.337	0.0232678	0.00168201	1.4e-45	-0.0166743	0.0192337	0.385978
Body mass index	rs2809395	A	T	0.84	0.0136843	0.00223003	2.2e-09	-0.00323227	0.0240186	0.892949
Body mass index	rs2815324	T	C	0.7903	-0.012483	0.00193534	1e-10	0.00634173	0.0222038	0.775173
Body mass index	rs2820311	A	G	0.6978	-0.0234786	0.00179836	4.1e-38	-0.0198098	0.0194913	0.309468
Body mass index	rs2832283	A	G	0.2654	0.0110121	0.00191514	5.8e-09	0.0134518	0.0219539	0.540056
Body mass index	rs2836961	A	C	0.5885	-0.0097951	0.00163252	1.1e-09	-0.0500498	0.0185782	0.00706001
Body mass index	rs2837398	A	C	0.6133	-0.0110645	0.00174703	1.1e-10	-0.0107975	0.0186147	0.561877
Body mass index	rs284227	T	C	0.7306	-0.0140977	0.00182215	3.5e-15	-0.014505	0.0210375	0.49052
Body mass index	rs284262	T	C	0.4414	0.00973819	0.00177058	2.6e-08	0.0147576	0.0182491	0.4187
Body mass index	rs2850969	T	C	0.8489	-0.0167096	0.00243049	1.3e-11	0.00891153	0.02602	0.731984
Body mass index	rs2866816	T	C	0.7038	0.0125155	0.00194038	5.6e-11	-0.0323467	0.0206161	0.116648
Body mass index	rs2874800	A	G	0.3042	-0.0113696	0.0018307	2.6e-10	-0.0223666	0.0197571	0.257601
Body mass index	rs2875762	C	G	0.2386	0.0137601	0.00197988	1.2e-11	0.0410051	0.0216128	0.057793
Body mass index	rs2890652	T	C	0.835	-0.0167102	0.0022608	2.5e-13	-0.0130054	0.0244657	0.59502
Body mass index	rs2907948	A	G	0.2535	-0.0137333	0.00185059	1.3e-13	-0.0238029	0.0213136	0.264084
Body mass index	rs2923774	A	G	0.6441	0.0104776	0.00179617	7.7e-09	0.0536344	0.0193544	0.0055856
Body mass index	rs2931434	T	C	0.3002	-0.0105666	0.00182884	1.4e-08	0.0163556	0.0194078	0.399379
Body mass index	rs294704	T	G	0.7386	-0.0113238	0.00190399	4e-09	0.00498048	0.0204098	0.807212
Body mass index	rs2959592	T	C	0.7823	0.0114707	0.00204139	2.3e-08	-0.00346093	0.0230418	0.880605
Body mass index	rs2984433	T	G	0.3529	-0.0109368	0.00178966	1.6e-09	-0.00902088	0.0191134	0.636951
Body mass index	rs298563	T	C	0.164	0.0122774	0.00222347	4.6e-08	-0.0222146	0.0240789	0.356229
Body mass index	rs29941	A	G	0.333	-0.0144391	0.00170989	5.1e-18	0.0160825	0.0193106	0.404938
Body mass index	rs3005710	A	G	0.2038	0.0116927	0.0020987	3.8e-08	-0.0172782	0.0222277	0.436965
Body mass index	rs3007105	T	C	0.4105	0.0133526	0.00159854	1.1e-17	-0.0023396	0.0183686	0.898648
Body mass index	rs3209570	A	G	0.325	-0.0141332	0.00177901	9.8e-16	0.0578691	0.0187221	0.00199515
Body mass index	rs323742	A	T	0.9751	-0.0380885	0.00520233	2e-13	-0.0452113	0.0556257	0.416346
Body mass index	rs326889	T	C	0.3926	-0.0125092	0.00174547	2.4e-13	-0.0419014	0.0186391	0.0245739
Body mass index	rs329122	A	G	0.4274	-0.0118212	0.00160768	4.3e-14	-0.0126736	0.018372	0.490297
Body mass index	rs329651	T	G	0.8201	0.015804	0.00202368	9e-15	-0.0385617	0.0239817	0.107843
Body mass index	rs331949	T	C	0.6163	-0.0106565	0.00164691	1e-10	0.0196863	0.0188284	0.295761
Body mass index	rs33436	A	G	0.3519	-0.0122712	0.00176705	3e-12	0.0201937	0.018767	0.281919
Body mass index	rs33485	T	C	0.7406	-0.015161	0.00191912	1.1e-15	-0.0185762	0.0209658	0.375604
Body mass index	rs340025	T	C	0.4145	-0.0117526	0.00161124	1e-13	-0.0265583	0.018344	0.147674
Body mass index	rs34525648	A	G	0.0885	0.01818	0.0032015	1.7e-08	-0.0636285	0.0311458	0.0410598
Body mass index	rs349088	A	C	0.5199	-0.0128709	0.00170941	1.8e-13	0.00695003	0.0185652	0.708139
Body mass index	rs351114	T	C	0.507	0.0112564	0.00159382	7.2e-12	0.016937	0.0182186	0.352551
Body mass index	rs3736485	A	G	0.4652	0.0133742	0.00159692	2.5e-16	-0.00952045	0.0196875	0.628686
Body mass index	rs3764835	A	G	0.1382	-0.0139046	0.00236674	3.1e-09	-0.0203362	0.0252186	0.420015
Body mass index	rs3766430	T	C	0.5905	-0.0113072	0.00160102	3.9e-12	-0.0297702	0.0185152	0.107862
Body mass index	rs3769948	A	G	0.7515	0.0123224	0.00197159	2.9e-10	-0.0137297	0.0211241	0.515723
Body mass index	rs3800229	T	G	0.6501	0.0170581	0.00175455	1.4e-22	-0.00926193	0.0200436	0.644017
Body mass index	rs3803286	A	G	0.3191	0.0180104	0.00179109	4.1e-23	-0.0237131	0.0193175	0.219617
Body mass index	rs3806116	T	G	0.3608	0.0100709	0.0016462	7.7e-10	-0.0100737	0.0187118	0.590328
Body mass index	rs3807566	T	G	0.4046	-0.0128246	0.00171668	2e-13	-0.0282233	0.0182363	0.121708
Body mass index	rs3807875	A	G	0.5994	-0.00921537	0.00166661	3.5e-08	-0.00910732	0.0189179	0.630223
Body mass index	rs3810291	A	G	0.663	0.0262033	0.00172139	2.1e-52	-0.00417169	0.0196247	0.83166
Body mass index	rs3811514	T	C	0.5109	0.0120988	0.00169984	1.2e-12	-0.0077053	0.018227	0.672484
Body mass index	rs3813680	A	G	0.8678	0.0140439	0.00234064	1.6e-09	0.00175469	0.0253957	0.944915
Body mass index	rs3814883	T	C	0.4602	0.0233329	0.00170974	1.1e-40	0.00208259	0.0186711	0.911187
Body mass index	rs3819811	A	G	0.326	-0.00997252	0.00183959	3.1e-08	0.0496017	0.0194709	0.0108503
Body mass index	rs3826705	T	C	0.8917	-0.0151898	0.00261227	6.6e-09	-0.00021498	0.027889	0.99385
Body mass index	rs3829849	T	C	0.3718	0.00953749	0.00165446	5.9e-09	-0.0202055	0.01899	0.287325
Body mass index	rs3844598	A	G	0.5199	-0.00951738	0.00170311	3.8e-08	0.0103726	0.0182327	0.569424
Body mass index	rs3845802	T	G	0.502	-0.0114142	0.00158807	1.2e-12	0.0302679	0.018128	0.0949827
Body mass index	rs3849570	A	C	0.328	0.0133673	0.00172154	3.3e-14	0.0138137	0.0191988	0.471828
Body mass index	rs3851083	A	G	0.4185	-0.0102131	0.00160205	4.1e-10	0.0142175	0.0184474	0.440883
Body mass index	rs3852012	A	G	0.7127	-0.0124881	0.00171592	1.4e-13	-0.0396422	0.0196948	0.0441335
Body mass index	rs3887080	A	G	0.1024	0.0181363	0.00260522	5.1e-12	-0.027336	0.0278757	0.32677
Body mass index	rs3902951	T	G	0.7445	-0.0125133	0.00186766	7e-12	-0.0252244	0.021454	0.239697
Body mass index	rs3930349	A	C	0.2296	-0.0140809	0.00205346	4.2e-12	-0.0279312	0.0217814	0.199722
Body mass index	rs3957285	A	G	0.5209	0.0137207	0.00171508	2.9e-16	0.0254559	0.0191236	0.183148
Body mass index	rs40067	A	G	0.1799	-0.026286	0.00227285	7.1e-30	0.00504027	0.0241163	0.834449
Body mass index	rs4012234	T	G	0.3708	-0.0135729	0.00173271	9.9e-16	0.0330999	0.0184375	0.0726142
Body mass index	rs40245	A	T	0.3449	0.0109092	0.00178514	1.9e-09	0.01629	0.019095	0.393602
Body mass index	rs4072917	A	G	0.4592	0.0109392	0.00171222	6.9e-11	-0.0099722	0.0184344	0.588539
Body mass index	rs4077093	T	G	0.2147	0.0126692	0.00217752	5.1e-09	0.0223498	0.022324	0.31675
Body mass index	rs4082793	T	C	0.4304	-0.0117112	0.00172788	3.6e-12	-5.68943e-05	0.018498	0.997546
Body mass index	rs4148155	A	G	0.9076	0.0181345	0.00250796	5e-13	0.0492954	0.0289845	0.0889906
Body mass index	rs4148866	T	C	0.4155	0.00952863	0.00175016	4e-08	-0.0194266	0.0194314	0.317431
Body mass index	rs420158	T	C	0.7614	-0.0112365	0.00179407	2.1e-10	-0.00600705	0.0212331	0.777246
Body mass index	rs4237643	T	G	0.339	0.0216355	0.00184338	4.3e-33	0.0111633	0.0200856	0.578356
Body mass index	rs424539	C	G	0.5885	-0.0106771	0.00174716	4.9e-10	-0.025438	0.0187451	0.174768
Body mass index	rs427943	A	C	0.4364	-0.0169098	0.00169098	7.3e-23	-0.00699444	0.0183948	0.703767
Body mass index	rs429343	A	G	0.4374	0.0152312	0.0017262	6.8e-18	0.0317044	0.0184089	0.0850271
Body mass index	rs4307239	A	G	0.5249	-0.0115806	0.00171192	3.9e-11	-0.00430597	0.0183682	0.814655
Body mass index	rs4372836	T	C	0.2922	0.0136132	0.00172562	7.3e-16	-0.00469841	0.0195384	0.809966
Body mass index	rs4430672	T	C	0.2157	0.0122817	0.00212753	3.9e-09	0.0258638	0.0227009	0.254566
Body mass index	rs4482463	A	C	0.9195	-0.0330406	0.00329408	2.8e-23	0.0233194	0.0340396	0.493302
Body mass index	rs4516268	A	C	0.1909	-0.0208943	0.00202203	5.2e-25	0.0206869	0.0233563	0.375773
Body mass index	rs4518345	A	G	0.2744	-0.0116335	0.0018892	1e-09	0.0677118	0.0201778	0.000791485
Body mass index	rs4521182	T	C	0.3141	0.0100875	0.0018429	3.7e-08	0.0054951	0.0196941	0.780227
Body mass index	rs4523552	T	C	0.2117	0.0133647	0.0020486	4e-11	0.00869016	0.0220415	0.693387
Body mass index	rs4523610	T	C	0.7485	-0.0124869	0.00203039	1.3e-09	-0.0307993	0.0213236	0.148633
Body mass index	rs4538727	A	G	0.4274	-0.00966947	0.00175809	4.2e-08	-0.00047212	0.0187778	0.979941
Body mass index	rs4556997	A	C	0.1541	0.0190789	0.00232433	6.9e-17	-0.0513747	0.0262312	0.050168
Body mass index	rs459552	A	T	0.7654	-0.0119527	0.00189726	1.7e-10	-0.00275557	0.0218569	0.899674
Body mass index	rs460799	A	G	0.2594	-0.0119268	0.00192042	6.4e-10	0.000124365	0.0204597	0.99515
Body mass index	rs4639527	A	G	0.6909	-0.0167753	0.00185308	3.3e-20	-0.0177904	0.0201643	0.37763
Body mass index	rs4653017	T	C	0.6421	0.0124193	0.00183236	4.5e-11	-0.0101933	0.0194707	0.600614
Body mass index	rs4663629	A	G	0.2515	0.0126837	0.00200269	1.1e-10	-0.0141815	0.0215676	0.510837
Body mass index	rs4670627	T	C	0.5815	0.00987696	0.00159913	2.6e-10	-0.011503	0.0187053	0.538581
Body mass index	rs4673553	T	G	0.5417	-0.0143159	0.00171387	2.1e-16	-0.00280029	0.0183405	0.878648
Body mass index	rs4676084	A	G	0.4215	0.0100077	0.00173603	1.8e-08	0.00461605	0.0186553	0.804569
Body mass index	rs4677812	A	C	0.2982	-0.0135432	0.00189207	1.4e-12	0.00671577	0.0201532	0.738957
Body mass index	rs4682718	A	G	0.8181	-0.0148672	0.00222042	9.9e-12	0.0444219	0.024673	0.0717939
Body mass index	rs4700646	A	G	0.4433	0.0109464	0.00170724	2.4e-10	-0.0221226	0.0181411	0.222664
Body mass index	rs4704513	C	G	0.8002	-0.0125898	0.00221581	7.4e-09	-0.0251264	0.023598	0.286981
Body mass index	rs4711986	A	G	0.3579	0.0141626	0.00178271	1.7e-15	0.017501	0.0191113	0.359802
Body mass index	rs4717623	T	C	0.2833	-0.0131577	0.00194928	4.2e-12	0.0162886	0.0205184	0.427281
Body mass index	rs4718966	T	C	0.4066	0.0122035	0.00172963	4.6e-13	0.021553	0.0183886	0.241162
Body mass index	rs4722398	T	C	0.1342	0.0157839	0.00249745	3.6e-10	0.02381	0.0270689	0.379073
Body mass index	rs4722672	T	C	0.828	-0.014788	0.00205662	1.8e-12	0.035522	0.0235753	0.131875
Body mass index	rs472611	A	G	0.6829	-0.0101224	0.00180399	3.8e-08	-0.00841942	0.0194873	0.665707
Body mass index	rs4740383	A	G	0.4085	0.0123356	0.00176223	1.9e-12	0.0102625	0.0185134	0.579355
Body mass index	rs4740619	T	C	0.5189	0.018528	0.00159381	2.3e-30	0.0191384	0.0183148	0.296036
Body mass index	rs4745794	A	G	0.507	-0.0115217	0.00171814	7.2e-11	-0.0109761	0.0188421	0.560208
Body mass index	rs4757144	A	G	0.5875	0.016235	0.00172917	5.6e-22	0.0422396	0.0187332	0.0241457
Body mass index	rs4757638	A	G	0.5845	0.00975256	0.00173808	2.1e-08	-0.0289331	0.0189166	0.126139
Body mass index	rs4759075	T	C	0.6143	0.0106573	0.00161763	1.4e-11	0.0279841	0.0185501	0.13141
Body mass index	rs4785578	A	G	0.9433	0.0235521	0.00429128	4.4e-08	0.0672413	0.0472421	0.154639
Body mass index	rs4796243	A	G	0.2972	-0.012075	0.00185021	6.1e-11	0.0123077	0.0197589	0.533354
Body mass index	rs4802778	A	G	0.5765	-0.011126	0.00172644	8.4e-11	-0.0141138	0.0184442	0.44414
Body mass index	rs4813619	T	G	0.5139	-0.0107543	0.00179238	2.3e-09	-0.0134054	0.0182554	0.46275
Body mass index	rs4814512	A	C	0.7952	0.013033	0.00205784	2.3e-10	0.00892899	0.0220351	0.685318
Body mass index	rs4820408	T	G	0.4324	0.0143397	0.0016144	2.1e-19	-0.0450227	0.0243095	0.0640166
Body mass index	rs4835778	A	G	0.7763	-0.0122237	0.00221374	2.1e-08	0.0184738	0.0231596	0.425059
Body mass index	rs483752	T	C	0.7247	0.0123717	0.00224941	3.7e-08	-0.01539	0.0219282	0.482783
Body mass index	rs4856794	T	G	0.6322	-0.0109143	0.00178598	1.5e-09	0.0211551	0.0190309	0.266303
Body mass index	rs4857329	A	G	0.4523	0.0202161	0.00170135	5.3e-32	0.0106448	0.0182907	0.560579
Body mass index	rs4858193	T	C	0.7565	0.012931	0.00190457	1.6e-11	-0.012824	0.0205208	0.53202
Body mass index	rs4858887	A	C	0.6859	-0.0118994	0.00182329	2.1e-11	-0.0182903	0.0194848	0.347886
Body mass index	rs4860782	A	C	0.164	-0.011745	0.00211795	2.2e-08	0.0217643	0.0232914	0.35008
Body mass index	rs4864201	T	C	0.3588	0.0137598	0.00165899	1.5e-16	-0.000731183	0.0190597	0.969398
Body mass index	rs4865796	A	G	0.6968	-0.00985166	0.00172165	5.2e-09	-0.00459735	0.0196408	0.814929
Body mass index	rs487060	T	C	0.4801	0.0109484	0.0015925	1.6e-11	0.0169879	0.0185827	0.360623
Body mass index	rs4877313	A	T	0.8241	0.0126436	0.00205826	4.1e-10	0.00837813	0.0219541	0.702743
Body mass index	rs4880341	T	C	0.5288	-0.0119133	0.00171633	1.1e-11	-0.00122535	0.0184194	0.94696
Body mass index	rs4886869	A	G	0.4076	-0.00975721	0.0017563	2.9e-08	0.0259893	0.0185892	0.162087
Body mass index	rs4889606	A	G	0.6173	0.0194864	0.00163994	2.8e-33	-0.00647855	0.0191257	0.734809
Body mass index	rs4906908	T	G	0.4543	-0.0103181	0.00170299	2.5e-09	0.0433377	0.0181587	0.0170049
Body mass index	rs4911442	A	G	0.9125	0.0148749	0.00237999	5.4e-10	-0.059688	0.0281106	0.0337261
Body mass index	rs4912637	A	G	0.334	-0.0102268	0.00178721	1.5e-08	0.00605963	0.0191464	0.751632
Body mass index	rs4912652	T	C	0.6064	-0.00998755	0.00171503	1.5e-08	0.00947944	0.0183318	0.605084
Body mass index	rs4916229	C	G	0.9195	-0.0185182	0.00293458	4.9e-10	0.0205785	0.0313593	0.511684
Body mass index	rs491711	A	C	0.6909	0.0111215	0.00183747	1.1e-09	0.0220544	0.0276279	0.424717
Body mass index	rs4929923	T	C	0.3767	-0.0175651	0.00164976	7.2e-27	-0.0323948	0.0194653	0.0960656
Body mass index	rs4936175	T	C	0.6014	-0.0122707	0.00170986	1.4e-12	0.0138205	0.0187548	0.461179
Body mass index	rs4936671	C	G	0.3897	0.010385	0.00178029	6.2e-09	-0.0418386	0.0192994	0.0301685
Body mass index	rs4953577	T	C	0.5278	0.00997234	0.00171242	9.9e-09	0.0465424	0.0182559	0.0107893
Body mass index	rs4954638	A	C	0.6998	0.0116111	0.00196799	2.9e-09	-0.0270018	0.0206358	0.190706
Body mass index	rs4963120	T	C	0.5527	0.0125882	0.00174298	3.6e-13	-0.0206306	0.0190178	0.278009
Body mass index	rs4969387	C	G	0.7296	-0.0143073	0.00197342	4.3e-13	0.0130582	0.0213055	0.53994
Body mass index	rs4985155	A	G	0.665	0.011849	0.0016786	3e-12	0.0132947	0.0193243	0.491468
Body mass index	rs4986044	T	C	0.496	-0.0163687	0.00159695	3.3e-23	0.021979	0.0181571	0.226091
Body mass index	rs4989244	A	G	0.3877	-0.0114953	0.00172938	7.5e-11	0.0291886	0.0184504	0.113649
Body mass index	rs506338	T	C	0.2853	-0.0129159	0.00173497	7.8e-14	0.00989696	0.0212059	0.640709
Body mass index	rs535533	T	C	0.6004	-0.0100116	0.00173277	3.4e-09	-0.00374917	0.0184797	0.839229
Body mass index	rs536445	T	C	0.5	0.0140445	0.0017054	4.6e-16	7.17825e-05	0.0183767	0.996883
Body mass index	rs538579	C	G	0.3181	0.0131424	0.00182266	1.3e-13	-0.000109338	0.0193328	0.995488
Body mass index	rs543874	A	G	0.8131	-0.0474886	0.00199952	1.2e-122	0.0309584	0.0229069	0.17654
Body mass index	rs559231	T	G	0.3757	0.0131022	0.00174696	2.4e-14	-0.00873415	0.0186317	0.639227
Body mass index	rs573455	A	G	0.4642	-0.00925948	0.00159303	1.6e-08	-0.0134114	0.0186908	0.47304
Body mass index	rs5742914	T	C	0.1103	0.0162418	0.00250588	8.8e-11	-0.0291146	0.0296988	0.326923
Body mass index	rs5749334	A	C	0.4861	-0.00909489	0.00170529	4.2e-08	-0.0196302	0.0186979	0.293782
Body mass index	rs5751239	T	C	0.5278	0.0109537	0.00170838	3.6e-10	-0.0315651	0.0183657	0.0856695
Body mass index	rs577525	T	C	0.4414	-0.01677	0.0017174	9.7e-22	0.00235916	0.0184636	0.898328
Body mass index	rs591088	T	C	0.5517	-0.00977145	0.00171252	1.6e-08	0.0152644	0.0182491	0.402903
Body mass index	rs592483	T	C	0.5805	-0.0139731	0.00161594	2e-18	0.0184833	0.01898	0.330142
Body mass index	rs6014523	T	C	0.8191	0.0144872	0.00213905	1.4e-11	-0.0252814	0.0231032	0.273831
Body mass index	rs6019482	T	C	0.1213	-0.0177923	0.002299	2.8e-14	0.0201337	0.0249673	0.420011
Body mass index	rs6023633	A	G	0.7793	-0.0133421	0.00203032	5.1e-11	-0.00673027	0.0216308	0.755692
Body mass index	rs6047046	A	G	0.5	0.00987445	0.00171291	1.8e-08	-0.00238446	0.0183601	0.896668
Body mass index	rs6050446	A	G	0.0308	-0.0345616	0.00473585	4.4e-13	0.0385959	0.0549772	0.482658
Body mass index	rs6056413	A	T	0.1461	0.0125249	0.00216966	1.1e-08	0.0361458	0.0241764	0.134892
Body mass index	rs610634	T	C	0.831	0.0132428	0.00220713	1e-09	0.0174076	0.0232974	0.454947
Body mass index	rs6121381	A	T	0.8439	-0.0144677	0.00236207	9.4e-10	0.008589	0.0248804	0.729936
Body mass index	rs6138482	T	C	0.2137	0.0146405	0.0019919	5.8e-13	-0.0305584	0.0232946	0.189579
Body mass index	rs621042	A	C	0.4791	-0.0107742	0.00171179	6.3e-10	-0.0352289	0.0181526	0.052293
Body mass index	rs6235	C	G	0.7406	-0.0176334	0.00191449	1.5e-19	-0.0215021	0.0203774	0.291339
Body mass index	rs6265	T	C	0.1968	-0.0392419	0.00200019	1e-86	-0.0202019	0.0233685	0.387317
Body mass index	rs6419734	T	C	0.1581	0.0165184	0.00237334	1.9e-12	-0.0122698	0.0255477	0.631035
Body mass index	rs6433243	T	C	0.3499	0.0101278	0.00178726	1.2e-08	-0.0248194	0.0190542	0.192723
Body mass index	rs6443750	T	C	0.1829	-0.0143206	0.00203198	3.2e-12	0.0307717	0.0262636	0.241338
Body mass index	rs6445538	T	C	0.7336	-0.0149204	0.00200273	1.4e-13	-0.00726647	0.0212378	0.73224
Body mass index	rs6448587	A	C	0.7843	0.015771	0.00217205	2.3e-13	0.0318067	0.0230074	0.166832
Body mass index	rs6449532	T	C	0.3529	-0.0125378	0.00177701	1.2e-12	0.0113295	0.0193328	0.557861
Body mass index	rs6461115	A	G	0.7555	0.0143442	0.00189264	1.2e-13	0.0139457	0.0213115	0.512871
Body mass index	rs6471941	A	G	0.1829	0.0157522	0.00212048	3.1e-13	0.0143675	0.0240116	0.5496
Body mass index	rs6477694	T	C	0.672	-0.0120277	0.00166237	3.8e-13	-0.00359041	0.0190461	0.850476
Body mass index	rs6479905	A	G	0.5149	-0.0130144	0.00170189	3.7e-14	-0.0341294	0.01811	0.0594899
Body mass index	rs6482729	T	C	0.6511	-0.0097497	0.00181612	3.6e-08	0.039535	0.0191873	0.0393533
Body mass index	rs6497676	A	G	0.6362	-0.00967577	0.00177718	3.7e-08	-0.00481574	0.0189526	0.799423
Body mass index	rs6504165	T	C	0.7565	0.0128053	0.00180223	4e-13	0.00101054	0.0207728	0.9612
Body mass index	rs6512302	C	G	0.7386	0.014018	0.00197437	2.1e-12	0.00789571	0.0210978	0.708224
Body mass index	rs653264	A	G	0.5308	-0.00995899	0.00171013	9.3e-09	0.0136789	0.0185919	0.461884
Body mass index	rs6545709	A	G	0.1044	-0.0193962	0.00286643	1.5e-11	-0.0467877	0.0320046	0.143767
Body mass index	rs6545714	A	G	0.6183	-0.0183189	0.00163048	9.1e-31	0.0426328	0.0185778	0.0217432
Body mass index	rs6548221	A	G	0.2356	0.0143436	0.00189981	1.7e-14	0.00141398	0.0220237	0.948809
Body mass index	rs6548834	A	G	0.3777	0.0133595	0.00176816	1.8e-14	-0.000806215	0.0189705	0.966101
Body mass index	rs6556301	T	G	0.335	-0.0106004	0.00171898	4.1e-10	0.0168178	0.0189154	0.373946
Body mass index	rs6561710	A	G	0.5775	-0.0101114	0.00173339	2.6e-09	-0.0196558	0.018541	0.289086
Body mass index	rs6561766	A	G	0.1312	0.0158464	0.00264107	1.2e-09	0.0216027	0.0286216	0.450386
Body mass index	rs6564360	A	G	0.8131	-0.0132928	0.00216624	1.2e-09	-0.00744142	0.0232702	0.749133
Body mass index	rs657452	A	G	0.3748	0.0183989	0.00166373	7.2e-29	-0.0152122	0.0185117	0.411213
Body mass index	rs6574695	C	G	0.8708	-0.0141266	0.0025157	1.6e-08	-0.00387812	0.0266483	0.884293
Body mass index	rs6587552	A	G	0.2286	0.0172216	0.00199093	1.6e-17	0.0126616	0.0212966	0.552154
Body mass index	rs6591407	A	C	0.1928	-0.0114552	0.00203864	1.9e-08	-0.0560911	0.023258	0.0158786
Body mass index	rs6594967	T	C	0.6809	0.0109906	0.00181496	3.4e-09	-0.0202969	0.0194334	0.296283
Body mass index	rs6606686	C	G	0.6889	-0.012957	0.0017149	7.6e-15	0.00129655	0.0244675	0.957739
Body mass index	rs663129	A	G	0.2396	0.0542253	0.00189042	1.6e-178	0.0321923	0.0211483	0.127955
Body mass index	rs6661316	T	C	0.5716	0.0106317	0.00160479	6.8e-11	0.0361159	0.0184492	0.0502789
Body mass index	rs6662747	A	G	0.5606	-0.0109506	0.00170789	3.5e-10	0.0385608	0.0183005	0.0351094
Body mass index	rs6676084	T	C	0.328	-0.0116907	0.00172486	4.9e-12	-0.0336631	0.019595	0.0858063
Body mass index	rs6690764	A	G	0.8072	-0.0142262	0.00203232	6.3e-12	0.0451861	0.0225626	0.0452095
Body mass index	rs6691857	T	C	0.0338	-0.0332681	0.00488955	6.9e-12	-0.0193391	0.0528961	0.714659
Body mass index	rs6692586	A	G	0.1789	0.0189935	0.00227527	1.1e-16	0.0165086	0.0243531	0.497845
Body mass index	rs6707445	A	G	0.508	0.0129733	0.00172301	2.1e-13	-0.0151568	0.01839	0.409833
Body mass index	rs6710871	A	G	0.165	0.0175599	0.00235441	1e-13	-0.0181403	0.0263864	0.491774
Body mass index	rs6712	C	G	0.1342	0.0136891	0.0024799	4.4e-08	-0.00732022	0.0374154	0.844886
Body mass index	rs6713781	C	G	0.3807	-0.0119482	0.00174851	3.8e-12	0.00616384	0.0185981	0.740325
Body mass index	rs6738445	T	C	0.2853	-0.0130576	0.0017672	1.9e-13	0.00613419	0.0200327	0.759446
Body mass index	rs6759670	A	C	0.7386	-0.0116637	0.00191043	1.9e-09	0.0188674	0.0204841	0.357012
Body mass index	rs6764533	A	G	0.3638	0.0114287	0.00177341	1.4e-10	0.00528677	0.0190645	0.781543
Body mass index	rs6767619	C	G	0.3559	0.0118224	0.00178826	8.1e-11	0.0164555	0.0190654	0.388077
Body mass index	rs6777784	T	G	0.6223	0.0103209	0.0017693	4.7e-09	0.0029445	0.0187515	0.875223
Body mass index	rs6781254	T	C	0.329	0.0108568	0.00174485	4.9e-10	0.00744523	0.0196927	0.705378
Body mass index	rs6804181	A	T	0.8191	0.0148072	0.00222592	5.5e-11	-0.0086385	0.0338084	0.798327
Body mass index	rs6804842	A	G	0.4374	-0.0147615	0.00160862	3.6e-21	-0.0271516	0.0183816	0.139647
Body mass index	rs6807940	C	G	0.3907	-0.00982482	0.00173379	6.4e-09	0.0188912	0.0252379	0.454143
Body mass index	rs6819344	A	C	0.4135	0.00980533	0.00161836	6.1e-10	-0.004451	0.0185093	0.809963
Body mass index	rs6827083	A	G	0.5825	-0.00971127	0.00160186	4.8e-09	0.0246844	0.0183275	0.178029
Body mass index	rs6841761	T	G	0.5507	-0.0130147	0.00158958	6.4e-16	-0.038912	0.0181164	0.0317222
Body mass index	rs6849518	T	C	0.1233	0.0170755	0.00256626	2.6e-11	-0.0110713	0.0274965	0.68721
Body mass index	rs6850639	T	C	0.1978	0.0115775	0.0019607	1.8e-09	-0.0446189	0.0226123	0.0484711
Body mass index	rs6852276	A	G	0.5984	-0.010366	0.00163168	8.5e-11	0.0132887	0.0188396	0.480588
Body mass index	rs6864049	A	G	0.4702	-0.0118378	0.00160994	6.7e-14	-0.0371106	0.0181357	0.0407294
Body mass index	rs6870983	T	C	0.2356	-0.0196315	0.00192466	6.5e-25	0.0247625	0.0217847	0.255667
Body mass index	rs6879326	T	C	0.504	-0.00980982	0.0017017	1.3e-08	0.0204498	0.0183048	0.263917
Body mass index	rs6898812	T	G	0.4761	-0.00994129	0.00172061	4.2e-09	-0.00676011	0.0184068	0.713424
Body mass index	rs6901756	T	C	0.8718	0.0141423	0.00242163	2.9e-09	-0.0236388	0.0282092	0.40204
Body mass index	rs6903387	A	G	0.5219	0.0129039	0.0017138	1.2e-13	0.00191289	0.0185458	0.917849
Body mass index	rs6921533	T	C	0.2634	0.0116656	0.00187837	5.6e-10	0.0103123	0.0202128	0.60992
Body mass index	rs6930066	T	C	0.3628	0.0103744	0.00179557	1.3e-08	0.000207881	0.0192385	0.991379
Body mass index	rs6968554	A	G	0.3817	-0.00972216	0.00165277	3.5e-09	0.00514994	0.0187713	0.783815
Body mass index	rs6985109	A	G	0.5278	-0.0165614	0.00159064	1.5e-26	-0.00199242	0.0184906	0.914191
Body mass index	rs7006629	T	C	0.5179	0.0109174	0.00170272	2.5e-10	0.0265712	0.0181749	0.14375
Body mass index	rs7009017	C	G	0.1103	0.0143572	0.00261922	2.5e-08	-0.0289733	0.0278693	0.298518
Body mass index	rs7024334	T	G	0.2266	0.013192	0.00191188	3.1e-12	0.0161866	0.0217346	0.456429
Body mass index	rs7025938	C	G	0.674	-0.0159417	0.00182465	3.7e-19	-0.0174908	0.0195942	0.372044
Body mass index	rs702820	T	C	0.8797	-0.0167664	0.0026629	1.9e-10	-0.00224969	0.0283057	0.936652
Body mass index	rs7083450	T	C	0.8131	0.0149032	0.00215581	1.7e-12	-0.00785932	0.0244973	0.748344
Body mass index	rs7084454	A	G	0.338	0.0184726	0.00181854	4e-25	-0.00843702	0.0191693	0.659842
Body mass index	rs7102454	T	C	0.6511	-0.0157211	0.00179101	2.4e-18	-0.0259408	0.0264928	0.327499
Body mass index	rs7117238	A	G	0.1849	-0.0126795	0.00212938	2.5e-09	0.0273705	0.0249762	0.273138
Body mass index	rs7123876	T	C	0.7575	-0.0115432	0.00184304	2.2e-10	-0.0195382	0.0248908	0.432479
Body mass index	rs7124681	A	C	0.4215	0.0264602	0.00160975	3.2e-58	-0.0388392	0.018857	0.0394302
Body mass index	rs7133378	A	G	0.3499	0.0118192	0.00170196	9.4e-13	0.0197856	0.0192943	0.305144
Body mass index	rs7134628	A	G	0.1064	0.0172099	0.00280161	1.2e-09	-0.03467	0.0294659	0.239349
Body mass index	rs7138803	A	G	0.338	0.0288581	0.00163529	2.3e-71	0.0345564	0.0185314	0.0622175
Body mass index	rs7144011	T	G	0.2068	0.0272951	0.00193582	5.2e-47	0.0480438	0.0222819	0.0310699
Body mass index	rs7147503	T	C	0.3638	-0.0116487	0.00176199	2e-11	0.0160215	0.0189006	0.39662
Body mass index	rs7164727	T	C	0.6958	0.018259	0.00170551	3.3e-25	-0.0100059	0.01951	0.608048
Body mass index	rs7172627	A	G	0.5318	-0.0117315	0.00170458	1.1e-11	-0.0254962	0.0181399	0.159863
Body mass index	rs7181498	T	C	0.3748	0.0159621	0.00176268	1e-19	-0.00591959	0.0193338	0.75947
Body mass index	rs7181610	A	T	0.8917	0.0144021	0.00248313	7.8e-09	-0.00386877	0.0259612	0.881537
Body mass index	rs7186893	T	G	0.2674	-0.0135314	0.00191934	6.5e-13	0.00195119	0.0204563	0.92401
Body mass index	rs7195386	T	C	0.4672	0.013341	0.00170524	1.1e-14	-0.0127414	0.0182025	0.483938
Body mass index	rs719802	T	C	0.3678	0.00982079	0.00175024	9.5e-09	-0.0088151	0.0192381	0.646801
Body mass index	rs7206395	A	G	0.1849	0.011959	0.00213901	1.5e-08	0.001387	0.0228467	0.951591
Body mass index	rs7206608	C	G	0.6869	-0.0127441	0.00183439	1.3e-12	-0.0519486	0.019591	0.00800989
Body mass index	rs7209235	A	G	0.7058	-0.010853	0.00185772	8e-09	0.0132144	0.0201916	0.512821
Body mass index	rs7217226	T	G	0.6332	-0.0126914	0.00165964	2.6e-14	-0.0149394	0.026352	0.570769
Body mass index	rs7220138	C	G	0.7028	-0.0124568	0.00192423	2.7e-10	-0.0324033	0.0197414	0.100716
Body mass index	rs7235205	A	G	0.6889	-0.013374	0.00180216	4.4e-14	-0.0274568	0.020345	0.177158
Body mass index	rs7235563	C	G	0.6491	0.00965133	0.00177269	4.3e-08	-0.0122942	0.018929	0.51602
Body mass index	rs7239114	A	G	0.5288	0.0117974	0.00161738	1.2e-13	-0.0256445	0.0184007	0.163417
Body mass index	rs7243357	T	G	0.8121	0.019419	0.00210206	9.1e-20	0.00340307	0.0240433	0.887444
Body mass index	rs7249143	T	G	0.3161	0.0123259	0.00185866	3.6e-11	-0.0209601	0.0200896	0.296795
Body mass index	rs7254892	A	G	0.0308	0.0261608	0.00446875	4e-09	-0.0999792	0.0494449	0.0431731
Body mass index	rs7313220	A	G	0.4414	0.0122283	0.00170394	1.4e-12	-0.0675709	0.0181665	0.000199595
Body mass index	rs731834	A	C	0.5308	0.0106376	0.00178951	1.6e-09	-0.00996506	0.0249074	0.689094
Body mass index	rs7323827	A	G	0.6958	0.010302	0.001818	3.3e-08	0.00368123	0.0195978	0.851003
Body mass index	rs7332115	T	G	0.5915	0.0153281	0.00163885	3.6e-21	0.0192772	0.0187579	0.304098
Body mass index	rs7334078	T	C	0.7366	0.011983	0.00188163	2.2e-10	-0.00293593	0.0200886	0.883804
Body mass index	rs733594	T	C	0.7396	0.0135386	0.0017659	5.9e-14	0.00768478	0.0204047	0.706457
Body mass index	rs740157	A	G	0.4304	0.0116638	0.0016088	1.8e-12	0.0155424	0.018375	0.397639
Body mass index	rs7421089	T	C	0.2823	0.0133255	0.00187543	7.5e-13	0.000647949	0.0198917	0.974014
Body mass index	rs7475340	A	G	0.4622	-0.00895907	0.00159272	4e-08	0.0180456	0.0182307	0.322248
Body mass index	rs7488867	T	C	0.2813	-0.020522	0.00201196	8.4e-24	0.0289274	0.0207093	0.162464
Body mass index	rs7498665	A	G	0.671	-0.0258381	0.00162084	5.6e-60	-0.00815398	0.0187011	0.662824
Body mass index	rs7512146	T	G	0.503	-0.00942419	0.00170438	3.9e-08	-0.0268059	0.0181434	0.139555
Body mass index	rs7519259	A	G	0.5298	0.0126291	0.00171756	3.8e-13	-0.0429818	0.0181975	0.0181784
Body mass index	rs7534091	A	G	0.7425	-0.0109242	0.00183681	1e-09	0.0428458	0.0208815	0.0401835
Body mass index	rs7535528	A	G	0.3867	-0.0155106	0.00183678	1.4e-16	0.0107502	0.0189025	0.569548
Body mass index	rs7536433	T	C	0.2207	-0.0153463	0.00196747	9.8e-15	0.0267092	0.0226916	0.239175
Body mass index	rs7550711	T	C	0.0298	0.0607746	0.00468217	3.2e-38	0.0367692	0.0545157	0.500012
Body mass index	rs7551507	T	C	0.5467	-0.0183915	0.00159926	9.3e-30	0.0274268	0.0181349	0.130439
Body mass index	rs755407	T	C	0.2942	0.0113937	0.00176799	2.3e-10	0.0171713	0.0202528	0.396523
Body mass index	rs7557796	T	C	0.3728	0.0158609	0.00178435	2.3e-19	-0.0257583	0.0191119	0.177735
Body mass index	rs7560871	A	G	0.0646	0.0209149	0.00326195	9.6e-11	-0.0476561	0.0350227	0.173602
Body mass index	rs7561278	T	C	0.7674	0.0158617	0.00209495	5.7e-14	-0.0038514	0.0223791	0.863361
Body mass index	rs7565976	A	G	0.3032	-0.0111471	0.00185785	2.6e-09	0.00460263	0.02073	0.824292
Body mass index	rs756717	A	G	0.3887	-0.0143174	0.00164457	5.4e-18	0.0144699	0.0194281	0.456398
Body mass index	rs7567655	A	G	0.9503	-0.0276616	0.00461027	1.3e-09	0.0217395	0.0496193	0.661295
Body mass index	rs7573263	T	C	0.4284	0.0137416	0.00174189	1.6e-15	-0.0218461	0.0184961	0.237554
Body mass index	rs7578575	A	T	0.329	0.0128669	0.00188055	1.9e-11	-0.0256921	0.0199789	0.198458
Body mass index	rs7599312	A	G	0.2654	-0.0177448	0.00181264	6.9e-24	0.0060805	0.0204319	0.76601
Body mass index	rs7600699	C	G	0.8588	-0.0144801	0.00233237	6.4e-10	0.0569704	0.025371	0.0247367
Body mass index	rs7601895	C	G	0.7247	0.0147354	0.00187902	1.7e-15	0.0348226	0.0202168	0.084987
Body mass index	rs7607351	T	C	0.5905	0.0121135	0.0017305	8.4e-12	-0.0319267	0.0184182	0.0830191
Body mass index	rs7607369	A	G	0.4125	0.0117202	0.00160277	9.3e-13	-0.0267324	0.018388	0.146002
Body mass index	rs761423	T	C	0.5557	0.0113524	0.00170789	5.5e-11	-0.0123605	0.0182443	0.498091
Body mass index	rs7615297	C	G	0.8738	0.0149484	0.00240779	5.7e-10	-0.0144618	0.0257329	0.574118
Body mass index	rs762147	A	G	0.2793	-0.0115734	0.00191213	3.3e-09	0.0431159	0.0207189	0.0374343
Body mass index	rs7630080	A	G	0.9304	0.0163164	0.00301077	4.1e-08	0.0104815	0.0350601	0.764972
Body mass index	rs7630302	C	G	0.0974	-0.0208025	0.00284562	5.6e-13	-0.00909864	0.0306786	0.766788
Body mass index	rs7636868	A	G	0.7058	-0.0109419	0.00185621	2.6e-09	-0.0418493	0.0198551	0.0350539
[truncated: 3,773 more rows]

## Sheet: Sup. Table 4
Supplementary Table 4: Summary of the 8 Glioma GWAS in the meta-analysis. (Melin Nat. Gen. 2017)
Series name	Study Centre - Cases	Study Centre - Controls	PUBMED ID	Number of cases	Number of controls
UK-GWAS	INTERPHONE study	1958 Birth Cohort	17636416	631	2699
French-GWAS	Service de Neurologie Mazarin, Groupe Hospitalier Pitié-Salpêtrière Paris	SU.VI.MAX (Supplementation en Vitamines et MinerauxAntioXydants)	21531791	1423	1190
German-GWAS	Department of Neurosurgery, University of Bonn Medical Center	KORA (Co- operative Health Research in the Region of Augsburg; n = 488); POPGEN (Population Genetic Cohort; n = 678) and the Heinz Nixdorf Recall study (n = 380)	26424050	846	1310
MDA-GWAS	MD Anderson Cancer Center, Texas	Cancer Genetic Markers of Susceptibility (CGEMS)	19578367	1175	2236
UCSF- SFAGS	San Francisco Bay Area Adult Glioma Study (AGS)	Population based controls obtained via random digit dialing and Illumina icontrols	19578367	677	3940
GliomaScan	Glioma Scan - ref Rajaraman P et al. Hum. Genet. 2012	Glioma Scan - ref Rajaraman P et al. Hum. Genet. 2012	22886559	1653	2725
GICC	GICC cases are described in Amirian et al. Am. J. Epidemiol. 2016	GICC controls are described in Amirian et al. Am. J. Epidemiol. 2016	26656478	4564	3265
UCSF/Mayo	UCSF and Mayo cases combined	Mayo Clinic Biobank	19578366	1519	804
Total				12488	18169

## Sheet: Sup. Table 5
	Supplementary Table 5: Causal estimates from Wald ratio, inverse variance weighted, maximum likelihood estimation, weighted median estimator and mode-based estimate, for each trait and Glioma risk.
	* Results from restricted analysis, which excludes SNPs known to be associated with other fatty acid classes
	NA if trait not tested using method.
	Wald ratio reported if only 1 SNP available for use in MR analysis.
	Weighted median estimator and mode-based estimates only computed if >2 SNPs available for use in MR analysis.
				Wald ratio		Inverse variance weighted, fixed effects (IVW - FE)		Maximum likelihood estimation (MLE)		Weighted median estimator (WME)		Weighted mode-based estimate (WMBE)
	Risk factor class	Trait	Number of SNPs used in MR analysis	ORSD (95% CI)	P-value	ORSD (95% CI)	P-value	ORSD (95% CI)	P-value	ORSD (95% CI)	P-value	ORSD (95% CI)	P-value
	Lifestyle and dietary factors	Blood carnitine	17	NA	NA	0.98 (0.91-1.05)	0.490413	0.98 (0.91-1.05)	0.490389	1.01 (0.92-1.11)	0.811009	1.04 (0.92-1.19)	0.521819
		Blood methionine	1	1.66 (1.13-2.45)	0.00995614	NA	NA	NA	NA	NA	NA	NA	NA
		Blood selenium	1	0.96 (0.80-1.14)	0.630183	NA	NA	NA	NA	NA	NA	NA	NA
		Blood zinc	2	NA	NA	0.96 (0.84-1.10)	0.54694	0.96 (0.84-1.10)	0.543518	NA	NA	NA	NA
		Circulating 25-hydroxyvitamin D	5	NA	NA	0.99 (0.86-1.15)	0.933407	0.99 (0.86-1.15)	0.93344	1.00 (0.86-1.17)	0.96941	1.01 (0.85-1.18)	0.951181
		Circulating adiponectin	10	NA	NA	0.94 (0.77-1.15)	0.551703	0.94 (0.77-1.15)	0.548937	0.83 (0.65-1.08)	0.164831	0.86 (0.64-1.15)	0.330246
		Circulating carotenoids	1	1.09 (0.94-1.26)	0.26359	NA	NA	NA	NA	NA	NA	NA	NA
		Circulating fetuin-A	1	1.03 (0.97-1.10)	0.353568	NA	NA	NA	NA	NA	NA	NA	NA
		Height	2483	NA	NA	1.00 (0.96-1.05)	0.876641	1.00 (0.96-1.05)	0.877329	0.97 (0.90-1.04)	0.379296	0.93 (0.81-1.07)	0.343243
		Iron status	3	NA	NA	0.83 (0.65-1.05)	0.123429	0.83 (0.65-1.05)	0.123891	0.82 (0.64-1.05)	0.112459	0.82 (0.63-1.05)	0.259156
		Mono-unsaturated fatty acids	7	NA	NA	0.88 (0.76-1.03)	0.107904	0.88 (0.75-1.03)	0.107628	0.93 (0.76-1.15)	0.521358	0.98 (0.70-1.37)	0.904651
		Omega-3 fatty acids	5	NA	NA	0.83 (0.71-0.98)	0.0287687	0.83 (0.71-0.98)	0.0292015	0.89 (0.72-1.11)	0.306185	0.90 (0.71-1.14)	0.432556
		Omega-6 fatty acids	13	NA	NA	1.04 (0.93-1.16)	0.483335	1.04 (0.93-1.17)	0.47532	1.13 (0.96-1.32)	0.13679	1.11 (0.89-1.38)	0.376145
		Plasma IGF-I	1	0.93 (0.74-1.15)	0.485276	NA	NA	NA	NA	NA	NA	NA	NA
		Serum calcium	8	NA	NA	0.84 (0.71-0.98)	0.0271445	0.84 (0.71-0.98)	0.0271573	0.83 (0.70-0.99)	0.0369971	0.83 (0.69-0.99)	0.0731
		Serum vitamin A1	2	NA	NA	0.85 (0.64-1.14)	0.273398	0.85 (0.63-1.14)	0.27726	NA	NA	NA	NA
		Serum vitamin B12	9	NA	NA	1.11 (0.98-1.25)	0.0933145	1.11 (0.98-1.25)	0.0930532	1.05 (0.89-1.24)	0.535634	1.05 (0.86-1.29)	0.626661
		Serum vitamin B6	1	1.31 (1.06-1.62)	0.0115286	NA	NA	NA	NA	NA	NA	NA	NA
		Serum vitamin E	3	NA	NA	1.06 (0.77-1.45)	0.720791	1.06 (0.77-1.47)	0.71359	1.11 (0.66-1.88)	0.684925	1.16 (0.73-1.83)	0.596723
	Inflammatory factors	Circulating C-reactive protein	14	NA	NA	0.96 (0.84-1.10)	0.542511	0.96 (0.84-1.10)	0.543428	0.92 (0.78-1.09)	0.338613	0.92 (0.79-1.08)	0.323748
		Plasma IL-6 sRa	1	0.99 (0.96-1.03)	0.659779	NA	NA	NA	NA	NA	NA	NA	NA
		Serum IgE	3	NA	NA	0.99 (0.83-1.18)	0.907139	0.99 (0.83-1.18)	0.906766	0.99 (0.82-1.20)	0.91433	1.07 (0.87-1.32)	0.593686
	Cardiometabolic factors	Basal metabolic rate	694	NA	NA	1.08 (1.00-1.16)	0.0466704	1.08 (1.00-1.16)	0.0488662	0.97 (0.86-1.09)	0.572612	0.82 (0.59-1.12)	0.215582
		Birth weight	94	NA	NA	1.10 (0.94-1.30)	0.234643	1.11 (0.93-1.31)	0.239307	0.89 (0.70-1.15)	0.384259	0.81 (0.50-1.29)	0.375847
		Body fat percentage	370	NA	NA	1.07 (0.96-1.19)	0.244577	1.07 (0.95-1.20)	0.246052	0.89 (0.75-1.06)	0.201806	0.72 (0.41-1.29)	0.272399
		Body mass index	964	NA	NA	0.96 (0.88-1.06)	0.436264	0.96 (0.88-1.06)	0.441933	0.94 (0.80-1.11)	0.459666	0.84 (0.56-1.26)	0.403308
		Diastolic blood pressure	281	NA	NA	1.05 (0.91-1.22)	0.475709	1.06 (0.91-1.22)	0.469795	0.97 (0.76-1.24)	0.803958	0.95 (0.63-1.43)	0.796842
		Fasting glucose	23	NA	NA	0.97 (0.84-1.11)	0.61769	0.97 (0.84-1.11)	0.62507	0.89 (0.73-1.09)	0.2732	0.92 (0.74-1.15)	0.494314
		Fasting proinsulin	8	NA	NA	0.96 (0.87-1.06)	0.414938	0.96 (0.87-1.06)	0.413198	0.95 (0.81-1.11)	0.481931	0.84 (0.62-1.14)	0.297277
		HbA1C levels	11	NA	NA	1.28 (1.06-1.53)	0.00972569	1.29 (1.07-1.55)	0.00836161	1.45 (1.12-1.89)	0.00542061	1.51 (1.09-2.09)	0.0342685
		HDL cholesterol	57	NA	NA	1.06 (0.95-1.17)	0.322446	1.06 (0.95-1.17)	0.320483	1.05 (0.89-1.24)	0.561725	1.03 (0.86-1.22)	0.757345
		LDL cholesterol	44	NA	NA	1.10 (1.01-1.21)	0.0347961	1.11 (1.01-1.21)	0.0343382	1.11 (0.98-1.27)	0.103275	1.11 (0.99-1.25)	0.0815725
		Systolic blood pressure	220	NA	NA	1.13 (0.95-1.35)	0.172583	1.14 (0.95-1.36)	0.169836	1.25 (0.94-1.66)	0.125113	1.38 (0.84-2.26)	0.209115
		Total cholesterol	28	NA	NA	1.06 (0.97-1.15)	0.229419	1.06 (0.97-1.15)	0.232311	1.10 (0.96-1.25)	0.154629	1.11 (0.96-1.28)	0.163564
		Total triglycerides	34	NA	NA	0.93 (0.84-1.03)	0.182041	0.93 (0.83-1.03)	0.179807	0.97 (0.81-1.15)	0.715206	0.93 (0.80-1.09)	0.390505
		Waist circumference	318	NA	NA	1.07 (0.95-1.20)	0.272502	1.07 (0.95-1.21)	0.269874	0.95 (0.79-1.16)	0.635451	0.83 (0.54-1.30)	0.425306
		Waist-to-hip ratio	35	NA	NA	1.10 (0.91-1.32)	0.332565	1.10 (0.91-1.32)	0.331149	1.13 (0.86-1.48)	0.380692	1.14 (0.76-1.73)	0.530085

## Sheet: Sup. Table 6
Supplementary Table 6: Leave-one-out analysis results.
SNPs sorted within each trait by ORSD estimated when SNP left out
Leave-one-out analysis not conducted if ≤2 SNPs available for using MR analysis.
		Inverse variance weighted (IVW) causal estimate with SNP included		Inverse variance weighted (IVW) causal estimate with SNP left out
Trait	SNP	ORSD (95% CI)	P-value	ORSD (95% CI)	P-value
Basal metabolic rate	rs11642015	1.08 (1.00 - 1.16)	0.0466704	1.09 (1.01 - 1.17)	0.0299977
Basal metabolic rate	rs143384	1.08 (1.00 - 1.16)	0.0466704	1.09 (1.01 - 1.17)	0.0306533
Basal metabolic rate	rs3130046	1.08 (1.00 - 1.16)	0.0466704	1.08 (1.01 - 1.17)	0.0318435
Basal metabolic rate	rs34879158	1.08 (1.00 - 1.16)	0.0466704	1.08 (1.01 - 1.17)	0.0327383
Basal metabolic rate	rs60077625	1.08 (1.00 - 1.16)	0.0466704	1.08 (1.01 - 1.17)	0.0329273
Basal metabolic rate	rs6570509	1.08 (1.00 - 1.16)	0.0466704	1.08 (1.01 - 1.17)	0.034169
Basal metabolic rate	rs7235010	1.08 (1.00 - 1.16)	0.0466704	1.08 (1.01 - 1.17)	0.034528
Basal metabolic rate	rs35910339	1.08 (1.00 - 1.16)	0.0466704	1.08 (1.01 - 1.17)	0.034559
Basal metabolic rate	rs4980067	1.08 (1.00 - 1.16)	0.0466704	1.08 (1.01 - 1.17)	0.0348992
Basal metabolic rate	rs4290163	1.08 (1.00 - 1.16)	0.0466704	1.08 (1.01 - 1.17)	0.0361371
Basal metabolic rate	rs543874	1.08 (1.00 - 1.16)	0.0466704	1.08 (1.01 - 1.17)	0.0362354
Basal metabolic rate	rs937482	1.08 (1.00 - 1.16)	0.0466704	1.08 (1.01 - 1.17)	0.0362721
Basal metabolic rate	rs12484438	1.08 (1.00 - 1.16)	0.0466704	1.08 (1.00 - 1.17)	0.0368234
Basal metabolic rate	rs41311445	1.08 (1.00 - 1.16)	0.0466704	1.08 (1.00 - 1.17)	0.03722
Basal metabolic rate	rs7559547	1.08 (1.00 - 1.16)	0.0466704	1.08 (1.00 - 1.17)	0.0372401
Basal metabolic rate	rs72656010	1.08 (1.00 - 1.16)	0.0466704	1.08 (1.00 - 1.17)	0.0375209
Basal metabolic rate	rs10483727	1.08 (1.00 - 1.16)	0.0466704	1.08 (1.00 - 1.16)	0.0378743
Basal metabolic rate	rs11546878	1.08 (1.00 - 1.16)	0.0466704	1.08 (1.00 - 1.16)	0.0380714
Basal metabolic rate	rs3802725	1.08 (1.00 - 1.16)	0.0466704	1.08 (1.00 - 1.16)	0.0380784
Basal metabolic rate	rs6096886	1.08 (1.00 - 1.16)	0.0466704	1.08 (1.00 - 1.16)	0.0381641
Basal metabolic rate	rs7261425	1.08 (1.00 - 1.16)	0.0466704	1.08 (1.00 - 1.16)	0.0383395
Basal metabolic rate	rs6753852	1.08 (1.00 - 1.16)	0.0466704	1.08 (1.00 - 1.16)	0.0384244
Basal metabolic rate	rs2277339	1.08 (1.00 - 1.16)	0.0466704	1.08 (1.00 - 1.16)	0.0385229
Basal metabolic rate	rs42044	1.08 (1.00 - 1.16)	0.0466704	1.08 (1.00 - 1.16)	0.0385267
Basal metabolic rate	rs76798800	1.08 (1.00 - 1.16)	0.0466704	1.08 (1.00 - 1.16)	0.0385305
Basal metabolic rate	rs3853252	1.08 (1.00 - 1.16)	0.0466704	1.08 (1.00 - 1.16)	0.0385571
Basal metabolic rate	rs41271299	1.08 (1.00 - 1.16)	0.0466704	1.08 (1.00 - 1.16)	0.0385752
Basal metabolic rate	rs4243464	1.08 (1.00 - 1.16)	0.0466704	1.08 (1.00 - 1.16)	0.0386522
Basal metabolic rate	rs34013557	1.08 (1.00 - 1.16)	0.0466704	1.08 (1.00 - 1.16)	0.0388512
Basal metabolic rate	rs12682601	1.08 (1.00 - 1.16)	0.0466704	1.08 (1.00 - 1.16)	0.0390327
Basal metabolic rate	rs2307111	1.08 (1.00 - 1.16)	0.0466704	1.08 (1.00 - 1.16)	0.0391954
Basal metabolic rate	rs7218001	1.08 (1.00 - 1.16)	0.0466704	1.08 (1.00 - 1.16)	0.0393056
Basal metabolic rate	rs62515433	1.08 (1.00 - 1.16)	0.0466704	1.08 (1.00 - 1.16)	0.0393529
Basal metabolic rate	rs10423928	1.08 (1.00 - 1.16)	0.0466704	1.08 (1.00 - 1.16)	0.0393605
Basal metabolic rate	rs17741497	1.08 (1.00 - 1.16)	0.0466704	1.08 (1.00 - 1.16)	0.0396353
Basal metabolic rate	rs11609241	1.08 (1.00 - 1.16)	0.0466704	1.08 (1.00 - 1.16)	0.039704
Basal metabolic rate	rs10094200	1.08 (1.00 - 1.16)	0.0466704	1.08 (1.00 - 1.16)	0.0397145
Basal metabolic rate	rs112957890	1.08 (1.00 - 1.16)	0.0466704	1.08 (1.00 - 1.16)	0.0397737
Basal metabolic rate	rs6867471	1.08 (1.00 - 1.16)	0.0466704	1.08 (1.00 - 1.16)	0.0399168
Basal metabolic rate	rs12906197	1.08 (1.00 - 1.16)	0.0466704	1.08 (1.00 - 1.16)	0.0399515
Basal metabolic rate	rs7014106	1.08 (1.00 - 1.16)	0.0466704	1.08 (1.00 - 1.16)	0.0401054
Basal metabolic rate	rs6088638	1.08 (1.00 - 1.16)	0.0466704	1.08 (1.00 - 1.16)	0.040239
Basal metabolic rate	rs194633	1.08 (1.00 - 1.16)	0.0466704	1.08 (1.00 - 1.16)	0.0402438
Basal metabolic rate	rs73175572	1.08 (1.00 - 1.16)	0.0466704	1.08 (1.00 - 1.16)	0.0403606
Basal metabolic rate	rs10237306	1.08 (1.00 - 1.16)	0.0466704	1.08 (1.00 - 1.16)	0.040421
Basal metabolic rate	rs10283100	1.08 (1.00 - 1.16)	0.0466704	1.08 (1.00 - 1.16)	0.0405877
Basal metabolic rate	rs16930370	1.08 (1.00 - 1.16)	0.0466704	1.08 (1.00 - 1.16)	0.0406064
Basal metabolic rate	rs3118915	1.08 (1.00 - 1.16)	0.0466704	1.08 (1.00 - 1.16)	0.0406871
Basal metabolic rate	rs76895963	1.08 (1.00 - 1.16)	0.0466704	1.08 (1.00 - 1.16)	0.0407709
Basal metabolic rate	rs55726687	1.08 (1.00 - 1.16)	0.0466704	1.08 (1.00 - 1.16)	0.0408012
Basal metabolic rate	rs2647268	1.08 (1.00 - 1.16)	0.0466704	1.08 (1.00 - 1.16)	0.0408232
Basal metabolic rate	rs1472852	1.08 (1.00 - 1.16)	0.0466704	1.08 (1.00 - 1.16)	0.0408566
Basal metabolic rate	rs10843139	1.08 (1.00 - 1.16)	0.0466704	1.08 (1.00 - 1.16)	0.0408606
Basal metabolic rate	rs252758	1.08 (1.00 - 1.16)	0.0466704	1.08 (1.00 - 1.16)	0.0408615
Basal metabolic rate	rs779933	1.08 (1.00 - 1.16)	0.0466704	1.08 (1.00 - 1.16)	0.040932
Basal metabolic rate	rs4613239	1.08 (1.00 - 1.16)	0.0466704	1.08 (1.00 - 1.16)	0.0409709
Basal metabolic rate	rs25849	1.08 (1.00 - 1.16)	0.0466704	1.08 (1.00 - 1.16)	0.0410281
Basal metabolic rate	rs7208285	1.08 (1.00 - 1.16)	0.0466704	1.08 (1.00 - 1.16)	0.0410999
Basal metabolic rate	rs244711	1.08 (1.00 - 1.16)	0.0466704	1.08 (1.00 - 1.16)	0.0411176
Basal metabolic rate	rs11667280	1.08 (1.00 - 1.16)	0.0466704	1.08 (1.00 - 1.16)	0.0411806
Basal metabolic rate	rs13233381	1.08 (1.00 - 1.16)	0.0466704	1.08 (1.00 - 1.16)	0.041182
Basal metabolic rate	rs343935	1.08 (1.00 - 1.16)	0.0466704	1.08 (1.00 - 1.16)	0.0412313
Basal metabolic rate	rs1342395	1.08 (1.00 - 1.16)	0.0466704	1.08 (1.00 - 1.16)	0.0412384
Basal metabolic rate	rs150353	1.08 (1.00 - 1.16)	0.0466704	1.08 (1.00 - 1.16)	0.0412559
Basal metabolic rate	rs4895917	1.08 (1.00 - 1.16)	0.0466704	1.08 (1.00 - 1.16)	0.0412642
Basal metabolic rate	rs7442885	1.08 (1.00 - 1.16)	0.0466704	1.08 (1.00 - 1.16)	0.0413283
Basal metabolic rate	rs2134963	1.08 (1.00 - 1.16)	0.0466704	1.08 (1.00 - 1.16)	0.0414523
Basal metabolic rate	rs2885697	1.08 (1.00 - 1.16)	0.0466704	1.08 (1.00 - 1.16)	0.0415164
Basal metabolic rate	rs520829	1.08 (1.00 - 1.16)	0.0466704	1.08 (1.00 - 1.16)	0.0415375
Basal metabolic rate	rs508347	1.08 (1.00 - 1.16)	0.0466704	1.08 (1.00 - 1.16)	0.041586
Basal metabolic rate	rs78855927	1.08 (1.00 - 1.16)	0.0466704	1.08 (1.00 - 1.16)	0.0415929
Basal metabolic rate	rs2897968	1.08 (1.00 - 1.16)	0.0466704	1.08 (1.00 - 1.16)	0.0416036
Basal metabolic rate	rs1173727	1.08 (1.00 - 1.16)	0.0466704	1.08 (1.00 - 1.16)	0.0416067
Basal metabolic rate	rs705159	1.08 (1.00 - 1.16)	0.0466704	1.08 (1.00 - 1.16)	0.0416268
Basal metabolic rate	rs7952436	1.08 (1.00 - 1.16)	0.0466704	1.08 (1.00 - 1.16)	0.041642
Basal metabolic rate	rs2277138	1.08 (1.00 - 1.16)	0.0466704	1.08 (1.00 - 1.16)	0.0416463
Basal metabolic rate	rs4652839	1.08 (1.00 - 1.16)	0.0466704	1.08 (1.00 - 1.16)	0.0416875
Basal metabolic rate	rs35710322	1.08 (1.00 - 1.16)	0.0466704	1.08 (1.00 - 1.16)	0.0417094
Basal metabolic rate	rs1057941	1.08 (1.00 - 1.16)	0.0466704	1.08 (1.00 - 1.16)	0.041772
Basal metabolic rate	rs946197	1.08 (1.00 - 1.16)	0.0466704	1.08 (1.00 - 1.16)	0.0417856
Basal metabolic rate	rs9827823	1.08 (1.00 - 1.16)	0.0466704	1.08 (1.00 - 1.16)	0.0419026
Basal metabolic rate	rs3754863	1.08 (1.00 - 1.16)	0.0466704	1.08 (1.00 - 1.16)	0.0419423
Basal metabolic rate	rs2229840	1.08 (1.00 - 1.16)	0.0466704	1.08 (1.00 - 1.16)	0.0419689
Basal metabolic rate	rs3765351	1.08 (1.00 - 1.16)	0.0466704	1.08 (1.00 - 1.16)	0.0420154
Basal metabolic rate	rs12356443	1.08 (1.00 - 1.16)	0.0466704	1.08 (1.00 - 1.16)	0.0420528
Basal metabolic rate	rs7845090	1.08 (1.00 - 1.16)	0.0466704	1.08 (1.00 - 1.16)	0.0420662
Basal metabolic rate	rs2363081	1.08 (1.00 - 1.16)	0.0466704	1.08 (1.00 - 1.16)	0.0420898
Basal metabolic rate	rs7248205	1.08 (1.00 - 1.16)	0.0466704	1.08 (1.00 - 1.16)	0.0421421
Basal metabolic rate	rs3803286	1.08 (1.00 - 1.16)	0.0466704	1.08 (1.00 - 1.16)	0.0421777
Basal metabolic rate	rs1815518	1.08 (1.00 - 1.16)	0.0466704	1.08 (1.00 - 1.16)	0.042203
Basal metabolic rate	rs861491	1.08 (1.00 - 1.16)	0.0466704	1.08 (1.00 - 1.16)	0.0422107
Basal metabolic rate	rs111901479	1.08 (1.00 - 1.16)	0.0466704	1.08 (1.00 - 1.16)	0.0422364
Basal metabolic rate	rs73966422	1.08 (1.00 - 1.16)	0.0466704	1.08 (1.00 - 1.16)	0.0422445
Basal metabolic rate	rs2930973	1.08 (1.00 - 1.16)	0.0466704	1.08 (1.00 - 1.16)	0.0422749
Basal metabolic rate	rs4083497	1.08 (1.00 - 1.16)	0.0466704	1.08 (1.00 - 1.16)	0.0422823
Basal metabolic rate	rs9929715	1.08 (1.00 - 1.16)	0.0466704	1.08 (1.00 - 1.16)	0.0422842
Basal metabolic rate	rs111391498	1.08 (1.00 - 1.16)	0.0466704	1.08 (1.00 - 1.16)	0.0422845
Basal metabolic rate	rs12951408	1.08 (1.00 - 1.16)	0.0466704	1.08 (1.00 - 1.16)	0.0422909
Basal metabolic rate	rs64388	1.08 (1.00 - 1.16)	0.0466704	1.08 (1.00 - 1.16)	0.042291
Basal metabolic rate	rs11205617	1.08 (1.00 - 1.16)	0.0466704	1.08 (1.00 - 1.16)	0.0422945
Basal metabolic rate	rs62477684	1.08 (1.00 - 1.16)	0.0466704	1.08 (1.00 - 1.16)	0.0423063
Basal metabolic rate	rs11695297	1.08 (1.00 - 1.16)	0.0466704	1.08 (1.00 - 1.16)	0.0423292
Basal metabolic rate	rs6890684	1.08 (1.00 - 1.16)	0.0466704	1.08 (1.00 - 1.16)	0.0423357
Basal metabolic rate	rs11855017	1.08 (1.00 - 1.16)	0.0466704	1.08 (1.00 - 1.16)	0.0423664
Basal metabolic rate	rs726547	1.08 (1.00 - 1.16)	0.0466704	1.08 (1.00 - 1.16)	0.0423742
Basal metabolic rate	rs3850625	1.08 (1.00 - 1.16)	0.0466704	1.08 (1.00 - 1.16)	0.0423881
Basal metabolic rate	rs730536	1.08 (1.00 - 1.16)	0.0466704	1.08 (1.00 - 1.16)	0.0424149
Basal metabolic rate	rs79780963	1.08 (1.00 - 1.16)	0.0466704	1.08 (1.00 - 1.16)	0.0424164
Basal metabolic rate	rs7138383	1.08 (1.00 - 1.16)	0.0466704	1.08 (1.00 - 1.16)	0.0424233
Basal metabolic rate	rs632224	1.08 (1.00 - 1.16)	0.0466704	1.08 (1.00 - 1.16)	0.0424467
Basal metabolic rate	rs968821	1.08 (1.00 - 1.16)	0.0466704	1.08 (1.00 - 1.16)	0.0426035
Basal metabolic rate	rs12051245	1.08 (1.00 - 1.16)	0.0466704	1.08 (1.00 - 1.16)	0.042613
Basal metabolic rate	rs9357471	1.08 (1.00 - 1.16)	0.0466704	1.08 (1.00 - 1.16)	0.0426164
Basal metabolic rate	rs33967909	1.08 (1.00 - 1.16)	0.0466704	1.08 (1.00 - 1.16)	0.0426209
Basal metabolic rate	rs9362662	1.08 (1.00 - 1.16)	0.0466704	1.08 (1.00 - 1.16)	0.0426248
Basal metabolic rate	rs475591	1.08 (1.00 - 1.16)	0.0466704	1.08 (1.00 - 1.16)	0.0426426
Basal metabolic rate	rs7962636	1.08 (1.00 - 1.16)	0.0466704	1.08 (1.00 - 1.16)	0.0426526
Basal metabolic rate	rs1514176	1.08 (1.00 - 1.16)	0.0466704	1.08 (1.00 - 1.16)	0.0426835
Basal metabolic rate	rs61862463	1.08 (1.00 - 1.16)	0.0466704	1.08 (1.00 - 1.16)	0.0427196
Basal metabolic rate	rs34478611	1.08 (1.00 - 1.16)	0.0466704	1.08 (1.00 - 1.16)	0.0427514
Basal metabolic rate	rs12879423	1.08 (1.00 - 1.16)	0.0466704	1.08 (1.00 - 1.16)	0.0427561
Basal metabolic rate	rs1043413	1.08 (1.00 - 1.16)	0.0466704	1.08 (1.00 - 1.16)	0.0427918
Basal metabolic rate	rs10787738	1.08 (1.00 - 1.16)	0.0466704	1.08 (1.00 - 1.16)	0.0428685
Basal metabolic rate	rs181895	1.08 (1.00 - 1.16)	0.0466704	1.08 (1.00 - 1.16)	0.0429354
Basal metabolic rate	rs281780	1.08 (1.00 - 1.16)	0.0466704	1.08 (1.00 - 1.16)	0.0429987
Basal metabolic rate	rs11578046	1.08 (1.00 - 1.16)	0.0466704	1.08 (1.00 - 1.16)	0.0430506
Basal metabolic rate	rs7740107	1.08 (1.00 - 1.16)	0.0466704	1.08 (1.00 - 1.16)	0.0431274
Basal metabolic rate	rs17761801	1.08 (1.00 - 1.16)	0.0466704	1.08 (1.00 - 1.16)	0.0431325
Basal metabolic rate	rs75406471	1.08 (1.00 - 1.16)	0.0466704	1.08 (1.00 - 1.16)	0.0431407
Basal metabolic rate	rs6762851	1.08 (1.00 - 1.16)	0.0466704	1.08 (1.00 - 1.16)	0.0432044
Basal metabolic rate	rs847151	1.08 (1.00 - 1.16)	0.0466704	1.08 (1.00 - 1.16)	0.0432081
Basal metabolic rate	rs992105	1.08 (1.00 - 1.16)	0.0466704	1.08 (1.00 - 1.16)	0.043218
Basal metabolic rate	rs77336558	1.08 (1.00 - 1.16)	0.0466704	1.08 (1.00 - 1.16)	0.0432414
Basal metabolic rate	rs11245450	1.08 (1.00 - 1.16)	0.0466704	1.08 (1.00 - 1.16)	0.0432585
Basal metabolic rate	rs2332326	1.08 (1.00 - 1.16)	0.0466704	1.08 (1.00 - 1.16)	0.0432591
Basal metabolic rate	rs17178006	1.08 (1.00 - 1.16)	0.0466704	1.08 (1.00 - 1.16)	0.0432633
Basal metabolic rate	rs157577	1.08 (1.00 - 1.16)	0.0466704	1.08 (1.00 - 1.16)	0.043266
Basal metabolic rate	rs9562770	1.08 (1.00 - 1.16)	0.0466704	1.08 (1.00 - 1.16)	0.0432883
Basal metabolic rate	rs11709402	1.08 (1.00 - 1.16)	0.0466704	1.08 (1.00 - 1.16)	0.0432894
Basal metabolic rate	rs72885917	1.08 (1.00 - 1.16)	0.0466704	1.08 (1.00 - 1.16)	0.0433344
Basal metabolic rate	rs1478575	1.08 (1.00 - 1.16)	0.0466704	1.08 (1.00 - 1.16)	0.0433381
Basal metabolic rate	rs4239060	1.08 (1.00 - 1.16)	0.0466704	1.08 (1.00 - 1.16)	0.0433432
Basal metabolic rate	rs6874142	1.08 (1.00 - 1.16)	0.0466704	1.08 (1.00 - 1.16)	0.0434081
Basal metabolic rate	rs1184570	1.08 (1.00 - 1.16)	0.0466704	1.08 (1.00 - 1.16)	0.0434709
Basal metabolic rate	rs2476998	1.08 (1.00 - 1.16)	0.0466704	1.08 (1.00 - 1.16)	0.0434713
Basal metabolic rate	rs724016	1.08 (1.00 - 1.16)	0.0466704	1.08 (1.00 - 1.16)	0.0435002
Basal metabolic rate	rs1573891	1.08 (1.00 - 1.16)	0.0466704	1.08 (1.00 - 1.16)	0.0435116
Basal metabolic rate	rs4073717	1.08 (1.00 - 1.16)	0.0466704	1.08 (1.00 - 1.16)	0.0435206
Basal metabolic rate	rs2106929	1.08 (1.00 - 1.16)	0.0466704	1.08 (1.00 - 1.16)	0.0435236
Basal metabolic rate	rs9397403	1.08 (1.00 - 1.16)	0.0466704	1.08 (1.00 - 1.16)	0.043545
Basal metabolic rate	rs141729694	1.08 (1.00 - 1.16)	0.0466704	1.08 (1.00 - 1.16)	0.0435553
Basal metabolic rate	rs4660586	1.08 (1.00 - 1.16)	0.0466704	1.08 (1.00 - 1.16)	0.0435605
Basal metabolic rate	rs61729527	1.08 (1.00 - 1.16)	0.0466704	1.08 (1.00 - 1.16)	0.0435775
Basal metabolic rate	rs77927866	1.08 (1.00 - 1.16)	0.0466704	1.08 (1.00 - 1.16)	0.0435828
Basal metabolic rate	rs11880992	1.08 (1.00 - 1.16)	0.0466704	1.08 (1.00 - 1.16)	0.0435834
Basal metabolic rate	rs7620978	1.08 (1.00 - 1.16)	0.0466704	1.08 (1.00 - 1.16)	0.0436025
Basal metabolic rate	rs11150745	1.08 (1.00 - 1.16)	0.0466704	1.08 (1.00 - 1.16)	0.0436142
Basal metabolic rate	rs4233168	1.08 (1.00 - 1.16)	0.0466704	1.08 (1.00 - 1.16)	0.0436729
Basal metabolic rate	rs74411434	1.08 (1.00 - 1.16)	0.0466704	1.08 (1.00 - 1.16)	0.0437381
Basal metabolic rate	rs73199010	1.08 (1.00 - 1.16)	0.0466704	1.08 (1.00 - 1.16)	0.04378
Basal metabolic rate	rs10746837	1.08 (1.00 - 1.16)	0.0466704	1.08 (1.00 - 1.16)	0.0437946
Basal metabolic rate	rs1228024	1.08 (1.00 - 1.16)	0.0466704	1.08 (1.00 - 1.16)	0.0438045
Basal metabolic rate	rs11723262	1.08 (1.00 - 1.16)	0.0466704	1.08 (1.00 - 1.16)	0.0438074
Basal metabolic rate	rs13381549	1.08 (1.00 - 1.16)	0.0466704	1.08 (1.00 - 1.16)	0.0438204
Basal metabolic rate	rs56169492	1.08 (1.00 - 1.16)	0.0466704	1.08 (1.00 - 1.16)	0.0438322
Basal metabolic rate	rs676105	1.08 (1.00 - 1.16)	0.0466704	1.08 (1.00 - 1.16)	0.0438486
Basal metabolic rate	rs2650965	1.08 (1.00 - 1.16)	0.0466704	1.08 (1.00 - 1.16)	0.0438584
Basal metabolic rate	rs11867479	1.08 (1.00 - 1.16)	0.0466704	1.08 (1.00 - 1.16)	0.0438702
Basal metabolic rate	rs3818416	1.08 (1.00 - 1.16)	0.0466704	1.08 (1.00 - 1.16)	0.0439358
Basal metabolic rate	rs73013411	1.08 (1.00 - 1.16)	0.0466704	1.08 (1.00 - 1.16)	0.0439373
Basal metabolic rate	rs4407366	1.08 (1.00 - 1.16)	0.0466704	1.08 (1.00 - 1.16)	0.0439694
Basal metabolic rate	rs357501	1.08 (1.00 - 1.16)	0.0466704	1.08 (1.00 - 1.16)	0.0439872
Basal metabolic rate	rs4804090	1.08 (1.00 - 1.16)	0.0466704	1.08 (1.00 - 1.16)	0.044012
Basal metabolic rate	rs7731023	1.08 (1.00 - 1.16)	0.0466704	1.08 (1.00 - 1.16)	0.0440191
Basal metabolic rate	rs11677279	1.08 (1.00 - 1.16)	0.0466704	1.08 (1.00 - 1.16)	0.0440197
Basal metabolic rate	rs1544459	1.08 (1.00 - 1.16)	0.0466704	1.08 (1.00 - 1.16)	0.0440296
Basal metabolic rate	rs4713942	1.08 (1.00 - 1.16)	0.0466704	1.08 (1.00 - 1.16)	0.0440539
Basal metabolic rate	rs79451365	1.08 (1.00 - 1.16)	0.0466704	1.08 (1.00 - 1.16)	0.0441001
Basal metabolic rate	rs13430869	1.08 (1.00 - 1.16)	0.0466704	1.08 (1.00 - 1.16)	0.0441114
Basal metabolic rate	rs9788550	1.08 (1.00 - 1.16)	0.0466704	1.08 (1.00 - 1.16)	0.0441358
Basal metabolic rate	rs748457	1.08 (1.00 - 1.16)	0.0466704	1.08 (1.00 - 1.16)	0.04414
Basal metabolic rate	rs34898535	1.08 (1.00 - 1.16)	0.0466704	1.08 (1.00 - 1.16)	0.044176
Basal metabolic rate	rs78812993	1.08 (1.00 - 1.16)	0.0466704	1.08 (1.00 - 1.16)	0.0441778
Basal metabolic rate	rs11657325	1.08 (1.00 - 1.16)	0.0466704	1.08 (1.00 - 1.16)	0.0442142
Basal metabolic rate	rs10938398	1.08 (1.00 - 1.16)	0.0466704	1.08 (1.00 - 1.16)	0.0442211
Basal metabolic rate	rs2761844	1.08 (1.00 - 1.16)	0.0466704	1.08 (1.00 - 1.16)	0.0442218
Basal metabolic rate	rs274677	1.08 (1.00 - 1.16)	0.0466704	1.08 (1.00 - 1.16)	0.0442306
Basal metabolic rate	rs12629746	1.08 (1.00 - 1.16)	0.0466704	1.08 (1.00 - 1.16)	0.0442717
Basal metabolic rate	rs1724557	1.08 (1.00 - 1.16)	0.0466704	1.08 (1.00 - 1.16)	0.0442831
Basal metabolic rate	rs6511690	1.08 (1.00 - 1.16)	0.0466704	1.08 (1.00 - 1.16)	0.0443319
Basal metabolic rate	rs6762578	1.08 (1.00 - 1.16)	0.0466704	1.08 (1.00 - 1.16)	0.044362
Basal metabolic rate	rs71301804	1.08 (1.00 - 1.16)	0.0466704	1.08 (1.00 - 1.16)	0.0443961
Basal metabolic rate	rs118136297	1.08 (1.00 - 1.16)	0.0466704	1.08 (1.00 - 1.16)	0.0443964
Basal metabolic rate	rs7702240	1.08 (1.00 - 1.16)	0.0466704	1.08 (1.00 - 1.16)	0.0444031
Basal metabolic rate	rs2455561	1.08 (1.00 - 1.16)	0.0466704	1.08 (1.00 - 1.16)	0.0444293
Basal metabolic rate	rs11217863	1.08 (1.00 - 1.16)	0.0466704	1.08 (1.00 - 1.16)	0.0444434
Basal metabolic rate	rs29938	1.08 (1.00 - 1.16)	0.0466704	1.08 (1.00 - 1.16)	0.0444493
Basal metabolic rate	rs3134614	1.08 (1.00 - 1.16)	0.0466704	1.08 (1.00 - 1.16)	0.0444674
Basal metabolic rate	rs3128334	1.08 (1.00 - 1.16)	0.0466704	1.08 (1.00 - 1.16)	0.044527
Basal metabolic rate	rs2744965	1.08 (1.00 - 1.16)	0.0466704	1.08 (1.00 - 1.16)	0.0445315
Basal metabolic rate	rs117837409	1.08 (1.00 - 1.16)	0.0466704	1.08 (1.00 - 1.16)	0.0445369
Basal metabolic rate	rs357868	1.08 (1.00 - 1.16)	0.0466704	1.08 (1.00 - 1.16)	0.0445462
Basal metabolic rate	rs2290345	1.08 (1.00 - 1.16)	0.0466704	1.08 (1.00 - 1.16)	0.0445479
Basal metabolic rate	rs112867328	1.08 (1.00 - 1.16)	0.0466704	1.08 (1.00 - 1.16)	0.0445488
Basal metabolic rate	rs79883557	1.08 (1.00 - 1.16)	0.0466704	1.08 (1.00 - 1.16)	0.0445577
Basal metabolic rate	rs6050446	1.08 (1.00 - 1.16)	0.0466704	1.08 (1.00 - 1.16)	0.0445606
Basal metabolic rate	rs72801843	1.08 (1.00 - 1.16)	0.0466704	1.08 (1.00 - 1.16)	0.0445784
Basal metabolic rate	rs34914463	1.08 (1.00 - 1.16)	0.0466704	1.08 (1.00 - 1.16)	0.0446217
Basal metabolic rate	rs12209223	1.08 (1.00 - 1.16)	0.0466704	1.08 (1.00 - 1.16)	0.0446398
Basal metabolic rate	rs12953492	1.08 (1.00 - 1.16)	0.0466704	1.08 (1.00 - 1.16)	0.0447009
Basal metabolic rate	rs2592831	1.08 (1.00 - 1.16)	0.0466704	1.08 (1.00 - 1.16)	0.0447205
Basal metabolic rate	rs148225495	1.08 (1.00 - 1.16)	0.0466704	1.08 (1.00 - 1.16)	0.0447407
Basal metabolic rate	rs2303262	1.08 (1.00 - 1.16)	0.0466704	1.08 (1.00 - 1.16)	0.0447576
Basal metabolic rate	rs9921107	1.08 (1.00 - 1.16)	0.0466704	1.08 (1.00 - 1.16)	0.0447917
Basal metabolic rate	rs703593	1.08 (1.00 - 1.16)	0.0466704	1.08 (1.00 - 1.16)	0.0448343
Basal metabolic rate	rs1080312	1.08 (1.00 - 1.16)	0.0466704	1.08 (1.00 - 1.16)	0.0448513
Basal metabolic rate	rs9295	1.08 (1.00 - 1.16)	0.0466704	1.08 (1.00 - 1.16)	0.0448524
Basal metabolic rate	rs10811901	1.08 (1.00 - 1.16)	0.0466704	1.08 (1.00 - 1.16)	0.0448685
Basal metabolic rate	rs34949187	1.08 (1.00 - 1.16)	0.0466704	1.08 (1.00 - 1.16)	0.0448874
Basal metabolic rate	rs951366	1.08 (1.00 - 1.16)	0.0466704	1.08 (1.00 - 1.16)	0.0448879
Basal metabolic rate	rs139996541	1.08 (1.00 - 1.16)	0.0466704	1.08 (1.00 - 1.16)	0.0449908
Basal metabolic rate	rs2842385	1.08 (1.00 - 1.16)	0.0466704	1.08 (1.00 - 1.16)	0.0450118
Basal metabolic rate	rs723149	1.08 (1.00 - 1.16)	0.0466704	1.08 (1.00 - 1.16)	0.0450199
Basal metabolic rate	rs153560	1.08 (1.00 - 1.16)	0.0466704	1.08 (1.00 - 1.16)	0.0450233
Basal metabolic rate	rs12989742	1.08 (1.00 - 1.16)	0.0466704	1.08 (1.00 - 1.16)	0.0450368
Basal metabolic rate	rs16927092	1.08 (1.00 - 1.16)	0.0466704	1.08 (1.00 - 1.16)	0.0450417
Basal metabolic rate	rs36120387	1.08 (1.00 - 1.16)	0.0466704	1.08 (1.00 - 1.16)	0.0450603
Basal metabolic rate	rs9948863	1.08 (1.00 - 1.16)	0.0466704	1.08 (1.00 - 1.16)	0.0450968
Basal metabolic rate	rs6860245	1.08 (1.00 - 1.16)	0.0466704	1.08 (1.00 - 1.16)	0.0451005
Basal metabolic rate	rs7072873	1.08 (1.00 - 1.16)	0.0466704	1.08 (1.00 - 1.16)	0.0451069
Basal metabolic rate	rs3810291	1.08 (1.00 - 1.16)	0.0466704	1.08 (1.00 - 1.16)	0.0451321
Basal metabolic rate	rs7141420	1.08 (1.00 - 1.16)	0.0466704	1.08 (1.00 - 1.16)	0.0451518
Basal metabolic rate	rs8091287	1.08 (1.00 - 1.16)	0.0466704	1.08 (1.00 - 1.16)	0.0451766
Basal metabolic rate	rs61849823	1.08 (1.00 - 1.16)	0.0466704	1.08 (1.00 - 1.16)	0.0451816
Basal metabolic rate	rs71385734	1.08 (1.00 - 1.16)	0.0466704	1.08 (1.00 - 1.16)	0.045187
Basal metabolic rate	rs6950388	1.08 (1.00 - 1.16)	0.0466704	1.08 (1.00 - 1.16)	0.0451922
Basal metabolic rate	rs78500700	1.08 (1.00 - 1.16)	0.0466704	1.08 (1.00 - 1.16)	0.045203
Basal metabolic rate	rs817566	1.08 (1.00 - 1.16)	0.0466704	1.08 (1.00 - 1.16)	0.0452096
Basal metabolic rate	rs12813149	1.08 (1.00 - 1.16)	0.0466704	1.08 (1.00 - 1.16)	0.0452148
Basal metabolic rate	rs76929617	1.08 (1.00 - 1.16)	0.0466704	1.08 (1.00 - 1.16)	0.045216
Basal metabolic rate	rs12048049	1.08 (1.00 - 1.16)	0.0466704	1.08 (1.00 - 1.16)	0.0452248
Basal metabolic rate	rs55745040	1.08 (1.00 - 1.16)	0.0466704	1.08 (1.00 - 1.16)	0.045245
Basal metabolic rate	rs3814828	1.08 (1.00 - 1.16)	0.0466704	1.08 (1.00 - 1.16)	0.0452709
Basal metabolic rate	rs62395828	1.08 (1.00 - 1.16)	0.0466704	1.08 (1.00 - 1.16)	0.0452893
Basal metabolic rate	rs28642975	1.08 (1.00 - 1.16)	0.0466704	1.08 (1.00 - 1.16)	0.045301
Basal metabolic rate	rs2230033	1.08 (1.00 - 1.16)	0.0466704	1.08 (1.00 - 1.16)	0.045311
Basal metabolic rate	rs1000940	1.08 (1.00 - 1.16)	0.0466704	1.08 (1.00 - 1.16)	0.0453249
Basal metabolic rate	rs2439823	1.08 (1.00 - 1.16)	0.0466704	1.08 (1.00 - 1.16)	0.0453428
Basal metabolic rate	rs36000545	1.08 (1.00 - 1.16)	0.0466704	1.08 (1.00 - 1.16)	0.0453516
Basal metabolic rate	rs12073468	1.08 (1.00 - 1.16)	0.0466704	1.08 (1.00 - 1.16)	0.0453532
Basal metabolic rate	rs71484923	1.08 (1.00 - 1.16)	0.0466704	1.08 (1.00 - 1.16)	0.0453674
Basal metabolic rate	rs112758380	1.08 (1.00 - 1.16)	0.0466704	1.08 (1.00 - 1.16)	0.0453839
Basal metabolic rate	rs10775348	1.08 (1.00 - 1.16)	0.0466704	1.08 (1.00 - 1.16)	0.0453882
Basal metabolic rate	rs7977788	1.08 (1.00 - 1.16)	0.0466704	1.08 (1.00 - 1.16)	0.0453889
Basal metabolic rate	rs283475	1.08 (1.00 - 1.16)	0.0466704	1.08 (1.00 - 1.16)	0.0453911
Basal metabolic rate	rs28756926	1.08 (1.00 - 1.16)	0.0466704	1.08 (1.00 - 1.16)	0.0454326
Basal metabolic rate	rs62234801	1.08 (1.00 - 1.16)	0.0466704	1.08 (1.00 - 1.16)	0.0454398
Basal metabolic rate	rs111640872	1.08 (1.00 - 1.16)	0.0466704	1.08 (1.00 - 1.16)	0.0454502
Basal metabolic rate	rs1187115	1.08 (1.00 - 1.16)	0.0466704	1.08 (1.00 - 1.16)	0.0454507
Basal metabolic rate	rs10091194	1.08 (1.00 - 1.16)	0.0466704	1.08 (1.00 - 1.16)	0.0454527
Basal metabolic rate	rs10202845	1.08 (1.00 - 1.16)	0.0466704	1.08 (1.00 - 1.16)	0.045461
Basal metabolic rate	rs768023	1.08 (1.00 - 1.16)	0.0466704	1.08 (1.00 - 1.16)	0.0454772
Basal metabolic rate	rs61947194	1.08 (1.00 - 1.16)	0.0466704	1.08 (1.00 - 1.16)	0.0454857
Basal metabolic rate	rs147233090	1.08 (1.00 - 1.16)	0.0466704	1.08 (1.00 - 1.16)	0.0454862
Basal metabolic rate	rs704076	1.08 (1.00 - 1.16)	0.0466704	1.08 (1.00 - 1.16)	0.045494
Basal metabolic rate	rs62246314	1.08 (1.00 - 1.16)	0.0466704	1.08 (1.00 - 1.16)	0.0455109
Basal metabolic rate	rs11246328	1.08 (1.00 - 1.16)	0.0466704	1.08 (1.00 - 1.16)	0.0455121
Basal metabolic rate	rs1286138	1.08 (1.00 - 1.16)	0.0466704	1.08 (1.00 - 1.16)	0.0455252
Basal metabolic rate	rs365738	1.08 (1.00 - 1.16)	0.0466704	1.08 (1.00 - 1.16)	0.0455572
Basal metabolic rate	rs560505	1.08 (1.00 - 1.16)	0.0466704	1.08 (1.00 - 1.16)	0.0455785
Basal metabolic rate	rs35637261	1.08 (1.00 - 1.16)	0.0466704	1.08 (1.00 - 1.16)	0.0455806
Basal metabolic rate	rs28377284	1.08 (1.00 - 1.16)	0.0466704	1.08 (1.00 - 1.16)	0.0455843
Basal metabolic rate	rs115070315	1.08 (1.00 - 1.16)	0.0466704	1.08 (1.00 - 1.16)	0.0456167
Basal metabolic rate	rs602364	1.08 (1.00 - 1.16)	0.0466704	1.08 (1.00 - 1.16)	0.0456424
Basal metabolic rate	rs4447106	1.08 (1.00 - 1.16)	0.0466704	1.08 (1.00 - 1.16)	0.045646
Basal metabolic rate	rs62396185	1.08 (1.00 - 1.16)	0.0466704	1.08 (1.00 - 1.16)	0.0456591
Basal metabolic rate	rs10748128	1.08 (1.00 - 1.16)	0.0466704	1.08 (1.00 - 1.16)	0.0456615
Basal metabolic rate	rs9931967	1.08 (1.00 - 1.16)	0.0466704	1.08 (1.00 - 1.16)	0.0456625
Basal metabolic rate	rs3740591	1.08 (1.00 - 1.16)	0.0466704	1.08 (1.00 - 1.16)	0.0456743
Basal metabolic rate	rs1376750	1.08 (1.00 - 1.16)	0.0466704	1.08 (1.00 - 1.16)	0.0457018
Basal metabolic rate	rs7173751	1.08 (1.00 - 1.16)	0.0466704	1.08 (1.00 - 1.16)	0.0457362
Basal metabolic rate	rs72713946	1.08 (1.00 - 1.16)	0.0466704	1.08 (1.00 - 1.16)	0.0457763
Basal metabolic rate	rs9960148	1.08 (1.00 - 1.16)	0.0466704	1.08 (1.00 - 1.16)	0.0457808
Basal metabolic rate	rs12454712	1.08 (1.00 - 1.16)	0.0466704	1.08 (1.00 - 1.16)	0.0458078
Basal metabolic rate	rs281438	1.08 (1.00 - 1.16)	0.0466704	1.08 (1.00 - 1.16)	0.0458635
Basal metabolic rate	rs6918737	1.08 (1.00 - 1.16)	0.0466704	1.08 (1.00 - 1.16)	0.0458966
Basal metabolic rate	rs1351394	1.08 (1.00 - 1.16)	0.0466704	1.08 (1.00 - 1.16)	0.0459176
Basal metabolic rate	rs11653367	1.08 (1.00 - 1.16)	0.0466704	1.08 (1.00 - 1.16)	0.0459234
Basal metabolic rate	rs6598540	1.08 (1.00 - 1.16)	0.0466704	1.08 (1.00 - 1.16)	0.0459312
Basal metabolic rate	rs1541597	1.08 (1.00 - 1.16)	0.0466704	1.08 (1.00 - 1.16)	0.0459407
Basal metabolic rate	rs7216472	1.08 (1.00 - 1.16)	0.0466704	1.08 (1.00 - 1.16)	0.045959
Basal metabolic rate	rs9540493	1.08 (1.00 - 1.16)	0.0466704	1.08 (1.00 - 1.16)	0.0459717
Basal metabolic rate	rs10741669	1.08 (1.00 - 1.16)	0.0466704	1.08 (1.00 - 1.16)	0.0459805
Basal metabolic rate	rs9512696	1.08 (1.00 - 1.16)	0.0466704	1.08 (1.00 - 1.16)	0.0459901
Basal metabolic rate	rs4870941	1.08 (1.00 - 1.16)	0.0466704	1.08 (1.00 - 1.16)	0.0460292
Basal metabolic rate	rs74796687	1.08 (1.00 - 1.16)	0.0466704	1.08 (1.00 - 1.16)	0.0460311
Basal metabolic rate	rs3737251	1.08 (1.00 - 1.16)	0.0466704	1.08 (1.00 - 1.16)	0.0460328
Basal metabolic rate	rs76364830	1.08 (1.00 - 1.16)	0.0466704	1.08 (1.00 - 1.16)	0.0460397
Basal metabolic rate	rs926779	1.08 (1.00 - 1.16)	0.0466704	1.08 (1.00 - 1.16)	0.0460401
Basal metabolic rate	rs2369463	1.08 (1.00 - 1.16)	0.0466704	1.08 (1.00 - 1.16)	0.046047
Basal metabolic rate	rs3858652	1.08 (1.00 - 1.16)	0.0466704	1.08 (1.00 - 1.16)	0.046063
Basal metabolic rate	rs2296316	1.08 (1.00 - 1.16)	0.0466704	1.08 (1.00 - 1.16)	0.0460634
Basal metabolic rate	rs4556959	1.08 (1.00 - 1.16)	0.0466704	1.08 (1.00 - 1.16)	0.0460804
Basal metabolic rate	rs7902690	1.08 (1.00 - 1.16)	0.0466704	1.08 (1.00 - 1.16)	0.0461364
Basal metabolic rate	rs12889702	1.08 (1.00 - 1.16)	0.0466704	1.08 (1.00 - 1.16)	0.0461633
Basal metabolic rate	rs11594322	1.08 (1.00 - 1.16)	0.0466704	1.08 (1.00 - 1.16)	0.0462046
Basal metabolic rate	rs8132491	1.08 (1.00 - 1.16)	0.0466704	1.08 (1.00 - 1.16)	0.0462363
Basal metabolic rate	rs6927500	1.08 (1.00 - 1.16)	0.0466704	1.08 (1.00 - 1.16)	0.0462456
Basal metabolic rate	rs78924007	1.08 (1.00 - 1.16)	0.0466704	1.08 (1.00 - 1.16)	0.0462491
Basal metabolic rate	rs7077783	1.08 (1.00 - 1.16)	0.0466704	1.08 (1.00 - 1.16)	0.0462585
Basal metabolic rate	rs72756476	1.08 (1.00 - 1.16)	0.0466704	1.08 (1.00 - 1.16)	0.0462707
Basal metabolic rate	rs13340461	1.08 (1.00 - 1.16)	0.0466704	1.08 (1.00 - 1.16)	0.0463182
Basal metabolic rate	rs7377083	1.08 (1.00 - 1.16)	0.0466704	1.08 (1.00 - 1.16)	0.0463187
Basal metabolic rate	rs62466110	1.08 (1.00 - 1.16)	0.0466704	1.08 (1.00 - 1.16)	0.0463198
Basal metabolic rate	rs4143843	1.08 (1.00 - 1.16)	0.0466704	1.08 (1.00 - 1.16)	0.0463229
Basal metabolic rate	rs2979655	1.08 (1.00 - 1.16)	0.0466704	1.08 (1.00 - 1.16)	0.0463253
Basal metabolic rate	rs4635681	1.08 (1.00 - 1.16)	0.0466704	1.08 (1.00 - 1.16)	0.0463255
Basal metabolic rate	rs57477602	1.08 (1.00 - 1.16)	0.0466704	1.08 (1.00 - 1.16)	0.0463263
Basal metabolic rate	rs2274116	1.08 (1.00 - 1.16)	0.0466704	1.08 (1.00 - 1.16)	0.0463653
Basal metabolic rate	rs3730071	1.08 (1.00 - 1.16)	0.0466704	1.08 (1.00 - 1.16)	0.0464142
Basal metabolic rate	rs822549	1.08 (1.00 - 1.16)	0.0466704	1.08 (1.00 - 1.16)	0.046441
Basal metabolic rate	rs7230581	1.08 (1.00 - 1.16)	0.0466704	1.08 (1.00 - 1.16)	0.0464657
Basal metabolic rate	rs139868653	1.08 (1.00 - 1.16)	0.0466704	1.08 (1.00 - 1.16)	0.0464678
Basal metabolic rate	rs4865956	1.08 (1.00 - 1.16)	0.0466704	1.08 (1.00 - 1.16)	0.0464723
Basal metabolic rate	rs76513770	1.08 (1.00 - 1.16)	0.0466704	1.08 (1.00 - 1.16)	0.0464918
Basal metabolic rate	rs2043290	1.08 (1.00 - 1.16)	0.0466704	1.08 (1.00 - 1.16)	0.0465055
Basal metabolic rate	rs11545482	1.08 (1.00 - 1.16)	0.0466704	1.08 (1.00 - 1.16)	0.0465058
Basal metabolic rate	rs4477562	1.08 (1.00 - 1.16)	0.0466704	1.08 (1.00 - 1.16)	0.0465431
Basal metabolic rate	rs3738449	1.08 (1.00 - 1.16)	0.0466704	1.08 (1.00 - 1.16)	0.0465583
Basal metabolic rate	rs7305516	1.08 (1.00 - 1.16)	0.0466704	1.08 (1.00 - 1.16)	0.046562
Basal metabolic rate	rs4082793	1.08 (1.00 - 1.16)	0.0466704	1.08 (1.00 - 1.16)	0.0465771
Basal metabolic rate	rs12072845	1.08 (1.00 - 1.16)	0.0466704	1.08 (1.00 - 1.16)	0.0465811
Basal metabolic rate	rs557951	1.08 (1.00 - 1.16)	0.0466704	1.08 (1.00 - 1.16)	0.046588
Basal metabolic rate	rs1582931	1.08 (1.00 - 1.16)	0.0466704	1.08 (1.00 - 1.16)	0.0465957
Basal metabolic rate	rs59985551	1.08 (1.00 - 1.16)	0.0466704	1.08 (1.00 - 1.16)	0.0466146
Basal metabolic rate	rs16869017	1.08 (1.00 - 1.16)	0.0466704	1.08 (1.00 - 1.16)	0.0466187
Basal metabolic rate	rs310307	1.08 (1.00 - 1.16)	0.0466704	1.08 (1.00 - 1.16)	0.0466246
Basal metabolic rate	rs12811171	1.08 (1.00 - 1.16)	0.0466704	1.08 (1.00 - 1.16)	0.0466251
Basal metabolic rate	rs2005172	1.08 (1.00 - 1.16)	0.0466704	1.08 (1.00 - 1.16)	0.0466323
Basal metabolic rate	rs10782550	1.08 (1.00 - 1.16)	0.0466704	1.08 (1.00 - 1.16)	0.0466508
Basal metabolic rate	rs10275719	1.08 (1.00 - 1.16)	0.0466704	1.08 (1.00 - 1.16)	0.0466798
Basal metabolic rate	rs4917451	1.08 (1.00 - 1.16)	0.0466704	1.08 (1.00 - 1.16)	0.0466952
Basal metabolic rate	rs9392371	1.08 (1.00 - 1.16)	0.0466704	1.08 (1.00 - 1.16)	0.0467
Basal metabolic rate	rs112635299	1.08 (1.00 - 1.16)	0.0466704	1.08 (1.00 - 1.16)	0.0467012
Basal metabolic rate	rs836519	1.08 (1.00 - 1.16)	0.0466704	1.08 (1.00 - 1.16)	0.0467042
Basal metabolic rate	rs7460093	1.08 (1.00 - 1.16)	0.0466704	1.08 (1.00 - 1.16)	0.0467097
Basal metabolic rate	rs4857330	1.08 (1.00 - 1.16)	0.0466704	1.08 (1.00 - 1.16)	0.0467099
Basal metabolic rate	rs8067165	1.08 (1.00 - 1.16)	0.0466704	1.08 (1.00 - 1.16)	0.0467314
Basal metabolic rate	rs662115	1.08 (1.00 - 1.16)	0.0466704	1.08 (1.00 - 1.16)	0.0467396
Basal metabolic rate	rs72675793	1.08 (1.00 - 1.16)	0.0466704	1.08 (1.00 - 1.16)	0.0467485
Basal metabolic rate	rs11242111	1.08 (1.00 - 1.16)	0.0466704	1.08 (1.00 - 1.16)	0.0467504
Basal metabolic rate	rs13226	1.08 (1.00 - 1.16)	0.0466704	1.08 (1.00 - 1.16)	0.0467676
Basal metabolic rate	rs4680	1.08 (1.00 - 1.16)	0.0466704	1.08 (1.00 - 1.16)	0.0468122
Basal metabolic rate	rs10897932	1.08 (1.00 - 1.16)	0.0466704	1.08 (1.00 - 1.16)	0.0468211
Basal metabolic rate	rs7017463	1.08 (1.00 - 1.16)	0.0466704	1.08 (1.00 - 1.16)	0.0468282
Basal metabolic rate	rs11187838	1.08 (1.00 - 1.16)	0.0466704	1.08 (1.00 - 1.16)	0.0468311
Basal metabolic rate	rs11642430	1.08 (1.00 - 1.16)	0.0466704	1.08 (1.00 - 1.16)	0.0468436
Basal metabolic rate	rs4650639	1.08 (1.00 - 1.16)	0.0466704	1.08 (1.00 - 1.16)	0.0468529
Basal metabolic rate	rs61765651	1.08 (1.00 - 1.16)	0.0466704	1.08 (1.00 - 1.16)	0.0468845
Basal metabolic rate	rs557748	1.08 (1.00 - 1.16)	0.0466704	1.08 (1.00 - 1.16)	0.0468878
Basal metabolic rate	rs62621197	1.08 (1.00 - 1.16)	0.0466704	1.08 (1.00 - 1.16)	0.0468936
Basal metabolic rate	rs35533339	1.08 (1.00 - 1.16)	0.0466704	1.08 (1.00 - 1.16)	0.0469059
Basal metabolic rate	rs2926799	1.08 (1.00 - 1.16)	0.0466704	1.08 (1.00 - 1.16)	0.0469603
Basal metabolic rate	rs17363646	1.08 (1.00 - 1.16)	0.0466704	1.08 (1.00 - 1.16)	0.0469649
Basal metabolic rate	rs41544614	1.08 (1.00 - 1.16)	0.0466704	1.08 (1.00 - 1.16)	0.0470073
Basal metabolic rate	rs61791109	1.08 (1.00 - 1.16)	0.0466704	1.08 (1.00 - 1.16)	0.0470209
Basal metabolic rate	rs17042314	1.08 (1.00 - 1.16)	0.0466704	1.08 (1.00 - 1.16)	0.0470252
Basal metabolic rate	rs7159668	1.08 (1.00 - 1.16)	0.0466704	1.08 (1.00 - 1.16)	0.0470632
Basal metabolic rate	rs7326480	1.08 (1.00 - 1.16)	0.0466704	1.08 (1.00 - 1.16)	0.0470665
Basal metabolic rate	rs11580196	1.08 (1.00 - 1.16)	0.0466704	1.08 (1.00 - 1.16)	0.0471369
Basal metabolic rate	rs2396348	1.08 (1.00 - 1.16)	0.0466704	1.08 (1.00 - 1.16)	0.047173
Basal metabolic rate	rs33966734	1.08 (1.00 - 1.16)	0.0466704	1.08 (1.00 - 1.16)	0.047203
Basal metabolic rate	rs3753614	1.08 (1.00 - 1.16)	0.0466704	1.08 (1.00 - 1.16)	0.0472145
Basal metabolic rate	rs6124472	1.08 (1.00 - 1.16)	0.0466704	1.08 (1.00 - 1.16)	0.0472293
Basal metabolic rate	rs7338963	1.08 (1.00 - 1.16)	0.0466704	1.08 (1.00 - 1.16)	0.0472298
Basal metabolic rate	rs3798519	1.08 (1.00 - 1.16)	0.0466704	1.08 (1.00 - 1.16)	0.0472643
Basal metabolic rate	rs2270894	1.08 (1.00 - 1.16)	0.0466704	1.08 (1.00 - 1.16)	0.0472745
Basal metabolic rate	rs6951489	1.08 (1.00 - 1.16)	0.0466704	1.08 (1.00 - 1.16)	0.0472997
Basal metabolic rate	rs6902789	1.08 (1.00 - 1.16)	0.0466704	1.08 (1.00 - 1.16)	0.0473034
Basal metabolic rate	rs35679149	1.08 (1.00 - 1.16)	0.0466704	1.08 (1.00 - 1.16)	0.0473134
Basal metabolic rate	rs12500748	1.08 (1.00 - 1.16)	0.0466704	1.08 (1.00 - 1.16)	0.0473548
Basal metabolic rate	rs13124829	1.08 (1.00 - 1.16)	0.0466704	1.08 (1.00 - 1.16)	0.0473559
Basal metabolic rate	rs11873305	1.08 (1.00 - 1.16)	0.0466704	1.08 (1.00 - 1.16)	0.0473678
Basal metabolic rate	rs12633841	1.08 (1.00 - 1.16)	0.0466704	1.08 (1.00 - 1.16)	0.0473688
Basal metabolic rate	rs3795503	1.08 (1.00 - 1.16)	0.0466704	1.08 (1.00 - 1.16)	0.0473691
Basal metabolic rate	rs216193	1.08 (1.00 - 1.16)	0.0466704	1.08 (1.00 - 1.16)	0.0474169
Basal metabolic rate	rs1057035	1.08 (1.00 - 1.16)	0.0466704	1.08 (1.00 - 1.16)	0.0474181
Basal metabolic rate	rs8101959	1.08 (1.00 - 1.16)	0.0466704	1.08 (1.00 - 1.16)	0.0474268
Basal metabolic rate	rs56277911	1.08 (1.00 - 1.16)	0.0466704	1.08 (1.00 - 1.16)	0.0474293
Basal metabolic rate	rs254963	1.08 (1.00 - 1.16)	0.0466704	1.08 (1.00 - 1.16)	0.047441
Basal metabolic rate	rs12476059	1.08 (1.00 - 1.16)	0.0466704	1.08 (1.00 - 1.16)	0.0474579
Basal metabolic rate	rs1911250	1.08 (1.00 - 1.16)	0.0466704	1.08 (1.00 - 1.16)	0.0474719
Basal metabolic rate	rs1520929	1.08 (1.00 - 1.16)	0.0466704	1.08 (1.00 - 1.16)	0.0474776
Basal metabolic rate	rs11589536	1.08 (1.00 - 1.16)	0.0466704	1.08 (1.00 - 1.16)	0.0474919
Basal metabolic rate	rs7033487	1.08 (1.00 - 1.16)	0.0466704	1.08 (1.00 - 1.16)	0.0475376
Basal metabolic rate	rs9985795	1.08 (1.00 - 1.16)	0.0466704	1.08 (1.00 - 1.16)	0.0475621
Basal metabolic rate	rs8059189	1.08 (1.00 - 1.16)	0.0466704	1.08 (1.00 - 1.16)	0.0475653
Basal metabolic rate	rs35804313	1.08 (1.00 - 1.16)	0.0466704	1.08 (1.00 - 1.16)	0.0475801
Basal metabolic rate	rs10932200	1.08 (1.00 - 1.16)	0.0466704	1.08 (1.00 - 1.16)	0.0476094
Basal metabolic rate	rs11937249	1.08 (1.00 - 1.16)	0.0466704	1.08 (1.00 - 1.16)	0.0476223
Basal metabolic rate	rs35874463	1.08 (1.00 - 1.16)	0.0466704	1.08 (1.00 - 1.16)	0.0476305
Basal metabolic rate	rs62075854	1.08 (1.00 - 1.16)	0.0466704	1.08 (1.00 - 1.16)	0.0476321
Basal metabolic rate	rs13386222	1.08 (1.00 - 1.16)	0.0466704	1.08 (1.00 - 1.16)	0.0476403
Basal metabolic rate	rs2102278	1.08 (1.00 - 1.16)	0.0466704	1.08 (1.00 - 1.16)	0.0476572
Basal metabolic rate	rs62076130	1.08 (1.00 - 1.16)	0.0466704	1.08 (1.00 - 1.16)	0.0476712
Basal metabolic rate	rs141403611	1.08 (1.00 - 1.16)	0.0466704	1.08 (1.00 - 1.16)	0.0476849
Basal metabolic rate	rs149229890	1.08 (1.00 - 1.16)	0.0466704	1.08 (1.00 - 1.16)	0.0476852
Basal metabolic rate	rs12135550	1.08 (1.00 - 1.16)	0.0466704	1.08 (1.00 - 1.16)	0.0476868
Basal metabolic rate	rs78414776	1.08 (1.00 - 1.16)	0.0466704	1.08 (1.00 - 1.16)	0.0477037
Basal metabolic rate	rs10835498	1.08 (1.00 - 1.16)	0.0466704	1.08 (1.00 - 1.16)	0.0477072
Basal metabolic rate	rs9388490	1.08 (1.00 - 1.16)	0.0466704	1.08 (1.00 - 1.16)	0.0477247
Basal metabolic rate	rs59066169	1.08 (1.00 - 1.16)	0.0466704	1.08 (1.00 - 1.16)	0.0477699
Basal metabolic rate	rs55681913	1.08 (1.00 - 1.16)	0.0466704	1.08 (1.00 - 1.16)	0.047795
Basal metabolic rate	rs2602713	1.08 (1.00 - 1.16)	0.0466704	1.08 (1.00 - 1.16)	0.0478017
Basal metabolic rate	rs12375196	1.08 (1.00 - 1.16)	0.0466704	1.08 (1.00 - 1.16)	0.0478233
Basal metabolic rate	rs6899155	1.08 (1.00 - 1.16)	0.0466704	1.08 (1.00 - 1.16)	0.0478243
Basal metabolic rate	rs3814333	1.08 (1.00 - 1.16)	0.0466704	1.08 (1.00 - 1.16)	0.0478245
Basal metabolic rate	rs1407031	1.08 (1.00 - 1.16)	0.0466704	1.08 (1.00 - 1.16)	0.0478325
Basal metabolic rate	rs4128460	1.08 (1.00 - 1.16)	0.0466704	1.08 (1.00 - 1.16)	0.0478628
Basal metabolic rate	rs1524445	1.08 (1.00 - 1.16)	0.0466704	1.08 (1.00 - 1.16)	0.0478688
Basal metabolic rate	rs9496567	1.08 (1.00 - 1.16)	0.0466704	1.08 (1.00 - 1.16)	0.0478757
Basal metabolic rate	rs6445198	1.08 (1.00 - 1.16)	0.0466704	1.08 (1.00 - 1.16)	0.0479076
Basal metabolic rate	rs817300	1.08 (1.00 - 1.16)	0.0466704	1.08 (1.00 - 1.16)	0.0479293
Basal metabolic rate	rs11748619	1.08 (1.00 - 1.16)	0.0466704	1.08 (1.00 - 1.16)	0.0479422
Basal metabolic rate	rs2121058	1.08 (1.00 - 1.16)	0.0466704	1.08 (1.00 - 1.16)	0.0479564
Basal metabolic rate	rs2413592	1.08 (1.00 - 1.16)	0.0466704	1.08 (1.00 - 1.16)	0.0479638
Basal metabolic rate	rs9274351	1.08 (1.00 - 1.16)	0.0466704	1.08 (1.00 - 1.16)	0.0479762
Basal metabolic rate	rs2280940	1.08 (1.00 - 1.16)	0.0466704	1.08 (1.00 - 1.16)	0.0479905
Basal metabolic rate	rs10995366	1.08 (1.00 - 1.16)	0.0466704	1.08 (1.00 - 1.16)	0.0479983
Basal metabolic rate	rs11071182	1.08 (1.00 - 1.16)	0.0466704	1.08 (1.00 - 1.16)	0.0479994
Basal metabolic rate	rs2157663	1.08 (1.00 - 1.16)	0.0466704	1.08 (1.00 - 1.16)	0.0480427
Basal metabolic rate	rs11922605	1.08 (1.00 - 1.16)	0.0466704	1.08 (1.00 - 1.16)	0.0480572
Basal metabolic rate	rs73601548	1.08 (1.00 - 1.16)	0.0466704	1.08 (1.00 - 1.16)	0.0480621
Basal metabolic rate	rs11689727	1.08 (1.00 - 1.16)	0.0466704	1.08 (1.00 - 1.16)	0.0480821
Basal metabolic rate	rs2647085	1.08 (1.00 - 1.16)	0.0466704	1.08 (1.00 - 1.16)	0.0480922
Basal metabolic rate	rs4301837	1.08 (1.00 - 1.16)	0.0466704	1.08 (1.00 - 1.16)	0.0481001
Basal metabolic rate	rs11042321	1.08 (1.00 - 1.16)	0.0466704	1.08 (1.00 - 1.16)	0.0481059
Basal metabolic rate	rs808982	1.08 (1.00 - 1.16)	0.0466704	1.08 (1.00 - 1.16)	0.0481223
Basal metabolic rate	rs62127683	1.08 (1.00 - 1.16)	0.0466704	1.08 (1.00 - 1.16)	0.048128
Basal metabolic rate	rs10051589	1.08 (1.00 - 1.16)	0.0466704	1.08 (1.00 - 1.16)	0.0481337
Basal metabolic rate	rs11065979	1.08 (1.00 - 1.16)	0.0466704	1.08 (1.00 - 1.16)	0.0481346
Basal metabolic rate	rs9327336	1.08 (1.00 - 1.16)	0.0466704	1.08 (1.00 - 1.16)	0.048142
Basal metabolic rate	rs2148564	1.08 (1.00 - 1.16)	0.0466704	1.08 (1.00 - 1.16)	0.0481677
Basal metabolic rate	rs11658342	1.08 (1.00 - 1.16)	0.0466704	1.08 (1.00 - 1.16)	0.0482269
Basal metabolic rate	rs34297248	1.08 (1.00 - 1.16)	0.0466704	1.08 (1.00 - 1.16)	0.0482489
Basal metabolic rate	rs240764	1.08 (1.00 - 1.16)	0.0466704	1.08 (1.00 - 1.16)	0.0482635
Basal metabolic rate	rs7730885	1.08 (1.00 - 1.16)	0.0466704	1.08 (1.00 - 1.16)	0.0482705
Basal metabolic rate	rs1927635	1.08 (1.00 - 1.16)	0.0466704	1.08 (1.00 - 1.16)	0.0482725
Basal metabolic rate	rs2900208	1.08 (1.00 - 1.16)	0.0466704	1.08 (1.00 - 1.16)	0.0482976
Basal metabolic rate	rs1073160	1.08 (1.00 - 1.16)	0.0466704	1.08 (1.00 - 1.16)	0.0483047
Basal metabolic rate	rs11196169	1.08 (1.00 - 1.16)	0.0466704	1.08 (1.00 - 1.16)	0.0483085
Basal metabolic rate	rs6460270	1.08 (1.00 - 1.16)	0.0466704	1.08 (1.00 - 1.16)	0.0483272
Basal metabolic rate	rs981002	1.08 (1.00 - 1.16)	0.0466704	1.08 (1.00 - 1.16)	0.0483282
Basal metabolic rate	rs1047891	1.08 (1.00 - 1.16)	0.0466704	1.08 (1.00 - 1.16)	0.0483353
Basal metabolic rate	rs1476387	1.08 (1.00 - 1.16)	0.0466704	1.08 (1.00 - 1.16)	0.0483489
Basal metabolic rate	rs146815522	1.08 (1.00 - 1.16)	0.0466704	1.08 (1.00 - 1.16)	0.0483518
Basal metabolic rate	rs62442203	1.08 (1.00 - 1.16)	0.0466704	1.08 (1.00 - 1.16)	0.0483716
Basal metabolic rate	rs213656	1.08 (1.00 - 1.16)	0.0466704	1.08 (1.00 - 1.16)	0.0483952
Basal metabolic rate	rs868554	1.08 (1.00 - 1.16)	0.0466704	1.08 (1.00 - 1.16)	0.0484054
Basal metabolic rate	rs17024393	1.08 (1.00 - 1.16)	0.0466704	1.08 (1.00 - 1.16)	0.0484342
Basal metabolic rate	rs1600055	1.08 (1.00 - 1.16)	0.0466704	1.08 (1.00 - 1.16)	0.0484565
Basal metabolic rate	rs4693128	1.08 (1.00 - 1.16)	0.0466704	1.08 (1.00 - 1.16)	0.0484628
Basal metabolic rate	rs76098726	1.08 (1.00 - 1.16)	0.0466704	1.08 (1.00 - 1.16)	0.0484671
Basal metabolic rate	rs143840904	1.08 (1.00 - 1.16)	0.0466704	1.08 (1.00 - 1.16)	0.0484917
Basal metabolic rate	rs62365724	1.08 (1.00 - 1.16)	0.0466704	1.08 (1.00 - 1.16)	0.0485496
Basal metabolic rate	rs2282231	1.08 (1.00 - 1.16)	0.0466704	1.08 (1.00 - 1.16)	0.0485519
Basal metabolic rate	rs4627713	1.08 (1.00 - 1.16)	0.0466704	1.08 (1.00 - 1.16)	0.0485538
Basal metabolic rate	rs7226064	1.08 (1.00 - 1.16)	0.0466704	1.08 (1.00 - 1.16)	0.048556
Basal metabolic rate	rs73163931	1.08 (1.00 - 1.16)	0.0466704	1.08 (1.00 - 1.16)	0.0485609
Basal metabolic rate	rs7781964	1.08 (1.00 - 1.16)	0.0466704	1.08 (1.00 - 1.16)	0.048583
Basal metabolic rate	rs629710	1.08 (1.00 - 1.16)	0.0466704	1.08 (1.00 - 1.16)	0.0486035
Basal metabolic rate	rs2239647	1.08 (1.00 - 1.16)	0.0466704	1.08 (1.00 - 1.16)	0.048613
Basal metabolic rate	rs57126421	1.08 (1.00 - 1.16)	0.0466704	1.08 (1.00 - 1.16)	0.0486672
Basal metabolic rate	rs4428159	1.08 (1.00 - 1.16)	0.0466704	1.08 (1.00 - 1.16)	0.0486804
Basal metabolic rate	rs197372	1.08 (1.00 - 1.16)	0.0466704	1.08 (1.00 - 1.16)	0.0487098
Basal metabolic rate	rs17256211	1.08 (1.00 - 1.16)	0.0466704	1.08 (1.00 - 1.16)	0.0487128
Basal metabolic rate	rs186281175	1.08 (1.00 - 1.16)	0.0466704	1.08 (1.00 - 1.16)	0.0487309
Basal metabolic rate	rs4235012	1.08 (1.00 - 1.16)	0.0466704	1.08 (1.00 - 1.16)	0.0487427
Basal metabolic rate	rs10181359	1.08 (1.00 - 1.16)	0.0466704	1.08 (1.00 - 1.16)	0.0488028
Basal metabolic rate	rs35631456	1.08 (1.00 - 1.16)	0.0466704	1.08 (1.00 - 1.16)	0.0488231
Basal metabolic rate	rs7220854	1.08 (1.00 - 1.16)	0.0466704	1.08 (1.00 - 1.16)	0.0488285
Basal metabolic rate	rs1023617	1.08 (1.00 - 1.16)	0.0466704	1.08 (1.00 - 1.16)	0.0488602
Basal metabolic rate	rs2168101	1.08 (1.00 - 1.16)	0.0466704	1.08 (1.00 - 1.16)	0.0488681
Basal metabolic rate	rs9379084	1.08 (1.00 - 1.16)	0.0466704	1.08 (1.00 - 1.16)	0.0488811
Basal metabolic rate	rs1064213	1.08 (1.00 - 1.16)	0.0466704	1.08 (1.00 - 1.16)	0.0488862
Basal metabolic rate	rs7858917	1.08 (1.00 - 1.16)	0.0466704	1.08 (1.00 - 1.16)	0.0488932
Basal metabolic rate	rs61855849	1.08 (1.00 - 1.16)	0.0466704	1.08 (1.00 - 1.16)	0.0488993
Basal metabolic rate	rs2238435	1.08 (1.00 - 1.16)	0.0466704	1.08 (1.00 - 1.16)	0.0489085
Basal metabolic rate	rs7184768	1.08 (1.00 - 1.16)	0.0466704	1.08 (1.00 - 1.16)	0.0489673
Basal metabolic rate	rs8035410	1.08 (1.00 - 1.16)	0.0466704	1.08 (1.00 - 1.16)	0.0489726
Basal metabolic rate	rs9341808	1.08 (1.00 - 1.16)	0.0466704	1.08 (1.00 - 1.16)	0.0490066
Basal metabolic rate	rs6563808	1.08 (1.00 - 1.16)	0.0466704	1.08 (1.00 - 1.16)	0.0490076
Basal metabolic rate	rs73057171	1.08 (1.00 - 1.16)	0.0466704	1.08 (1.00 - 1.16)	0.0490096
Basal metabolic rate	rs2279396	1.08 (1.00 - 1.16)	0.0466704	1.08 (1.00 - 1.16)	0.0490148
Basal metabolic rate	rs11205303	1.08 (1.00 - 1.16)	0.0466704	1.08 (1.00 - 1.16)	0.0490236
Basal metabolic rate	rs68106312	1.08 (1.00 - 1.16)	0.0466704	1.08 (1.00 - 1.16)	0.0490263
Basal metabolic rate	rs9888189	1.08 (1.00 - 1.16)	0.0466704	1.08 (1.00 - 1.16)	0.0490441
Basal metabolic rate	rs10260993	1.08 (1.00 - 1.16)	0.0466704	1.08 (1.00 - 1.16)	0.0490513
Basal metabolic rate	rs150260898	1.08 (1.00 - 1.16)	0.0466704	1.08 (1.00 - 1.16)	0.0490559
Basal metabolic rate	rs9525588	1.08 (1.00 - 1.16)	0.0466704	1.08 (1.00 - 1.16)	0.0490574
Basal metabolic rate	rs7948120	1.08 (1.00 - 1.16)	0.0466704	1.08 (1.00 - 1.16)	0.0490592
Basal metabolic rate	rs7994814	1.08 (1.00 - 1.16)	0.0466704	1.08 (1.00 - 1.16)	0.0490641
Basal metabolic rate	rs3966775	1.08 (1.00 - 1.16)	0.0466704	1.08 (1.00 - 1.16)	0.0490919
Basal metabolic rate	rs11609105	1.08 (1.00 - 1.16)	0.0466704	1.08 (1.00 - 1.16)	0.049159
Basal metabolic rate	rs4776970	1.08 (1.00 - 1.16)	0.0466704	1.08 (1.00 - 1.16)	0.0491718
Basal metabolic rate	rs57635800	1.08 (1.00 - 1.16)	0.0466704	1.08 (1.00 - 1.16)	0.0491961
Basal metabolic rate	rs1971955	1.08 (1.00 - 1.16)	0.0466704	1.08 (1.00 - 1.16)	0.0491963
Basal metabolic rate	rs34060476	1.08 (1.00 - 1.16)	0.0466704	1.08 (1.00 - 1.16)	0.0492462
Basal metabolic rate	rs2118663	1.08 (1.00 - 1.16)	0.0466704	1.08 (1.00 - 1.16)	0.0492652
Basal metabolic rate	rs3811463	1.08 (1.00 - 1.16)	0.0466704	1.08 (1.00 - 1.16)	0.0492854
Basal metabolic rate	rs8007058	1.08 (1.00 - 1.16)	0.0466704	1.08 (1.00 - 1.16)	0.0493193
Basal metabolic rate	rs12479357	1.08 (1.00 - 1.16)	0.0466704	1.08 (1.00 - 1.16)	0.049329
Basal metabolic rate	rs7152091	1.08 (1.00 - 1.16)	0.0466704	1.08 (1.00 - 1.16)	0.0493357
Basal metabolic rate	rs71656155	1.08 (1.00 - 1.16)	0.0466704	1.08 (1.00 - 1.16)	0.0493837
Basal metabolic rate	rs11060406	1.08 (1.00 - 1.16)	0.0466704	1.08 (1.00 - 1.16)	0.0493874
Basal metabolic rate	rs9858533	1.08 (1.00 - 1.16)	0.0466704	1.08 (1.00 - 1.16)	0.0493894
Basal metabolic rate	rs7339203	1.08 (1.00 - 1.16)	0.0466704	1.08 (1.00 - 1.16)	0.0494488
Basal metabolic rate	rs1542224	1.08 (1.00 - 1.16)	0.0466704	1.08 (1.00 - 1.16)	0.0494504
Basal metabolic rate	rs11678716	1.08 (1.00 - 1.16)	0.0466704	1.08 (1.00 - 1.16)	0.0494664
Basal metabolic rate	rs9321191	1.08 (1.00 - 1.16)	0.0466704	1.08 (1.00 - 1.16)	0.0494709
Basal metabolic rate	rs224045	1.08 (1.00 - 1.16)	0.0466704	1.08 (1.00 - 1.16)	0.0494927
Basal metabolic rate	rs68156080	1.08 (1.00 - 1.16)	0.0466704	1.08 (1.00 - 1.16)	0.0495124
Basal metabolic rate	rs34170044	1.08 (1.00 - 1.16)	0.0466704	1.08 (1.00 - 1.16)	0.0495138
Basal metabolic rate	rs3809570	1.08 (1.00 - 1.16)	0.0466704	1.08 (1.00 - 1.16)	0.0495295
Basal metabolic rate	rs11802147	1.08 (1.00 - 1.16)	0.0466704	1.08 (1.00 - 1.16)	0.0495317
Basal metabolic rate	rs407819	1.08 (1.00 - 1.16)	0.0466704	1.08 (1.00 - 1.16)	0.0495585
Basal metabolic rate	rs11784242	1.08 (1.00 - 1.16)	0.0466704	1.08 (1.00 - 1.16)	0.0495812
Basal metabolic rate	rs9266225	1.08 (1.00 - 1.16)	0.0466704	1.08 (1.00 - 1.16)	0.0496054
Basal metabolic rate	rs2319817	1.08 (1.00 - 1.16)	0.0466704	1.08 (1.00 - 1.16)	0.0496153
Basal metabolic rate	rs374335	1.08 (1.00 - 1.16)	0.0466704	1.08 (1.00 - 1.16)	0.0496212
Basal metabolic rate	rs8033416	1.08 (1.00 - 1.16)	0.0466704	1.08 (1.00 - 1.16)	0.0496486
Basal metabolic rate	rs7930275	1.08 (1.00 - 1.16)	0.0466704	1.08 (1.00 - 1.16)	0.0496838
Basal metabolic rate	rs2610986	1.08 (1.00 - 1.16)	0.0466704	1.08 (1.00 - 1.16)	0.0496851
Basal metabolic rate	rs1967315	1.08 (1.00 - 1.16)	0.0466704	1.08 (1.00 - 1.16)	0.0496919
Basal metabolic rate	rs11014285	1.08 (1.00 - 1.16)	0.0466704	1.08 (1.00 - 1.16)	0.0496987
Basal metabolic rate	rs1552234	1.08 (1.00 - 1.16)	0.0466704	1.08 (1.00 - 1.16)	0.0497167
Basal metabolic rate	rs8019890	1.08 (1.00 - 1.16)	0.0466704	1.08 (1.00 - 1.16)	0.0497194
Basal metabolic rate	rs35756741	1.08 (1.00 - 1.16)	0.0466704	1.08 (1.00 - 1.16)	0.0497661
Basal metabolic rate	rs56311196	1.08 (1.00 - 1.16)	0.0466704	1.08 (1.00 - 1.16)	0.0497705
Basal metabolic rate	rs77929895	1.08 (1.00 - 1.16)	0.0466704	1.08 (1.00 - 1.16)	0.0497802
Basal metabolic rate	rs9532583	1.08 (1.00 - 1.16)	0.0466704	1.08 (1.00 - 1.16)	0.049804
Basal metabolic rate	rs4369056	1.08 (1.00 - 1.16)	0.0466704	1.08 (1.00 - 1.16)	0.0498195
Basal metabolic rate	rs1233387	1.08 (1.00 - 1.16)	0.0466704	1.08 (1.00 - 1.16)	0.0498625
Basal metabolic rate	rs76520574	1.08 (1.00 - 1.16)	0.0466704	1.08 (1.00 - 1.16)	0.0498744
Basal metabolic rate	rs2158045	1.08 (1.00 - 1.16)	0.0466704	1.08 (1.00 - 1.16)	0.0498813
Basal metabolic rate	rs12514473	1.08 (1.00 - 1.16)	0.0466704	1.08 (1.00 - 1.16)	0.0499367
Basal metabolic rate	rs11242236	1.08 (1.00 - 1.16)	0.0466704	1.08 (1.00 - 1.16)	0.0499422
Basal metabolic rate	rs72755233	1.08 (1.00 - 1.16)	0.0466704	1.08 (1.00 - 1.16)	0.049949
Basal metabolic rate	rs2289976	1.08 (1.00 - 1.16)	0.0466704	1.08 (1.00 - 1.16)	0.0499491
Basal metabolic rate	rs2206734	1.08 (1.00 - 1.16)	0.0466704	1.08 (1.00 - 1.16)	0.0499697
Basal metabolic rate	rs3857602	1.08 (1.00 - 1.16)	0.0466704	1.08 (1.00 - 1.16)	0.0499882
Basal metabolic rate	rs74494415	1.08 (1.00 - 1.16)	0.0466704	1.08 (1.00 - 1.16)	0.0499895
Basal metabolic rate	rs12443906	1.08 (1.00 - 1.16)	0.0466704	1.08 (1.00 - 1.16)	0.0500124
Basal metabolic rate	rs1969844	1.08 (1.00 - 1.16)	0.0466704	1.08 (1.00 - 1.16)	0.0500252
Basal metabolic rate	rs2069408	1.08 (1.00 - 1.16)	0.0466704	1.08 (1.00 - 1.16)	0.0500298
Basal metabolic rate	rs7498798	1.08 (1.00 - 1.16)	0.0466704	1.08 (1.00 - 1.16)	0.0500375
Basal metabolic rate	rs13130148	1.08 (1.00 - 1.16)	0.0466704	1.08 (1.00 - 1.16)	0.050049
Basal metabolic rate	rs1534043	1.08 (1.00 - 1.16)	0.0466704	1.08 (1.00 - 1.16)	0.050067
Basal metabolic rate	rs4985148	1.08 (1.00 - 1.16)	0.0466704	1.08 (1.00 - 1.16)	0.0500907
Basal metabolic rate	rs31210	1.08 (1.00 - 1.16)	0.0466704	1.08 (1.00 - 1.16)	0.0500967
Basal metabolic rate	rs113386058	1.08 (1.00 - 1.16)	0.0466704	1.08 (1.00 - 1.16)	0.0501389
Basal metabolic rate	rs4711633	1.08 (1.00 - 1.16)	0.0466704	1.08 (1.00 - 1.16)	0.0501498
Basal metabolic rate	rs10041141	1.08 (1.00 - 1.16)	0.0466704	1.08 (1.00 - 1.16)	0.050216
Basal metabolic rate	rs7754048	1.08 (1.00 - 1.16)	0.0466704	1.08 (1.00 - 1.16)	0.0502491
Basal metabolic rate	rs815335	1.08 (1.00 - 1.16)	0.0466704	1.08 (1.00 - 1.16)	0.0502516
Basal metabolic rate	rs6779752	1.08 (1.00 - 1.16)	0.0466704	1.08 (1.00 - 1.16)	0.0503021
Basal metabolic rate	rs17835270	1.08 (1.00 - 1.16)	0.0466704	1.08 (1.00 - 1.16)	0.050328
Basal metabolic rate	rs2508710	1.08 (1.00 - 1.16)	0.0466704	1.08 (1.00 - 1.16)	0.0503372
Basal metabolic rate	rs12451657	1.08 (1.00 - 1.16)	0.0466704	1.08 (1.00 - 1.16)	0.0503544
Basal metabolic rate	rs78818722	1.08 (1.00 - 1.16)	0.0466704	1.08 (1.00 - 1.16)	0.0503819
Basal metabolic rate	rs2288671	1.08 (1.00 - 1.16)	0.0466704	1.08 (1.00 - 1.16)	0.0503938
Basal metabolic rate	rs116072427	1.08 (1.00 - 1.16)	0.0466704	1.08 (1.00 - 1.16)	0.0504095
Basal metabolic rate	rs2241960	1.08 (1.00 - 1.16)	0.0466704	1.08 (1.00 - 1.16)	0.0504139
Basal metabolic rate	rs757558	1.08 (1.00 - 1.16)	0.0466704	1.08 (1.00 - 1.16)	0.0504161
Basal metabolic rate	rs4819021	1.08 (1.00 - 1.16)	0.0466704	1.08 (1.00 - 1.16)	0.050454
Basal metabolic rate	rs10931008	1.08 (1.00 - 1.16)	0.0466704	1.08 (1.00 - 1.16)	0.0504742
Basal metabolic rate	rs10118701	1.08 (1.00 - 1.16)	0.0466704	1.08 (1.00 - 1.16)	0.0505391
Basal metabolic rate	rs2542713	1.08 (1.00 - 1.16)	0.0466704	1.08 (1.00 - 1.16)	0.0506959
Basal metabolic rate	rs56238630	1.08 (1.00 - 1.16)	0.0466704	1.08 (1.00 - 1.16)	0.0507532
Basal metabolic rate	rs6489159	1.08 (1.00 - 1.16)	0.0466704	1.08 (1.00 - 1.16)	0.0508044
Basal metabolic rate	rs2876826	1.08 (1.00 - 1.16)	0.0466704	1.08 (1.00 - 1.16)	0.0508998
Basal metabolic rate	rs1837367	1.08 (1.00 - 1.16)	0.0466704	1.08 (1.00 - 1.16)	0.0509036
Basal metabolic rate	rs1325596	1.08 (1.00 - 1.16)	0.0466704	1.08 (1.00 - 1.16)	0.0509479
Basal metabolic rate	rs10237317	1.08 (1.00 - 1.16)	0.0466704	1.08 (1.00 - 1.16)	0.0509602
Basal metabolic rate	rs10404726	1.08 (1.00 - 1.16)	0.0466704	1.08 (1.00 - 1.16)	0.0509892
Basal metabolic rate	rs1861410	1.08 (1.00 - 1.16)	0.0466704	1.08 (1.00 - 1.16)	0.0509942
Basal metabolic rate	rs73619441	1.08 (1.00 - 1.16)	0.0466704	1.08 (1.00 - 1.16)	0.0510041
Basal metabolic rate	rs17551974	1.08 (1.00 - 1.16)	0.0466704	1.08 (1.00 - 1.16)	0.051015
Basal metabolic rate	rs10861678	1.08 (1.00 - 1.16)	0.0466704	1.08 (1.00 - 1.16)	0.0510229
Basal metabolic rate	rs246435	1.08 (1.00 - 1.16)	0.0466704	1.08 (1.00 - 1.16)	0.0510377
Basal metabolic rate	rs7134283	1.08 (1.00 - 1.16)	0.0466704	1.08 (1.00 - 1.16)	0.0510473
Basal metabolic rate	rs9813198	1.08 (1.00 - 1.16)	0.0466704	1.08 (1.00 - 1.16)	0.0511242
Basal metabolic rate	rs12638455	1.08 (1.00 - 1.16)	0.0466704	1.08 (1.00 - 1.16)	0.0511519
Basal metabolic rate	rs4751889	1.08 (1.00 - 1.16)	0.0466704	1.08 (1.00 - 1.16)	0.0511834
Basal metabolic rate	rs10107388	1.08 (1.00 - 1.16)	0.0466704	1.08 (1.00 - 1.16)	0.0511973
Basal metabolic rate	rs765875	1.08 (1.00 - 1.16)	0.0466704	1.08 (1.00 - 1.16)	0.0512162
Basal metabolic rate	rs77234976	1.08 (1.00 - 1.16)	0.0466704	1.08 (1.00 - 1.16)	0.0513101
Basal metabolic rate	rs1864193	1.08 (1.00 - 1.16)	0.0466704	1.08 (1.00 - 1.16)	0.051362
Basal metabolic rate	rs75571707	1.08 (1.00 - 1.16)	0.0466704	1.08 (1.00 - 1.16)	0.0513823
Basal metabolic rate	rs4240326	1.08 (1.00 - 1.16)	0.0466704	1.08 (1.00 - 1.16)	0.0514051
Basal metabolic rate	rs142611765	1.08 (1.00 - 1.16)	0.0466704	1.08 (1.00 - 1.16)	0.0514467
Basal metabolic rate	rs876531	1.08 (1.00 - 1.16)	0.0466704	1.08 (1.00 - 1.16)	0.0514676
Basal metabolic rate	rs6026578	1.08 (1.00 - 1.16)	0.0466704	1.08 (1.00 - 1.16)	0.0514897
Basal metabolic rate	rs2533879	1.08 (1.00 - 1.16)	0.0466704	1.08 (1.00 - 1.16)	0.0515354
Basal metabolic rate	rs676845	1.08 (1.00 - 1.16)	0.0466704	1.08 (1.00 - 1.16)	0.051599
Basal metabolic rate	rs284315	1.08 (1.00 - 1.16)	0.0466704	1.08 (1.00 - 1.16)	0.0516023
Basal metabolic rate	rs34997336	1.08 (1.00 - 1.16)	0.0466704	1.08 (1.00 - 1.16)	0.0516731
Basal metabolic rate	rs12475607	1.08 (1.00 - 1.16)	0.0466704	1.08 (1.00 - 1.16)	0.0516781
Basal metabolic rate	rs714785	1.08 (1.00 - 1.16)	0.0466704	1.08 (1.00 - 1.16)	0.0516874
Basal metabolic rate	rs7032363	1.08 (1.00 - 1.16)	0.0466704	1.08 (1.00 - 1.16)	0.0517337
Basal metabolic rate	rs2678204	1.08 (1.00 - 1.16)	0.0466704	1.08 (1.00 - 1.16)	0.0517431
Basal metabolic rate	rs58895838	1.08 (1.00 - 1.16)	0.0466704	1.08 (1.00 - 1.16)	0.0517654
Basal metabolic rate	rs12124756	1.08 (1.00 - 1.16)	0.0466704	1.08 (1.00 - 1.16)	0.0517747
Basal metabolic rate	rs2281175	1.08 (1.00 - 1.16)	0.0466704	1.08 (1.00 - 1.16)	0.0517906
Basal metabolic rate	rs10832963	1.08 (1.00 - 1.16)	0.0466704	1.08 (1.00 - 1.16)	0.0517931
Basal metabolic rate	rs9302428	1.08 (1.00 - 1.16)	0.0466704	1.08 (1.00 - 1.16)	0.0518001
Basal metabolic rate	rs755481	1.08 (1.00 - 1.16)	0.0466704	1.08 (1.00 - 1.16)	0.0518009
Basal metabolic rate	rs10214770	1.08 (1.00 - 1.16)	0.0466704	1.08 (1.00 - 1.16)	0.0518562
Basal metabolic rate	rs3742716	1.08 (1.00 - 1.16)	0.0466704	1.08 (1.00 - 1.16)	0.0518641
Basal metabolic rate	rs35506085	1.08 (1.00 - 1.16)	0.0466704	1.08 (1.00 - 1.16)	0.0519551
Basal metabolic rate	rs4778918	1.08 (1.00 - 1.16)	0.0466704	1.08 (1.00 - 1.16)	0.0519968
Basal metabolic rate	rs6031847	1.08 (1.00 - 1.16)	0.0466704	1.08 (1.00 - 1.16)	0.0520947
Basal metabolic rate	rs5752989	1.08 (1.00 - 1.16)	0.0466704	1.08 (1.00 - 1.16)	0.0521136
Basal metabolic rate	rs4940940	1.08 (1.00 - 1.16)	0.0466704	1.08 (1.00 - 1.16)	0.0521978
Basal metabolic rate	rs41284816	1.08 (1.00 - 1.16)	0.0466704	1.08 (1.00 - 1.16)	0.0521979
Basal metabolic rate	rs6235	1.08 (1.00 - 1.16)	0.0466704	1.08 (1.00 - 1.16)	0.0521989
Basal metabolic rate	rs9748337	1.08 (1.00 - 1.16)	0.0466704	1.08 (1.00 - 1.16)	0.0522776
Basal metabolic rate	rs2066827	1.08 (1.00 - 1.16)	0.0466704	1.08 (1.00 - 1.16)	0.0522951
Basal metabolic rate	rs3931	1.08 (1.00 - 1.16)	0.0466704	1.08 (1.00 - 1.16)	0.0523179
Basal metabolic rate	rs3766437	1.08 (1.00 - 1.16)	0.0466704	1.08 (1.00 - 1.16)	0.0523463
Basal metabolic rate	rs6821305	1.08 (1.00 - 1.16)	0.0466704	1.08 (1.00 - 1.16)	0.0523718
Basal metabolic rate	rs3212260	1.08 (1.00 - 1.16)	0.0466704	1.08 (1.00 - 1.16)	0.0524048
Basal metabolic rate	rs1878528	1.08 (1.00 - 1.16)	0.0466704	1.08 (1.00 - 1.16)	0.0524103
Basal metabolic rate	rs10202701	1.08 (1.00 - 1.16)	0.0466704	1.08 (1.00 - 1.16)	0.0524339
Basal metabolic rate	rs10128597	1.08 (1.00 - 1.16)	0.0466704	1.08 (1.00 - 1.16)	0.0524991
Basal metabolic rate	rs62070645	1.08 (1.00 - 1.16)	0.0466704	1.08 (1.00 - 1.16)	0.0525332
Basal metabolic rate	rs78470967	1.08 (1.00 - 1.16)	0.0466704	1.08 (1.00 - 1.16)	0.0525682
Basal metabolic rate	rs2115459	1.08 (1.00 - 1.16)	0.0466704	1.08 (1.00 - 1.16)	0.0526647
Basal metabolic rate	rs76193355	1.08 (1.00 - 1.16)	0.0466704	1.08 (1.00 - 1.16)	0.0527693
Basal metabolic rate	rs62130981	1.08 (1.00 - 1.16)	0.0466704	1.08 (1.00 - 1.16)	0.0527712
Basal metabolic rate	rs17770336	1.08 (1.00 - 1.16)	0.0466704	1.08 (1.00 - 1.16)	0.052877
Basal metabolic rate	rs1731259	1.08 (1.00 - 1.16)	0.0466704	1.08 (1.00 - 1.16)	0.0529291
Basal metabolic rate	rs56161855	1.08 (1.00 - 1.16)	0.0466704	1.08 (1.00 - 1.16)	0.0530885
Basal metabolic rate	rs3756668	1.08 (1.00 - 1.16)	0.0466704	1.08 (1.00 - 1.16)	0.0531561
Basal metabolic rate	rs758142	1.08 (1.00 - 1.16)	0.0466704	1.08 (1.00 - 1.16)	0.053284
Basal metabolic rate	rs757608	1.08 (1.00 - 1.16)	0.0466704	1.08 (1.00 - 1.16)	0.0532857
Basal metabolic rate	rs113457986	1.08 (1.00 - 1.16)	0.0466704	1.08 (1.00 - 1.16)	0.0533247
Basal metabolic rate	rs117612812	1.08 (1.00 - 1.16)	0.0466704	1.08 (1.00 - 1.16)	0.0534359
Basal metabolic rate	rs2419076	1.08 (1.00 - 1.16)	0.0466704	1.08 (1.00 - 1.16)	0.0535525
Basal metabolic rate	rs10777860	1.08 (1.00 - 1.16)	0.0466704	1.08 (1.00 - 1.16)	0.0537493
Basal metabolic rate	rs149972755	1.08 (1.00 - 1.16)	0.0466704	1.08 (1.00 - 1.16)	0.0538679
Basal metabolic rate	rs7396827	1.08 (1.00 - 1.16)	0.0466704	1.08 (1.00 - 1.16)	0.0539995
Basal metabolic rate	rs17265387	1.08 (1.00 - 1.16)	0.0466704	1.08 (1.00 - 1.16)	0.0540846
Basal metabolic rate	rs72664840	1.08 (1.00 - 1.16)	0.0466704	1.08 (1.00 - 1.16)	0.0541893
Basal metabolic rate	rs2733287	1.08 (1.00 - 1.16)	0.0466704	1.08 (1.00 - 1.16)	0.0542303
Basal metabolic rate	rs2313200	1.08 (1.00 - 1.16)	0.0466704	1.08 (1.00 - 1.16)	0.0542594
Basal metabolic rate	rs4864766	1.08 (1.00 - 1.16)	0.0466704	1.08 (1.00 - 1.16)	0.0543634
Basal metabolic rate	rs35626515	1.08 (1.00 - 1.16)	0.0466704	1.08 (1.00 - 1.16)	0.0543911
Basal metabolic rate	rs2721938	1.08 (1.00 - 1.16)	0.0466704	1.08 (1.00 - 1.16)	0.0544429
Basal metabolic rate	rs7129320	1.08 (1.00 - 1.16)	0.0466704	1.08 (1.00 - 1.16)	0.0545771
Basal metabolic rate	rs11098675	1.08 (1.00 - 1.16)	0.0466704	1.08 (1.00 - 1.16)	0.0547722
Basal metabolic rate	rs12140153	1.08 (1.00 - 1.16)	0.0466704	1.08 (1.00 - 1.16)	0.0548095
Basal metabolic rate	rs10111935	1.08 (1.00 - 1.16)	0.0466704	1.08 (1.00 - 1.16)	0.054841
Basal metabolic rate	rs62621812	1.08 (1.00 - 1.16)	0.0466704	1.08 (1.00 - 1.16)	0.055075
Basal metabolic rate	rs4282339	1.08 (1.00 - 1.16)	0.0466704	1.08 (1.00 - 1.16)	0.055109
Basal metabolic rate	rs7218014	1.08 (1.00 - 1.16)	0.0466704	1.07 (1.00 - 1.16)	0.0556792
Basal metabolic rate	rs12041740	1.08 (1.00 - 1.16)	0.0466704	1.07 (1.00 - 1.16)	0.0557493
Basal metabolic rate	rs67631072	1.08 (1.00 - 1.16)	0.0466704	1.07 (1.00 - 1.16)	0.0558704
Basal metabolic rate	rs114278107	1.08 (1.00 - 1.16)	0.0466704	1.07 (1.00 - 1.16)	0.0560301
Basal metabolic rate	rs3861879	1.08 (1.00 - 1.16)	0.0466704	1.07 (1.00 - 1.16)	0.05614
Basal metabolic rate	rs4868125	1.08 (1.00 - 1.16)	0.0466704	1.07 (1.00 - 1.16)	0.0562006
Basal metabolic rate	rs55831773	1.08 (1.00 - 1.16)	0.0466704	1.07 (1.00 - 1.16)	0.0565156
Basal metabolic rate	rs7132908	1.08 (1.00 - 1.16)	0.0466704	1.07 (1.00 - 1.16)	0.0565755
Basal metabolic rate	rs9861443	1.08 (1.00 - 1.16)	0.0466704	1.07 (1.00 - 1.16)	0.0566747
Basal metabolic rate	rs652112	1.08 (1.00 - 1.16)	0.0466704	1.07 (1.00 - 1.16)	0.0569925
Basal metabolic rate	rs11030119	1.08 (1.00 - 1.16)	0.0466704	1.07 (1.00 - 1.16)	0.0571451
Basal metabolic rate	rs73052033	1.08 (1.00 - 1.16)	0.0466704	1.07 (1.00 - 1.16)	0.0573655
Basal metabolic rate	rs735241	1.08 (1.00 - 1.16)	0.0466704	1.07 (1.00 - 1.16)	0.0578612
Basal metabolic rate	rs1296527	1.08 (1.00 - 1.16)	0.0466704	1.07 (1.00 - 1.16)	0.0578906
Basal metabolic rate	rs607472	1.08 (1.00 - 1.16)	0.0466704	1.07 (1.00 - 1.16)	0.0580604
Basal metabolic rate	rs10236214	1.08 (1.00 - 1.16)	0.0466704	1.07 (1.00 - 1.16)	0.0596494
Basal metabolic rate	rs7815955	1.08 (1.00 - 1.16)	0.0466704	1.07 (1.00 - 1.16)	0.0607894
Basal metabolic rate	rs2252720	1.08 (1.00 - 1.16)	0.0466704	1.07 (1.00 - 1.16)	0.0608306
Basal metabolic rate	rs12713004	1.08 (1.00 - 1.16)	0.0466704	1.07 (1.00 - 1.16)	0.0610526
Basal metabolic rate	rs28457693	1.08 (1.00 - 1.16)	0.0466704	1.07 (1.00 - 1.16)	0.0620102
Basal metabolic rate	rs34517439	1.08 (1.00 - 1.16)	0.0466704	1.07 (1.00 - 1.16)	0.0623713
Basal metabolic rate	rs509035	1.08 (1.00 - 1.16)	0.0466704	1.07 (1.00 - 1.16)	0.0623857
Basal metabolic rate	rs62106258	1.08 (1.00 - 1.16)	0.0466704	1.07 (1.00 - 1.16)	0.0632176
Basal metabolic rate	rs6792892	1.08 (1.00 - 1.16)	0.0466704	1.07 (1.00 - 1.16)	0.0635058
Basal metabolic rate	rs116165844	1.08 (1.00 - 1.16)	0.0466704	1.07 (1.00 - 1.15)	0.06401
Basal metabolic rate	rs9328930	1.08 (1.00 - 1.16)	0.0466704	1.07 (1.00 - 1.15)	0.0645788
Basal metabolic rate	rs1260326	1.08 (1.00 - 1.16)	0.0466704	1.07 (1.00 - 1.15)	0.0648246
Basal metabolic rate	rs6567160	1.08 (1.00 - 1.16)	0.0466704	1.07 (0.99 - 1.15)	0.0691354
Basal metabolic rate	rs78378222	1.08 (1.00 - 1.16)	0.0466704	1.04 (0.96 - 1.12)	0.318802
Birth weight	rs28378473	1.10 (0.94 - 1.30)	0.234643	1.13 (0.96 - 1.33)	0.139242
Birth weight	rs13322435	1.10 (0.94 - 1.30)	0.234643	1.13 (0.96 - 1.34)	0.141584
Birth weight	rs8069093	1.10 (0.94 - 1.30)	0.234643	1.13 (0.96 - 1.33)	0.149221
Birth weight	rs6570509	1.10 (0.94 - 1.30)	0.234643	1.13 (0.96 - 1.33)	0.15146
Birth weight	rs9669403	1.10 (0.94 - 1.30)	0.234643	1.12 (0.95 - 1.32)	0.159925
Birth weight	rs41311445	1.10 (0.94 - 1.30)	0.234643	1.12 (0.95 - 1.32)	0.167359
Birth weight	rs6971880	1.10 (0.94 - 1.30)	0.234643	1.12 (0.95 - 1.32)	0.167438
Birth weight	rs4958244	1.10 (0.94 - 1.30)	0.234643	1.12 (0.95 - 1.32)	0.180933
Birth weight	rs667515	1.10 (0.94 - 1.30)	0.234643	1.12 (0.95 - 1.32)	0.181607
Birth weight	rs10883846	1.10 (0.94 - 1.30)	0.234643	1.12 (0.95 - 1.32)	0.183484
Birth weight	rs36112366	1.10 (0.94 - 1.30)	0.234643	1.12 (0.95 - 1.31)	0.186027
Birth weight	rs6467157	1.10 (0.94 - 1.30)	0.234643	1.12 (0.95 - 1.32)	0.186108
Birth weight	rs12534093	1.10 (0.94 - 1.30)	0.234643	1.12 (0.95 - 1.31)	0.192115
Birth weight	rs3810232	1.10 (0.94 - 1.30)	0.234643	1.11 (0.95 - 1.31)	0.192614
Birth weight	rs79780963	1.10 (0.94 - 1.30)	0.234643	1.12 (0.95 - 1.31)	0.192845
Birth weight	rs12679821	1.10 (0.94 - 1.30)	0.234643	1.11 (0.95 - 1.31)	0.193643
Birth weight	rs11708067	1.10 (0.94 - 1.30)	0.234643	1.12 (0.95 - 1.31)	0.193887
Birth weight	rs77994518	1.10 (0.94 - 1.30)	0.234643	1.11 (0.95 - 1.31)	0.19443
Birth weight	rs7402983	1.10 (0.94 - 1.30)	0.234643	1.11 (0.95 - 1.31)	0.194596
Birth weight	rs34844754	1.10 (0.94 - 1.30)	0.234643	1.11 (0.95 - 1.31)	0.195242
Birth weight	rs71585962	1.10 (0.94 - 1.30)	0.234643	1.11 (0.95 - 1.31)	0.195465
Birth weight	rs222852	1.10 (0.94 - 1.30)	0.234643	1.11 (0.95 - 1.31)	0.196613
Birth weight	rs11042596	1.10 (0.94 - 1.30)	0.234643	1.11 (0.94 - 1.31)	0.20423
Birth weight	rs76895963	1.10 (0.94 - 1.30)	0.234643	1.11 (0.94 - 1.31)	0.205283
Birth weight	rs7306710	1.10 (0.94 - 1.30)	0.234643	1.11 (0.94 - 1.31)	0.207045
Birth weight	rs12205495	1.10 (0.94 - 1.30)	0.234643	1.11 (0.94 - 1.31)	0.207846
Birth weight	rs181428649	1.10 (0.94 - 1.30)	0.234643	1.11 (0.94 - 1.31)	0.208381
Birth weight	rs7285579	1.10 (0.94 - 1.30)	0.234643	1.11 (0.94 - 1.31)	0.210855
Birth weight	rs2344500	1.10 (0.94 - 1.30)	0.234643	1.11 (0.94 - 1.31)	0.211392
Birth weight	rs6845999	1.10 (0.94 - 1.30)	0.234643	1.11 (0.94 - 1.31)	0.21151
Birth weight	rs11187143	1.10 (0.94 - 1.30)	0.234643	1.11 (0.94 - 1.31)	0.213618
Birth weight	rs7104332	1.10 (0.94 - 1.30)	0.234643	1.11 (0.94 - 1.31)	0.213954
Birth weight	rs2071382	1.10 (0.94 - 1.30)	0.234643	1.11 (0.94 - 1.31)	0.214932
Birth weight	rs12889267	1.10 (0.94 - 1.30)	0.234643	1.11 (0.94 - 1.31)	0.215687
Birth weight	rs11176006	1.10 (0.94 - 1.30)	0.234643	1.11 (0.94 - 1.31)	0.217061
Birth weight	rs7744700	1.10 (0.94 - 1.30)	0.234643	1.11 (0.94 - 1.31)	0.219009
Birth weight	rs150138294	1.10 (0.94 - 1.30)	0.234643	1.11 (0.94 - 1.31)	0.221181
Birth weight	rs11698914	1.10 (0.94 - 1.30)	0.234643	1.11 (0.94 - 1.30)	0.221825
Birth weight	rs36101267	1.10 (0.94 - 1.30)	0.234643	1.11 (0.94 - 1.30)	0.222037
Birth weight	rs56356159	1.10 (0.94 - 1.30)	0.234643	1.11 (0.94 - 1.30)	0.22363
Birth weight	rs11225170	1.10 (0.94 - 1.30)	0.234643	1.11 (0.94 - 1.30)	0.223814
Birth weight	rs5762980	1.10 (0.94 - 1.30)	0.234643	1.11 (0.94 - 1.30)	0.224737
Birth weight	rs55958435	1.10 (0.94 - 1.30)	0.234643	1.11 (0.94 - 1.30)	0.226021
Birth weight	rs1015521	1.10 (0.94 - 1.30)	0.234643	1.11 (0.94 - 1.30)	0.226551
Birth weight	rs7722058	1.10 (0.94 - 1.30)	0.234643	1.11 (0.94 - 1.30)	0.22754
Birth weight	rs7854962	1.10 (0.94 - 1.30)	0.234643	1.11 (0.94 - 1.30)	0.227878
Birth weight	rs12206634	1.10 (0.94 - 1.30)	0.234643	1.11 (0.94 - 1.30)	0.228751
Birth weight	rs4681161	1.10 (0.94 - 1.30)	0.234643	1.11 (0.94 - 1.30)	0.228794
Birth weight	rs4870941	1.10 (0.94 - 1.30)	0.234643	1.11 (0.94 - 1.30)	0.228969
Birth weight	rs116707877	1.10 (0.94 - 1.30)	0.234643	1.11 (0.94 - 1.30)	0.230133
Birth weight	rs2163167	1.10 (0.94 - 1.30)	0.234643	1.10 (0.94 - 1.30)	0.231884
Birth weight	rs2645715	1.10 (0.94 - 1.30)	0.234643	1.10 (0.94 - 1.30)	0.233144
Birth weight	rs2423514	1.10 (0.94 - 1.30)	0.234643	1.10 (0.94 - 1.30)	0.233402
Birth weight	rs2296528	1.10 (0.94 - 1.30)	0.234643	1.10 (0.94 - 1.30)	0.233674
Birth weight	rs11187838	1.10 (0.94 - 1.30)	0.234643	1.10 (0.94 - 1.30)	0.23536
Birth weight	rs2647873	1.10 (0.94 - 1.30)	0.234643	1.10 (0.94 - 1.30)	0.236042
Birth weight	rs4350272	1.10 (0.94 - 1.30)	0.234643	1.10 (0.94 - 1.30)	0.236723
Birth weight	rs5030317	1.10 (0.94 - 1.30)	0.234643	1.10 (0.94 - 1.30)	0.240044
Birth weight	rs1374205	1.10 (0.94 - 1.30)	0.234643	1.10 (0.94 - 1.30)	0.241449
Birth weight	rs515071	1.10 (0.94 - 1.30)	0.234643	1.10 (0.94 - 1.30)	0.243587
Birth weight	rs28366133	1.10 (0.94 - 1.30)	0.234643	1.10 (0.94 - 1.30)	0.245008
Birth weight	rs9483085	1.10 (0.94 - 1.30)	0.234643	1.10 (0.94 - 1.30)	0.245384
Birth weight	rs9379832	1.10 (0.94 - 1.30)	0.234643	1.10 (0.93 - 1.30)	0.248821
Birth weight	rs34712412	1.10 (0.94 - 1.30)	0.234643	1.10 (0.93 - 1.30)	0.251561
Birth weight	rs1801253	1.10 (0.94 - 1.30)	0.234643	1.10 (0.93 - 1.30)	0.25204
Birth weight	rs1056567	1.10 (0.94 - 1.30)	0.234643	1.10 (0.93 - 1.30)	0.252301
Birth weight	rs6930558	1.10 (0.94 - 1.30)	0.234643	1.10 (0.93 - 1.30)	0.253729
Birth weight	rs35502362	1.10 (0.94 - 1.30)	0.234643	1.10 (0.93 - 1.29)	0.256824
Birth weight	rs258781	1.10 (0.94 - 1.30)	0.234643	1.10 (0.93 - 1.29)	0.258592
Birth weight	rs9827156	1.10 (0.94 - 1.30)	0.234643	1.10 (0.93 - 1.29)	0.258734
Birth weight	rs7223535	1.10 (0.94 - 1.30)	0.234643	1.10 (0.93 - 1.29)	0.264089
Birth weight	rs7772579	1.10 (0.94 - 1.30)	0.234643	1.10 (0.93 - 1.29)	0.269192
Birth weight	rs3184504	1.10 (0.94 - 1.30)	0.234643	1.10 (0.93 - 1.29)	0.270075
Birth weight	rs577044	1.10 (0.94 - 1.30)	0.234643	1.10 (0.93 - 1.29)	0.272181
Birth weight	rs2901307	1.10 (0.94 - 1.30)	0.234643	1.10 (0.93 - 1.29)	0.273273
Birth weight	rs4078443	1.10 (0.94 - 1.30)	0.234643	1.10 (0.93 - 1.29)	0.274458
Birth weight	rs2608029	1.10 (0.94 - 1.30)	0.234643	1.10 (0.93 - 1.29)	0.274516
Birth weight	rs72698731	1.10 (0.94 - 1.30)	0.234643	1.10 (0.93 - 1.29)	0.274743
Birth weight	rs10505073	1.10 (0.94 - 1.30)	0.234643	1.10 (0.93 - 1.29)	0.274949
Birth weight	rs339969	1.10 (0.94 - 1.30)	0.234643	1.09 (0.93 - 1.29)	0.28162
Birth weight	rs798548	1.10 (0.94 - 1.30)	0.234643	1.09 (0.93 - 1.29)	0.284928
Birth weight	rs7336104	1.10 (0.94 - 1.30)	0.234643	1.09 (0.93 - 1.29)	0.291609
Birth weight	rs28477757	1.10 (0.94 - 1.30)	0.234643	1.09 (0.93 - 1.28)	0.294902
Birth weight	rs45560031	1.10 (0.94 - 1.30)	0.234643	1.09 (0.93 - 1.28)	0.300009
Birth weight	rs6029174	1.10 (0.94 - 1.30)	0.234643	1.09 (0.92 - 1.28)	0.310161
Birth weight	rs4144829	1.10 (0.94 - 1.30)	0.234643	1.09 (0.92 - 1.28)	0.312704
Birth weight	rs10985827	1.10 (0.94 - 1.30)	0.234643	1.09 (0.92 - 1.28)	0.314133
Birth weight	rs75104038	1.10 (0.94 - 1.30)	0.234643	1.09 (0.92 - 1.28)	0.318784
Birth weight	rs10440833	1.10 (0.94 - 1.30)	0.234643	1.09 (0.92 - 1.28)	0.32702
Birth weight	rs10823318	1.10 (0.94 - 1.30)	0.234643	1.09 (0.92 - 1.28)	0.328729
Birth weight	rs12713004	1.10 (0.94 - 1.30)	0.234643	1.08 (0.92 - 1.28)	0.33737
Birth weight	rs1056204	1.10 (0.94 - 1.30)	0.234643	1.08 (0.92 - 1.27)	0.359781
Birth weight	rs28457693	1.10 (0.94 - 1.30)	0.234643	1.08 (0.91 - 1.27)	0.374877
Birth weight	rs78378222	1.10 (0.94 - 1.30)	0.234643	0.99 (0.84 - 1.16)	0.876536
Blood carnitine	rs12356193	0.98 (0.91 - 1.05)	0.490413	0.94 (0.86 - 1.02)	0.137573
Blood carnitine	rs3736438	0.98 (0.91 - 1.05)	0.490413	0.97 (0.90 - 1.04)	0.336323
Blood carnitine	rs13182512	0.98 (0.91 - 1.05)	0.490413	0.97 (0.90 - 1.04)	0.369746
Blood carnitine	rs12709393	0.98 (0.91 - 1.05)	0.490413	0.97 (0.91 - 1.04)	0.429729
Blood carnitine	rs2279014	0.98 (0.91 - 1.05)	0.490413	0.97 (0.91 - 1.04)	0.441768
Blood carnitine	rs2114713	0.98 (0.91 - 1.05)	0.490413	0.97 (0.91 - 1.04)	0.456011
Blood carnitine	rs735315	0.98 (0.91 - 1.05)	0.490413	0.97 (0.91 - 1.05)	0.463675
Blood carnitine	rs11620955	0.98 (0.91 - 1.05)	0.490413	0.98 (0.91 - 1.05)	0.497505
Blood carnitine	rs1466788	0.98 (0.91 - 1.05)	0.490413	0.98 (0.91 - 1.05)	0.545608
Blood carnitine	rs419291	0.98 (0.91 - 1.05)	0.490413	0.98 (0.91 - 1.05)	0.556427
Blood carnitine	rs9842133	0.98 (0.91 - 1.05)	0.490413	0.98 (0.91 - 1.05)	0.580947
Blood carnitine	rs11620973	0.98 (0.91 - 1.05)	0.490413	0.98 (0.91 - 1.05)	0.581501
Blood carnitine	rs11183620	0.98 (0.91 - 1.05)	0.490413	0.98 (0.91 - 1.05)	0.601343
Blood carnitine	rs4860022	0.98 (0.91 - 1.05)	0.490413	0.98 (0.92 - 1.05)	0.617264
Blood carnitine	rs6862024	0.98 (0.91 - 1.05)	0.490413	0.98 (0.92 - 1.05)	0.62405
Blood carnitine	rs2396004	0.98 (0.91 - 1.05)	0.490413	0.98 (0.92 - 1.06)	0.645468
Blood carnitine	rs6479648	0.98 (0.91 - 1.05)	0.490413	0.99 (0.92 - 1.07)	0.8782
Body fat percentage	rs11642015	1.07 (0.96 - 1.19)	0.244577	1.08 (0.97 - 1.21)	0.165873
Body fat percentage	rs7124681	1.07 (0.96 - 1.19)	0.244577	1.08 (0.97 - 1.21)	0.173299
Body fat percentage	rs713586	1.07 (0.96 - 1.19)	0.244577	1.08 (0.97 - 1.21)	0.17757
Body fat percentage	rs9320823	1.07 (0.96 - 1.19)	0.244577	1.08 (0.97 - 1.21)	0.181709
Body fat percentage	rs6717858	1.07 (0.96 - 1.19)	0.244577	1.08 (0.96 - 1.21)	0.186784
Body fat percentage	rs6545714	1.07 (0.96 - 1.19)	0.244577	1.08 (0.96 - 1.20)	0.191259
Body fat percentage	rs10423928	1.07 (0.96 - 1.19)	0.244577	1.08 (0.96 - 1.20)	0.192494
Body fat percentage	rs7020	1.07 (0.96 - 1.19)	0.244577	1.08 (0.96 - 1.20)	0.195509
Body fat percentage	rs539515	1.07 (0.96 - 1.19)	0.244577	1.08 (0.96 - 1.20)	0.195948
Body fat percentage	rs76040172	1.07 (0.96 - 1.19)	0.244577	1.08 (0.96 - 1.20)	0.19759
Body fat percentage	rs72976986	1.07 (0.96 - 1.19)	0.244577	1.08 (0.96 - 1.20)	0.197924
Body fat percentage	rs7613261	1.07 (0.96 - 1.19)	0.244577	1.08 (0.96 - 1.20)	0.198426
Body fat percentage	rs1568489	1.07 (0.96 - 1.19)	0.244577	1.08 (0.96 - 1.20)	0.202001
Body fat percentage	rs2980240	1.07 (0.96 - 1.19)	0.244577	1.07 (0.96 - 1.20)	0.202822
Body fat percentage	rs7519259	1.07 (0.96 - 1.19)	0.244577	1.07 (0.96 - 1.20)	0.204341
Body fat percentage	rs1881505	1.07 (0.96 - 1.19)	0.244577	1.07 (0.96 - 1.20)	0.207048
Body fat percentage	rs6857	1.07 (0.96 - 1.19)	0.244577	1.07 (0.96 - 1.20)	0.207131
Body fat percentage	rs10499014	1.07 (0.96 - 1.19)	0.244577	1.07 (0.96 - 1.20)	0.207635
Body fat percentage	rs34483452	1.07 (0.96 - 1.19)	0.244577	1.07 (0.96 - 1.20)	0.208497
Body fat percentage	rs28893270	1.07 (0.96 - 1.19)	0.244577	1.07 (0.96 - 1.20)	0.209303
Body fat percentage	rs10259620	1.07 (0.96 - 1.19)	0.244577	1.07 (0.96 - 1.20)	0.20939
Body fat percentage	rs12339822	1.07 (0.96 - 1.19)	0.244577	1.07 (0.96 - 1.20)	0.21018
Body fat percentage	rs2943650	1.07 (0.96 - 1.19)	0.244577	1.07 (0.96 - 1.20)	0.210858
Body fat percentage	rs78801969	1.07 (0.96 - 1.19)	0.244577	1.07 (0.96 - 1.20)	0.210922
Body fat percentage	rs4790841	1.07 (0.96 - 1.19)	0.244577	1.07 (0.96 - 1.20)	0.211884
Body fat percentage	rs7982447	1.07 (0.96 - 1.19)	0.244577	1.07 (0.96 - 1.20)	0.212095
Body fat percentage	rs1324088	1.07 (0.96 - 1.19)	0.244577	1.07 (0.96 - 1.20)	0.212705
Body fat percentage	rs10954772	1.07 (0.96 - 1.19)	0.244577	1.07 (0.96 - 1.20)	0.212717
Body fat percentage	rs62477684	1.07 (0.96 - 1.19)	0.244577	1.07 (0.96 - 1.20)	0.213647
Body fat percentage	rs12477385	1.07 (0.96 - 1.19)	0.244577	1.07 (0.96 - 1.20)	0.213739
Body fat percentage	rs1893659	1.07 (0.96 - 1.19)	0.244577	1.07 (0.96 - 1.20)	0.21398
Body fat percentage	rs1891215	1.07 (0.96 - 1.19)	0.244577	1.07 (0.96 - 1.20)	0.214219
Body fat percentage	rs1491592	1.07 (0.96 - 1.19)	0.244577	1.07 (0.96 - 1.20)	0.214237
Body fat percentage	rs2318543	1.07 (0.96 - 1.19)	0.244577	1.07 (0.96 - 1.20)	0.214831
Body fat percentage	rs4549685	1.07 (0.96 - 1.19)	0.244577	1.07 (0.96 - 1.20)	0.215555
Body fat percentage	rs11742930	1.07 (0.96 - 1.19)	0.244577	1.07 (0.96 - 1.20)	0.215858
Body fat percentage	rs9902386	1.07 (0.96 - 1.19)	0.244577	1.07 (0.96 - 1.20)	0.216011
Body fat percentage	rs16940859	1.07 (0.96 - 1.19)	0.244577	1.07 (0.96 - 1.20)	0.216499
Body fat percentage	rs6739303	1.07 (0.96 - 1.19)	0.244577	1.07 (0.96 - 1.20)	0.217518
Body fat percentage	rs10510025	1.07 (0.96 - 1.19)	0.244577	1.07 (0.96 - 1.20)	0.218344
Body fat percentage	rs7591494	1.07 (0.96 - 1.19)	0.244577	1.07 (0.96 - 1.20)	0.218448
Body fat percentage	rs2798297	1.07 (0.96 - 1.19)	0.244577	1.07 (0.96 - 1.20)	0.218476
Body fat percentage	rs3803286	1.07 (0.96 - 1.19)	0.244577	1.07 (0.96 - 1.20)	0.21891
Body fat percentage	rs4547132	1.07 (0.96 - 1.19)	0.244577	1.07 (0.96 - 1.20)	0.218912
Body fat percentage	rs241459	1.07 (0.96 - 1.19)	0.244577	1.07 (0.96 - 1.20)	0.21899
Body fat percentage	rs17115183	1.07 (0.96 - 1.19)	0.244577	1.07 (0.96 - 1.20)	0.219053
Body fat percentage	rs1414506	1.07 (0.96 - 1.19)	0.244577	1.07 (0.96 - 1.20)	0.219285
Body fat percentage	rs4690324	1.07 (0.96 - 1.19)	0.244577	1.07 (0.96 - 1.20)	0.219308
Body fat percentage	rs7649970	1.07 (0.96 - 1.19)	0.244577	1.07 (0.96 - 1.20)	0.219767
Body fat percentage	rs12679106	1.07 (0.96 - 1.19)	0.244577	1.07 (0.96 - 1.20)	0.220109
Body fat percentage	rs12568522	1.07 (0.96 - 1.19)	0.244577	1.07 (0.96 - 1.20)	0.220372
Body fat percentage	rs477895	1.07 (0.96 - 1.19)	0.244577	1.07 (0.96 - 1.20)	0.220578
Body fat percentage	rs7135617	1.07 (0.96 - 1.19)	0.244577	1.07 (0.96 - 1.20)	0.22116
Body fat percentage	rs35882248	1.07 (0.96 - 1.19)	0.244577	1.07 (0.96 - 1.20)	0.221657
Body fat percentage	rs2243928	1.07 (0.96 - 1.19)	0.244577	1.07 (0.96 - 1.20)	0.222199
Body fat percentage	rs10791109	1.07 (0.96 - 1.19)	0.244577	1.07 (0.96 - 1.20)	0.222238
Body fat percentage	rs7442885	1.07 (0.96 - 1.19)	0.244577	1.07 (0.96 - 1.20)	0.222496
Body fat percentage	rs12619178	1.07 (0.96 - 1.19)	0.244577	1.07 (0.96 - 1.20)	0.222619
Body fat percentage	rs1538742	1.07 (0.96 - 1.19)	0.244577	1.07 (0.96 - 1.20)	0.222816
Body fat percentage	rs7953	1.07 (0.96 - 1.19)	0.244577	1.07 (0.96 - 1.20)	0.223366
Body fat percentage	rs6792984	1.07 (0.96 - 1.19)	0.244577	1.07 (0.96 - 1.20)	0.223496
Body fat percentage	rs2124499	1.07 (0.96 - 1.19)	0.244577	1.07 (0.96 - 1.20)	0.223527
Body fat percentage	rs9425633	1.07 (0.96 - 1.19)	0.244577	1.07 (0.96 - 1.20)	0.223871
Body fat percentage	rs6021948	1.07 (0.96 - 1.19)	0.244577	1.07 (0.96 - 1.20)	0.223975
Body fat percentage	rs7959140	1.07 (0.96 - 1.19)	0.244577	1.07 (0.96 - 1.20)	0.224012
Body fat percentage	rs116399833	1.07 (0.96 - 1.19)	0.244577	1.07 (0.96 - 1.20)	0.224183
Body fat percentage	rs2192527	1.07 (0.96 - 1.19)	0.244577	1.07 (0.96 - 1.20)	0.224236
Body fat percentage	rs2306937	1.07 (0.96 - 1.19)	0.244577	1.07 (0.96 - 1.20)	0.224802
Body fat percentage	rs217672	1.07 (0.96 - 1.19)	0.244577	1.07 (0.96 - 1.20)	0.225126
Body fat percentage	rs704061	1.07 (0.96 - 1.19)	0.244577	1.07 (0.96 - 1.20)	0.225154
Body fat percentage	rs13174863	1.07 (0.96 - 1.19)	0.244577	1.07 (0.96 - 1.20)	0.225171
Body fat percentage	rs141403828	1.07 (0.96 - 1.19)	0.244577	1.07 (0.96 - 1.20)	0.22556
Body fat percentage	rs11866219	1.07 (0.96 - 1.19)	0.244577	1.07 (0.96 - 1.20)	0.225854
Body fat percentage	rs7503604	1.07 (0.96 - 1.19)	0.244577	1.07 (0.96 - 1.20)	0.226031
Body fat percentage	rs9659073	1.07 (0.96 - 1.19)	0.244577	1.07 (0.96 - 1.20)	0.226141
Body fat percentage	rs145350287	1.07 (0.96 - 1.19)	0.244577	1.07 (0.96 - 1.20)	0.226214
Body fat percentage	rs7412	1.07 (0.96 - 1.19)	0.244577	1.07 (0.96 - 1.20)	0.226381
Body fat percentage	rs1478804	1.07 (0.96 - 1.19)	0.244577	1.07 (0.96 - 1.20)	0.226601
Body fat percentage	rs2855818	1.07 (0.96 - 1.19)	0.244577	1.07 (0.96 - 1.20)	0.226739
Body fat percentage	rs28483178	1.07 (0.96 - 1.19)	0.244577	1.07 (0.96 - 1.20)	0.227058
Body fat percentage	rs314279	1.07 (0.96 - 1.19)	0.244577	1.07 (0.96 - 1.20)	0.227133
Body fat percentage	rs7571753	1.07 (0.96 - 1.19)	0.244577	1.07 (0.96 - 1.20)	0.227345
Body fat percentage	rs2289379	1.07 (0.96 - 1.19)	0.244577	1.07 (0.96 - 1.20)	0.227947
Body fat percentage	rs4148866	1.07 (0.96 - 1.19)	0.244577	1.07 (0.96 - 1.20)	0.22812
Body fat percentage	rs76095247	1.07 (0.96 - 1.19)	0.244577	1.07 (0.96 - 1.20)	0.228137
Body fat percentage	rs3766823	1.07 (0.96 - 1.19)	0.244577	1.07 (0.96 - 1.20)	0.228759
Body fat percentage	rs3764002	1.07 (0.96 - 1.19)	0.244577	1.07 (0.96 - 1.20)	0.228826
Body fat percentage	rs6893495	1.07 (0.96 - 1.19)	0.244577	1.07 (0.96 - 1.20)	0.22887
Body fat percentage	rs34220678	1.07 (0.96 - 1.19)	0.244577	1.07 (0.96 - 1.20)	0.229041
Body fat percentage	rs2112347	1.07 (0.96 - 1.19)	0.244577	1.07 (0.96 - 1.20)	0.229362
Body fat percentage	rs34898535	1.07 (0.96 - 1.19)	0.244577	1.07 (0.96 - 1.20)	0.229594
Body fat percentage	rs10938397	1.07 (0.96 - 1.19)	0.244577	1.07 (0.96 - 1.20)	0.229741
Body fat percentage	rs6686901	1.07 (0.96 - 1.19)	0.244577	1.07 (0.96 - 1.20)	0.229762
Body fat percentage	rs11150745	1.07 (0.96 - 1.19)	0.244577	1.07 (0.96 - 1.20)	0.230003
Body fat percentage	rs9788550	1.07 (0.96 - 1.19)	0.244577	1.07 (0.96 - 1.20)	0.230379
Body fat percentage	rs1653892	1.07 (0.96 - 1.19)	0.244577	1.07 (0.96 - 1.20)	0.230849
Body fat percentage	rs11790018	1.07 (0.96 - 1.19)	0.244577	1.07 (0.96 - 1.20)	0.231041
Body fat percentage	rs10514641	1.07 (0.96 - 1.19)	0.244577	1.07 (0.96 - 1.20)	0.231624
Body fat percentage	rs35644221	1.07 (0.96 - 1.19)	0.244577	1.07 (0.96 - 1.20)	0.231753
Body fat percentage	rs12550674	1.07 (0.96 - 1.19)	0.244577	1.07 (0.96 - 1.20)	0.231805
Body fat percentage	rs1296328	1.07 (0.96 - 1.19)	0.244577	1.07 (0.96 - 1.20)	0.231819
Body fat percentage	rs7164727	1.07 (0.96 - 1.19)	0.244577	1.07 (0.96 - 1.20)	0.232101
Body fat percentage	rs7191938	1.07 (0.96 - 1.19)	0.244577	1.07 (0.96 - 1.20)	0.232143
Body fat percentage	rs4482463	1.07 (0.96 - 1.19)	0.244577	1.07 (0.96 - 1.20)	0.232247
Body fat percentage	rs4503172	1.07 (0.96 - 1.19)	0.244577	1.07 (0.96 - 1.20)	0.232388
Body fat percentage	rs116298073	1.07 (0.96 - 1.19)	0.244577	1.07 (0.96 - 1.20)	0.232713
Body fat percentage	rs2281819	1.07 (0.96 - 1.19)	0.244577	1.07 (0.96 - 1.20)	0.233091
Body fat percentage	rs9358912	1.07 (0.96 - 1.19)	0.244577	1.07 (0.96 - 1.20)	0.233185
Body fat percentage	rs75854315	1.07 (0.96 - 1.19)	0.244577	1.07 (0.96 - 1.20)	0.233194
Body fat percentage	rs35154152	1.07 (0.96 - 1.19)	0.244577	1.07 (0.96 - 1.20)	0.233514
Body fat percentage	rs16951304	1.07 (0.96 - 1.19)	0.244577	1.07 (0.96 - 1.20)	0.233554
Body fat percentage	rs10803762	1.07 (0.96 - 1.19)	0.244577	1.07 (0.96 - 1.20)	0.233636
Body fat percentage	rs116792274	1.07 (0.96 - 1.19)	0.244577	1.07 (0.96 - 1.20)	0.233715
Body fat percentage	rs1262557	1.07 (0.96 - 1.19)	0.244577	1.07 (0.96 - 1.20)	0.233816
Body fat percentage	rs10830566	1.07 (0.96 - 1.19)	0.244577	1.07 (0.96 - 1.20)	0.233887
Body fat percentage	rs76824303	1.07 (0.96 - 1.19)	0.244577	1.07 (0.96 - 1.20)	0.234029
Body fat percentage	rs1928185	1.07 (0.96 - 1.19)	0.244577	1.07 (0.96 - 1.20)	0.234052
Body fat percentage	rs8087074	1.07 (0.96 - 1.19)	0.244577	1.07 (0.96 - 1.20)	0.234233
Body fat percentage	rs4450871	1.07 (0.96 - 1.19)	0.244577	1.07 (0.96 - 1.20)	0.234297
Body fat percentage	rs7117842	1.07 (0.96 - 1.19)	0.244577	1.07 (0.96 - 1.20)	0.234552
Body fat percentage	rs4752182	1.07 (0.96 - 1.19)	0.244577	1.07 (0.96 - 1.20)	0.234663
Body fat percentage	rs825501	1.07 (0.96 - 1.19)	0.244577	1.07 (0.96 - 1.20)	0.234712
Body fat percentage	rs2439823	1.07 (0.96 - 1.19)	0.244577	1.07 (0.96 - 1.20)	0.234905
Body fat percentage	rs10278040	1.07 (0.96 - 1.19)	0.244577	1.07 (0.96 - 1.20)	0.234952
Body fat percentage	rs72820274	1.07 (0.96 - 1.19)	0.244577	1.07 (0.96 - 1.20)	0.235398
Body fat percentage	rs35761930	1.07 (0.96 - 1.19)	0.244577	1.07 (0.96 - 1.20)	0.235471
Body fat percentage	rs7094644	1.07 (0.96 - 1.19)	0.244577	1.07 (0.96 - 1.20)	0.235594
Body fat percentage	rs73021485	1.07 (0.96 - 1.19)	0.244577	1.07 (0.96 - 1.20)	0.235709
Body fat percentage	rs12901071	1.07 (0.96 - 1.19)	0.244577	1.07 (0.96 - 1.20)	0.236016
Body fat percentage	rs40071	1.07 (0.96 - 1.19)	0.244577	1.07 (0.96 - 1.20)	0.236201
Body fat percentage	rs17296856	1.07 (0.96 - 1.19)	0.244577	1.07 (0.96 - 1.20)	0.236324
Body fat percentage	rs10172196	1.07 (0.96 - 1.19)	0.244577	1.07 (0.96 - 1.20)	0.236413
Body fat percentage	rs245775	1.07 (0.96 - 1.19)	0.244577	1.07 (0.96 - 1.20)	0.236489
Body fat percentage	rs9948863	1.07 (0.96 - 1.19)	0.244577	1.07 (0.96 - 1.20)	0.236665
Body fat percentage	rs6688826	1.07 (0.96 - 1.19)	0.244577	1.07 (0.96 - 1.20)	0.236704
Body fat percentage	rs11782341	1.07 (0.96 - 1.19)	0.244577	1.07 (0.96 - 1.20)	0.236976
Body fat percentage	rs12477088	1.07 (0.96 - 1.19)	0.244577	1.07 (0.96 - 1.20)	0.237133
Body fat percentage	rs4642249	1.07 (0.96 - 1.19)	0.244577	1.07 (0.96 - 1.20)	0.23746
Body fat percentage	rs809955	1.07 (0.96 - 1.19)	0.244577	1.07 (0.96 - 1.20)	0.237518
Body fat percentage	rs6847975	1.07 (0.96 - 1.19)	0.244577	1.07 (0.96 - 1.20)	0.23757
Body fat percentage	rs4549080	1.07 (0.96 - 1.19)	0.244577	1.07 (0.96 - 1.20)	0.23796
Body fat percentage	rs34966008	1.07 (0.96 - 1.19)	0.244577	1.07 (0.96 - 1.20)	0.23837
Body fat percentage	rs815611	1.07 (0.96 - 1.19)	0.244577	1.07 (0.96 - 1.19)	0.238513
Body fat percentage	rs7238896	1.07 (0.96 - 1.19)	0.244577	1.07 (0.96 - 1.19)	0.238529
Body fat percentage	rs7570258	1.07 (0.96 - 1.19)	0.244577	1.07 (0.96 - 1.19)	0.238599
Body fat percentage	rs72959041	1.07 (0.96 - 1.19)	0.244577	1.07 (0.96 - 1.19)	0.238707
Body fat percentage	rs12923476	1.07 (0.96 - 1.19)	0.244577	1.07 (0.96 - 1.20)	0.238729
Body fat percentage	rs3847072	1.07 (0.96 - 1.19)	0.244577	1.07 (0.96 - 1.19)	0.239042
Body fat percentage	rs11030016	1.07 (0.96 - 1.19)	0.244577	1.07 (0.96 - 1.19)	0.239186
Body fat percentage	rs6977416	1.07 (0.96 - 1.19)	0.244577	1.07 (0.96 - 1.19)	0.239212
Body fat percentage	rs12127506	1.07 (0.96 - 1.19)	0.244577	1.07 (0.96 - 1.19)	0.239262
Body fat percentage	rs11113445	1.07 (0.96 - 1.19)	0.244577	1.07 (0.96 - 1.19)	0.239304
Body fat percentage	rs2242449	1.07 (0.96 - 1.19)	0.244577	1.07 (0.96 - 1.19)	0.239326
Body fat percentage	rs3810291	1.07 (0.96 - 1.19)	0.244577	1.07 (0.96 - 1.19)	0.239598
Body fat percentage	rs8042404	1.07 (0.96 - 1.19)	0.244577	1.07 (0.96 - 1.19)	0.239643
Body fat percentage	rs4727630	1.07 (0.96 - 1.19)	0.244577	1.07 (0.96 - 1.19)	0.239687
Body fat percentage	rs9522279	1.07 (0.96 - 1.19)	0.244577	1.07 (0.96 - 1.19)	0.239758
Body fat percentage	rs1038088	1.07 (0.96 - 1.19)	0.244577	1.07 (0.96 - 1.19)	0.239895
Body fat percentage	rs62104477	1.07 (0.96 - 1.19)	0.244577	1.07 (0.96 - 1.19)	0.240103
Body fat percentage	rs7700107	1.07 (0.96 - 1.19)	0.244577	1.07 (0.96 - 1.19)	0.24016
Body fat percentage	rs3796658	1.07 (0.96 - 1.19)	0.244577	1.07 (0.96 - 1.19)	0.240177
Body fat percentage	rs41310284	1.07 (0.96 - 1.19)	0.244577	1.07 (0.96 - 1.19)	0.240191
Body fat percentage	rs2914231	1.07 (0.96 - 1.19)	0.244577	1.07 (0.96 - 1.19)	0.240338
Body fat percentage	rs62285233	1.07 (0.96 - 1.19)	0.244577	1.07 (0.96 - 1.19)	0.240525
Body fat percentage	rs4238585	1.07 (0.96 - 1.19)	0.244577	1.07 (0.96 - 1.19)	0.240589
Body fat percentage	rs7692075	1.07 (0.96 - 1.19)	0.244577	1.07 (0.96 - 1.19)	0.240755
Body fat percentage	rs11119364	1.07 (0.96 - 1.19)	0.244577	1.07 (0.96 - 1.19)	0.241194
Body fat percentage	rs7139583	1.07 (0.96 - 1.19)	0.244577	1.07 (0.96 - 1.19)	0.241332
Body fat percentage	rs1218822	1.07 (0.96 - 1.19)	0.244577	1.07 (0.96 - 1.19)	0.24145
Body fat percentage	rs2002023	1.07 (0.96 - 1.19)	0.244577	1.07 (0.96 - 1.19)	0.241457
Body fat percentage	rs57292329	1.07 (0.96 - 1.19)	0.244577	1.07 (0.96 - 1.19)	0.2416
Body fat percentage	rs16934748	1.07 (0.96 - 1.19)	0.244577	1.07 (0.96 - 1.19)	0.24175
Body fat percentage	rs7774	1.07 (0.96 - 1.19)	0.244577	1.07 (0.96 - 1.19)	0.24197
Body fat percentage	rs113019802	1.07 (0.96 - 1.19)	0.244577	1.07 (0.96 - 1.19)	0.242127
Body fat percentage	rs3736896	1.07 (0.96 - 1.19)	0.244577	1.07 (0.96 - 1.19)	0.242204
Body fat percentage	rs1013293	1.07 (0.96 - 1.19)	0.244577	1.07 (0.96 - 1.19)	0.242306
Body fat percentage	rs17704028	1.07 (0.96 - 1.19)	0.244577	1.07 (0.96 - 1.19)	0.242834
Body fat percentage	rs58360798	1.07 (0.96 - 1.19)	0.244577	1.07 (0.96 - 1.19)	0.242866
Body fat percentage	rs35276127	1.07 (0.96 - 1.19)	0.244577	1.07 (0.96 - 1.19)	0.242887
Body fat percentage	rs2477534	1.07 (0.96 - 1.19)	0.244577	1.07 (0.96 - 1.19)	0.243161
Body fat percentage	rs4864201	1.07 (0.96 - 1.19)	0.244577	1.07 (0.96 - 1.19)	0.243429
Body fat percentage	rs7630228	1.07 (0.96 - 1.19)	0.244577	1.07 (0.96 - 1.19)	0.243448
Body fat percentage	rs57866767	1.07 (0.96 - 1.19)	0.244577	1.07 (0.96 - 1.19)	0.243743
Body fat percentage	rs1503526	1.07 (0.96 - 1.19)	0.244577	1.07 (0.96 - 1.19)	0.243795
Body fat percentage	rs2371767	1.07 (0.96 - 1.19)	0.244577	1.07 (0.96 - 1.19)	0.243836
Body fat percentage	rs301806	1.07 (0.96 - 1.19)	0.244577	1.07 (0.96 - 1.19)	0.244076
Body fat percentage	rs2172131	1.07 (0.96 - 1.19)	0.244577	1.07 (0.96 - 1.19)	0.244087
Body fat percentage	rs249612	1.07 (0.96 - 1.19)	0.244577	1.07 (0.96 - 1.19)	0.244188
Body fat percentage	rs4477562	1.07 (0.96 - 1.19)	0.244577	1.07 (0.96 - 1.19)	0.244232
Body fat percentage	rs73236524	1.07 (0.96 - 1.19)	0.244577	1.07 (0.96 - 1.19)	0.2445
Body fat percentage	rs117068593	1.07 (0.96 - 1.19)	0.244577	1.07 (0.96 - 1.19)	0.244723
Body fat percentage	rs4709745	1.07 (0.96 - 1.19)	0.244577	1.07 (0.96 - 1.19)	0.244859
Body fat percentage	rs11258438	1.07 (0.96 - 1.19)	0.244577	1.07 (0.96 - 1.19)	0.245242
Body fat percentage	rs117632017	1.07 (0.96 - 1.19)	0.244577	1.07 (0.96 - 1.19)	0.245546
Body fat percentage	rs34308737	1.07 (0.96 - 1.19)	0.244577	1.07 (0.96 - 1.19)	0.245572
Body fat percentage	rs10947793	1.07 (0.96 - 1.19)	0.244577	1.07 (0.96 - 1.19)	0.245673
Body fat percentage	rs1046080	1.07 (0.96 - 1.19)	0.244577	1.07 (0.96 - 1.19)	0.245923
Body fat percentage	rs11012732	1.07 (0.96 - 1.19)	0.244577	1.07 (0.96 - 1.19)	0.245926
Body fat percentage	rs13069856	1.07 (0.96 - 1.19)	0.244577	1.07 (0.96 - 1.19)	0.246037
Body fat percentage	rs2802774	1.07 (0.96 - 1.19)	0.244577	1.07 (0.96 - 1.19)	0.246141
Body fat percentage	rs6561937	1.07 (0.96 - 1.19)	0.244577	1.07 (0.96 - 1.19)	0.246594
Body fat percentage	rs62414900	1.07 (0.96 - 1.19)	0.244577	1.07 (0.96 - 1.19)	0.246652
Body fat percentage	rs1460940	1.07 (0.96 - 1.19)	0.244577	1.07 (0.96 - 1.19)	0.246992
Body fat percentage	rs1441264	1.07 (0.96 - 1.19)	0.244577	1.07 (0.96 - 1.19)	0.247869
Body fat percentage	rs10496731	1.07 (0.96 - 1.19)	0.244577	1.07 (0.96 - 1.19)	0.248055
Body fat percentage	rs11873305	1.07 (0.96 - 1.19)	0.244577	1.07 (0.96 - 1.19)	0.24826
Body fat percentage	rs11856579	1.07 (0.96 - 1.19)	0.244577	1.07 (0.96 - 1.19)	0.248384
Body fat percentage	rs3817428	1.07 (0.96 - 1.19)	0.244577	1.07 (0.96 - 1.19)	0.248474
Body fat percentage	rs586461	1.07 (0.96 - 1.19)	0.244577	1.07 (0.96 - 1.19)	0.248499
Body fat percentage	rs73041988	1.07 (0.96 - 1.19)	0.244577	1.07 (0.96 - 1.19)	0.248537
Body fat percentage	rs4785955	1.07 (0.96 - 1.19)	0.244577	1.07 (0.96 - 1.19)	0.248591
Body fat percentage	rs6888037	1.07 (0.96 - 1.19)	0.244577	1.07 (0.96 - 1.19)	0.248591
Body fat percentage	rs972283	1.07 (0.96 - 1.19)	0.244577	1.07 (0.96 - 1.19)	0.248651
Body fat percentage	rs10947510	1.07 (0.96 - 1.19)	0.244577	1.07 (0.96 - 1.19)	0.24899
Body fat percentage	rs2606228	1.07 (0.96 - 1.19)	0.244577	1.07 (0.96 - 1.19)	0.249154
Body fat percentage	rs61778068	1.07 (0.96 - 1.19)	0.244577	1.07 (0.96 - 1.19)	0.249226
Body fat percentage	rs13062093	1.07 (0.96 - 1.19)	0.244577	1.07 (0.96 - 1.19)	0.249283
Body fat percentage	rs11695700	1.07 (0.96 - 1.19)	0.244577	1.07 (0.96 - 1.19)	0.249827
Body fat percentage	rs2052607	1.07 (0.96 - 1.19)	0.244577	1.07 (0.96 - 1.19)	0.250026
Body fat percentage	rs7925100	1.07 (0.96 - 1.19)	0.244577	1.07 (0.96 - 1.19)	0.250054
Body fat percentage	rs36090025	1.07 (0.96 - 1.19)	0.244577	1.07 (0.96 - 1.19)	0.250259
Body fat percentage	rs10848835	1.07 (0.96 - 1.19)	0.244577	1.07 (0.96 - 1.19)	0.250323
Body fat percentage	rs2043016	1.07 (0.96 - 1.19)	0.244577	1.07 (0.96 - 1.19)	0.250425
Body fat percentage	rs11603783	1.07 (0.96 - 1.19)	0.244577	1.07 (0.96 - 1.19)	0.250479
Body fat percentage	rs1783541	1.07 (0.96 - 1.19)	0.244577	1.07 (0.95 - 1.19)	0.250811
Body fat percentage	rs78265103	1.07 (0.96 - 1.19)	0.244577	1.07 (0.95 - 1.19)	0.250829
Body fat percentage	rs34769775	1.07 (0.96 - 1.19)	0.244577	1.07 (0.95 - 1.19)	0.251477
Body fat percentage	rs114295766	1.07 (0.96 - 1.19)	0.244577	1.07 (0.95 - 1.19)	0.251714
Body fat percentage	rs9551991	1.07 (0.96 - 1.19)	0.244577	1.07 (0.95 - 1.19)	0.251787
Body fat percentage	rs79869125	1.07 (0.96 - 1.19)	0.244577	1.07 (0.95 - 1.19)	0.251931
Body fat percentage	rs4759318	1.07 (0.96 - 1.19)	0.244577	1.07 (0.95 - 1.19)	0.252735
Body fat percentage	rs12072739	1.07 (0.96 - 1.19)	0.244577	1.07 (0.95 - 1.19)	0.252748
Body fat percentage	rs113230003	1.07 (0.96 - 1.19)	0.244577	1.07 (0.95 - 1.19)	0.252921
Body fat percentage	rs35557355	1.07 (0.96 - 1.19)	0.244577	1.07 (0.95 - 1.19)	0.253206
Body fat percentage	rs10100245	1.07 (0.96 - 1.19)	0.244577	1.07 (0.95 - 1.19)	0.25332
Body fat percentage	rs11685627	1.07 (0.96 - 1.19)	0.244577	1.07 (0.95 - 1.19)	0.253658
Body fat percentage	rs13109830	1.07 (0.96 - 1.19)	0.244577	1.07 (0.95 - 1.19)	0.253732
Body fat percentage	rs34580448	1.07 (0.96 - 1.19)	0.244577	1.07 (0.95 - 1.19)	0.253757
Body fat percentage	rs3826226	1.07 (0.96 - 1.19)	0.244577	1.07 (0.95 - 1.19)	0.253816
Body fat percentage	rs55714539	1.07 (0.96 - 1.19)	0.244577	1.07 (0.95 - 1.19)	0.254252
Body fat percentage	rs879620	1.07 (0.96 - 1.19)	0.244577	1.07 (0.95 - 1.19)	0.254777
Body fat percentage	rs1535274	1.07 (0.96 - 1.19)	0.244577	1.07 (0.95 - 1.19)	0.255273
Body fat percentage	rs33503	1.07 (0.96 - 1.19)	0.244577	1.07 (0.95 - 1.19)	0.255575
Body fat percentage	rs4619804	1.07 (0.96 - 1.19)	0.244577	1.07 (0.95 - 1.19)	0.255596
Body fat percentage	rs157845	1.07 (0.96 - 1.19)	0.244577	1.07 (0.95 - 1.19)	0.255616
Body fat percentage	rs1322998	1.07 (0.96 - 1.19)	0.244577	1.07 (0.95 - 1.19)	0.255654
Body fat percentage	rs61975142	1.07 (0.96 - 1.19)	0.244577	1.07 (0.95 - 1.19)	0.256003
Body fat percentage	rs1322842	1.07 (0.96 - 1.19)	0.244577	1.07 (0.95 - 1.19)	0.256082
Body fat percentage	rs114052060	1.07 (0.96 - 1.19)	0.244577	1.07 (0.95 - 1.19)	0.256298
Body fat percentage	rs1701820	1.07 (0.96 - 1.19)	0.244577	1.07 (0.95 - 1.19)	0.256333
Body fat percentage	rs17024393	1.07 (0.96 - 1.19)	0.244577	1.07 (0.95 - 1.19)	0.256485
Body fat percentage	rs35060985	1.07 (0.96 - 1.19)	0.244577	1.07 (0.95 - 1.19)	0.256495
Body fat percentage	rs7027304	1.07 (0.96 - 1.19)	0.244577	1.07 (0.95 - 1.19)	0.256535
Body fat percentage	rs878206	1.07 (0.96 - 1.19)	0.244577	1.07 (0.95 - 1.19)	0.256572
Body fat percentage	rs11781222	1.07 (0.96 - 1.19)	0.244577	1.07 (0.95 - 1.19)	0.256797
Body fat percentage	rs2398861	1.07 (0.96 - 1.19)	0.244577	1.07 (0.95 - 1.19)	0.256827
Body fat percentage	rs6575340	1.07 (0.96 - 1.19)	0.244577	1.07 (0.95 - 1.19)	0.257042
Body fat percentage	rs2665856	1.07 (0.96 - 1.19)	0.244577	1.07 (0.95 - 1.19)	0.257091
Body fat percentage	rs56399737	1.07 (0.96 - 1.19)	0.244577	1.07 (0.95 - 1.19)	0.257218
Body fat percentage	rs10758031	1.07 (0.96 - 1.19)	0.244577	1.07 (0.95 - 1.19)	0.257294
Body fat percentage	rs2239647	1.07 (0.96 - 1.19)	0.244577	1.07 (0.95 - 1.19)	0.257425
Body fat percentage	rs6927268	1.07 (0.96 - 1.19)	0.244577	1.07 (0.95 - 1.19)	0.257445
Body fat percentage	rs62037365	1.07 (0.96 - 1.19)	0.244577	1.07 (0.95 - 1.19)	0.257819
Body fat percentage	rs4657796	1.07 (0.96 - 1.19)	0.244577	1.07 (0.95 - 1.19)	0.257897
Body fat percentage	rs4402589	1.07 (0.96 - 1.19)	0.244577	1.07 (0.95 - 1.19)	0.25817
Body fat percentage	rs7200589	1.07 (0.96 - 1.19)	0.244577	1.07 (0.95 - 1.19)	0.258502
Body fat percentage	rs2954033	1.07 (0.96 - 1.19)	0.244577	1.07 (0.95 - 1.19)	0.25857
Body fat percentage	rs72917533	1.07 (0.96 - 1.19)	0.244577	1.07 (0.95 - 1.19)	0.258572
Body fat percentage	rs1609906	1.07 (0.96 - 1.19)	0.244577	1.07 (0.95 - 1.19)	0.259126
Body fat percentage	rs1182143	1.07 (0.96 - 1.19)	0.244577	1.07 (0.95 - 1.19)	0.259195
Body fat percentage	rs4284389	1.07 (0.96 - 1.19)	0.244577	1.07 (0.95 - 1.19)	0.259283
Body fat percentage	rs597309	1.07 (0.96 - 1.19)	0.244577	1.07 (0.95 - 1.19)	0.259284
Body fat percentage	rs4722398	1.07 (0.96 - 1.19)	0.244577	1.07 (0.95 - 1.19)	0.259328
Body fat percentage	rs1928496	1.07 (0.96 - 1.19)	0.244577	1.07 (0.95 - 1.19)	0.259499
Body fat percentage	rs2984618	1.07 (0.96 - 1.19)	0.244577	1.07 (0.95 - 1.19)	0.259584
Body fat percentage	rs7498798	1.07 (0.96 - 1.19)	0.244577	1.07 (0.95 - 1.19)	0.259764
Body fat percentage	rs7159203	1.07 (0.96 - 1.19)	0.244577	1.07 (0.95 - 1.19)	0.259806
Body fat percentage	rs10774018	1.07 (0.96 - 1.19)	0.244577	1.07 (0.95 - 1.19)	0.259864
Body fat percentage	rs6861649	1.07 (0.96 - 1.19)	0.244577	1.07 (0.95 - 1.19)	0.259879
Body fat percentage	rs591939	1.07 (0.96 - 1.19)	0.244577	1.07 (0.95 - 1.19)	0.260111
Body fat percentage	rs4976033	1.07 (0.96 - 1.19)	0.244577	1.07 (0.95 - 1.19)	0.260396
Body fat percentage	rs72755233	1.07 (0.96 - 1.19)	0.244577	1.07 (0.95 - 1.19)	0.260412
Body fat percentage	rs2455821	1.07 (0.96 - 1.19)	0.244577	1.07 (0.95 - 1.19)	0.260815
Body fat percentage	rs12622267	1.07 (0.96 - 1.19)	0.244577	1.07 (0.95 - 1.19)	0.261501
Body fat percentage	rs56803094	1.07 (0.96 - 1.19)	0.244577	1.07 (0.95 - 1.19)	0.261526
Body fat percentage	rs6875585	1.07 (0.96 - 1.19)	0.244577	1.07 (0.95 - 1.19)	0.261577
Body fat percentage	rs2660241	1.07 (0.96 - 1.19)	0.244577	1.07 (0.95 - 1.19)	0.261862
Body fat percentage	rs62277722	1.07 (0.96 - 1.19)	0.244577	1.07 (0.95 - 1.19)	0.261904
Body fat percentage	rs9906944	1.07 (0.96 - 1.19)	0.244577	1.07 (0.95 - 1.19)	0.26278
Body fat percentage	rs11786089	1.07 (0.96 - 1.19)	0.244577	1.07 (0.95 - 1.19)	0.262905
Body fat percentage	rs68169458	1.07 (0.96 - 1.19)	0.244577	1.07 (0.95 - 1.19)	0.262991
Body fat percentage	rs11943456	1.07 (0.96 - 1.19)	0.244577	1.07 (0.95 - 1.19)	0.263448
Body fat percentage	rs9747171	1.07 (0.96 - 1.19)	0.244577	1.07 (0.95 - 1.19)	0.263502
Body fat percentage	rs254024	1.07 (0.96 - 1.19)	0.244577	1.07 (0.95 - 1.19)	0.264417
Body fat percentage	rs17265513	1.07 (0.96 - 1.19)	0.244577	1.07 (0.95 - 1.19)	0.264653
Body fat percentage	rs10854853	1.07 (0.96 - 1.19)	0.244577	1.07 (0.95 - 1.19)	0.264851
Body fat percentage	rs479018	1.07 (0.96 - 1.19)	0.244577	1.07 (0.95 - 1.19)	0.264966
Body fat percentage	rs11594905	1.07 (0.96 - 1.19)	0.244577	1.07 (0.95 - 1.19)	0.265105
Body fat percentage	rs2436772	1.07 (0.96 - 1.19)	0.244577	1.07 (0.95 - 1.19)	0.265245
Body fat percentage	rs55637757	1.07 (0.96 - 1.19)	0.244577	1.07 (0.95 - 1.19)	0.265478
Body fat percentage	rs79921461	1.07 (0.96 - 1.19)	0.244577	1.07 (0.95 - 1.19)	0.265894
Body fat percentage	rs73213501	1.07 (0.96 - 1.19)	0.244577	1.07 (0.95 - 1.19)	0.26633
Body fat percentage	rs67807996	1.07 (0.96 - 1.19)	0.244577	1.07 (0.95 - 1.19)	0.266409
Body fat percentage	rs9358657	1.07 (0.96 - 1.19)	0.244577	1.07 (0.95 - 1.19)	0.266717
Body fat percentage	rs1486921	1.07 (0.96 - 1.19)	0.244577	1.06 (0.95 - 1.19)	0.26751
Body fat percentage	rs75846784	1.07 (0.96 - 1.19)	0.244577	1.06 (0.95 - 1.19)	0.268266
Body fat percentage	rs12124126	1.07 (0.96 - 1.19)	0.244577	1.06 (0.95 - 1.19)	0.268392
Body fat percentage	rs9471333	1.07 (0.96 - 1.19)	0.244577	1.06 (0.95 - 1.19)	0.26915
Body fat percentage	rs4502882	1.07 (0.96 - 1.19)	0.244577	1.06 (0.95 - 1.19)	0.269204
Body fat percentage	rs10732335	1.07 (0.96 - 1.19)	0.244577	1.06 (0.95 - 1.19)	0.269208
Body fat percentage	rs815163	1.07 (0.96 - 1.19)	0.244577	1.06 (0.95 - 1.19)	0.269292
Body fat percentage	rs1335055	1.07 (0.96 - 1.19)	0.244577	1.06 (0.95 - 1.19)	0.269293
Body fat percentage	rs10999460	1.07 (0.96 - 1.19)	0.244577	1.06 (0.95 - 1.19)	0.269504
Body fat percentage	rs56288810	1.07 (0.96 - 1.19)	0.244577	1.06 (0.95 - 1.19)	0.269927
Body fat percentage	rs12218858	1.07 (0.96 - 1.19)	0.244577	1.06 (0.95 - 1.19)	0.270342
Body fat percentage	rs12370302	1.07 (0.96 - 1.19)	0.244577	1.06 (0.95 - 1.19)	0.27039
Body fat percentage	rs34417222	1.07 (0.96 - 1.19)	0.244577	1.06 (0.95 - 1.19)	0.270434
Body fat percentage	rs9803921	1.07 (0.96 - 1.19)	0.244577	1.06 (0.95 - 1.19)	0.271398
Body fat percentage	rs34811474	1.07 (0.96 - 1.19)	0.244577	1.06 (0.95 - 1.19)	0.271487
Body fat percentage	rs9394307	1.07 (0.96 - 1.19)	0.244577	1.06 (0.95 - 1.19)	0.271755
Body fat percentage	rs2678204	1.07 (0.96 - 1.19)	0.244577	1.06 (0.95 - 1.19)	0.271763
Body fat percentage	rs1861410	1.07 (0.96 - 1.19)	0.244577	1.06 (0.95 - 1.19)	0.272399
Body fat percentage	rs4718964	1.07 (0.96 - 1.19)	0.244577	1.06 (0.95 - 1.19)	0.27242
Body fat percentage	rs12702528	1.07 (0.96 - 1.19)	0.244577	1.06 (0.95 - 1.19)	0.272498
Body fat percentage	rs56226325	1.07 (0.96 - 1.19)	0.244577	1.06 (0.95 - 1.19)	0.272591
Body fat percentage	rs2038646	1.07 (0.96 - 1.19)	0.244577	1.06 (0.95 - 1.19)	0.274441
Body fat percentage	rs61888762	1.07 (0.96 - 1.19)	0.244577	1.06 (0.95 - 1.19)	0.274849
Body fat percentage	rs7133378	1.07 (0.96 - 1.19)	0.244577	1.06 (0.95 - 1.19)	0.275388
Body fat percentage	rs7601895	1.07 (0.96 - 1.19)	0.244577	1.06 (0.95 - 1.19)	0.275436
Body fat percentage	rs11810577	1.07 (0.96 - 1.19)	0.244577	1.06 (0.95 - 1.19)	0.275455
Body fat percentage	rs28726372	1.07 (0.96 - 1.19)	0.244577	1.06 (0.95 - 1.19)	0.275692
Body fat percentage	rs6948959	1.07 (0.96 - 1.19)	0.244577	1.06 (0.95 - 1.19)	0.275692
Body fat percentage	rs1415475	1.07 (0.96 - 1.19)	0.244577	1.06 (0.95 - 1.19)	0.275762
Body fat percentage	rs4547574	1.07 (0.96 - 1.19)	0.244577	1.06 (0.95 - 1.19)	0.276088
Body fat percentage	rs34356467	1.07 (0.96 - 1.19)	0.244577	1.06 (0.95 - 1.19)	0.276194
Body fat percentage	rs79478789	1.07 (0.96 - 1.19)	0.244577	1.06 (0.95 - 1.19)	0.276772
Body fat percentage	rs7498044	1.07 (0.96 - 1.19)	0.244577	1.06 (0.95 - 1.19)	0.277566
Body fat percentage	rs10756798	1.07 (0.96 - 1.19)	0.244577	1.06 (0.95 - 1.19)	0.277978
Body fat percentage	rs1731260	1.07 (0.96 - 1.19)	0.244577	1.06 (0.95 - 1.19)	0.278162
Body fat percentage	rs12037698	1.07 (0.96 - 1.19)	0.244577	1.06 (0.95 - 1.19)	0.27853
Body fat percentage	rs11852419	1.07 (0.96 - 1.19)	0.244577	1.06 (0.95 - 1.19)	0.279579
Body fat percentage	rs11042030	1.07 (0.96 - 1.19)	0.244577	1.06 (0.95 - 1.19)	0.279937
Body fat percentage	rs11857221	1.07 (0.96 - 1.19)	0.244577	1.06 (0.95 - 1.19)	0.279983
Body fat percentage	rs10766077	1.07 (0.96 - 1.19)	0.244577	1.06 (0.95 - 1.19)	0.281691
Body fat percentage	rs17770336	1.07 (0.96 - 1.19)	0.244577	1.06 (0.95 - 1.19)	0.281699
Body fat percentage	rs2042864	1.07 (0.96 - 1.19)	0.244577	1.06 (0.95 - 1.19)	0.282297
Body fat percentage	rs9865173	1.07 (0.96 - 1.19)	0.244577	1.06 (0.95 - 1.19)	0.282608
Body fat percentage	rs12890931	1.07 (0.96 - 1.19)	0.244577	1.06 (0.95 - 1.19)	0.282894
Body fat percentage	rs62261725	1.07 (0.96 - 1.19)	0.244577	1.06 (0.95 - 1.19)	0.284601
Body fat percentage	rs13135092	1.07 (0.96 - 1.19)	0.244577	1.06 (0.95 - 1.19)	0.286448
Body fat percentage	rs28434748	1.07 (0.96 - 1.19)	0.244577	1.06 (0.95 - 1.19)	0.286699
Body fat percentage	rs147730268	1.07 (0.96 - 1.19)	0.244577	1.06 (0.95 - 1.19)	0.28682
Body fat percentage	rs4876611	1.07 (0.96 - 1.19)	0.244577	1.06 (0.95 - 1.19)	0.288758
Body fat percentage	rs71658797	1.07 (0.96 - 1.19)	0.244577	1.06 (0.95 - 1.19)	0.289909
Body fat percentage	rs35128308	1.07 (0.96 - 1.19)	0.244577	1.06 (0.95 - 1.19)	0.290012
Body fat percentage	rs7046483	1.07 (0.96 - 1.19)	0.244577	1.06 (0.95 - 1.19)	0.292138
Body fat percentage	rs8112818	1.07 (0.96 - 1.19)	0.244577	1.06 (0.95 - 1.19)	0.292234
Body fat percentage	rs2370982	1.07 (0.96 - 1.19)	0.244577	1.06 (0.95 - 1.19)	0.293066
Body fat percentage	rs7206608	1.07 (0.96 - 1.19)	0.244577	1.06 (0.95 - 1.19)	0.293941
Body fat percentage	rs538656	1.07 (0.96 - 1.19)	0.244577	1.06 (0.95 - 1.19)	0.29565
Body fat percentage	rs72995085	1.07 (0.96 - 1.19)	0.244577	1.06 (0.95 - 1.19)	0.299576
Body fat percentage	rs12367809	1.07 (0.96 - 1.19)	0.244577	1.06 (0.95 - 1.19)	0.301727
Body fat percentage	rs12616638	1.07 (0.96 - 1.19)	0.244577	1.06 (0.95 - 1.18)	0.303539
Body fat percentage	rs136309	1.07 (0.96 - 1.19)	0.244577	1.06 (0.95 - 1.18)	0.305522
Body fat percentage	rs62106258	1.07 (0.96 - 1.19)	0.244577	1.06 (0.95 - 1.18)	0.308282
Body fat percentage	rs6446187	1.07 (0.96 - 1.19)	0.244577	1.06 (0.95 - 1.18)	0.323655
Body fat percentage	rs80135947	1.07 (0.96 - 1.19)	0.244577	1.06 (0.95 - 1.18)	0.324344
Body fat percentage	rs208015	1.07 (0.96 - 1.19)	0.244577	1.06 (0.94 - 1.18)	0.341663
Body fat percentage	rs4821764	1.07 (0.96 - 1.19)	0.244577	1.05 (0.94 - 1.17)	0.400969
Body fat percentage	rs1056441	1.07 (0.96 - 1.19)	0.244577	1.05 (0.94 - 1.17)	0.407324
Body mass index	rs663129	0.96 (0.88 - 1.06)	0.436264	0.96 (0.87 - 1.05)	0.334032
Body mass index	rs11713193	0.96 (0.88 - 1.06)	0.436264	0.96 (0.87 - 1.05)	0.33501
Body mass index	rs208015	0.96 (0.88 - 1.06)	0.436264	0.96 (0.87 - 1.05)	0.341159
Body mass index	rs7138803	0.96 (0.88 - 1.06)	0.436264	0.96 (0.88 - 1.05)	0.360022
Body mass index	rs7144011	0.96 (0.88 - 1.06)	0.436264	0.96 (0.88 - 1.05)	0.36693
Body mass index	rs9816226	0.96 (0.88 - 1.06)	0.436264	0.96 (0.88 - 1.05)	0.367056
Body mass index	rs12449219	0.96 (0.88 - 1.06)	0.436264	0.96 (0.88 - 1.05)	0.376607
Body mass index	rs17450772	0.96 (0.88 - 1.06)	0.436264	0.96 (0.88 - 1.05)	0.380226
Body mass index	rs2282802	0.96 (0.88 - 1.06)	0.436264	0.96 (0.88 - 1.05)	0.384278
Body mass index	rs4757144	0.96 (0.88 - 1.06)	0.436264	0.96 (0.88 - 1.05)	0.384478
Body mass index	rs1658820	0.96 (0.88 - 1.06)	0.436264	0.96 (0.88 - 1.05)	0.385204
Body mass index	rs17391694	0.96 (0.88 - 1.06)	0.436264	0.96 (0.88 - 1.05)	0.386254
Body mass index	rs13292976	0.96 (0.88 - 1.06)	0.436264	0.96 (0.88 - 1.05)	0.387122
Body mass index	rs2010281	0.96 (0.88 - 1.06)	0.436264	0.96 (0.88 - 1.05)	0.388259
Body mass index	rs12602912	0.96 (0.88 - 1.06)	0.436264	0.96 (0.88 - 1.05)	0.388738
Body mass index	rs2733287	0.96 (0.88 - 1.06)	0.436264	0.96 (0.88 - 1.05)	0.389535
Body mass index	rs7206608	0.96 (0.88 - 1.06)	0.436264	0.96 (0.88 - 1.05)	0.390475
Body mass index	rs1412235	0.96 (0.88 - 1.06)	0.436264	0.96 (0.88 - 1.05)	0.393063
Body mass index	rs2114824	0.96 (0.88 - 1.06)	0.436264	0.96 (0.88 - 1.05)	0.393119
Body mass index	rs6841761	0.96 (0.88 - 1.06)	0.436264	0.96 (0.88 - 1.05)	0.395094
Body mass index	rs4929923	0.96 (0.88 - 1.06)	0.436264	0.96 (0.88 - 1.05)	0.396005
Body mass index	rs326889	0.96 (0.88 - 1.06)	0.436264	0.96 (0.88 - 1.05)	0.39601
Body mass index	rs6265	0.96 (0.88 - 1.06)	0.436264	0.96 (0.88 - 1.05)	0.396279
Body mass index	rs2923774	0.96 (0.88 - 1.06)	0.436264	0.96 (0.88 - 1.05)	0.39631
Body mass index	rs1861410	0.96 (0.88 - 1.06)	0.436264	0.96 (0.88 - 1.05)	0.397438
Body mass index	rs9507983	0.96 (0.88 - 1.06)	0.436264	0.96 (0.88 - 1.05)	0.397565
Body mass index	rs1409818	0.96 (0.88 - 1.06)	0.436264	0.96 (0.88 - 1.05)	0.397917
Body mass index	rs429343	0.96 (0.88 - 1.06)	0.436264	0.96 (0.88 - 1.05)	0.398055
Body mass index	rs12888545	0.96 (0.88 - 1.06)	0.436264	0.96 (0.88 - 1.05)	0.398309
Body mass index	rs2836961	0.96 (0.88 - 1.06)	0.436264	0.96 (0.88 - 1.05)	0.398379
Body mass index	rs4953577	0.96 (0.88 - 1.06)	0.436264	0.96 (0.88 - 1.05)	0.399086
Body mass index	rs11792311	0.96 (0.88 - 1.06)	0.436264	0.96 (0.88 - 1.05)	0.399437
Body mass index	rs1048932	0.96 (0.88 - 1.06)	0.436264	0.96 (0.88 - 1.05)	0.399603
Body mass index	rs6479905	0.96 (0.88 - 1.06)	0.436264	0.96 (0.88 - 1.05)	0.399969
Body mass index	rs11880870	0.96 (0.88 - 1.06)	0.436264	0.96 (0.88 - 1.05)	0.400279
Body mass index	rs6864049	0.96 (0.88 - 1.06)	0.436264	0.96 (0.88 - 1.05)	0.400498
Body mass index	rs2169399	0.96 (0.88 - 1.06)	0.436264	0.96 (0.88 - 1.05)	0.400672
Body mass index	rs3852012	0.96 (0.88 - 1.06)	0.436264	0.96 (0.88 - 1.05)	0.402053
Body mass index	rs1260326	0.96 (0.88 - 1.06)	0.436264	0.96 (0.88 - 1.05)	0.40238
Body mass index	rs7899106	0.96 (0.88 - 1.06)	0.436264	0.96 (0.88 - 1.05)	0.402417
Body mass index	rs7601895	0.96 (0.88 - 1.06)	0.436264	0.96 (0.88 - 1.05)	0.40253
Body mass index	rs2820311	0.96 (0.88 - 1.06)	0.436264	0.96 (0.88 - 1.05)	0.402879
Body mass index	rs12439798	0.96 (0.88 - 1.06)	0.436264	0.96 (0.88 - 1.05)	0.403304
Body mass index	rs11951673	0.96 (0.88 - 1.06)	0.436264	0.96 (0.88 - 1.05)	0.403341
Body mass index	rs8088123	0.96 (0.88 - 1.06)	0.436264	0.96 (0.88 - 1.05)	0.40349
Body mass index	rs2875762	0.96 (0.88 - 1.06)	0.436264	0.96 (0.88 - 1.05)	0.403832
Body mass index	rs946824	0.96 (0.88 - 1.06)	0.436264	0.96 (0.88 - 1.05)	0.404239
Body mass index	rs6804842	0.96 (0.88 - 1.06)	0.436264	0.96 (0.88 - 1.05)	0.404278
Body mass index	rs16943356	0.96 (0.88 - 1.06)	0.436264	0.96 (0.88 - 1.05)	0.40429
Body mass index	rs249292	0.96 (0.88 - 1.06)	0.436264	0.96 (0.88 - 1.05)	0.404379
Body mass index	rs6591407	0.96 (0.88 - 1.06)	0.436264	0.96 (0.88 - 1.05)	0.404439
Body mass index	rs12593036	0.96 (0.88 - 1.06)	0.436264	0.96 (0.88 - 1.05)	0.404896
Body mass index	rs12147845	0.96 (0.88 - 1.06)	0.436264	0.96 (0.88 - 1.05)	0.40494
Body mass index	rs7636868	0.96 (0.88 - 1.06)	0.436264	0.96 (0.88 - 1.05)	0.405094
Body mass index	rs621042	0.96 (0.88 - 1.06)	0.436264	0.96 (0.88 - 1.05)	0.405322
Body mass index	rs2357760	0.96 (0.88 - 1.06)	0.436264	0.96 (0.88 - 1.05)	0.405338
Body mass index	rs11165643	0.96 (0.88 - 1.06)	0.436264	0.96 (0.88 - 1.05)	0.40543
Body mass index	rs954018	0.96 (0.88 - 1.06)	0.436264	0.96 (0.88 - 1.05)	0.405539
Body mass index	rs243387	0.96 (0.88 - 1.06)	0.436264	0.96 (0.88 - 1.05)	0.405644
Body mass index	rs6661316	0.96 (0.88 - 1.06)	0.436264	0.96 (0.88 - 1.05)	0.405954
Body mass index	rs1523768	0.96 (0.88 - 1.06)	0.436264	0.96 (0.88 - 1.05)	0.406072
Body mass index	rs1006896	0.96 (0.88 - 1.06)	0.436264	0.96 (0.88 - 1.05)	0.406249
Body mass index	rs13107325	0.96 (0.88 - 1.06)	0.436264	0.96 (0.88 - 1.05)	0.406441
Body mass index	rs3807566	0.96 (0.88 - 1.06)	0.436264	0.96 (0.88 - 1.05)	0.406912
Body mass index	rs2271189	0.96 (0.88 - 1.06)	0.436264	0.96 (0.88 - 1.05)	0.406964
Body mass index	rs12468863	0.96 (0.88 - 1.06)	0.436264	0.96 (0.88 - 1.05)	0.407006
Body mass index	rs2429150	0.96 (0.88 - 1.06)	0.436264	0.96 (0.88 - 1.05)	0.407151
Body mass index	rs10929925	0.96 (0.88 - 1.06)	0.436264	0.96 (0.88 - 1.05)	0.407176
Body mass index	rs4740619	0.96 (0.88 - 1.06)	0.436264	0.96 (0.88 - 1.05)	0.407465
Body mass index	rs4148155	0.96 (0.88 - 1.06)	0.436264	0.96 (0.88 - 1.05)	0.407601
Body mass index	rs7929418	0.96 (0.88 - 1.06)	0.436264	0.96 (0.88 - 1.05)	0.407724
Body mass index	rs10779751	0.96 (0.88 - 1.06)	0.436264	0.96 (0.88 - 1.05)	0.408037
Body mass index	rs7220138	0.96 (0.88 - 1.06)	0.436264	0.96 (0.88 - 1.05)	0.408342
Body mass index	rs12369179	0.96 (0.88 - 1.06)	0.436264	0.96 (0.88 - 1.05)	0.408445
Body mass index	rs17820822	0.96 (0.88 - 1.06)	0.436264	0.96 (0.88 - 1.05)	0.408469
Body mass index	rs6676084	0.96 (0.88 - 1.06)	0.436264	0.96 (0.88 - 1.05)	0.408646
Body mass index	rs10920678	0.96 (0.88 - 1.06)	0.436264	0.96 (0.88 - 1.05)	0.408818
Body mass index	rs9530843	0.96 (0.88 - 1.06)	0.436264	0.96 (0.88 - 1.05)	0.409169
Body mass index	rs1899898	0.96 (0.88 - 1.06)	0.436264	0.96 (0.88 - 1.05)	0.409347
Body mass index	rs9814633	0.96 (0.88 - 1.06)	0.436264	0.96 (0.88 - 1.05)	0.40966
Body mass index	rs3766430	0.96 (0.88 - 1.06)	0.436264	0.96 (0.88 - 1.05)	0.409768
Body mass index	rs1075901	0.96 (0.88 - 1.06)	0.436264	0.96 (0.88 - 1.05)	0.410066
Body mass index	rs3957285	0.96 (0.88 - 1.06)	0.436264	0.96 (0.88 - 1.05)	0.410405
Body mass index	rs2122042	0.96 (0.88 - 1.06)	0.436264	0.96 (0.88 - 1.05)	0.410412
Body mass index	rs6448587	0.96 (0.88 - 1.06)	0.436264	0.96 (0.88 - 1.05)	0.410622
Body mass index	rs1730859	0.96 (0.88 - 1.06)	0.436264	0.96 (0.88 - 1.05)	0.410942
Body mass index	rs340025	0.96 (0.88 - 1.06)	0.436264	0.96 (0.88 - 1.05)	0.411181
Body mass index	rs1830074	0.96 (0.88 - 1.06)	0.436264	0.96 (0.88 - 1.05)	0.41126
Body mass index	rs9904177	0.96 (0.88 - 1.06)	0.436264	0.96 (0.88 - 1.05)	0.411283
Body mass index	rs6235	0.96 (0.88 - 1.06)	0.436264	0.96 (0.88 - 1.05)	0.411393
Body mass index	rs9806058	0.96 (0.88 - 1.06)	0.436264	0.96 (0.88 - 1.05)	0.411653
Body mass index	rs7172627	0.96 (0.88 - 1.06)	0.436264	0.96 (0.88 - 1.05)	0.411667
Body mass index	rs11251352	0.96 (0.88 - 1.06)	0.436264	0.96 (0.88 - 1.05)	0.411758
Body mass index	rs7640424	0.96 (0.88 - 1.06)	0.436264	0.96 (0.88 - 1.05)	0.411827
Body mass index	rs9299	0.96 (0.88 - 1.06)	0.436264	0.96 (0.88 - 1.05)	0.412172
Body mass index	rs7235205	0.96 (0.88 - 1.06)	0.436264	0.96 (0.88 - 1.05)	0.412236
Body mass index	rs273697	0.96 (0.88 - 1.06)	0.436264	0.96 (0.88 - 1.05)	0.412258
Body mass index	rs6545709	0.96 (0.88 - 1.06)	0.436264	0.96 (0.88 - 1.05)	0.4123
Body mass index	rs12628891	0.96 (0.88 - 1.06)	0.436264	0.96 (0.88 - 1.05)	0.412481
Body mass index	rs7006629	0.96 (0.88 - 1.06)	0.436264	0.96 (0.88 - 1.05)	0.412509
Body mass index	rs12042959	0.96 (0.88 - 1.06)	0.436264	0.96 (0.88 - 1.05)	0.412586
Body mass index	rs4759075	0.96 (0.88 - 1.06)	0.436264	0.96 (0.88 - 1.05)	0.412828
Body mass index	rs2246012	0.96 (0.88 - 1.06)	0.436264	0.96 (0.88 - 1.05)	0.412963
Body mass index	rs1657930	0.96 (0.88 - 1.06)	0.436264	0.96 (0.88 - 1.05)	0.413098
Body mass index	rs1014194	0.96 (0.88 - 1.06)	0.436264	0.96 (0.88 - 1.05)	0.413107
Body mass index	rs7801551	0.96 (0.88 - 1.06)	0.436264	0.96 (0.88 - 1.05)	0.413164
Body mass index	rs7332115	0.96 (0.88 - 1.06)	0.436264	0.96 (0.88 - 1.05)	0.41337
Body mass index	rs4523610	0.96 (0.88 - 1.06)	0.436264	0.96 (0.88 - 1.05)	0.413373
Body mass index	rs17094222	0.96 (0.88 - 1.06)	0.436264	0.96 (0.88 - 1.05)	0.413585
Body mass index	rs1035010	0.96 (0.88 - 1.06)	0.436264	0.96 (0.88 - 1.05)	0.413675
Body mass index	rs3930349	0.96 (0.88 - 1.06)	0.436264	0.96 (0.88 - 1.05)	0.413781
Body mass index	rs7770443	0.96 (0.88 - 1.06)	0.436264	0.96 (0.88 - 1.05)	0.413908
Body mass index	rs1467693	0.96 (0.88 - 1.06)	0.436264	0.96 (0.88 - 1.05)	0.414122
Body mass index	rs765875	0.96 (0.88 - 1.06)	0.436264	0.96 (0.88 - 1.05)	0.41417
Body mass index	rs2033529	0.96 (0.88 - 1.06)	0.436264	0.96 (0.88 - 1.05)	0.414188
Body mass index	rs2170382	0.96 (0.88 - 1.06)	0.436264	0.96 (0.88 - 1.05)	0.414314
Body mass index	rs12101393	0.96 (0.88 - 1.06)	0.436264	0.96 (0.88 - 1.05)	0.414327
Body mass index	rs12776880	0.96 (0.88 - 1.06)	0.436264	0.96 (0.88 - 1.05)	0.414461
Body mass index	rs1853639	0.96 (0.88 - 1.06)	0.436264	0.96 (0.88 - 1.05)	0.414829
Body mass index	rs11079849	0.96 (0.88 - 1.06)	0.436264	0.96 (0.88 - 1.05)	0.414954
Body mass index	rs4718966	0.96 (0.88 - 1.06)	0.436264	0.96 (0.88 - 1.05)	0.415124
Body mass index	rs1634350	0.96 (0.88 - 1.06)	0.436264	0.96 (0.88 - 1.05)	0.415197
Body mass index	rs6056413	0.96 (0.88 - 1.06)	0.436264	0.96 (0.88 - 1.05)	0.415298
Body mass index	rs424539	0.96 (0.88 - 1.06)	0.436264	0.96 (0.88 - 1.05)	0.415311
Body mass index	rs7550711	0.96 (0.88 - 1.06)	0.436264	0.96 (0.88 - 1.05)	0.41541
Body mass index	rs7512146	0.96 (0.88 - 1.06)	0.436264	0.96 (0.88 - 1.05)	0.415486
Body mass index	rs2065418	0.96 (0.88 - 1.06)	0.436264	0.96 (0.88 - 1.05)	0.415534
Body mass index	rs1399471	0.96 (0.88 - 1.06)	0.436264	0.96 (0.88 - 1.05)	0.415827
Body mass index	rs2009416	0.96 (0.88 - 1.06)	0.436264	0.96 (0.88 - 1.05)	0.415867
Body mass index	rs9845966	0.96 (0.88 - 1.06)	0.436264	0.96 (0.88 - 1.05)	0.415868
Body mass index	rs9964756	0.96 (0.88 - 1.06)	0.436264	0.96 (0.88 - 1.05)	0.416009
Body mass index	rs17551974	0.96 (0.88 - 1.06)	0.436264	0.96 (0.88 - 1.05)	0.416029
Body mass index	rs4639527	0.96 (0.88 - 1.06)	0.436264	0.96 (0.88 - 1.05)	0.416162
Body mass index	rs7685048	0.96 (0.88 - 1.06)	0.436264	0.96 (0.88 - 1.05)	0.416166
Body mass index	rs7025938	0.96 (0.88 - 1.06)	0.436264	0.96 (0.88 - 1.05)	0.416382
Body mass index	rs2467210	0.96 (0.88 - 1.06)	0.436264	0.96 (0.88 - 1.05)	0.416461
Body mass index	rs11753081	0.96 (0.88 - 1.06)	0.436264	0.96 (0.88 - 1.05)	0.416474
Body mass index	rs2195086	0.96 (0.88 - 1.06)	0.436264	0.96 (0.88 - 1.05)	0.41649
Body mass index	rs7748777	0.96 (0.88 - 1.06)	0.436264	0.96 (0.88 - 1.05)	0.416626
Body mass index	rs17056301	0.96 (0.88 - 1.06)	0.436264	0.96 (0.88 - 1.05)	0.416666
Body mass index	rs12589208	0.96 (0.88 - 1.06)	0.436264	0.96 (0.88 - 1.05)	0.416676
Body mass index	rs2907948	0.96 (0.88 - 1.06)	0.436264	0.96 (0.88 - 1.05)	0.416683
Body mass index	rs8047395	0.96 (0.88 - 1.06)	0.436264	0.96 (0.88 - 1.06)	0.416687
Body mass index	rs213533	0.96 (0.88 - 1.06)	0.436264	0.96 (0.88 - 1.05)	0.416877
Body mass index	rs8036040	0.96 (0.88 - 1.06)	0.436264	0.96 (0.88 - 1.05)	0.416938
Body mass index	rs1814170	0.96 (0.88 - 1.06)	0.436264	0.96 (0.88 - 1.05)	0.416944
Body mass index	rs13063194	0.96 (0.88 - 1.06)	0.436264	0.96 (0.88 - 1.05)	0.41702
Body mass index	rs4785578	0.96 (0.88 - 1.06)	0.436264	0.96 (0.88 - 1.05)	0.417032
Body mass index	rs1941697	0.96 (0.88 - 1.06)	0.436264	0.96 (0.88 - 1.05)	0.417141
Body mass index	rs10962549	0.96 (0.88 - 1.06)	0.436264	0.96 (0.88 - 1.05)	0.417235
Body mass index	rs8070454	0.96 (0.88 - 1.06)	0.436264	0.96 (0.88 - 1.05)	0.417262
Body mass index	rs223391	0.96 (0.88 - 1.06)	0.436264	0.96 (0.88 - 1.05)	0.417277
Body mass index	rs13105058	0.96 (0.88 - 1.06)	0.436264	0.96 (0.88 - 1.05)	0.417474
Body mass index	rs3902951	0.96 (0.88 - 1.06)	0.436264	0.96 (0.88 - 1.05)	0.41762
Body mass index	rs4711986	0.96 (0.88 - 1.06)	0.436264	0.96 (0.88 - 1.05)	0.417705
Body mass index	rs9077	0.96 (0.88 - 1.06)	0.436264	0.96 (0.88 - 1.05)	0.417771
Body mass index	rs236527	0.96 (0.88 - 1.06)	0.436264	0.96 (0.88 - 1.05)	0.417774
Body mass index	rs13380104	0.96 (0.88 - 1.06)	0.436264	0.96 (0.88 - 1.05)	0.4178
Body mass index	rs9615905	0.96 (0.88 - 1.06)	0.436264	0.96 (0.88 - 1.05)	0.417839
Body mass index	rs10768994	0.96 (0.88 - 1.06)	0.436264	0.96 (0.88 - 1.05)	0.417852
Body mass index	rs1911746	0.96 (0.88 - 1.06)	0.436264	0.96 (0.88 - 1.05)	0.417936
Body mass index	rs17599948	0.96 (0.88 - 1.06)	0.436264	0.96 (0.88 - 1.05)	0.41802
Body mass index	rs1964927	0.96 (0.88 - 1.06)	0.436264	0.96 (0.88 - 1.05)	0.418086
Body mass index	rs17695092	0.96 (0.88 - 1.06)	0.436264	0.96 (0.88 - 1.05)	0.418226
Body mass index	rs12519652	0.96 (0.88 - 1.06)	0.436264	0.96 (0.88 - 1.05)	0.418249
Body mass index	rs4857329	0.96 (0.88 - 1.06)	0.436264	0.96 (0.88 - 1.05)	0.418312
Body mass index	rs2172211	0.96 (0.88 - 1.06)	0.436264	0.96 (0.88 - 1.05)	0.418319
Body mass index	rs17014375	0.96 (0.88 - 1.06)	0.436264	0.96 (0.88 - 1.05)	0.418321
Body mass index	rs10119216	0.96 (0.88 - 1.06)	0.436264	0.96 (0.88 - 1.05)	0.418508
Body mass index	rs2874800	0.96 (0.88 - 1.06)	0.436264	0.96 (0.88 - 1.05)	0.418537
Body mass index	rs33485	0.96 (0.88 - 1.06)	0.436264	0.96 (0.88 - 1.05)	0.418728
Body mass index	rs1787267	0.96 (0.88 - 1.06)	0.436264	0.96 (0.88 - 1.05)	0.418729
Body mass index	rs17405819	0.96 (0.88 - 1.06)	0.436264	0.96 (0.88 - 1.05)	0.418784
Body mass index	rs7498665	0.96 (0.88 - 1.06)	0.436264	0.96 (0.88 - 1.05)	0.419057
Body mass index	rs17105272	0.96 (0.88 - 1.06)	0.436264	0.96 (0.88 - 1.05)	0.419127
Body mass index	rs7133378	0.96 (0.88 - 1.06)	0.436264	0.96 (0.88 - 1.05)	0.419136
Body mass index	rs1596299	0.96 (0.88 - 1.06)	0.436264	0.96 (0.88 - 1.05)	0.419272
Body mass index	rs17720922	0.96 (0.88 - 1.06)	0.436264	0.96 (0.88 - 1.05)	0.419451
Body mass index	rs2448241	0.96 (0.88 - 1.06)	0.436264	0.96 (0.88 - 1.05)	0.419458
Body mass index	rs4430672	0.96 (0.88 - 1.06)	0.436264	0.96 (0.88 - 1.05)	0.419491
Body mass index	rs4237643	0.96 (0.88 - 1.06)	0.436264	0.96 (0.88 - 1.05)	0.419531
Body mass index	rs11670142	0.96 (0.88 - 1.06)	0.436264	0.96 (0.88 - 1.05)	0.419663
Body mass index	rs1420341	0.96 (0.88 - 1.06)	0.436264	0.96 (0.88 - 1.05)	0.41981
Body mass index	rs1511471	0.96 (0.88 - 1.06)	0.436264	0.96 (0.88 - 1.05)	0.420171
Body mass index	rs10942476	0.96 (0.88 - 1.06)	0.436264	0.96 (0.88 - 1.05)	0.420181
Body mass index	rs2619976	0.96 (0.88 - 1.06)	0.436264	0.96 (0.88 - 1.05)	0.420192
Body mass index	rs2489676	0.96 (0.88 - 1.06)	0.436264	0.96 (0.88 - 1.05)	0.420239
Body mass index	rs13417156	0.96 (0.88 - 1.06)	0.436264	0.96 (0.88 - 1.05)	0.420294
Body mass index	rs16916303	0.96 (0.88 - 1.06)	0.436264	0.96 (0.88 - 1.05)	0.420323
Body mass index	rs1285245	0.96 (0.88 - 1.06)	0.436264	0.96 (0.88 - 1.05)	0.420358
Body mass index	rs2254542	0.96 (0.88 - 1.06)	0.436264	0.96 (0.88 - 1.05)	0.420381
Body mass index	rs7102454	0.96 (0.88 - 1.06)	0.436264	0.96 (0.88 - 1.05)	0.420405
Body mass index	rs9332817	0.96 (0.88 - 1.06)	0.436264	0.96 (0.88 - 1.05)	0.42043
Body mass index	rs2274550	0.96 (0.88 - 1.06)	0.436264	0.96 (0.88 - 1.05)	0.420495
Body mass index	rs6561710	0.96 (0.88 - 1.06)	0.436264	0.96 (0.88 - 1.05)	0.42051
Body mass index	rs351114	0.96 (0.88 - 1.06)	0.436264	0.96 (0.88 - 1.05)	0.420568
Body mass index	rs4858887	0.96 (0.88 - 1.06)	0.436264	0.96 (0.88 - 1.05)	0.420603
Body mass index	rs1876359	0.96 (0.88 - 1.06)	0.436264	0.96 (0.88 - 1.05)	0.42068
Body mass index	rs4077093	0.96 (0.88 - 1.06)	0.436264	0.96 (0.88 - 1.05)	0.420764
Body mass index	rs4704513	0.96 (0.88 - 1.06)	0.436264	0.96 (0.88 - 1.05)	0.420785
Body mass index	rs1045411	0.96 (0.88 - 1.06)	0.436264	0.96 (0.88 - 1.05)	0.420828
Body mass index	rs2161097	0.96 (0.88 - 1.06)	0.436264	0.96 (0.88 - 1.05)	0.420884
Body mass index	rs323742	0.96 (0.88 - 1.06)	0.436264	0.96 (0.88 - 1.05)	0.421002
Body mass index	rs10163018	0.96 (0.88 - 1.06)	0.436264	0.96 (0.88 - 1.05)	0.421046
Body mass index	rs8192675	0.96 (0.88 - 1.06)	0.436264	0.96 (0.88 - 1.05)	0.421148
Body mass index	rs833831	0.96 (0.88 - 1.06)	0.436264	0.96 (0.88 - 1.05)	0.421186
Body mass index	rs17272434	0.96 (0.88 - 1.06)	0.436264	0.96 (0.88 - 1.05)	0.421485
Body mass index	rs9989141	0.96 (0.88 - 1.06)	0.436264	0.96 (0.88 - 1.06)	0.421519
Body mass index	rs487060	0.96 (0.88 - 1.06)	0.436264	0.96 (0.88 - 1.06)	0.421542
Body mass index	rs740157	0.96 (0.88 - 1.06)	0.436264	0.96 (0.88 - 1.06)	0.421559
Body mass index	rs223051	0.96 (0.88 - 1.06)	0.436264	0.96 (0.88 - 1.06)	0.421582
Body mass index	rs9296723	0.96 (0.88 - 1.06)	0.436264	0.96 (0.88 - 1.06)	0.421585
Body mass index	rs8033995	0.96 (0.88 - 1.06)	0.436264	0.96 (0.88 - 1.06)	0.421613
Body mass index	rs6767619	0.96 (0.88 - 1.06)	0.436264	0.96 (0.88 - 1.06)	0.421614
Body mass index	rs11170468	0.96 (0.88 - 1.06)	0.436264	0.96 (0.88 - 1.06)	0.42166
Body mass index	rs6692586	0.96 (0.88 - 1.06)	0.436264	0.96 (0.88 - 1.06)	0.421677
Body mass index	rs1430387	0.96 (0.88 - 1.06)	0.436264	0.96 (0.88 - 1.06)	0.421697
Body mass index	rs7780752	0.96 (0.88 - 1.06)	0.436264	0.96 (0.88 - 1.06)	0.421769
Body mass index	rs11581304	0.96 (0.88 - 1.06)	0.436264	0.96 (0.88 - 1.06)	0.42178
Body mass index	rs254800	0.96 (0.88 - 1.06)	0.436264	0.96 (0.88 - 1.06)	0.421879
Body mass index	rs9317219	0.96 (0.88 - 1.06)	0.436264	0.96 (0.88 - 1.06)	0.421895
Body mass index	rs9318686	0.96 (0.88 - 1.06)	0.436264	0.96 (0.88 - 1.06)	0.421921
Body mass index	rs1528435	0.96 (0.88 - 1.06)	0.436264	0.96 (0.88 - 1.06)	0.421925
Body mass index	rs1526665	0.96 (0.88 - 1.06)	0.436264	0.96 (0.88 - 1.06)	0.421993
Body mass index	rs10838465	0.96 (0.88 - 1.06)	0.436264	0.96 (0.88 - 1.06)	0.422024
Body mass index	rs879620	0.96 (0.88 - 1.06)	0.436264	0.96 (0.88 - 1.06)	0.422084
Body mass index	rs769051	0.96 (0.88 - 1.06)	0.436264	0.96 (0.88 - 1.06)	0.422113
Body mass index	rs2427453	0.96 (0.88 - 1.06)	0.436264	0.96 (0.88 - 1.06)	0.422131
Body mass index	rs1455137	0.96 (0.88 - 1.06)	0.436264	0.96 (0.88 - 1.06)	0.422208
Body mass index	rs4722398	0.96 (0.88 - 1.06)	0.436264	0.96 (0.88 - 1.06)	0.422233
Body mass index	rs945211	0.96 (0.88 - 1.06)	0.436264	0.96 (0.88 - 1.06)	0.422237
Body mass index	rs2051559	0.96 (0.88 - 1.06)	0.436264	0.96 (0.88 - 1.06)	0.422317
Body mass index	rs5749334	0.96 (0.88 - 1.06)	0.436264	0.96 (0.88 - 1.06)	0.422345
Body mass index	rs1154659	0.96 (0.88 - 1.06)	0.436264	0.96 (0.88 - 1.06)	0.42235
Body mass index	rs9848399	0.96 (0.88 - 1.06)	0.436264	0.96 (0.88 - 1.06)	0.422468
Body mass index	rs3849570	0.96 (0.88 - 1.06)	0.436264	0.96 (0.88 - 1.06)	0.422481
Body mass index	rs11754747	0.96 (0.88 - 1.06)	0.436264	0.96 (0.88 - 1.06)	0.422504
Body mass index	rs2694047	0.96 (0.88 - 1.06)	0.436264	0.96 (0.88 - 1.06)	0.422704
Body mass index	rs40245	0.96 (0.88 - 1.06)	0.436264	0.96 (0.88 - 1.06)	0.422924
Body mass index	rs6587552	0.96 (0.88 - 1.06)	0.436264	0.96 (0.88 - 1.06)	0.422938
Body mass index	rs12989476	0.96 (0.88 - 1.06)	0.436264	0.96 (0.88 - 1.06)	0.422973
Body mass index	rs10915840	0.96 (0.88 - 1.06)	0.436264	0.96 (0.88 - 1.06)	0.422994
Body mass index	rs7788008	0.96 (0.88 - 1.06)	0.436264	0.96 (0.88 - 1.06)	0.423193
Body mass index	rs755407	0.96 (0.88 - 1.06)	0.436264	0.96 (0.88 - 1.06)	0.423208
Body mass index	rs7802342	0.96 (0.88 - 1.06)	0.436264	0.96 (0.88 - 1.06)	0.423257
Body mass index	rs999889	0.96 (0.88 - 1.06)	0.436264	0.96 (0.88 - 1.06)	0.423278
Body mass index	rs10842240	0.96 (0.88 - 1.06)	0.436264	0.96 (0.88 - 1.06)	0.423289
Body mass index	rs12033257	0.96 (0.88 - 1.06)	0.436264	0.96 (0.88 - 1.06)	0.423383
Body mass index	rs284227	0.96 (0.88 - 1.06)	0.436264	0.96 (0.88 - 1.06)	0.423542
Body mass index	rs11138313	0.96 (0.88 - 1.06)	0.436264	0.96 (0.88 - 1.06)	0.423557
Body mass index	rs4802778	0.96 (0.88 - 1.06)	0.436264	0.96 (0.88 - 1.06)	0.423596
Body mass index	rs16882001	0.96 (0.88 - 1.06)	0.436264	0.96 (0.88 - 1.06)	0.423806
Body mass index	rs1021066	0.96 (0.88 - 1.06)	0.436264	0.96 (0.88 - 1.06)	0.423825
Body mass index	rs7024334	0.96 (0.88 - 1.06)	0.436264	0.96 (0.88 - 1.06)	0.423851
Body mass index	rs2283093	0.96 (0.88 - 1.06)	0.436264	0.96 (0.88 - 1.06)	0.423917
Body mass index	rs329122	0.96 (0.88 - 1.06)	0.436264	0.96 (0.88 - 1.06)	0.424047
Body mass index	rs3764835	0.96 (0.88 - 1.06)	0.436264	0.96 (0.88 - 1.06)	0.424082
Body mass index	rs6461115	0.96 (0.88 - 1.06)	0.436264	0.96 (0.88 - 1.06)	0.42412
Body mass index	rs10971721	0.96 (0.88 - 1.06)	0.436264	0.96 (0.88 - 1.06)	0.424139
Body mass index	rs1241986	0.96 (0.88 - 1.06)	0.436264	0.96 (0.88 - 1.06)	0.424286
Body mass index	rs4813619	0.96 (0.88 - 1.06)	0.436264	0.96 (0.88 - 1.06)	0.424383
Body mass index	rs284262	0.96 (0.88 - 1.06)	0.436264	0.96 (0.88 - 1.06)	0.424443
Body mass index	rs13263601	0.96 (0.88 - 1.06)	0.436264	0.96 (0.88 - 1.06)	0.424586
Body mass index	rs610634	0.96 (0.88 - 1.06)	0.436264	0.96 (0.88 - 1.06)	0.424607
Body mass index	rs1884389	0.96 (0.88 - 1.06)	0.436264	0.96 (0.88 - 1.06)	0.424639
Body mass index	rs4985155	0.96 (0.88 - 1.06)	0.436264	0.96 (0.88 - 1.06)	0.424658
Body mass index	rs11496125	0.96 (0.88 - 1.06)	0.436264	0.96 (0.88 - 1.06)	0.424666
Body mass index	rs10150964	0.96 (0.88 - 1.06)	0.436264	0.96 (0.88 - 1.06)	0.424761
Body mass index	rs17531363	0.96 (0.88 - 1.06)	0.436264	0.96 (0.88 - 1.06)	0.424787
Body mass index	rs6561766	0.96 (0.88 - 1.06)	0.436264	0.96 (0.88 - 1.06)	0.424799
Body mass index	rs12364470	0.96 (0.88 - 1.06)	0.436264	0.96 (0.88 - 1.06)	0.424827
Body mass index	rs820071	0.96 (0.88 - 1.06)	0.436264	0.96 (0.88 - 1.06)	0.424848
Body mass index	rs11128904	0.96 (0.88 - 1.06)	0.436264	0.96 (0.88 - 1.06)	0.425002
Body mass index	rs11781222	0.96 (0.88 - 1.06)	0.436264	0.96 (0.88 - 1.06)	0.425037
Body mass index	rs1365466	0.96 (0.88 - 1.06)	0.436264	0.96 (0.88 - 1.06)	0.425392
Body mass index	rs6471941	0.96 (0.88 - 1.06)	0.436264	0.96 (0.88 - 1.06)	0.425418
Body mass index	rs9321054	0.96 (0.88 - 1.06)	0.436264	0.96 (0.88 - 1.06)	0.425484
Body mass index	rs17724992	0.96 (0.88 - 1.06)	0.436264	0.96 (0.88 - 1.06)	0.425574
Body mass index	rs1402025	0.96 (0.88 - 1.06)	0.436264	0.96 (0.88 - 1.06)	0.42568
Body mass index	rs263041	0.96 (0.88 - 1.06)	0.436264	0.96 (0.88 - 1.06)	0.425761
Body mass index	rs1330052	0.96 (0.88 - 1.06)	0.436264	0.96 (0.88 - 1.06)	0.425806
Body mass index	rs2467594	0.96 (0.88 - 1.06)	0.436264	0.96 (0.88 - 1.06)	0.425878
Body mass index	rs2731277	0.96 (0.88 - 1.06)	0.436264	0.96 (0.88 - 1.06)	0.425911
Body mass index	rs1371108	0.96 (0.88 - 1.06)	0.436264	0.96 (0.88 - 1.06)	0.425926
Body mass index	rs17201143	0.96 (0.88 - 1.06)	0.436264	0.96 (0.88 - 1.06)	0.426017
Body mass index	rs4740383	0.96 (0.88 - 1.06)	0.436264	0.96 (0.88 - 1.06)	0.426036
Body mass index	rs7760082	0.96 (0.88 - 1.06)	0.436264	0.96 (0.88 - 1.06)	0.426104
Body mass index	rs925421	0.96 (0.88 - 1.06)	0.436264	0.96 (0.88 - 1.06)	0.426154
Body mass index	rs2890652	0.96 (0.88 - 1.06)	0.436264	0.96 (0.88 - 1.06)	0.426193
Body mass index	rs7123876	0.96 (0.88 - 1.06)	0.436264	0.96 (0.88 - 1.06)	0.426292
Body mass index	rs427943	0.96 (0.88 - 1.06)	0.436264	0.96 (0.88 - 1.06)	0.42637
Body mass index	rs4745794	0.96 (0.88 - 1.06)	0.436264	0.96 (0.88 - 1.06)	0.426424
Body mass index	rs10438964	0.96 (0.88 - 1.06)	0.436264	0.96 (0.88 - 1.06)	0.426451
Body mass index	rs9514131	0.96 (0.88 - 1.06)	0.436264	0.96 (0.88 - 1.06)	0.426459
Body mass index	rs573455	0.96 (0.88 - 1.06)	0.436264	0.96 (0.88 - 1.06)	0.426508
Body mass index	rs13159555	0.96 (0.88 - 1.06)	0.436264	0.96 (0.88 - 1.06)	0.42654
Body mass index	rs2245368	0.96 (0.88 - 1.06)	0.436264	0.96 (0.88 - 1.06)	0.426557
Body mass index	rs2837398	0.96 (0.88 - 1.06)	0.436264	0.96 (0.88 - 1.06)	0.426742
Body mass index	rs961917	0.96 (0.88 - 1.06)	0.436264	0.96 (0.88 - 1.06)	0.426792
Body mass index	rs17446091	0.96 (0.88 - 1.06)	0.436264	0.96 (0.88 - 1.06)	0.426823
Body mass index	rs936227	0.96 (0.88 - 1.06)	0.436264	0.96 (0.88 - 1.06)	0.426848
Body mass index	rs9951893	0.96 (0.88 - 1.06)	0.436264	0.96 (0.88 - 1.06)	0.426904
Body mass index	rs13034320	0.96 (0.88 - 1.06)	0.436264	0.96 (0.88 - 1.06)	0.426992
Body mass index	rs13267015	0.96 (0.88 - 1.06)	0.436264	0.96 (0.88 - 1.06)	0.427101
Body mass index	rs2282231	0.96 (0.88 - 1.06)	0.436264	0.96 (0.88 - 1.06)	0.427244
Body mass index	rs10146527	0.96 (0.88 - 1.06)	0.436264	0.96 (0.88 - 1.06)	0.427289
Body mass index	rs1865989	0.96 (0.88 - 1.06)	0.436264	0.96 (0.88 - 1.06)	0.427365
Body mass index	rs11708733	0.96 (0.88 - 1.06)	0.436264	0.96 (0.88 - 1.06)	0.427435
Body mass index	rs2470520	0.96 (0.88 - 1.06)	0.436264	0.96 (0.88 - 1.06)	0.427451
Body mass index	rs491711	0.96 (0.88 - 1.06)	0.436264	0.96 (0.88 - 1.06)	0.427469
Body mass index	rs11066188	0.96 (0.88 - 1.06)	0.436264	0.96 (0.88 - 1.06)	0.427483
Body mass index	rs12448738	0.96 (0.88 - 1.06)	0.436264	0.96 (0.88 - 1.06)	0.427652
Body mass index	rs9426003	0.96 (0.88 - 1.06)	0.436264	0.96 (0.88 - 1.06)	0.42766
Body mass index	rs11738695	0.96 (0.88 - 1.06)	0.436264	0.96 (0.88 - 1.06)	0.427724
Body mass index	rs2832283	0.96 (0.88 - 1.06)	0.436264	0.96 (0.88 - 1.06)	0.427802
Body mass index	rs13250058	0.96 (0.88 - 1.06)	0.436264	0.96 (0.88 - 1.06)	0.427875
Body mass index	rs11075489	0.96 (0.88 - 1.06)	0.436264	0.96 (0.88 - 1.06)	0.427896
Body mass index	rs10846428	0.96 (0.88 - 1.06)	0.436264	0.96 (0.88 - 1.06)	0.427911
Body mass index	rs12041258	0.96 (0.88 - 1.06)	0.436264	0.96 (0.88 - 1.06)	0.427922
Body mass index	rs6921533	0.96 (0.88 - 1.06)	0.436264	0.96 (0.88 - 1.06)	0.42811
Body mass index	rs849135	0.96 (0.88 - 1.06)	0.436264	0.96 (0.88 - 1.06)	0.428119
Body mass index	rs1784460	0.96 (0.88 - 1.06)	0.436264	0.96 (0.88 - 1.06)	0.428195
Body mass index	rs2479958	0.96 (0.88 - 1.06)	0.436264	0.96 (0.88 - 1.06)	0.428386
Body mass index	rs11538	0.96 (0.88 - 1.06)	0.436264	0.96 (0.88 - 1.06)	0.428401
Body mass index	rs12325419	0.96 (0.88 - 1.06)	0.436264	0.96 (0.88 - 1.06)	0.428403
Body mass index	rs11089885	0.96 (0.88 - 1.06)	0.436264	0.96 (0.88 - 1.06)	0.428426
Body mass index	rs13168288	0.96 (0.88 - 1.06)	0.436264	0.96 (0.88 - 1.06)	0.42852
Body mass index	rs7826312	0.96 (0.88 - 1.06)	0.436264	0.96 (0.88 - 1.06)	0.428531
Body mass index	rs17066842	0.96 (0.88 - 1.06)	0.436264	0.96 (0.88 - 1.06)	0.428532
Body mass index	rs2362777	0.96 (0.88 - 1.06)	0.436264	0.96 (0.88 - 1.06)	0.428618
Body mass index	rs7217226	0.96 (0.88 - 1.06)	0.436264	0.96 (0.88 - 1.06)	0.428738
Body mass index	rs2984433	0.96 (0.88 - 1.06)	0.436264	0.96 (0.88 - 1.06)	0.428771
Body mass index	rs2440452	0.96 (0.88 - 1.06)	0.436264	0.96 (0.88 - 1.06)	0.428784
Body mass index	rs7683836	0.96 (0.88 - 1.06)	0.436264	0.96 (0.88 - 1.06)	0.428868
Body mass index	rs1345942	0.96 (0.88 - 1.06)	0.436264	0.96 (0.88 - 1.06)	0.42894
Body mass index	rs9458814	0.96 (0.88 - 1.06)	0.436264	0.96 (0.88 - 1.06)	0.428944
Body mass index	rs17789218	0.96 (0.88 - 1.06)	0.436264	0.96 (0.88 - 1.06)	0.429073
Body mass index	rs2317299	0.96 (0.88 - 1.06)	0.436264	0.96 (0.88 - 1.06)	0.429082
Body mass index	rs845084	0.96 (0.88 - 1.06)	0.436264	0.96 (0.88 - 1.06)	0.429094
Body mass index	rs10499275	0.96 (0.88 - 1.06)	0.436264	0.96 (0.88 - 1.06)	0.429128
Body mass index	rs11577094	0.96 (0.88 - 1.06)	0.436264	0.96 (0.88 - 1.06)	0.429198
Body mass index	rs733594	0.96 (0.88 - 1.06)	0.436264	0.96 (0.88 - 1.06)	0.42926
Body mass index	rs6512302	0.96 (0.88 - 1.06)	0.436264	0.96 (0.88 - 1.06)	0.429293
Body mass index	rs774211	0.96 (0.88 - 1.06)	0.436264	0.96 (0.88 - 1.06)	0.429371
Body mass index	rs6445538	0.96 (0.88 - 1.06)	0.436264	0.96 (0.88 - 1.06)	0.429491
Body mass index	rs4814512	0.96 (0.88 - 1.06)	0.436264	0.96 (0.88 - 1.06)	0.429581
Body mass index	rs4523552	0.96 (0.88 - 1.06)	0.436264	0.96 (0.88 - 1.06)	0.429589
Body mass index	rs10759951	0.96 (0.88 - 1.06)	0.436264	0.96 (0.88 - 1.06)	0.429637
Body mass index	rs7784465	0.96 (0.88 - 1.06)	0.436264	0.96 (0.88 - 1.06)	0.429713
Body mass index	rs12206564	0.96 (0.88 - 1.06)	0.436264	0.96 (0.88 - 1.06)	0.429735
Body mass index	rs3807875	0.96 (0.88 - 1.06)	0.436264	0.96 (0.88 - 1.06)	0.429777
Body mass index	rs10939792	0.96 (0.88 - 1.06)	0.436264	0.96 (0.88 - 1.06)	0.429787
Body mass index	rs6691857	0.96 (0.88 - 1.06)	0.436264	0.96 (0.88 - 1.06)	0.429822
Body mass index	rs9644681	0.96 (0.88 - 1.06)	0.436264	0.96 (0.88 - 1.06)	0.429831
Body mass index	rs2365389	0.96 (0.88 - 1.06)	0.436264	0.96 (0.88 - 1.06)	0.429906
Body mass index	rs472611	0.96 (0.88 - 1.06)	0.436264	0.96 (0.88 - 1.06)	0.430034
Body mass index	rs12044597	0.96 (0.88 - 1.06)	0.436264	0.96 (0.88 - 1.06)	0.430053
Body mass index	rs4877313	0.96 (0.88 - 1.06)	0.436264	0.96 (0.88 - 1.06)	0.430129
Body mass index	rs2185027	0.96 (0.88 - 1.06)	0.436264	0.96 (0.88 - 1.06)	0.430197
Body mass index	rs16851483	0.96 (0.88 - 1.06)	0.436264	0.96 (0.88 - 1.06)	0.430232
Body mass index	rs11150911	0.96 (0.88 - 1.06)	0.436264	0.96 (0.88 - 1.06)	0.43037
Body mass index	rs802460	0.96 (0.88 - 1.06)	0.436264	0.96 (0.88 - 1.06)	0.430448
Body mass index	rs6781254	0.96 (0.88 - 1.06)	0.436264	0.96 (0.88 - 1.06)	0.430449
Body mass index	rs9367368	0.96 (0.88 - 1.06)	0.436264	0.96 (0.88 - 1.06)	0.430473
Body mass index	rs2423668	0.96 (0.88 - 1.06)	0.436264	0.96 (0.88 - 1.06)	0.430475
Body mass index	rs7630302	0.96 (0.88 - 1.06)	0.436264	0.96 (0.88 - 1.06)	0.430571
Body mass index	rs9318380	0.96 (0.88 - 1.06)	0.436264	0.96 (0.88 - 1.06)	0.430644
Body mass index	rs10733051	0.96 (0.88 - 1.06)	0.436264	0.96 (0.88 - 1.06)	0.430711
Body mass index	rs6898812	0.96 (0.88 - 1.06)	0.436264	0.96 (0.88 - 1.06)	0.430728
Body mass index	rs881301	0.96 (0.88 - 1.06)	0.436264	0.96 (0.88 - 1.06)	0.430752
Body mass index	rs6023633	0.96 (0.88 - 1.06)	0.436264	0.96 (0.88 - 1.06)	0.430859
Body mass index	rs1928295	0.96 (0.88 - 1.06)	0.436264	0.96 (0.88 - 1.06)	0.430867
Body mass index	rs1169091	0.96 (0.88 - 1.06)	0.436264	0.96 (0.88 - 1.06)	0.430893
Body mass index	rs17327461	0.96 (0.88 - 1.06)	0.436264	0.96 (0.88 - 1.06)	0.43091
Body mass index	rs253537	0.96 (0.88 - 1.06)	0.436264	0.96 (0.88 - 1.06)	0.430939
Body mass index	rs11790280	0.96 (0.88 - 1.06)	0.436264	0.96 (0.88 - 1.06)	0.431094
Body mass index	rs6564360	0.96 (0.88 - 1.06)	0.436264	0.96 (0.88 - 1.06)	0.431136
Body mass index	rs9650755	0.96 (0.88 - 1.06)	0.436264	0.96 (0.88 - 1.06)	0.431156
Body mass index	rs7950748	0.96 (0.88 - 1.06)	0.436264	0.96 (0.88 - 1.06)	0.431273
Body mass index	rs1158805	0.96 (0.88 - 1.06)	0.436264	0.96 (0.88 - 1.06)	0.431328
Body mass index	rs9571687	0.96 (0.88 - 1.06)	0.436264	0.96 (0.88 - 1.06)	0.431391
Body mass index	rs6764533	0.96 (0.88 - 1.06)	0.436264	0.96 (0.88 - 1.06)	0.431565
Body mass index	rs3814883	0.96 (0.88 - 1.06)	0.436264	0.96 (0.88 - 1.06)	0.431699
Body mass index	rs903959	0.96 (0.88 - 1.06)	0.436264	0.96 (0.88 - 1.06)	0.431713
Body mass index	rs12629015	0.96 (0.88 - 1.06)	0.436264	0.96 (0.88 - 1.06)	0.431778
Body mass index	rs1496742	0.96 (0.88 - 1.06)	0.436264	0.96 (0.88 - 1.06)	0.431817
Body mass index	rs1512914	0.96 (0.88 - 1.06)	0.436264	0.96 (0.88 - 1.06)	0.431938
Body mass index	rs4307239	0.96 (0.88 - 1.06)	0.436264	0.96 (0.88 - 1.06)	0.432047
Body mass index	rs420158	0.96 (0.88 - 1.06)	0.436264	0.96 (0.88 - 1.06)	0.432053
Body mass index	rs8071182	0.96 (0.88 - 1.06)	0.436264	0.96 (0.88 - 1.06)	0.432097
Body mass index	rs17538472	0.96 (0.88 - 1.06)	0.436264	0.96 (0.88 - 1.06)	0.432142
Body mass index	rs4521182	0.96 (0.88 - 1.06)	0.436264	0.96 (0.88 - 1.06)	0.432246
Body mass index	rs1993709	0.96 (0.88 - 1.06)	0.436264	0.96 (0.88 - 1.06)	0.432334
Body mass index	rs17619973	0.96 (0.88 - 1.06)	0.436264	0.96 (0.88 - 1.06)	0.432352
Body mass index	rs7630080	0.96 (0.88 - 1.06)	0.436264	0.96 (0.88 - 1.06)	0.432371
Body mass index	rs17608150	0.96 (0.88 - 1.06)	0.436264	0.96 (0.88 - 1.06)	0.432457
Body mass index	rs4676084	0.96 (0.88 - 1.06)	0.436264	0.96 (0.88 - 1.06)	0.43251
Body mass index	rs6497676	0.96 (0.88 - 1.06)	0.436264	0.96 (0.88 - 1.06)	0.432605
Body mass index	rs4673553	0.96 (0.88 - 1.06)	0.436264	0.96 (0.88 - 1.06)	0.432719
Body mass index	rs13001304	0.96 (0.88 - 1.06)	0.436264	0.96 (0.88 - 1.06)	0.43278
Body mass index	rs6477694	0.96 (0.88 - 1.06)	0.436264	0.96 (0.88 - 1.06)	0.432827
Body mass index	rs7243357	0.96 (0.88 - 1.06)	0.436264	0.96 (0.88 - 1.06)	0.43283
Body mass index	rs818524	0.96 (0.88 - 1.06)	0.436264	0.96 (0.88 - 1.06)	0.43284
Body mass index	rs17636031	0.96 (0.88 - 1.06)	0.436264	0.96 (0.88 - 1.06)	0.432865
Body mass index	rs10481754	0.96 (0.88 - 1.06)	0.436264	0.96 (0.88 - 1.06)	0.432908
Body mass index	rs4865796	0.96 (0.88 - 1.06)	0.436264	0.96 (0.88 - 1.06)	0.432944
Body mass index	rs10118866	0.96 (0.88 - 1.06)	0.436264	0.96 (0.88 - 1.06)	0.433085
Body mass index	rs535533	0.96 (0.88 - 1.06)	0.436264	0.96 (0.88 - 1.06)	0.433127
Body mass index	rs11659764	0.96 (0.88 - 1.06)	0.436264	0.96 (0.88 - 1.06)	0.433143
Body mass index	rs2732275	0.96 (0.88 - 1.06)	0.436264	0.96 (0.88 - 1.06)	0.433157
Body mass index	rs11855853	0.96 (0.88 - 1.06)	0.436264	0.96 (0.88 - 1.06)	0.43318
Body mass index	rs6985109	0.96 (0.88 - 1.06)	0.436264	0.96 (0.88 - 1.06)	0.43324
Body mass index	rs972283	0.96 (0.88 - 1.06)	0.436264	0.96 (0.88 - 1.06)	0.433254
Body mass index	rs995258	0.96 (0.88 - 1.06)	0.436264	0.96 (0.88 - 1.06)	0.433348
Body mass index	rs7323827	0.96 (0.88 - 1.06)	0.436264	0.96 (0.88 - 1.06)	0.433439
Body mass index	rs17535749	0.96 (0.88 - 1.06)	0.436264	0.96 (0.88 - 1.06)	0.433717
Body mass index	rs6777784	0.96 (0.88 - 1.06)	0.436264	0.96 (0.88 - 1.06)	0.433761
Body mass index	rs9475173	0.96 (0.88 - 1.06)	0.436264	0.96 (0.88 - 1.06)	0.433827
Body mass index	rs6574695	0.96 (0.88 - 1.06)	0.436264	0.96 (0.88 - 1.06)	0.434024
Body mass index	rs6903387	0.96 (0.88 - 1.06)	0.436264	0.96 (0.88 - 1.06)	0.43407
Body mass index	rs987237	0.96 (0.88 - 1.06)	0.436264	0.96 (0.88 - 1.06)	0.434137
Body mass index	rs459552	0.96 (0.88 - 1.06)	0.436264	0.96 (0.88 - 1.06)	0.434238
Body mass index	rs2527366	0.96 (0.88 - 1.06)	0.436264	0.96 (0.88 - 1.06)	0.434268
Body mass index	rs7694732	0.96 (0.88 - 1.06)	0.436264	0.96 (0.88 - 1.06)	0.434269
Body mass index	rs2600226	0.96 (0.88 - 1.06)	0.436264	0.96 (0.88 - 1.06)	0.434341
Body mass index	rs10923724	0.96 (0.88 - 1.06)	0.436264	0.96 (0.88 - 1.06)	0.434713
Body mass index	rs702820	0.96 (0.88 - 1.06)	0.436264	0.96 (0.88 - 1.06)	0.434808
Body mass index	rs9817583	0.96 (0.88 - 1.06)	0.436264	0.96 (0.88 - 1.06)	0.434811
Body mass index	rs12675063	0.96 (0.88 - 1.06)	0.436264	0.96 (0.88 - 1.06)	0.434835
Body mass index	rs4880341	0.96 (0.88 - 1.06)	0.436264	0.96 (0.88 - 1.06)	0.434885
Body mass index	rs6548221	0.96 (0.88 - 1.06)	0.436264	0.96 (0.88 - 1.06)	0.434915
Body mass index	rs2035831	0.96 (0.88 - 1.06)	0.436264	0.96 (0.88 - 1.06)	0.434956
Body mass index	rs13432055	0.96 (0.88 - 1.06)	0.436264	0.96 (0.88 - 1.06)	0.434959
Body mass index	rs1937684	0.96 (0.88 - 1.06)	0.436264	0.96 (0.88 - 1.06)	0.434963
Body mass index	rs17424278	0.96 (0.88 - 1.06)	0.436264	0.96 (0.88 - 1.06)	0.435009
Body mass index	rs3813680	0.96 (0.88 - 1.06)	0.436264	0.96 (0.88 - 1.06)	0.435072
Body mass index	rs13266989	0.96 (0.88 - 1.06)	0.436264	0.96 (0.88 - 1.06)	0.435195
Body mass index	rs16833232	0.96 (0.88 - 1.06)	0.436264	0.96 (0.88 - 1.06)	0.435237
Body mass index	rs2269828	0.96 (0.88 - 1.06)	0.436264	0.96 (0.88 - 1.06)	0.435259
Body mass index	rs6504165	0.96 (0.88 - 1.06)	0.436264	0.96 (0.88 - 1.06)	0.435259
Body mass index	rs7206395	0.96 (0.88 - 1.06)	0.436264	0.96 (0.88 - 1.06)	0.435263
Body mass index	rs10275044	0.96 (0.88 - 1.06)	0.436264	0.96 (0.88 - 1.06)	0.435274
Body mass index	rs1275691	0.96 (0.88 - 1.06)	0.436264	0.96 (0.88 - 1.06)	0.435382
Body mass index	rs10989568	0.96 (0.88 - 1.06)	0.436264	0.96 (0.88 - 1.06)	0.435432
Body mass index	rs7421089	0.96 (0.88 - 1.06)	0.436264	0.96 (0.88 - 1.06)	0.435448
Body mass index	rs10433609	0.96 (0.88 - 1.06)	0.436264	0.96 (0.88 - 1.06)	0.435499
Body mass index	rs1421334	0.96 (0.88 - 1.06)	0.436264	0.96 (0.88 - 1.06)	0.435584
Body mass index	rs4538727	0.96 (0.88 - 1.06)	0.436264	0.96 (0.88 - 1.06)	0.435781
Body mass index	rs2478879	0.96 (0.88 - 1.06)	0.436264	0.96 (0.88 - 1.06)	0.4358
Body mass index	rs12429545	0.96 (0.88 - 1.06)	0.436264	0.96 (0.88 - 1.06)	0.435828
Body mass index	rs2160077	0.96 (0.88 - 1.06)	0.436264	0.96 (0.88 - 1.06)	0.435835
Body mass index	rs1158684	0.96 (0.88 - 1.06)	0.436264	0.96 (0.88 - 1.06)	0.435856
Body mass index	rs536445	0.96 (0.88 - 1.06)	0.436264	0.96 (0.88 - 1.06)	0.435895
Body mass index	rs12904761	0.96 (0.88 - 1.06)	0.436264	0.96 (0.88 - 1.06)	0.43591
Body mass index	rs12759296	0.96 (0.88 - 1.06)	0.436264	0.96 (0.88 - 1.06)	0.43593
Body mass index	rs6930066	0.96 (0.88 - 1.06)	0.436264	0.96 (0.88 - 1.06)	0.435962
Body mass index	rs17309825	0.96 (0.88 - 1.06)	0.436264	0.96 (0.88 - 1.06)	0.435964
Body mass index	rs3826705	0.96 (0.88 - 1.06)	0.436264	0.96 (0.88 - 1.06)	0.436004
Body mass index	rs4082793	0.96 (0.88 - 1.06)	0.436264	0.96 (0.88 - 1.06)	0.436014
Body mass index	rs9388766	0.96 (0.88 - 1.06)	0.436264	0.96 (0.88 - 1.06)	0.436045
Body mass index	rs11173522	0.96 (0.88 - 1.06)	0.436264	0.96 (0.88 - 1.06)	0.436116
Body mass index	rs217433	0.96 (0.88 - 1.06)	0.436264	0.96 (0.88 - 1.06)	0.436133
Body mass index	rs538579	0.96 (0.88 - 1.06)	0.436264	0.96 (0.88 - 1.06)	0.436142
Body mass index	rs1503526	0.96 (0.88 - 1.06)	0.436264	0.96 (0.88 - 1.06)	0.436184
Body mass index	rs460799	0.96 (0.88 - 1.06)	0.436264	0.96 (0.88 - 1.06)	0.436194
Body mass index	rs11084553	0.96 (0.88 - 1.06)	0.436264	0.96 (0.88 - 1.06)	0.436214
Body mass index	rs2371767	0.96 (0.88 - 1.06)	0.436264	0.96 (0.88 - 1.06)	0.436225
Body mass index	rs1982441	0.96 (0.88 - 1.06)	0.436264	0.96 (0.88 - 1.06)	0.436292
Body mass index	rs2481665	0.96 (0.88 - 1.06)	0.436264	0.96 (0.88 - 1.06)	0.436335
Body mass index	rs13072095	0.96 (0.88 - 1.06)	0.436264	0.96 (0.88 - 1.06)	0.436348
Body mass index	rs10009336	0.96 (0.88 - 1.06)	0.436264	0.96 (0.88 - 1.06)	0.436467
Body mass index	rs10942267	0.96 (0.88 - 1.06)	0.436264	0.96 (0.88 - 1.06)	0.436563
Body mass index	rs13110266	0.96 (0.88 - 1.06)	0.436264	0.96 (0.88 - 1.06)	0.436564
Body mass index	rs1584121	0.96 (0.88 - 1.06)	0.436264	0.96 (0.88 - 1.06)	0.436687
Body mass index	rs2224272	0.96 (0.88 - 1.06)	0.436264	0.96 (0.88 - 1.06)	0.436712
Body mass index	rs4864201	0.96 (0.88 - 1.06)	0.436264	0.96 (0.88 - 1.06)	0.436764
Body mass index	rs1956153	0.96 (0.88 - 1.06)	0.436264	0.96 (0.88 - 1.06)	0.436815
Body mass index	rs6548834	0.96 (0.88 - 1.06)	0.436264	0.96 (0.88 - 1.06)	0.436837
Body mass index	rs6606686	0.96 (0.88 - 1.06)	0.436264	0.96 (0.88 - 1.06)	0.436892
Body mass index	rs10058464	0.96 (0.88 - 1.06)	0.436264	0.96 (0.88 - 1.06)	0.437011
Body mass index	rs11904490	0.96 (0.88 - 1.06)	0.436264	0.96 (0.88 - 1.06)	0.437065
Body mass index	rs784944	0.96 (0.88 - 1.06)	0.436264	0.96 (0.88 - 1.06)	0.437112
Body mass index	rs823074	0.96 (0.88 - 1.06)	0.436264	0.96 (0.88 - 1.06)	0.437264
Body mass index	rs17203016	0.96 (0.88 - 1.06)	0.436264	0.96 (0.88 - 1.06)	0.437269
Body mass index	rs12065553	0.96 (0.88 - 1.06)	0.436264	0.96 (0.88 - 1.06)	0.437292
Body mass index	rs17573940	0.96 (0.88 - 1.06)	0.436264	0.96 (0.88 - 1.06)	0.437336
Body mass index	rs11129662	0.96 (0.88 - 1.06)	0.436264	0.96 (0.88 - 1.06)	0.43737
Body mass index	rs273504	0.96 (0.88 - 1.06)	0.436264	0.96 (0.88 - 1.06)	0.437387
Body mass index	rs11118308	0.96 (0.88 - 1.06)	0.436264	0.96 (0.88 - 1.06)	0.437637
Body mass index	rs8126575	0.96 (0.88 - 1.06)	0.436264	0.96 (0.88 - 1.06)	0.437735
Body mass index	rs7186893	0.96 (0.88 - 1.06)	0.436264	0.96 (0.88 - 1.06)	0.437772
Body mass index	rs2425840	0.96 (0.88 - 1.06)	0.436264	0.96 (0.88 - 1.06)	0.437832
Body mass index	rs1117080	0.96 (0.88 - 1.06)	0.436264	0.96 (0.88 - 1.06)	0.437934
Body mass index	rs8081039	0.96 (0.88 - 1.06)	0.436264	0.96 (0.88 - 1.06)	0.437942
Body mass index	rs2279620	0.96 (0.88 - 1.06)	0.436264	0.96 (0.88 - 1.06)	0.437978
Body mass index	rs12595158	0.96 (0.88 - 1.06)	0.436264	0.96 (0.88 - 1.06)	0.43799
Body mass index	rs1199334	0.96 (0.88 - 1.06)	0.436264	0.96 (0.88 - 1.06)	0.438005
Body mass index	rs6047046	0.96 (0.88 - 1.06)	0.436264	0.96 (0.88 - 1.06)	0.43803
Body mass index	rs2322622	0.96 (0.88 - 1.06)	0.436264	0.96 (0.88 - 1.06)	0.438082
Body mass index	rs9356132	0.96 (0.88 - 1.06)	0.436264	0.96 (0.88 - 1.06)	0.438135
Body mass index	rs6712	0.96 (0.88 - 1.06)	0.436264	0.96 (0.88 - 1.06)	0.438154
Body mass index	rs2959592	0.96 (0.88 - 1.06)	0.436264	0.96 (0.88 - 1.06)	0.438185
Body mass index	rs2809395	0.96 (0.88 - 1.06)	0.436264	0.96 (0.88 - 1.06)	0.438199
Body mass index	rs9921416	0.96 (0.88 - 1.06)	0.436264	0.96 (0.88 - 1.06)	0.438213
Body mass index	rs7871866	0.96 (0.88 - 1.06)	0.436264	0.96 (0.88 - 1.06)	0.438223
Body mass index	rs1912631	0.96 (0.88 - 1.06)	0.436264	0.96 (0.88 - 1.06)	0.438224
Body mass index	rs9522285	0.96 (0.88 - 1.06)	0.436264	0.96 (0.88 - 1.06)	0.43823
Body mass index	rs11001963	0.96 (0.88 - 1.06)	0.436264	0.96 (0.88 - 1.06)	0.438283
Body mass index	rs7181610	0.96 (0.88 - 1.06)	0.436264	0.96 (0.88 - 1.06)	0.438372
Body mass index	rs7334078	0.96 (0.88 - 1.06)	0.436264	0.96 (0.88 - 1.06)	0.438471
Body mass index	rs9463175	0.96 (0.88 - 1.06)	0.436264	0.96 (0.88 - 1.06)	0.438494
Body mass index	rs3007105	0.96 (0.88 - 1.06)	0.436264	0.96 (0.88 - 1.06)	0.438535
Body mass index	rs11677541	0.96 (0.88 - 1.06)	0.436264	0.96 (0.88 - 1.06)	0.438565
Body mass index	rs12150665	0.96 (0.88 - 1.06)	0.436264	0.96 (0.88 - 1.06)	0.438583
Body mass index	rs13191362	0.96 (0.88 - 1.06)	0.436264	0.96 (0.88 - 1.06)	0.438655
Body mass index	rs1840969	0.96 (0.88 - 1.06)	0.436264	0.96 (0.88 - 1.06)	0.438794
Body mass index	rs9688431	0.96 (0.88 - 1.06)	0.436264	0.96 (0.88 - 1.06)	0.438921
Body mass index	rs16867703	0.96 (0.88 - 1.06)	0.436264	0.96 (0.88 - 1.06)	0.439006
Body mass index	rs17513613	0.96 (0.88 - 1.06)	0.436264	0.96 (0.88 - 1.06)	0.43901
Body mass index	rs577525	0.96 (0.88 - 1.06)	0.436264	0.96 (0.88 - 1.06)	0.439032
Body mass index	rs10071816	0.96 (0.88 - 1.06)	0.436264	0.96 (0.88 - 1.06)	0.439104
Body mass index	rs7652415	0.96 (0.88 - 1.06)	0.436264	0.96 (0.88 - 1.06)	0.439158
Body mass index	rs7925748	0.96 (0.88 - 1.06)	0.436264	0.96 (0.88 - 1.06)	0.439162
Body mass index	rs1336486	0.96 (0.88 - 1.06)	0.436264	0.96 (0.88 - 1.06)	0.439223
Body mass index	rs17120344	0.96 (0.88 - 1.06)	0.436264	0.96 (0.88 - 1.06)	0.439227
Body mass index	rs6804181	0.96 (0.88 - 1.06)	0.436264	0.96 (0.88 - 1.06)	0.439229
Body mass index	rs13425435	0.96 (0.88 - 1.06)	0.436264	0.96 (0.88 - 1.06)	0.439233
Body mass index	rs1218822	0.96 (0.88 - 1.06)	0.436264	0.96 (0.88 - 1.06)	0.439274
Body mass index	rs10765208	0.96 (0.88 - 1.06)	0.436264	0.96 (0.88 - 1.06)	0.439279
Body mass index	rs2063177	0.96 (0.88 - 1.06)	0.436264	0.96 (0.88 - 1.06)	0.439301
Body mass index	rs7973955	0.96 (0.88 - 1.06)	0.436264	0.96 (0.88 - 1.06)	0.439322
Body mass index	rs7561278	0.96 (0.88 - 1.06)	0.436264	0.96 (0.88 - 1.06)	0.439352
Body mass index	rs7565976	0.96 (0.88 - 1.06)	0.436264	0.96 (0.88 - 1.06)	0.439386
Body mass index	rs10192119	0.96 (0.88 - 1.06)	0.436264	0.96 (0.88 - 1.06)	0.43946
Body mass index	rs2450444	0.96 (0.88 - 1.06)	0.436264	0.96 (0.88 - 1.06)	0.439467
Body mass index	rs1007934	0.96 (0.88 - 1.06)	0.436264	0.96 (0.88 - 1.06)	0.439507
Body mass index	rs6819344	0.96 (0.88 - 1.06)	0.436264	0.96 (0.88 - 1.06)	0.43961
Body mass index	rs7805441	0.96 (0.88 - 1.06)	0.436264	0.96 (0.88 - 1.06)	0.439703
Body mass index	rs11074446	0.96 (0.88 - 1.06)	0.436264	0.96 (0.88 - 1.06)	0.439746
Body mass index	rs1038088	0.96 (0.88 - 1.06)	0.436264	0.96 (0.88 - 1.06)	0.439749
Body mass index	rs294704	0.96 (0.88 - 1.06)	0.436264	0.96 (0.88 - 1.06)	0.439815
Body mass index	rs9540493	0.96 (0.88 - 1.06)	0.436264	0.96 (0.88 - 1.06)	0.439829
Body mass index	rs13240600	0.96 (0.88 - 1.06)	0.436264	0.96 (0.88 - 1.06)	0.439837
Body mass index	rs1020548	0.96 (0.88 - 1.06)	0.436264	0.96 (0.88 - 1.06)	0.439937
Body mass index	rs6968554	0.96 (0.88 - 1.06)	0.436264	0.96 (0.88 - 1.06)	0.440019
Body mass index	rs1485038	0.96 (0.88 - 1.06)	0.436264	0.96 (0.88 - 1.06)	0.440124
Body mass index	rs13012099	0.96 (0.88 - 1.06)	0.436264	0.96 (0.88 - 1.06)	0.440202
Body mass index	rs11096549	0.96 (0.88 - 1.06)	0.436264	0.96 (0.88 - 1.06)	0.440219
Body mass index	rs12519552	0.96 (0.88 - 1.06)	0.436264	0.96 (0.88 - 1.06)	0.440275
Body mass index	rs17776719	0.96 (0.88 - 1.06)	0.436264	0.96 (0.88 - 1.06)	0.440319
Body mass index	rs7844647	0.96 (0.88 - 1.06)	0.436264	0.96 (0.88 - 1.06)	0.440331
Body mass index	rs10483389	0.96 (0.88 - 1.06)	0.436264	0.96 (0.88 - 1.06)	0.44039
Body mass index	rs12454712	0.96 (0.88 - 1.06)	0.436264	0.96 (0.88 - 1.06)	0.440414
Body mass index	rs2815324	0.96 (0.88 - 1.06)	0.436264	0.96 (0.88 - 1.06)	0.440502
Body mass index	rs1541928	0.96 (0.88 - 1.06)	0.436264	0.96 (0.88 - 1.06)	0.440563
Body mass index	rs977540	0.96 (0.88 - 1.06)	0.436264	0.96 (0.88 - 1.06)	0.440571
Body mass index	rs10818938	0.96 (0.88 - 1.06)	0.436264	0.96 (0.88 - 1.06)	0.440599
Body mass index	rs4372836	0.96 (0.88 - 1.06)	0.436264	0.96 (0.88 - 1.06)	0.44061
Body mass index	rs2228213	0.96 (0.88 - 1.06)	0.436264	0.96 (0.88 - 1.06)	0.440628
Body mass index	rs9489622	0.96 (0.88 - 1.06)	0.436264	0.96 (0.88 - 1.06)	0.440703
Body mass index	rs2080454	0.96 (0.88 - 1.06)	0.436264	0.96 (0.88 - 1.06)	0.440725
Body mass index	rs4912637	0.96 (0.88 - 1.06)	0.436264	0.96 (0.88 - 1.06)	0.44075
Body mass index	rs1955540	0.96 (0.88 - 1.06)	0.436264	0.96 (0.88 - 1.06)	0.44085
Body mass index	rs731834	0.96 (0.88 - 1.06)	0.436264	0.96 (0.88 - 1.06)	0.44085
Body mass index	rs10795422	0.96 (0.88 - 1.06)	0.436264	0.96 (0.88 - 1.06)	0.440931
Body mass index	rs12299814	0.96 (0.88 - 1.06)	0.436264	0.96 (0.88 - 1.06)	0.440947
Body mass index	rs10211055	0.96 (0.88 - 1.06)	0.436264	0.96 (0.88 - 1.06)	0.441105
Body mass index	rs1150659	0.96 (0.88 - 1.06)	0.436264	0.96 (0.88 - 1.06)	0.441159
Body mass index	rs10131890	0.96 (0.88 - 1.06)	0.436264	0.96 (0.88 - 1.06)	0.441217
Body mass index	rs1852006	0.96 (0.88 - 1.06)	0.436264	0.96 (0.88 - 1.06)	0.441269
Body mass index	rs9814557	0.96 (0.88 - 1.06)	0.436264	0.96 (0.88 - 1.06)	0.441391
Body mass index	rs7083450	0.96 (0.88 - 1.06)	0.436264	0.96 (0.88 - 1.06)	0.441426
Body mass index	rs13201877	0.96 (0.88 - 1.06)	0.436264	0.96 (0.88 - 1.06)	0.441499
Body mass index	rs6738445	0.96 (0.88 - 1.06)	0.436264	0.96 (0.88 - 1.06)	0.44152
Body mass index	rs6121381	0.96 (0.88 - 1.06)	0.436264	0.96 (0.88 - 1.06)	0.441594
Body mass index	rs12953970	0.96 (0.88 - 1.06)	0.436264	0.97 (0.88 - 1.06)	0.44165
Body mass index	rs2100814	0.96 (0.88 - 1.06)	0.436264	0.97 (0.88 - 1.06)	0.441717
Body mass index	rs11945861	0.96 (0.88 - 1.06)	0.436264	0.97 (0.88 - 1.06)	0.441795
Body mass index	rs2605603	0.96 (0.88 - 1.06)	0.436264	0.97 (0.88 - 1.06)	0.441851
Body mass index	rs17448885	0.96 (0.88 - 1.06)	0.436264	0.97 (0.88 - 1.06)	0.441863
Body mass index	rs6713781	0.96 (0.88 - 1.06)	0.436264	0.97 (0.88 - 1.06)	0.441893
Body mass index	rs40067	0.96 (0.88 - 1.06)	0.436264	0.96 (0.88 - 1.06)	0.441922
Body mass index	rs7715256	0.96 (0.88 - 1.06)	0.436264	0.97 (0.88 - 1.06)	0.44199
Body mass index	rs2850969	0.96 (0.88 - 1.06)	0.436264	0.97 (0.88 - 1.06)	0.442086
Body mass index	rs17681708	0.96 (0.88 - 1.06)	0.436264	0.97 (0.88 - 1.06)	0.442174
Body mass index	rs4677812	0.96 (0.88 - 1.06)	0.436264	0.97 (0.88 - 1.06)	0.442177
Body mass index	rs13298062	0.96 (0.88 - 1.06)	0.436264	0.97 (0.88 - 1.06)	0.442183
Body mass index	rs12149756	0.96 (0.88 - 1.06)	0.436264	0.97 (0.88 - 1.06)	0.442198
Body mass index	rs1358980	0.96 (0.88 - 1.06)	0.436264	0.97 (0.88 - 1.06)	0.442208
Body mass index	rs12446632	0.96 (0.88 - 1.06)	0.436264	0.96 (0.88 - 1.06)	0.442261
Body mass index	rs2012502	0.96 (0.88 - 1.06)	0.436264	0.97 (0.88 - 1.06)	0.442348
Body mass index	rs719802	0.96 (0.88 - 1.06)	0.436264	0.97 (0.88 - 1.06)	0.442544
Body mass index	rs9931967	0.96 (0.88 - 1.06)	0.436264	0.97 (0.88 - 1.06)	0.442548
Body mass index	rs17387761	0.96 (0.88 - 1.06)	0.436264	0.97 (0.88 - 1.06)	0.442597
Body mass index	rs12779328	0.96 (0.88 - 1.06)	0.436264	0.97 (0.88 - 1.06)	0.44264
Body mass index	rs10269783	0.96 (0.88 - 1.06)	0.436264	0.97 (0.88 - 1.06)	0.442644
Body mass index	rs12189178	0.96 (0.88 - 1.06)	0.436264	0.97 (0.88 - 1.06)	0.442645
Body mass index	rs1863652	0.96 (0.88 - 1.06)	0.436264	0.97 (0.88 - 1.06)	0.442717
Body mass index	rs7730898	0.96 (0.88 - 1.06)	0.436264	0.97 (0.88 - 1.06)	0.44278
Body mass index	rs7567655	0.96 (0.88 - 1.06)	0.436264	0.97 (0.88 - 1.06)	0.442804
Body mass index	rs7181498	0.96 (0.88 - 1.06)	0.436264	0.97 (0.88 - 1.06)	0.442858
Body mass index	rs2190788	0.96 (0.88 - 1.06)	0.436264	0.97 (0.88 - 1.06)	0.442881
Body mass index	rs6849518	0.96 (0.88 - 1.06)	0.436264	0.97 (0.88 - 1.06)	0.442927
Body mass index	rs7599312	0.96 (0.88 - 1.06)	0.436264	0.97 (0.88 - 1.06)	0.442979
Body mass index	rs2072518	0.96 (0.88 - 1.06)	0.436264	0.97 (0.88 - 1.06)	0.443012
Body mass index	rs2304130	0.96 (0.88 - 1.06)	0.436264	0.97 (0.88 - 1.06)	0.443073
Body mass index	rs349088	0.96 (0.88 - 1.06)	0.436264	0.97 (0.88 - 1.06)	0.443142
Body mass index	rs3810291	0.96 (0.88 - 1.06)	0.436264	0.97 (0.88 - 1.06)	0.443174
Body mass index	rs11119208	0.96 (0.88 - 1.06)	0.436264	0.97 (0.88 - 1.06)	0.443233
Body mass index	rs9408882	0.96 (0.88 - 1.06)	0.436264	0.97 (0.88 - 1.06)	0.443263
Body mass index	rs9547153	0.96 (0.88 - 1.06)	0.436264	0.97 (0.88 - 1.06)	0.443332
Body mass index	rs17019087	0.96 (0.88 - 1.06)	0.436264	0.97 (0.88 - 1.06)	0.443369
Body mass index	rs16982345	0.96 (0.88 - 1.06)	0.436264	0.97 (0.88 - 1.06)	0.44342
Body mass index	rs12477088	0.96 (0.88 - 1.06)	0.436264	0.97 (0.88 - 1.06)	0.443576
Body mass index	rs2616192	0.96 (0.88 - 1.06)	0.436264	0.97 (0.88 - 1.06)	0.443606
Body mass index	rs10811901	0.96 (0.88 - 1.06)	0.436264	0.97 (0.88 - 1.06)	0.44361
Body mass index	rs1829130	0.96 (0.88 - 1.06)	0.436264	0.97 (0.88 - 1.06)	0.443694
Body mass index	rs3811514	0.96 (0.88 - 1.06)	0.436264	0.97 (0.88 - 1.06)	0.443742
Body mass index	rs2198679	0.96 (0.88 - 1.06)	0.436264	0.97 (0.88 - 1.06)	0.443752
Body mass index	rs4912652	0.96 (0.88 - 1.06)	0.436264	0.97 (0.88 - 1.06)	0.443843
Body mass index	rs13227658	0.96 (0.88 - 1.06)	0.436264	0.97 (0.88 - 1.06)	0.443868
Body mass index	rs506338	0.96 (0.88 - 1.06)	0.436264	0.97 (0.88 - 1.06)	0.443877
Body mass index	rs12651833	0.96 (0.88 - 1.06)	0.436264	0.97 (0.88 - 1.06)	0.443885
Body mass index	rs2023671	0.96 (0.88 - 1.06)	0.436264	0.97 (0.88 - 1.06)	0.443906
Body mass index	rs965961	0.96 (0.88 - 1.06)	0.436264	0.97 (0.88 - 1.06)	0.443979
Body mass index	rs155510	0.96 (0.88 - 1.06)	0.436264	0.97 (0.88 - 1.06)	0.443986
Body mass index	rs3806116	0.96 (0.88 - 1.06)	0.436264	0.97 (0.88 - 1.06)	0.444068
Body mass index	rs6807940	0.96 (0.88 - 1.06)	0.436264	0.97 (0.88 - 1.06)	0.444181
Body mass index	rs3844598	0.96 (0.88 - 1.06)	0.436264	0.97 (0.88 - 1.06)	0.444275
Body mass index	rs1000940	0.96 (0.88 - 1.06)	0.436264	0.97 (0.88 - 1.06)	0.444339
Body mass index	rs6419734	0.96 (0.88 - 1.06)	0.436264	0.97 (0.88 - 1.06)	0.444578
Body mass index	rs1522569	0.96 (0.88 - 1.06)	0.436264	0.97 (0.88 - 1.06)	0.444583
Body mass index	rs1668633	0.96 (0.88 - 1.06)	0.436264	0.97 (0.88 - 1.06)	0.444638
Body mass index	rs2074881	0.96 (0.88 - 1.06)	0.436264	0.97 (0.88 - 1.06)	0.444645
Body mass index	rs4072917	0.96 (0.88 - 1.06)	0.436264	0.97 (0.88 - 1.06)	0.4449
Body mass index	rs12705977	0.96 (0.88 - 1.06)	0.436264	0.97 (0.88 - 1.06)	0.444965
Body mass index	rs4670627	0.96 (0.88 - 1.06)	0.436264	0.97 (0.88 - 1.06)	0.445038
Body mass index	rs10832778	0.96 (0.88 - 1.06)	0.436264	0.97 (0.88 - 1.06)	0.445038
Body mass index	rs3736485	0.96 (0.88 - 1.06)	0.436264	0.97 (0.88 - 1.06)	0.445053
Body mass index	rs7615297	0.96 (0.88 - 1.06)	0.436264	0.97 (0.88 - 1.06)	0.445057
Body mass index	rs559231	0.96 (0.88 - 1.06)	0.436264	0.97 (0.88 - 1.06)	0.445069
Body mass index	rs11792069	0.96 (0.88 - 1.06)	0.436264	0.97 (0.88 - 1.06)	0.445071
Body mass index	rs1941213	0.96 (0.88 - 1.06)	0.436264	0.97 (0.88 - 1.06)	0.445086
Body mass index	rs248139	0.96 (0.88 - 1.06)	0.436264	0.97 (0.88 - 1.06)	0.445125
Body mass index	rs1187352	0.96 (0.88 - 1.06)	0.436264	0.97 (0.88 - 1.06)	0.445211
Body mass index	rs7235563	0.96 (0.88 - 1.06)	0.436264	0.97 (0.88 - 1.06)	0.445225
Body mass index	rs4653017	0.96 (0.88 - 1.06)	0.436264	0.97 (0.88 - 1.06)	0.445229
Body mass index	rs4889606	0.96 (0.88 - 1.06)	0.436264	0.97 (0.88 - 1.06)	0.44523
Body mass index	rs10883759	0.96 (0.88 - 1.06)	0.436264	0.97 (0.88 - 1.06)	0.44527
Body mass index	rs769674	0.96 (0.88 - 1.06)	0.436264	0.97 (0.88 - 1.06)	0.445291
Body mass index	rs11702843	0.96 (0.88 - 1.06)	0.436264	0.97 (0.88 - 1.06)	0.445464
Body mass index	rs12620249	0.96 (0.88 - 1.06)	0.436264	0.97 (0.88 - 1.06)	0.445517
Body mass index	rs10803762	0.96 (0.88 - 1.06)	0.436264	0.97 (0.88 - 1.06)	0.445559
Body mass index	rs7903146	0.96 (0.88 - 1.06)	0.436264	0.97 (0.88 - 1.06)	0.44558
Body mass index	rs1436344	0.96 (0.88 - 1.06)	0.436264	0.97 (0.88 - 1.06)	0.445683
Body mass index	rs10497810	0.96 (0.88 - 1.06)	0.436264	0.97 (0.88 - 1.06)	0.445719
Body mass index	rs10514222	0.96 (0.88 - 1.06)	0.436264	0.97 (0.88 - 1.06)	0.445768
Body mass index	rs7209235	0.96 (0.88 - 1.06)	0.436264	0.97 (0.88 - 1.06)	0.44578
Body mass index	rs11246991	0.96 (0.88 - 1.06)	0.436264	0.97 (0.88 - 1.06)	0.445794
Body mass index	rs1476322	0.96 (0.88 - 1.06)	0.436264	0.97 (0.88 - 1.06)	0.445829
Body mass index	rs11739877	0.96 (0.88 - 1.06)	0.436264	0.97 (0.88 - 1.06)	0.445949
Body mass index	rs857601	0.96 (0.88 - 1.06)	0.436264	0.97 (0.88 - 1.06)	0.446146
Body mass index	rs11264483	0.96 (0.88 - 1.06)	0.436264	0.97 (0.88 - 1.06)	0.446264
Body mass index	rs12564992	0.96 (0.88 - 1.06)	0.436264	0.97 (0.88 - 1.06)	0.44627
Body mass index	rs11604688	0.96 (0.88 - 1.06)	0.436264	0.97 (0.88 - 1.06)	0.446275
Body mass index	rs12443621	0.96 (0.88 - 1.06)	0.436264	0.97 (0.88 - 1.06)	0.446421
Body mass index	rs7941030	0.96 (0.88 - 1.06)	0.436264	0.97 (0.88 - 1.06)	0.446456
Body mass index	rs6449532	0.96 (0.88 - 1.06)	0.436264	0.97 (0.88 - 1.06)	0.446497
Body mass index	rs3769948	0.96 (0.88 - 1.06)	0.436264	0.97 (0.88 - 1.06)	0.446511
Body mass index	rs4796243	0.96 (0.88 - 1.06)	0.436264	0.97 (0.88 - 1.06)	0.446537
Body mass index	rs8097672	0.96 (0.88 - 1.06)	0.436264	0.97 (0.88 - 1.06)	0.446596
Body mass index	rs3800229	0.96 (0.88 - 1.06)	0.436264	0.97 (0.88 - 1.06)	0.446715
Body mass index	rs4663629	0.96 (0.88 - 1.06)	0.436264	0.97 (0.88 - 1.06)	0.446717
Body mass index	rs4916229	0.96 (0.88 - 1.06)	0.436264	0.97 (0.88 - 1.06)	0.446739
Body mass index	rs11614340	0.96 (0.88 - 1.06)	0.436264	0.97 (0.88 - 1.06)	0.446748
Body mass index	rs6852276	0.96 (0.88 - 1.06)	0.436264	0.97 (0.88 - 1.06)	0.446778
Body mass index	rs4858193	0.96 (0.88 - 1.06)	0.436264	0.97 (0.88 - 1.06)	0.446889
Body mass index	rs12615778	0.96 (0.88 - 1.06)	0.436264	0.97 (0.88 - 1.06)	0.446913
Body mass index	rs653264	0.96 (0.88 - 1.06)	0.436264	0.97 (0.88 - 1.06)	0.446951
Body mass index	rs483752	0.96 (0.88 - 1.06)	0.436264	0.97 (0.88 - 1.06)	0.446988
Body mass index	rs16940823	0.96 (0.88 - 1.06)	0.436264	0.97 (0.88 - 1.06)	0.44713
Body mass index	rs2718786	0.96 (0.88 - 1.06)	0.436264	0.97 (0.88 - 1.06)	0.447139
Body mass index	rs11649864	0.96 (0.88 - 1.06)	0.436264	0.97 (0.88 - 1.06)	0.447143
Body mass index	rs4969387	0.96 (0.88 - 1.06)	0.436264	0.97 (0.88 - 1.06)	0.447355
Body mass index	rs3005710	0.96 (0.88 - 1.06)	0.436264	0.97 (0.88 - 1.06)	0.447366
Body mass index	rs2143624	0.96 (0.88 - 1.06)	0.436264	0.97 (0.88 - 1.06)	0.447411
Body mass index	rs10259786	0.96 (0.88 - 1.06)	0.436264	0.97 (0.88 - 1.06)	0.447441
Body mass index	rs11889536	0.96 (0.88 - 1.06)	0.436264	0.97 (0.88 - 1.06)	0.447456
Body mass index	rs7084454	0.96 (0.88 - 1.06)	0.436264	0.97 (0.88 - 1.06)	0.44747
Body mass index	rs10144318	0.96 (0.88 - 1.06)	0.436264	0.97 (0.88 - 1.06)	0.447537
Body mass index	rs12422552	0.96 (0.88 - 1.06)	0.436264	0.97 (0.88 - 1.06)	0.447626
Body mass index	rs9478671	0.96 (0.88 - 1.06)	0.436264	0.97 (0.88 - 1.06)	0.44765
Body mass index	rs761423	0.96 (0.88 - 1.06)	0.436264	0.97 (0.88 - 1.06)	0.447663
Body mass index	rs6901756	0.96 (0.88 - 1.06)	0.436264	0.97 (0.88 - 1.06)	0.447688
Body mass index	rs4835778	0.96 (0.88 - 1.06)	0.436264	0.97 (0.88 - 1.06)	0.4477
Body mass index	rs811054	0.96 (0.88 - 1.06)	0.436264	0.97 (0.88 - 1.06)	0.447782
Body mass index	rs3851083	0.96 (0.88 - 1.06)	0.436264	0.97 (0.88 - 1.06)	0.447844
Body mass index	rs16942944	0.96 (0.88 - 1.06)	0.436264	0.97 (0.88 - 1.06)	0.447879
Body mass index	rs2174307	0.96 (0.88 - 1.06)	0.436264	0.97 (0.88 - 1.06)	0.447916
Body mass index	rs1625427	0.96 (0.88 - 1.06)	0.436264	0.97 (0.88 - 1.06)	0.447957
Body mass index	rs11138082	0.96 (0.88 - 1.06)	0.436264	0.97 (0.88 - 1.06)	0.448028
Body mass index	rs2281819	0.96 (0.88 - 1.06)	0.436264	0.97 (0.88 - 1.06)	0.448151
Body mass index	rs16965225	0.96 (0.88 - 1.06)	0.436264	0.97 (0.88 - 1.06)	0.44817
Body mass index	rs10904675	0.96 (0.88 - 1.06)	0.436264	0.97 (0.88 - 1.06)	0.448196
Body mass index	rs6050446	0.96 (0.88 - 1.06)	0.436264	0.97 (0.88 - 1.06)	0.448206
Body mass index	rs1544459	0.96 (0.88 - 1.06)	0.436264	0.97 (0.88 - 1.06)	0.448288
Body mass index	rs10176705	0.96 (0.88 - 1.06)	0.436264	0.97 (0.88 - 1.06)	0.448425
Body mass index	rs591088	0.96 (0.88 - 1.06)	0.436264	0.97 (0.88 - 1.06)	0.44844
Body mass index	rs6710871	0.96 (0.88 - 1.06)	0.436264	0.97 (0.88 - 1.06)	0.448632
Body mass index	rs13184896	0.96 (0.88 - 1.06)	0.436264	0.97 (0.88 - 1.06)	0.448712
Body mass index	rs2931434	0.96 (0.88 - 1.06)	0.436264	0.97 (0.88 - 1.06)	0.448739
Body mass index	rs7535528	0.96 (0.88 - 1.06)	0.436264	0.97 (0.88 - 1.06)	0.448773
Body mass index	rs930295	0.96 (0.88 - 1.06)	0.436264	0.97 (0.88 - 1.06)	0.448914
Body mass index	rs10460960	0.96 (0.88 - 1.06)	0.436264	0.97 (0.88 - 1.06)	0.449039
Body mass index	rs7164727	0.96 (0.88 - 1.06)	0.436264	0.97 (0.88 - 1.06)	0.449044
Body mass index	rs298563	0.96 (0.88 - 1.06)	0.436264	0.97 (0.88 - 1.06)	0.449078
Body mass index	rs4860782	0.96 (0.88 - 1.06)	0.436264	0.97 (0.88 - 1.06)	0.449103
Body mass index	rs159032	0.96 (0.88 - 1.06)	0.436264	0.97 (0.88 - 1.06)	0.449239
Body mass index	rs10408013	0.96 (0.88 - 1.06)	0.436264	0.97 (0.88 - 1.06)	0.449251
Body mass index	rs4936175	0.96 (0.88 - 1.06)	0.436264	0.97 (0.88 - 1.06)	0.449322
Body mass index	rs9397927	0.96 (0.88 - 1.06)	0.436264	0.97 (0.88 - 1.06)	0.449326
Body mass index	rs7475340	0.96 (0.88 - 1.06)	0.436264	0.97 (0.88 - 1.06)	0.449532
Body mass index	rs2270778	0.96 (0.88 - 1.06)	0.436264	0.97 (0.88 - 1.06)	0.449601
Body mass index	rs1465900	0.96 (0.88 - 1.06)	0.436264	0.97 (0.88 - 1.06)	0.449605
Body mass index	rs2543132	0.96 (0.88 - 1.06)	0.436264	0.97 (0.88 - 1.06)	0.449609
Body mass index	rs4148866	0.96 (0.88 - 1.06)	0.436264	0.97 (0.88 - 1.06)	0.449639
Body mass index	rs1477199	0.96 (0.88 - 1.06)	0.436264	0.97 (0.88 - 1.06)	0.449671
Body mass index	rs8016771	0.96 (0.88 - 1.06)	0.436264	0.97 (0.88 - 1.06)	0.449693
Body mass index	rs2293605	0.96 (0.88 - 1.06)	0.436264	0.97 (0.88 - 1.06)	0.449757
Body mass index	rs7874154	0.96 (0.88 - 1.06)	0.436264	0.97 (0.88 - 1.06)	0.449765
Body mass index	rs6556301	0.96 (0.88 - 1.06)	0.436264	0.97 (0.88 - 1.06)	0.449825
Body mass index	rs10132280	0.96 (0.88 - 1.06)	0.436264	0.97 (0.88 - 1.06)	0.449975
Body mass index	rs7761673	0.96 (0.88 - 1.06)	0.436264	0.97 (0.88 - 1.06)	0.450069
Body mass index	rs4717623	0.96 (0.88 - 1.06)	0.436264	0.97 (0.88 - 1.06)	0.450078
Body mass index	rs7195386	0.96 (0.88 - 1.06)	0.436264	0.97 (0.88 - 1.06)	0.450127
Body mass index	rs1431659	0.96 (0.88 - 1.06)	0.436264	0.97 (0.88 - 1.06)	0.45041
Body mass index	rs1884897	0.96 (0.88 - 1.06)	0.436264	0.97 (0.88 - 1.06)	0.450458
Body mass index	rs7147503	0.96 (0.88 - 1.06)	0.436264	0.97 (0.88 - 1.06)	0.450465
Body mass index	rs6759670	0.96 (0.88 - 1.06)	0.436264	0.97 (0.88 - 1.06)	0.450548
Body mass index	rs12476772	0.96 (0.88 - 1.06)	0.436264	0.97 (0.88 - 1.06)	0.450563
Body mass index	rs2477017	0.96 (0.88 - 1.06)	0.436264	0.97 (0.88 - 1.06)	0.45057
Body mass index	rs11629783	0.96 (0.88 - 1.06)	0.436264	0.97 (0.88 - 1.06)	0.450662
Body mass index	rs1927790	0.96 (0.88 - 1.06)	0.436264	0.97 (0.88 - 1.06)	0.450721
Body mass index	rs8123881	0.96 (0.88 - 1.06)	0.436264	0.97 (0.88 - 1.06)	0.45075
Body mass index	rs11056875	0.96 (0.88 - 1.06)	0.436264	0.97 (0.88 - 1.06)	0.450833
Body mass index	rs3829849	0.96 (0.88 - 1.06)	0.436264	0.97 (0.88 - 1.06)	0.450859
Body mass index	rs1277723	0.96 (0.88 - 1.06)	0.436264	0.97 (0.88 - 1.06)	0.450869
Body mass index	rs11121210	0.96 (0.88 - 1.06)	0.436264	0.97 (0.88 - 1.06)	0.450872
Body mass index	rs5742914	0.96 (0.88 - 1.06)	0.436264	0.97 (0.88 - 1.06)	0.450885
Body mass index	rs7009017	0.96 (0.88 - 1.06)	0.436264	0.97 (0.88 - 1.06)	0.450886
Body mass index	rs2029331	0.96 (0.88 - 1.06)	0.436264	0.97 (0.88 - 1.06)	0.451047
Body mass index	rs756717	0.96 (0.88 - 1.06)	0.436264	0.97 (0.88 - 1.06)	0.451121
Body mass index	rs10818810	0.96 (0.88 - 1.06)	0.436264	0.97 (0.88 - 1.06)	0.45116
Body mass index	rs7987314	0.96 (0.88 - 1.06)	0.436264	0.97 (0.88 - 1.06)	0.45141
Body mass index	rs1689437	0.96 (0.88 - 1.06)	0.436264	0.97 (0.88 - 1.06)	0.451438
Body mass index	rs7117238	0.96 (0.88 - 1.06)	0.436264	0.97 (0.88 - 1.06)	0.451467
Body mass index	rs998732	0.96 (0.88 - 1.06)	0.436264	0.97 (0.88 - 1.06)	0.451489
Body mass index	rs1296328	0.96 (0.88 - 1.06)	0.436264	0.97 (0.88 - 1.06)	0.451568
Body mass index	rs10889550	0.96 (0.88 - 1.06)	0.436264	0.97 (0.88 - 1.06)	0.451578
Body mass index	rs2289379	0.96 (0.88 - 1.06)	0.436264	0.97 (0.88 - 1.06)	0.451656
Body mass index	rs11915371	0.96 (0.88 - 1.06)	0.436264	0.97 (0.88 - 1.06)	0.451664
Body mass index	rs10757826	0.96 (0.88 - 1.06)	0.436264	0.97 (0.88 - 1.06)	0.451764
Body mass index	rs6019482	0.96 (0.88 - 1.06)	0.436264	0.97 (0.88 - 1.06)	0.451856
Body mass index	rs2717926	0.96 (0.88 - 1.06)	0.436264	0.97 (0.88 - 1.06)	0.451965
Body mass index	rs934515	0.96 (0.88 - 1.06)	0.436264	0.97 (0.88 - 1.06)	0.452033
Body mass index	rs6707445	0.96 (0.88 - 1.06)	0.436264	0.97 (0.88 - 1.06)	0.452049
Body mass index	rs779206	0.96 (0.88 - 1.06)	0.436264	0.97 (0.88 - 1.06)	0.452089
Body mass index	rs977747	0.96 (0.88 - 1.06)	0.436264	0.97 (0.88 - 1.06)	0.452145
Body mass index	rs10732321	0.96 (0.88 - 1.06)	0.436264	0.97 (0.88 - 1.06)	0.452191
Body mass index	rs11866815	0.96 (0.88 - 1.06)	0.436264	0.97 (0.88 - 1.06)	0.452288
Body mass index	rs6594967	0.96 (0.88 - 1.06)	0.436264	0.97 (0.88 - 1.06)	0.452393
Body mass index	rs252749	0.96 (0.88 - 1.06)	0.436264	0.97 (0.88 - 1.06)	0.452399
Body mass index	rs331949	0.96 (0.88 - 1.06)	0.436264	0.97 (0.88 - 1.06)	0.452423
Body mass index	rs17709991	0.96 (0.88 - 1.06)	0.436264	0.97 (0.88 - 1.06)	0.452507
Body mass index	rs2155645	0.96 (0.88 - 1.06)	0.436264	0.97 (0.88 - 1.06)	0.452594
Body mass index	rs6879326	0.96 (0.88 - 1.06)	0.436264	0.97 (0.88 - 1.06)	0.452633
Body mass index	rs12448257	0.96 (0.88 - 1.06)	0.436264	0.97 (0.88 - 1.06)	0.45279
Body mass index	rs11115176	0.96 (0.88 - 1.06)	0.436264	0.97 (0.88 - 1.06)	0.452849
Body mass index	rs11917965	0.96 (0.88 - 1.06)	0.436264	0.97 (0.88 - 1.06)	0.452995
Body mass index	rs12762034	0.96 (0.88 - 1.06)	0.436264	0.97 (0.88 - 1.06)	0.453131
Body mass index	rs29941	0.96 (0.88 - 1.06)	0.436264	0.97 (0.88 - 1.06)	0.453171
Body mass index	rs1608445	0.96 (0.88 - 1.06)	0.436264	0.97 (0.88 - 1.06)	0.453402
Body mass index	rs12148330	0.96 (0.88 - 1.06)	0.436264	0.97 (0.88 - 1.06)	0.453621
Body mass index	rs3887080	0.96 (0.88 - 1.06)	0.436264	0.97 (0.88 - 1.06)	0.453663
Body mass index	rs1885728	0.96 (0.88 - 1.06)	0.436264	0.97 (0.88 - 1.06)	0.453692
Body mass index	rs4856794	0.96 (0.88 - 1.06)	0.436264	0.97 (0.88 - 1.06)	0.453695
Body mass index	rs10197031	0.96 (0.88 - 1.06)	0.436264	0.97 (0.88 - 1.06)	0.453713
Body mass index	rs7249143	0.96 (0.88 - 1.06)	0.436264	0.97 (0.88 - 1.06)	0.453744
Body mass index	rs6443750	0.96 (0.88 - 1.06)	0.436264	0.97 (0.88 - 1.06)	0.453747
Body mass index	rs9965170	0.96 (0.88 - 1.06)	0.436264	0.97 (0.88 - 1.06)	0.453763
Body mass index	rs10135922	0.96 (0.88 - 1.06)	0.436264	0.97 (0.88 - 1.06)	0.453946
Body mass index	rs171390	0.96 (0.88 - 1.06)	0.436264	0.97 (0.88 - 1.06)	0.45395
Body mass index	rs10745785	0.96 (0.88 - 1.06)	0.436264	0.97 (0.88 - 1.06)	0.453956
Body mass index	rs2124499	0.96 (0.88 - 1.06)	0.436264	0.97 (0.88 - 1.06)	0.453992
Body mass index	rs17757975	0.96 (0.88 - 1.06)	0.436264	0.97 (0.88 - 1.06)	0.454066
Body mass index	rs12922346	0.96 (0.88 - 1.06)	0.436264	0.97 (0.88 - 1.06)	0.454075
Body mass index	rs4482463	0.96 (0.88 - 1.06)	0.436264	0.97 (0.88 - 1.06)	0.454164
Body mass index	rs175165	0.96 (0.88 - 1.06)	0.436264	0.97 (0.88 - 1.06)	0.454205
Body mass index	rs11736228	0.96 (0.88 - 1.06)	0.436264	0.97 (0.88 - 1.06)	0.454249
Body mass index	rs6014523	0.96 (0.88 - 1.06)	0.436264	0.97 (0.88 - 1.06)	0.455023
Body mass index	rs7134628	0.96 (0.88 - 1.06)	0.436264	0.97 (0.88 - 1.06)	0.455077
Body mass index	rs6433243	0.96 (0.88 - 1.06)	0.436264	0.97 (0.88 - 1.06)	0.455249
Body mass index	rs7933205	0.96 (0.88 - 1.06)	0.436264	0.97 (0.88 - 1.06)	0.455249
Body mass index	rs7925214	0.96 (0.88 - 1.06)	0.436264	0.97 (0.88 - 1.06)	0.45527
Body mass index	rs33436	0.96 (0.88 - 1.06)	0.436264	0.97 (0.88 - 1.06)	0.455492
Body mass index	rs1707322	0.96 (0.88 - 1.06)	0.436264	0.97 (0.88 - 1.06)	0.455528
Body mass index	rs10938397	0.96 (0.88 - 1.06)	0.436264	0.97 (0.88 - 1.06)	0.455539
Body mass index	rs8067737	0.96 (0.88 - 1.06)	0.436264	0.97 (0.88 - 1.06)	0.455649
Body mass index	rs1304070	0.96 (0.88 - 1.06)	0.436264	0.97 (0.88 - 1.06)	0.45577
Body mass index	rs592483	0.96 (0.88 - 1.06)	0.436264	0.97 (0.88 - 1.06)	0.455811
Body mass index	rs6827083	0.96 (0.88 - 1.06)	0.436264	0.97 (0.88 - 1.06)	0.455845
Body mass index	rs4963120	0.96 (0.88 - 1.06)	0.436264	0.97 (0.88 - 1.06)	0.455892
Body mass index	rs9294260	0.96 (0.88 - 1.06)	0.436264	0.97 (0.88 - 1.06)	0.455934
Body mass index	rs4886869	0.96 (0.88 - 1.06)	0.436264	0.97 (0.88 - 1.06)	0.456413
Body mass index	rs12630999	0.96 (0.88 - 1.06)	0.436264	0.97 (0.88 - 1.06)	0.456416
Body mass index	rs4700646	0.96 (0.88 - 1.06)	0.436264	0.97 (0.88 - 1.06)	0.456426
Body mass index	rs4954638	0.96 (0.88 - 1.06)	0.436264	0.97 (0.88 - 1.06)	0.45646
Body mass index	rs1445305	0.96 (0.88 - 1.06)	0.436264	0.97 (0.88 - 1.06)	0.456635
Body mass index	rs12454204	0.96 (0.88 - 1.06)	0.436264	0.97 (0.88 - 1.06)	0.456802
Body mass index	rs1895957	0.96 (0.88 - 1.06)	0.436264	0.97 (0.88 - 1.06)	0.456968
[truncated: 3,777 more rows]

## Sheet: Sup. Table 7
	Supplementary Table 7: Results of MR-Egger analysis of potential bias in causal estimates.
	* Results from restricted analysis, which excludes SNPs known to be associated with other fatty acid classes.
	NA if MR-Egger regression not applied to trait SNPs. MR-Egger regression only completed if >2 SNPs available for use in MR analysis.
			MR-Egger intercept			Causal estimate from MR-Egger slope
	Risk factor class	Trait	Intercept	SE	P-value	ORSD (95% CI)	P-value
	Lifestyle and dietary factors	Blood carnitine	-0.0116363	0.0111317	0.312424	1.06 (0.89 - 1.25)	0.514259
		Blood methionine	NA	NA	NA	NA	NA
		Blood selenium	NA	NA	NA	NA	NA
		Blood zinc	NA	NA	NA	NA	NA
		Circulating 25-hydroxyvitamin D	0.00308026	0.0158346	0.858191	0.97 (0.76 - 1.25)	0.849162
		Circulating adiponectin	0.014508	0.0179994	0.443523	0.76 (0.44 - 1.32)	0.362812
		Circulating carotenoids	NA	NA	NA	NA	NA
		Circulating fetuin-A	NA	NA	NA	NA	NA
		Height	0.000415617	0.00100618	0.679594	0.99 (0.90 - 1.08)	0.767101
		Iron status	-0.000741982	0.0219976	0.978535	0.83 (0.57 - 1.20)	0.506451
		Mono-unsaturated fatty acids	-0.0416814	0.048269	0.427321	1.21 (0.58 - 2.54)	0.630895
		Omega-3 fatty acids	-0.0437712	0.0368124	0.319965	1.19 (0.65 - 2.21)	0.611574
		Omega-6 fatty acids	-0.0156455	0.0246648	0.538836	1.17 (0.79 - 1.75)	0.450301
		Plasma IGF-I	NA	NA	NA	NA	NA
		Serum calcium	0.00701141	0.0140932	0.636539	0.79 (0.59 - 1.05)	0.157606
		Serum vitamin A1	NA	NA	NA	NA	NA
		Serum vitamin B12	-0.010421	0.0217201	0.646009	1.19 (0.87 - 1.63)	0.317483
		Serum vitamin B6	NA	NA	NA	NA	NA
		Serum vitamin E	0.0189495	0.0977015	0.87804	0.85 (0.09 - 7.97)	0.911323
	Inflammatory factors	Circulating C-reactive protein	0.0128552	0.0112519	0.275532	0.84 (0.64 - 1.09)	0.220394
		Plasma IL-6 sRa	NA	NA	NA	NA	NA
		Serum IgE	-0.0490872	0.0916938	0.687091	1.36 (0.42 - 4.44)	0.699714
	Cardiometabolic factors	Basal metabolic rate	9.06145e-05	0.00272947	0.973526	1.07 (0.84 - 1.37)	0.564483
		Birth weight	-0.0253317	0.013375	0.0613716	2.71 (1.02 - 7.19)	0.0479063
		Body fat percentage	0.00646648	0.00482298	0.180824	0.78 (0.48 - 1.26)	0.306858
		Body mass index	0.000537088	0.00221482	0.808447	0.93 (0.69 - 1.26)	0.642525
		Diastolic blood pressure	0.00385733	0.00368313	0.295869	0.86 (0.57 - 1.31)	0.479619
		Fasting glucose	0.00143908	0.0131919	0.914169	0.95 (0.65 - 1.39)	0.784814
		Fasting proinsulin	-0.0109143	0.0201822	0.608131	1.03 (0.78 - 1.36)	0.846315
		HbA1C levels	-0.0104286	0.0185918	0.58854	1.45 (0.89 - 2.37)	0.173592
		HDL cholesterol	0.00104585	0.00576642	0.856745	1.04 (0.83 - 1.29)	0.748995
		LDL cholesterol	-0.00331585	0.00591563	0.5781	1.15 (0.98 - 1.35)	0.104591
		Systolic blood pressure	-0.0101027	0.00617634	0.103344	2.05 (0.95 - 4.43)	0.0684383
		Total cholesterol	-0.00849297	0.0113546	0.461186	1.13 (0.92 - 1.37)	0.249929
		Total triglycerides	-0.00700098	0.00756023	0.361364	1.01 (0.81 - 1.27)	0.925461
		Waist circumference	0.00232977	0.00454226	0.608372	0.96 (0.61 - 1.50)	0.843662
		Waist-to-hip ratio	-0.0137286	0.0148009	0.360374	1.59 (0.70 - 3.57)	0.272991

## Sheet: Sup. Table 8
Supplementary Table 8: Comparison of effect estimates from this MR analysis to those from previous Glioma MR analyses.
* Results from restricted analysis, which excludes SNPs known to be associated with other fatty acid classes
NA if statistic not reported in referenced study.
		Causal effect estimate from this study		Causal effect estimates from previous MR analyses of putative Glioma risk factor
Risk factor class	Trait	OR (95% CI)	P-value	OR (95% CI)	P-value	Reference
Diet and lifestyle	Circulating 25-hydroxyvitamin D	0.99 (0.86-1.15)	0.933407	1.21 (0.09 - 1.62)	0.201	Takahsahi 2018
Obesity Risk Factors	Body Mass Index	0.96 (0.88-1.06)	0.436264	0.91 (0.77 - 1.02)	0.247	Disney Hogg 2018a
	Fasting Glucose	0.97 (0.84-1.11)	0.61769	1.00 (0.78 - 1.30)	0.974	Disney Hogg 2018a
	HDL Cholesterol	1.06 (0.95-1.17)	0.322446	1.01 (0.98 - 1.05)	0.375	Disney Hogg 2018a
	LDL Cholesterol	1.10 (1.01-1.21)	0.0347961	1.00 (0.95 - 1.05)	0.939	Disney Hogg 2018a
	Total Cholesterol	1.06 (0.97-1.15)	0.229419	0.98 (0.88 -1.09)	0.736	Disney Hogg 2018a
	Total Triglycerides	0.93 (0.84-1.03)	0.182041	1.01 (0.97 - 1.06)	0.637	Disney Hogg 2018a
	Waist-to-hip ratio	1.10 (0.91-1.32)	0.332565	1.11 (0.84 - 1.46)	0.456	Disney Hogg 2018a
Immune System	Serum IgE Level	0.99 (0.83-1.18)	0.907139	0.88 (0.69 - 1.13)	0.319	Disney Hogg 2018
