# Supplementary material for: Lack of association between modifiable exposures and glioma risk: a Mendelian randomization analysis
Source: Neuro Oncol. 2019 Oct 30;22(2):207–15. doi: 10.1093/neuonc/noz209 (PMC7442418; doi:10.1093/neuonc/noz209)
Supplement: noz209_suppl_Supplementary_Tables_ST2a-ST8a [file noz209_suppl_supplementary_tables_st2a-st8a.xlsx]

## Sheet: Index
List of Supplementary Tables
ST2a	Modifiable risk factors included in MR analysis
ST3a	Instrumental variable information: Effect allele, effect allele frequency, effect on exposure, strength of association with GBM for SNP
ST4a	Summary of 8 GBM GWAS used in meta-analysis
ST5a	Causal estimates from Wald ratio, IVW, Maximum Likelihood, Weighted Median Estimator, Weighted Mode Estimater for each exposure and GBM risk.
ST6a	Leave-one-out analysis results for modifiable SNPs.
ST7a	MR Egger results - assessing pleiotropy of exposures used.
ST8a	Comparison with previous MR studies on GBM

## Sheet: Sup. Table 2a
Supplementary Table 2a: Modifiable risk factors considered in MR analysis.
	= No SNPs present in GBM only dataset
Risk factor class	Trait	PubMed ID	Final Number of SNPs used in MR analysis	PVE by SNPs	Power to identify ORSD of 0.91 or 1.10	Power to identify ORSD of 0.83 or 1.20	Power to identify ORSD of 0.75 or 1.33	Power to identify ORSD of 0.67 or 1.50	F-statistic
Lifestyle and dietary factors	Blood carnitine	24816252	17	0.131814	0.67259	0.997018	1	1	65.4729
	Blood methionine	24816252	1	0.00414423	0.0711162	0.132916	0.26917	0.506893	30.5661
	Blood selenium	23720494	1	0.0204595	0.157667	0.458464	0.847194	0.992514	114.355
	Blood zinc	23720494	2	0.0459248	0.295238	0.793885	0.993987	0.999998	62.5761
	Circulating 25-hydroxyvitamin D	29343764	5	0.0264592	0.190201	0.559688	0.92421	0.998801	431.374
	Circulating adiponectin	22479202	10	0.0177906	0.143263	0.409265	0.794752	0.983681	65.1173
	Circulating carotenoids	19185284	1	0.027731	0.197111	0.579372	0.935061	0.999196	106.358
	Circulating fetuin-A	28379451	1	0.143326	0.708835	0.998417	1	1	1331.92
	Height	30124842	2482	0.379832	0.983249	1	1	1	174.141
	Iron status	25352340	3	0.01153	0.109774	0.285742	0.610451	0.909532	190.396
	Mono-unsaturated fatty acids	27005778	7	0.0288127	0.202988	0.595613	0.943141	0.99943	57.3177
	Omega-3 fatty acids	27005778	5	0.0248032	0.181209	0.533115	0.907589	0.997992	68.8653
	Omega-6 fatty acids	27005778	13	0.0552523	0.344215	0.861976	0.998383	1	60.688
	Plasma IGF-I	29875488	1	0.0144921	0.125556	0.345406	0.709467	0.958834	48.5126
	Serum calcium	24068962	8	0.0258192	0.186725	0.549545	0.918141	0.998535	202.321
	Serum vitamin A1	21878437	2	0.00696463	0.0857426	0.191312	0.413549	0.726791	34.6851
	Serum vitamin B12	23754956	9	0.0474277	0.303213	0.806507	0.995116	0.999999	252.076
	Serum vitamin B6	19303062	1	0.0141221	0.123578	0.338058	0.698313	0.954467	26.6721
	Serum vitamin E	21729881	3	0.00650755	0.0833597	0.181809	0.391098	0.697634	10.9213
Inflammatory factors	Circulating C-reactive protein	21300955	14	0.0359163	0.241517	0.690925	0.976938	0.999943	220.093
	Plasma IL-6 sRa	29875488	1	0.604334	0.999298	1	1	1	5038.85
	Serum IgE	22075330	3	0.0160861	0.134097	0.376653	0.753755	0.973525	79.6965
Cardiometabolic factors	Basal metabolic rate	NA	690	0.12104	0.635564	0.994662	1	1	65.9836
	Birth weight	NA	94	0.0249686	0.182106	0.535816	0.909386	0.998092	52.5694
	Body fat percentage	NA	368	0.053023	0.332629	0.847812	0.997776	1	50.3239
	Body mass index	30124842	964	0.0786459	0.459957	0.953319	0.99995	1	70.0476
	Diastolic blood pressure	30224653	281	0.0307055	0.213269	0.622925	0.955074	0.999689	85.3756
	Fasting glucose	22581228	23	0.0358073	0.240928	0.689609	0.976608	0.999941	93.7307
	Fasting proinsulin	20081858	8	0.0613346	0.375385	0.894841	0.99933	1	87.3301
	HbA1C levels	20858683	11	0.0183217	0.146124	0.419244	0.806277	0.985997	78.652
	HDL cholesterol	24097068	57	0.0607347	0.372341	0.891946	0.999269	1	106.549
	LDL cholesterol	24097068	44	0.0788478	0.460903	0.953773	0.999952	1	182.744
	Systolic blood pressure	30224653	220	0.0203605	0.157132	0.456683	0.845483	0.992291	71.5506
	Total cholesterol	27005778	28	0.0936281	0.527407	0.977749	0.999995	1	79.1794
	Total triglycerides	24097068	34	0.0612322	0.374866	0.894352	0.99932	1	180.229
	Waist circumference	NA	318	0.0465966	0.298806	0.799612	0.99452	0.999998	51.6896
	Waist-to-hip ratio	25673412	35	0.0176064	0.142271	0.405783	0.79062	0.982796	57.6558

## Sheet: Sup. Table 3a
Supplementary Table 3a: Effect allele, frequency, effect on exposure and strength of association with GBM Glioma for SNPs used as instrumental variables.
					Trait			GBM
Trait	SNP	Effect allele	Other allele	Effect allele frequency	Beta	Standard error	P-value	Beta *	Standard error *	P-value *
Basal metabolic rate	rs1000940	G	A	0.3489	0.0148976	0.00267878	2.68e-08	-0.0139452	0.0243792	0.567314
Basal metabolic rate	rs10041141	C	T	0.4811	-0.0136195	0.00247224	3.61e-08	-0.00706627	0.0224179	0.752605
Basal metabolic rate	rs10051589	G	A	0.2962	-0.0151254	0.0027493	3.77e-08	-0.0219804	0.0257758	0.393797
Basal metabolic rate	rs10091194	G	A	0.5179	0.0157877	0.00245682	1.31e-10	-0.0232125	0.0221804	0.295316
Basal metabolic rate	rs10094200	G	C	0.2714	-0.0193729	0.00269251	6.25e-13	0.0239181	0.0247277	0.333414
Basal metabolic rate	rs10107388	C	T	0.3877	-0.0155085	0.00254811	1.16e-09	-0.0267812	0.0240158	0.264786
Basal metabolic rate	rs10111935	A	G	0.2913	0.0308417	0.00272117	9.02e-30	0.0139477	0.0246921	0.572166
Basal metabolic rate	rs10118701	G	A	0.334	0.0190157	0.00263909	5.8e-13	0.0396448	0.0235131	0.091782
Basal metabolic rate	rs10128597	A	G	0.3151	-0.015171	0.00275421	3.63e-08	-0.0290605	0.0249775	0.24464
Basal metabolic rate	rs10181359	G	T	0.3887	0.0150264	0.00247849	1.34e-09	0.0113761	0.0228806	0.619051
Basal metabolic rate	rs10202701	T	C	0.501	0.0152149	0.00246605	6.85e-10	0.0508365	0.0223548	0.0229616
Basal metabolic rate	rs10202845	G	A	0.1252	-0.0214362	0.00388515	3.44e-08	0.000683617	0.0342284	0.984066
Basal metabolic rate	rs10214770	G	A	0.5885	0.021491	0.00249096	6.29e-18	0.0211625	0.0226135	0.349358
Basal metabolic rate	rs1023617	A	G	0.3598	-0.0152193	0.00266893	1.18e-08	-0.0180492	0.0247344	0.46556
Basal metabolic rate	rs10236214	T	C	0.5994	0.0312861	0.00256096	2.58e-34	0.0448083	0.0233805	0.0553033
Basal metabolic rate	rs10237306	T	G	0.3767	0.0188051	0.00253045	1.08e-13	-0.0431696	0.0231345	0.0620373
Basal metabolic rate	rs10237317	G	A	0.4165	0.0142867	0.00249144	9.8e-09	0.0275171	0.0230204	0.231955
Basal metabolic rate	rs10260993	G	T	0.2515	-0.017811	0.00311028	1.03e-08	-0.021091	0.0277201	0.446744
Basal metabolic rate	rs10275719	A	T	0.164	-0.0175539	0.00311712	1.79e-08	-0.0148826	0.0284307	0.600649
Basal metabolic rate	rs10283100	G	A	0.9463	0.0375827	0.00535315	2.21e-12	-0.0900328	0.0558977	0.107251
Basal metabolic rate	rs10404726	T	C	0.4871	-0.0137374	0.00246229	2.42e-08	-0.0255752	0.0224487	0.254588
Basal metabolic rate	rs10423928	A	T	0.2137	-0.0229851	0.00310957	1.45e-13	0.0374075	0.0274967	0.173692
Basal metabolic rate	rs1043413	G	C	0.4095	0.0148309	0.00252077	4.02e-09	-0.0261286	0.0228226	0.252268
Basal metabolic rate	rs1047891	A	C	0.3012	0.025788	0.00264275	1.72e-22	0.0200013	0.0246337	0.416821
Basal metabolic rate	rs10483727	C	T	0.5964	-0.0330799	0.00252159	2.63e-39	0.0144991	0.0225916	0.521009
Basal metabolic rate	rs1057035	C	T	0.3608	0.014394	0.00253725	1.4e-08	-0.0185109	0.0240949	0.442338
Basal metabolic rate	rs1057941	A	G	0.3917	-0.0173453	0.00250721	4.58e-12	0.00787095	0.0292121	0.78759
Basal metabolic rate	rs1064213	A	G	0.5239	0.0175942	0.00245939	8.45e-13	0.0182126	0.0221808	0.41159
Basal metabolic rate	rs1073160	A	G	0.4841	0.0147042	0.00245736	2.18e-09	0.0148029	0.0225293	0.511148
Basal metabolic rate	rs10741669	A	G	0.8757	0.0212822	0.0037845	1.87e-08	0.00823772	0.0363777	0.820852
Basal metabolic rate	rs10746837	A	G	0.6103	-0.0157745	0.00249	2.37e-10	-0.000838608	0.0227952	0.970653
Basal metabolic rate	rs10748128	T	G	0.3529	0.0174281	0.00258437	1.55e-11	-0.00026664	0.0234491	0.990927
Basal metabolic rate	rs10775348	G	A	0.7177	0.0204811	0.00268546	2.41e-14	0.0168771	0.024896	0.497831
Basal metabolic rate	rs10777860	A	G	0.5318	-0.0217154	0.00246074	1.1e-18	-0.0214252	0.0222571	0.335735
Basal metabolic rate	rs10782550	C	T	0.2028	-0.0171104	0.00298249	9.65e-09	0.00612066	0.0372569	0.869508
Basal metabolic rate	rs10787738	T	C	0.2724	0.0156156	0.0028246	3.23e-08	-0.0173207	0.0261687	0.508044
Basal metabolic rate	rs1080312	A	G	0.0219	-0.0502015	0.00777503	1.07e-10	0.00589024	0.072842	0.935551
Basal metabolic rate	rs10811901	A	G	0.6093	0.0159287	0.00248092	1.36e-10	-0.00473088	0.0224196	0.832875
Basal metabolic rate	rs10832963	G	T	0.7197	-0.0157097	0.00282155	2.58e-08	-0.0428429	0.0256606	0.0949991
Basal metabolic rate	rs10835498	A	G	0.4573	0.0143869	0.00248038	6.63e-09	0.000543591	0.0225167	0.98074
Basal metabolic rate	rs10843139	G	T	0.2863	-0.0203145	0.00269442	4.73e-14	0.0312126	0.0248427	0.208969
Basal metabolic rate	rs10861678	A	G	0.2932	-0.0170401	0.00278367	9.28e-10	-0.0357463	0.0252344	0.156609
Basal metabolic rate	rs10897932	G	A	0.4443	-0.0140222	0.00246847	1.34e-08	-0.0014464	0.0294386	0.960813
Basal metabolic rate	rs10931008	C	T	0.3111	-0.0190316	0.00258472	1.8e-13	0.0138281	0.0234823	0.555945
Basal metabolic rate	rs10932200	C	A	0.4175	0.0147426	0.00247183	2.46e-09	0.00157582	0.0224837	0.944124
Basal metabolic rate	rs10938398	A	G	0.4205	0.020791	0.00247884	4.99e-17	-0.0196002	0.0225593	0.384939
Basal metabolic rate	rs10995366	A	G	0.2346	-0.0169722	0.00283144	2.05e-09	-0.0273096	0.0260264	0.294039
Basal metabolic rate	rs11014285	A	G	0.164	0.0261236	0.00330505	2.71e-15	-0.00151403	0.0314297	0.961579
Basal metabolic rate	rs11030119	A	G	0.2823	0.0295531	0.00265854	1.06e-28	0.0498403	0.0245457	0.042305
Basal metabolic rate	rs11042321	A	G	0.4394	0.0162738	0.00250098	7.68e-11	0.0338069	0.0229391	0.140545
Basal metabolic rate	rs11060406	T	C	0.0258	-0.0379825	0.00645501	4e-09	0.00836128	0.0663093	0.899657
Basal metabolic rate	rs11065979	T	C	0.4394	-0.0228047	0.00247608	3.28e-20	-0.0210984	0.0229064	0.357015
Basal metabolic rate	rs11071182	G	A	0.8817	0.021307	0.00366645	6.2e-09	-0.0168388	0.0346027	0.626518
Basal metabolic rate	rs11098675	G	A	0.7962	-0.023687	0.00312419	3.42e-14	-0.0317639	0.0274283	0.246836
Basal metabolic rate	rs111391498	G	A	0.0417	-0.0451593	0.00572105	2.95e-15	0.0316428	0.0570924	0.579415
Basal metabolic rate	rs11150745	G	A	0.3151	-0.0195545	0.00263444	1.15e-13	0.0426347	0.0241347	0.0773066
Basal metabolic rate	rs111640872	C	G	0.2903	0.025088	0.0026101	7.17e-22	-0.0165245	0.0239104	0.489503
Basal metabolic rate	rs11187838	A	G	0.4553	0.0204089	0.00247976	1.88e-16	-0.0167572	0.0224052	0.454511
Basal metabolic rate	rs111901479	A	G	0.0954	0.0361947	0.00433283	6.65e-17	-0.0610558	0.0382889	0.1108
Basal metabolic rate	rs11196169	G	A	0.5636	-0.0150326	0.00246016	9.95e-10	0.00424129	0.0240701	0.860132
Basal metabolic rate	rs11205303	C	T	0.3688	0.0171114	0.00249841	7.45e-12	0.0162188	0.0240384	0.499866
Basal metabolic rate	rs11205617	A	G	0.2982	0.0190883	0.00263966	4.79e-13	-0.00805928	0.0239964	0.736981
Basal metabolic rate	rs11217863	A	G	0.1024	-0.0247255	0.00383813	1.18e-10	-0.00209326	0.0349341	0.952219
Basal metabolic rate	rs11242111	G	A	0.9453	-0.0324336	0.00563527	8.65e-09	0.0143896	0.044577	0.746844
Basal metabolic rate	rs11242236	A	G	0.4831	-0.0148003	0.00246664	1.97e-09	-0.00963633	0.0223438	0.666268
Basal metabolic rate	rs11245450	A	G	0.4155	-0.0161311	0.00248668	8.77e-11	0.0286884	0.022378	0.199844
Basal metabolic rate	rs11246328	C	T	0.5467	0.0143531	0.00247702	6.86e-09	-0.0135373	0.0242393	0.576514
Basal metabolic rate	rs112635299	T	G	0.0169	0.0514695	0.00851813	1.52e-09	-0.0558994	0.0826496	0.498824
Basal metabolic rate	rs112758380	A	G	0.0527	0.0362225	0.00527186	6.39e-12	-0.0750392	0.0498991	0.132628
Basal metabolic rate	rs112867328	T	C	0.0219	0.0530929	0.00937615	1.49e-08	-0.0502997	0.089787	0.575335
Basal metabolic rate	rs112957890	G	A	0.2575	0.0189991	0.00278061	8.35e-12	-0.0250525	0.0257928	0.3314
Basal metabolic rate	rs113386058	T	A	0.0278	-0.0421128	0.00726566	6.79e-09	-0.0705241	0.0689826	0.306617
Basal metabolic rate	rs113457986	G	A	0.0149	0.0627999	0.0101011	5.07e-10	0.107906	0.0983438	0.272541
Basal metabolic rate	rs114278107	G	T	0.1779	-0.0230901	0.00316202	2.83e-13	-0.0747124	0.0291994	0.0105065
Basal metabolic rate	rs115070315	C	T	0.0249	-0.0474955	0.00862221	3.62e-08	0.0408329	0.0891562	0.646958
Basal metabolic rate	rs11545482	T	C	0.0129	-0.0530599	0.00859865	6.81e-10	-0.00409141	0.0941887	0.965352
Basal metabolic rate	rs11546878	T	C	0.1799	-0.0308735	0.00323007	1.21e-21	0.020844	0.0300398	0.487758
Basal metabolic rate	rs11578046	A	G	0.335	-0.0190529	0.00262361	3.82e-13	0.0129358	0.0237935	0.586667
Basal metabolic rate	rs11580196	G	A	0.1531	-0.0184965	0.00325085	1.27e-08	-0.0513466	0.0306673	0.0940698
Basal metabolic rate	rs11589536	A	C	0.3887	0.0174655	0.00250978	3.43e-12	-0.00133765	0.0228303	0.953278
Basal metabolic rate	rs11594322	C	A	0.1561	-0.0241378	0.00360762	2.22e-11	-0.0228726	0.0333846	0.493266
Basal metabolic rate	rs116072427	C	G	0.0825	-0.0390181	0.00477791	3.19e-16	-0.063719	0.0445279	0.152433
Basal metabolic rate	rs11609105	C	A	0.2873	0.0178483	0.00281757	2.38e-10	0.0145301	0.0258734	0.5744
Basal metabolic rate	rs11609241	A	G	0.0467	-0.0279612	0.00506729	3.43e-08	0.100206	0.0460379	0.0295112
Basal metabolic rate	rs116165844	T	G	0.1243	-0.021734	0.00356683	1.11e-09	-0.13604	0.0328009	3.36e-05
Basal metabolic rate	rs11642015	T	C	0.4324	0.062574	0.00250284	7.97e-138	-0.00272069	0.02258	0.904094
Basal metabolic rate	rs11642430	G	C	0.3817	0.0379566	0.00250472	7.43e-52	0.0323058	0.0226843	0.154403
Basal metabolic rate	rs11653367	G	A	0.3111	-0.0161226	0.00262113	7.71e-10	0.00334247	0.0248794	0.893128
Basal metabolic rate	rs11657325	A	G	0.2744	-0.0230532	0.00282116	3.06e-16	-0.0209091	0.025756	0.416897
Basal metabolic rate	rs11658342	A	G	0.3907	-0.0142641	0.00252693	1.65e-08	-0.020882	0.0231684	0.367421
Basal metabolic rate	rs11667280	G	C	0.2197	-0.0175799	0.00304533	7.81e-09	0.0386568	0.0279208	0.166201
Basal metabolic rate	rs11677279	C	G	0.675	0.0142047	0.002578	3.59e-08	0.0020545	0.0236064	0.930646
Basal metabolic rate	rs11678716	C	G	0	-0.0313956	0.00486919	1.14e-10	-0.0483838	0.0457498	0.29025
Basal metabolic rate	rs11689727	A	C	0.2992	-0.0186064	0.00260821	9.79e-13	0.0149458	0.0237084	0.528431
Basal metabolic rate	rs11695297	A	T	0.6421	0.0142825	0.0025272	1.59e-08	-0.0193909	0.0236772	0.412804
Basal metabolic rate	rs11709402	G	A	0.2654	0.0181252	0.00273912	3.67e-11	-0.0265615	0.0251945	0.291764
Basal metabolic rate	rs11723262	C	T	0.4254	-0.0145772	0.00247683	3.97e-09	0.0490331	0.0225303	0.0295315
Basal metabolic rate	rs1173727	C	T	0.5795	-0.0171168	0.00250375	8.13e-12	0.027583	0.0225481	0.221219
Basal metabolic rate	rs11748619	G	C	0.6561	0.0143951	0.00251641	1.06e-08	0.0119887	0.023064	0.603201
Basal metabolic rate	rs117612812	T	C	0.0119	0.0650476	0.010352	3.31e-10	0.0829754	0.0995546	0.404581
Basal metabolic rate	rs117837409	G	A	0.0239	0.0339309	0.00582946	5.87e-09	-0.0141108	0.0647468	0.827477
Basal metabolic rate	rs11784242	G	A	0.2137	-0.0209121	0.0028401	1.8e-13	0.00509268	0.0255744	0.84216
Basal metabolic rate	rs11802147	G	A	0.3211	-0.0164269	0.00267327	8.01e-10	-0.0341961	0.0245287	0.16328
Basal metabolic rate	rs118136297	T	C	0.0765	0.0319341	0.00499173	1.58e-10	-0.0263454	0.0411401	0.521924
Basal metabolic rate	rs1184570	T	C	0.5388	-0.0160752	0.00245999	6.39e-11	0.0114085	0.0222762	0.608552
Basal metabolic rate	rs11855017	A	C	0.166	0.0204275	0.00317589	1.26e-10	-0.0387615	0.0293717	0.18694
Basal metabolic rate	rs11867479	T	C	0.3459	0.0141863	0.00256142	3.05e-08	-0.00701826	0.0234589	0.764808
Basal metabolic rate	rs1187115	A	C	0.834	-0.0485543	0.00327018	7.48e-50	0.0204181	0.0294452	0.488041
Basal metabolic rate	rs11873305	C	A	0.0308	-0.0685885	0.00633339	2.52e-27	-0.0210332	0.0582422	0.718
Basal metabolic rate	rs11880992	A	G	0.4344	0.0217228	0.00250003	3.67e-18	-0.00258217	0.0226757	0.909338
Basal metabolic rate	rs11922605	C	A	0.1521	-0.0180968	0.0033168	4.87e-08	-0.00745328	0.029932	0.803355
Basal metabolic rate	rs11937249	T	G	0.6412	-0.0143795	0.00255648	1.86e-08	-0.043528	0.0232752	0.0614633
Basal metabolic rate	rs12041740	A	G	0.7356	-0.0240065	0.00281011	1.31e-17	-0.0296477	0.0253395	0.241993
Basal metabolic rate	rs12048049	G	C	0.2883	0.0215571	0.00271529	2.04e-15	-0.0120783	0.0247313	0.62528
Basal metabolic rate	rs12051245	C	T	0.2664	0.0245371	0.00291625	3.98e-17	0.0077948	0.0316613	0.805533
Basal metabolic rate	rs12072845	A	G	0.4175	-0.0214743	0.00251434	1.34e-17	-0.00323208	0.0229235	0.887875
Basal metabolic rate	rs12073468	T	C	0.2197	0.0188624	0.00292147	1.07e-10	0.0118852	0.0269086	0.658717
Basal metabolic rate	rs12124756	C	T	0.4682	-0.0146265	0.00246388	2.92e-09	-0.0495547	0.0224744	0.0274588
Basal metabolic rate	rs12135550	C	T	0.2266	0.0174211	0.00295732	3.85e-09	0.00344073	0.0272718	0.899602
Basal metabolic rate	rs12140153	T	G	0.0666	-0.0273558	0.00415518	4.6e-11	-0.0519529	0.0411307	0.206547
Basal metabolic rate	rs12209223	A	C	0.1103	0.0278542	0.00405604	6.55e-12	-0.0662881	0.0393498	0.0920685
Basal metabolic rate	rs1228024	A	C	0.662	-0.0161448	0.0025953	4.95e-10	0.0256993	0.0236163	0.276506
Basal metabolic rate	rs1233387	T	C	0.2555	-0.0163481	0.00290442	1.82e-08	-0.0128851	0.0260633	0.621039
Basal metabolic rate	rs12356443	G	C	0.0646	0.0255294	0.00428437	2.54e-09	-0.00322122	0.0406145	0.936784
Basal metabolic rate	rs12375196	A	C	0.4105	0.0142463	0.00248548	9.94e-09	0.00744378	0.0225989	0.741863
Basal metabolic rate	rs12443906	T	C	0.7247	-0.023245	0.00274656	2.61e-17	-0.0445519	0.0254807	0.0803851
Basal metabolic rate	rs12451657	T	C	0.1223	-0.0242279	0.00374878	1.03e-10	-0.039752	0.0339262	0.24131
Basal metabolic rate	rs12454712	C	T	0.3857	0.0156907	0.00253637	6.17e-10	0.000949196	0.0232045	0.967371
Basal metabolic rate	rs12475607	C	T	0.1024	0.02258	0.00405186	2.51e-08	0.018097	0.0427593	0.672128
Basal metabolic rate	rs12476059	C	T	0.1103	-0.0189836	0.00340735	2.53e-08	-0.00204589	0.0343429	0.952496
Basal metabolic rate	rs12479357	G	A	0.5934	0.0155591	0.00254587	9.88e-10	-0.00164411	0.0234119	0.944014
Basal metabolic rate	rs12484438	C	T	0.3191	-0.0164377	0.00258934	2.18e-10	0.0422436	0.0233949	0.0709692
Basal metabolic rate	rs12500748	C	A	0.4155	-0.0148619	0.00247384	1.88e-09	0.012991	0.0225677	0.564855
Basal metabolic rate	rs12514473	C	T	0.2087	-0.0183225	0.00286072	1.51e-10	-0.00913907	0.0264121	0.729329
Basal metabolic rate	rs1260326	C	T	0.5895	0.030821	0.00251495	1.6e-34	0.0681772	0.0228202	0.00281192
Basal metabolic rate	rs12629746	A	C	0.4682	-0.0216482	0.00245806	1.29e-18	-0.00863555	0.0226531	0.703049
Basal metabolic rate	rs12633841	T	G	0.1948	0.0235196	0.003223	2.94e-13	0.011294	0.0290502	0.697443
Basal metabolic rate	rs12638455	A	C	0.5567	0.0198728	0.00248836	1.39e-15	0.0243815	0.0227745	0.284366
Basal metabolic rate	rs12682601	A	C	0.3748	-0.0177128	0.00263869	1.91e-11	0.0625671	0.0237881	0.00853394
Basal metabolic rate	rs12713004	G	A	0.7187	0.0260854	0.00275345	2.72e-21	0.0365295	0.025173	0.146742
Basal metabolic rate	rs12811171	T	C	0.3459	0.0141846	0.0025745	3.6e-08	-0.00654781	0.0236121	0.781544
Basal metabolic rate	rs12813149	A	G	0.2545	-0.0173725	0.00285921	1.23e-09	0.0160567	0.0258384	0.534318
Basal metabolic rate	rs1286138	G	T	0.7137	0.0185864	0.00261942	1.29e-12	-0.00842096	0.0236813	0.722144
Basal metabolic rate	rs12879423	G	A	0.6551	0.0243225	0.00263203	2.46e-20	-0.00216436	0.0241435	0.928569
Basal metabolic rate	rs12889702	C	A	0.326	0.0155493	0.00265488	4.72e-09	0.0154996	0.0240843	0.519865
Basal metabolic rate	rs12906197	T	C	0.4155	-0.018837	0.00248504	3.46e-14	0.030453	0.0233718	0.192582
Basal metabolic rate	rs12951408	C	T	0.5577	0.0163657	0.00247355	3.69e-11	-0.0448509	0.0226111	0.0473032
Basal metabolic rate	rs12953492	C	T	0.1958	0.0174778	0.00295363	3.27e-09	-0.0026641	0.0270346	0.9215
Basal metabolic rate	rs1296527	C	T	0.171	-0.0217593	0.00351911	6.29e-10	-0.0661804	0.0306354	0.0307523
Basal metabolic rate	rs12989742	C	T	0.3161	0.0164805	0.00267523	7.26e-10	-0.0177772	0.0241115	0.460943
Basal metabolic rate	rs13124829	G	A	0.3231	0.0157225	0.00263184	2.32e-09	0.0230505	0.0239721	0.336273
Basal metabolic rate	rs13130148	T	C	0.1282	-0.0211114	0.00353051	2.24e-09	-0.0150319	0.0317265	0.635645
Basal metabolic rate	rs13226	C	T	0.0706	-0.0285652	0.0043859	7.38e-11	0.0122825	0.0406494	0.762532
Basal metabolic rate	rs13233381	C	T	0.2107	-0.0255213	0.0029448	4.47e-18	0.0480783	0.0272087	0.0772248
Basal metabolic rate	rs1325596	A	G	0.5547	0.0221074	0.00246792	3.32e-19	0.0275975	0.0222006	0.213833
Basal metabolic rate	rs13340461	T	C	0.3161	0.0298217	0.00275752	2.96e-27	0.0175197	0.0244989	0.474532
Basal metabolic rate	rs13381549	A	C	0.0408	0.0296447	0.00532436	2.58e-08	-0.0379487	0.0617635	0.538938
Basal metabolic rate	rs13386222	G	A	0.2803	-0.0161311	0.00277133	5.87e-09	-0.039434	0.02533	0.119515
Basal metabolic rate	rs1342395	A	C	0.7038	0.0163414	0.0026124	3.97e-10	-0.0241232	0.0236555	0.307838
Basal metabolic rate	rs13430869	T	G	0.6899	0.0231799	0.00282811	2.49e-16	-0.0100042	0.0249936	0.688956
Basal metabolic rate	rs1351394	C	T	0.5497	-0.0408363	0.0024564	4.91e-62	0.00202763	0.0226292	0.928603
Basal metabolic rate	rs1376750	T	C	0.168	0.0201657	0.00352522	1.06e-08	-0.0100407	0.0417079	0.809758
Basal metabolic rate	rs139868653	T	C	0.0119	-0.048993	0.00812101	1.61e-09	-0.0693462	0.0806587	0.389928
Basal metabolic rate	rs139996541	T	G	0.0328	0.0426583	0.00766123	2.58e-08	-0.111134	0.0873788	0.20342
Basal metabolic rate	rs1407031	T	C	0.3996	-0.0142273	0.00250771	1.4e-08	-0.0164729	0.0228214	0.470407
Basal metabolic rate	rs141403611	G	C	0.0905	-0.0224217	0.00403493	2.75e-08	-0.0201211	0.0399105	0.614153
Basal metabolic rate	rs141729694	T	C	0.0905	0.0332117	0.00472778	2.15e-12	-0.0338599	0.0416227	0.415934
Basal metabolic rate	rs142611765	A	G	0.0457	-0.0375277	0.00627711	2.25e-09	-0.039301	0.0609678	0.519174
Basal metabolic rate	rs143384	G	A	0.4115	0.0561447	0.00250286	2.31e-111	-0.0499881	0.0229315	0.0292659
Basal metabolic rate	rs143840904	T	C	0.0229	-0.0723424	0.00893657	5.74e-16	0.010106	0.10507	0.923375
Basal metabolic rate	rs146815522	T	G	0.0129	-0.0626553	0.00937987	2.4e-11	0.0219789	0.106152	0.83597
Basal metabolic rate	rs147233090	T	C	0.0229	-0.044741	0.00797288	2.01e-08	0.0345491	0.0692257	0.617724
Basal metabolic rate	rs1472852	A	C	0.1252	-0.0461796	0.00338147	1.89e-42	0.00694248	0.0309408	0.822462
Basal metabolic rate	rs1476387	T	G	0.4314	-0.0218453	0.00249984	2.37e-18	-0.00788039	0.0226057	0.727389
Basal metabolic rate	rs1478575	A	T	0.661	0.0300477	0.00264511	6.72e-30	-0.0144279	0.0238331	0.54493
Basal metabolic rate	rs148225495	A	C	0.0308	0.0372246	0.00672654	3.13e-08	-0.0339879	0.0695755	0.625193
Basal metabolic rate	rs149972755	T	C	0.0239	0.0377013	0.00667945	1.66e-08	0.12919	0.0627131	0.0393967
Basal metabolic rate	rs150260898	G	A	0.0388	-0.038948	0.0046916	1.03e-16	0.0376836	0.0489929	0.441796
Basal metabolic rate	rs150353	G	T	0.4334	0.0167937	0.00246724	1e-11	0.0103575	0.0223612	0.643229
Basal metabolic rate	rs1514176	A	G	0.5716	-0.0147298	0.00248497	3.08e-09	0.0141385	0.0222449	0.525046
Basal metabolic rate	rs1520929	C	T	0.4672	-0.0158602	0.00247102	1.38e-10	-0.00752378	0.0224827	0.737892
Basal metabolic rate	rs1524445	T	C	0.4006	-0.0143508	0.00248858	8.09e-09	8.52e-05	0.022651	0.996997
Basal metabolic rate	rs1534043	T	C	0.2913	0.0189402	0.00261863	4.74e-13	0.00366205	0.0239933	0.878692
Basal metabolic rate	rs153560	A	G	0.6282	0.0173442	0.00251351	5.2e-12	-0.0411215	0.0234324	0.079276
Basal metabolic rate	rs1541597	T	G	0.1998	0.0179322	0.003068	5.07e-09	-0.0162805	0.0276932	0.556608
Basal metabolic rate	rs1542224	C	T	0.7107	0.0218688	0.00273997	1.45e-15	0.0220028	0.0247406	0.373821
Basal metabolic rate	rs1544459	C	T	0.4791	0.0144958	0.00246708	4.22e-09	-0.00443023	0.0223669	0.84299
Basal metabolic rate	rs1552234	A	G	0.4245	0.014904	0.00246353	1.45e-09	0.0272745	0.0223137	0.221588
Basal metabolic rate	rs1573891	C	G	0.166	-0.0334064	0.00338126	5.13e-23	0.0333883	0.030784	0.2781
Basal metabolic rate	rs157577	C	G	0.6859	0.0250315	0.0027373	6.02e-20	-0.0131974	0.0256107	0.606338
Basal metabolic rate	rs1582931	A	G	0.498	-0.0312415	0.00246022	6.14e-37	-0.00875672	0.0231036	0.704673
Basal metabolic rate	rs1600055	T	G	0.3777	0.0149002	0.00254955	5.09e-09	0.0348259	0.0298538	0.243393
Basal metabolic rate	rs16869017	T	C	0.0736	0.0271959	0.0043906	5.87e-10	-0.0304633	0.0414767	0.462663
Basal metabolic rate	rs16927092	T	A	0.1879	0.0169269	0.00297226	1.24e-08	-0.0296058	0.0274884	0.281467
Basal metabolic rate	rs16930370	C	T	0.1839	0.0228725	0.00324961	1.95e-12	-0.0514751	0.0289766	0.0756613
Basal metabolic rate	rs17024393	C	T	0.0328	0.0487664	0.00774846	3.1e-10	0.01485	0.0668456	0.824194
Basal metabolic rate	rs17042314	C	T	0.1054	0.0217184	0.00374836	6.88e-09	0.045908	0.0355869	0.197042
Basal metabolic rate	rs17178006	G	T	0.0815	-0.026505	0.00382285	4.12e-12	0.0457333	0.0390688	0.241766
Basal metabolic rate	rs1724557	A	C	0.5795	-0.0142928	0.00249609	1.03e-08	0.0191663	0.0230083	0.404836
Basal metabolic rate	rs17256211	G	A	0.6571	0.0197118	0.00257553	1.96e-14	0.032878	0.023587	0.163347
Basal metabolic rate	rs17265387	T	C	0.2247	-0.0165061	0.0028959	1.2e-08	-0.0461029	0.0270993	0.0888953
Basal metabolic rate	rs1731259	G	T	0.495	0.0152662	0.00246065	5.51e-10	0.0301865	0.0222803	0.175464
Basal metabolic rate	rs17363646	G	A	0.171	0.0234793	0.00359907	6.87e-11	0.0395712	0.0318207	0.213659
Basal metabolic rate	rs17551974	A	C	0.17	-0.0197112	0.00316037	4.47e-10	-0.064371	0.0288183	0.0255037
Basal metabolic rate	rs17741497	A	G	0.334	-0.0157119	0.00259071	1.32e-09	0.0388063	0.0237797	0.102699
Basal metabolic rate	rs17761801	A	G	0.2058	-0.0206042	0.00305277	1.49e-11	0.0502335	0.0369698	0.174219
Basal metabolic rate	rs17770336	T	C	0.3022	0.0191293	0.00262513	3.18e-13	0.00749145	0.0241583	0.756486
Basal metabolic rate	rs17835270	T	C	0.2863	0.0156706	0.0028706	4.79e-08	0.0135331	0.0261784	0.605187
Basal metabolic rate	rs1815518	T	C	0.1918	0.0226782	0.00322676	2.1e-12	-0.0455453	0.0293327	0.120491
Basal metabolic rate	rs181895	A	G	0.5964	0.0150436	0.00249618	1.68e-09	-0.0155791	0.0228081	0.494576
Basal metabolic rate	rs1837367	A	G	0.4662	0.0146721	0.00245781	2.38e-09	0.0273232	0.0222527	0.2195
Basal metabolic rate	rs1861410	T	C	0.5696	-0.015705	0.00247154	2.1e-10	-0.0267119	0.0224308	0.233708
Basal metabolic rate	rs186281175	C	T	0.0229	0.0412949	0.00674732	9.36e-10	0.0230302	0.0644926	0.721018
Basal metabolic rate	rs1864193	A	C	0.161	-0.0227846	0.00353959	1.22e-10	0.00139411	0.0331061	0.966411
Basal metabolic rate	rs1878528	G	A	0.3241	0.0202582	0.00265065	2.13e-14	0.0124308	0.0239442	0.603651
Basal metabolic rate	rs1911250	G	A	0.3817	0.015161	0.00252039	1.8e-09	0.0251642	0.0231982	0.278033
Basal metabolic rate	rs1927635	C	T	0.3668	0.0159281	0.00256804	5.57e-10	0.0291744	0.0310288	0.347096
Basal metabolic rate	rs194633	A	C	0.4692	-0.0150902	0.00247383	1.06e-09	0.0028057	0.022592	0.901165
Basal metabolic rate	rs1967315	A	G	0.2932	0.0190704	0.00277271	6.09e-12	0.0134244	0.0262034	0.60843
Basal metabolic rate	rs1969844	T	C	0.328	0.0161587	0.00254963	2.34e-10	0.0385686	0.0233361	0.0983825
Basal metabolic rate	rs1971955	G	A	0.8459	-0.0215182	0.00349078	7.09e-10	-0.0432963	0.0308381	0.160323
Basal metabolic rate	rs197372	C	T	0.3449	0.0165809	0.00265578	4.29e-10	0.0199689	0.0239298	0.404013
Basal metabolic rate	rs2005172	C	A	0.6382	0.0332433	0.00256217	1.74e-38	0.031374	0.0238601	0.188539
Basal metabolic rate	rs2043290	C	T	0.498	0.0141874	0.00245712	7.75e-09	0.0172772	0.022431	0.441158
Basal metabolic rate	rs2066827	G	T	0.2425	-0.016676	0.00290759	9.74e-09	-0.0158807	0.0258618	0.539175
Basal metabolic rate	rs2069408	G	A	0.3201	-0.0211292	0.00259474	3.87e-16	-0.0270586	0.0235135	0.249828
Basal metabolic rate	rs2102278	G	A	0.2803	0.0182715	0.00262887	3.65e-12	0.00844937	0.0247348	0.732653
Basal metabolic rate	rs2106929	T	G	0.1342	0.0212731	0.00359234	3.19e-09	-0.0186336	0.0334196	0.577141
Basal metabolic rate	rs2115459	C	T	0.5179	-0.015248	0.00246084	5.79e-10	-0.0166146	0.0231862	0.473638
Basal metabolic rate	rs2118663	C	T	0.1938	-0.0183872	0.00311952	3.77e-09	-0.026883	0.0287314	0.349444
Basal metabolic rate	rs2121058	C	T	0.2028	-0.0184865	0.00292507	2.62e-10	-0.00820226	0.0263198	0.755315
Basal metabolic rate	rs2134963	A	C	0.328	-0.0153553	0.00266714	8.56e-09	0.022359	0.0238674	0.348862
Basal metabolic rate	rs213656	G	T	0.6034	-0.0146882	0.00250052	4.26e-09	-0.0105013	0.0228579	0.645935
Basal metabolic rate	rs2148564	G	A	0.7326	0.0180435	0.00274354	4.82e-11	0.00846811	0.0253111	0.737956
Basal metabolic rate	rs2157663	T	C	0.1103	-0.0243968	0.004168	4.82e-09	-0.0383035	0.0376075	0.308436
Basal metabolic rate	rs2158045	T	C	0.4533	0.0188947	0.0024595	1.57e-14	0.0103722	0.0225391	0.645381
Basal metabolic rate	rs216193	G	A	0.6133	-0.0144701	0.00253522	1.15e-08	-0.016956	0.0290547	0.559496
Basal metabolic rate	rs2168101	A	C	0.2952	-0.016148	0.00265336	1.16e-09	-0.0269322	0.0268336	0.315536
Basal metabolic rate	rs2206734	T	C	0.175	-0.0178758	0.00323085	3.15e-08	-0.0459345	0.0289228	0.112247
Basal metabolic rate	rs2229840	T	C	0.1551	0.0323877	0.00334559	3.67e-22	-0.0286628	0.0300613	0.340348
Basal metabolic rate	rs2230033	A	G	0.497	-0.0199724	0.00247798	7.66e-16	0.0143162	0.0223636	0.522071
Basal metabolic rate	rs2238435	G	C	0.6143	0.0290441	0.00252485	1.29e-30	0.0283992	0.0228804	0.214529
Basal metabolic rate	rs2239647	C	A	0.5427	-0.0138129	0.00247014	2.25e-08	0.0201565	0.0226767	0.374076
Basal metabolic rate	rs224045	C	T	0.5765	-0.0138649	0.00249087	2.6e-08	-0.0291633	0.0227128	0.19914
Basal metabolic rate	rs2241960	G	A	0.2803	0.0158806	0.00275366	8.07e-09	0.0234551	0.0251785	0.351567
Basal metabolic rate	rs2252720	T	C	0.67	-0.0202849	0.00262082	9.97e-15	-0.0345553	0.0240029	0.149971
Basal metabolic rate	rs2270894	G	C	0.2157	-0.0240692	0.00304236	2.55e-15	-0.0302804	0.0290529	0.297295
Basal metabolic rate	rs2274116	T	C	0.3121	-0.0143997	0.00258618	2.58e-08	-0.00452105	0.0245682	0.853998
Basal metabolic rate	rs2277138	C	T	0.4105	-0.0283652	0.00251221	1.47e-29	0.0216832	0.02276	0.340747
Basal metabolic rate	rs2277339	G	T	0.1113	-0.0292458	0.00403821	4.42e-13	0.0836781	0.0364941	0.0218524
Basal metabolic rate	rs2279396	C	A	0.6272	-0.0144337	0.00255146	1.54e-08	-0.0157063	0.0231325	0.497155
Basal metabolic rate	rs2280940	T	C	0.6551	0.0185662	0.00265728	2.81e-12	-0.00342926	0.0242727	0.887648
Basal metabolic rate	rs2281175	C	T	0.4016	0.0164641	0.00250175	4.68e-11	0.0493829	0.0266547	0.0639274
Basal metabolic rate	rs2282231	T	C	0.1988	0.0243262	0.00300225	5.4e-16	0.0103616	0.0269369	0.700489
Basal metabolic rate	rs2288671	C	T	0.4493	0.0154236	0.00246954	4.23e-10	0.0173528	0.02268	0.444204
Basal metabolic rate	rs2289976	A	G	0.2823	0.0179326	0.00266192	1.62e-11	0.0223896	0.0245121	0.361026
Basal metabolic rate	rs2290345	T	C	0.17	0.018705	0.00324955	8.61e-09	-0.0280438	0.030139	0.352121
Basal metabolic rate	rs2296316	C	T	0.4612	-0.0158691	0.00246309	1.17e-10	0.00204458	0.022532	0.927698
Basal metabolic rate	rs2303262	T	C	0.7853	-0.0165923	0.00292589	1.42e-08	0.0216663	0.0264584	0.412855
Basal metabolic rate	rs2307111	C	T	0.3956	-0.030905	0.00251446	1.03e-34	0.023339	0.0226253	0.302286
Basal metabolic rate	rs2313200	A	G	0.4155	-0.0151697	0.00254737	2.6e-09	-0.0383023	0.0229551	0.0952021
Basal metabolic rate	rs2319817	A	G	0.1034	0.0259914	0.0038205	1.03e-11	0.0565205	0.0387584	0.144764
Basal metabolic rate	rs2332326	C	G	0.8748	-0.0220744	0.00394343	2.17e-08	0.0265422	0.0360599	0.461695
Basal metabolic rate	rs2363081	A	G	0.4861	-0.0155519	0.00245735	2.48e-10	0.018033	0.0223853	0.420488
Basal metabolic rate	rs2369463	C	T	0.1571	-0.0183524	0.00327309	2.06e-08	-0.000412117	0.0301356	0.989089
Basal metabolic rate	rs2396348	T	C	0.339	0.0159269	0.00267347	2.57e-09	0.0203729	0.023854	0.393068
Basal metabolic rate	rs240764	A	G	0.4652	0.0136012	0.00246221	3.32e-08	0.00316961	0.0224291	0.88762
Basal metabolic rate	rs2413592	G	A	0.7177	0.0167725	0.00281254	2.47e-09	0.0243625	0.0253108	0.335781
Basal metabolic rate	rs2419076	A	G	0.5547	-0.0182694	0.00248341	1.89e-13	-0.0227621	0.0223808	0.309136
Basal metabolic rate	rs2439823	G	A	0.5457	0.0144771	0.0024681	4.48e-09	-0.00648583	0.0227021	0.775113
Basal metabolic rate	rs244711	T	C	0.662	0.0237354	0.00264973	3.33e-19	-0.0259283	0.026805	0.333396
Basal metabolic rate	rs2455561	G	T	0.497	-0.0173876	0.00246131	1.62e-12	0.0127618	0.022361	0.568193
Basal metabolic rate	rs246435	G	A	0.9254	-0.0251466	0.00461269	5e-08	-0.028537	0.0420826	0.497696
Basal metabolic rate	rs2476998	T	C	0.2873	0.0153663	0.00272435	1.7e-08	-0.0221582	0.0243313	0.36246
Basal metabolic rate	rs2508710	T	G	0.1869	0.0207919	0.0031252	2.88e-11	0.0351601	0.0287784	0.221801
Basal metabolic rate	rs252758	A	T	0.2127	-0.0274086	0.00285379	7.72e-22	0.00600124	0.0262855	0.819405
Basal metabolic rate	rs2533879	A	G	0.2922	-0.0354538	0.00267763	5.22e-40	-0.0201187	0.0244452	0.410502
Basal metabolic rate	rs2542713	C	A	0.5537	-0.0147578	0.00248669	2.95e-09	-0.0355329	0.0225666	0.115354
Basal metabolic rate	rs254963	G	A	0.4682	-0.0143058	0.00247117	7.08e-09	0.00680157	0.0234258	0.771553
Basal metabolic rate	rs25849	G	C	0.2863	0.0263209	0.00271467	3.16e-22	-0.00618269	0.0259292	0.811536
Basal metabolic rate	rs2592831	C	T	0.332	0.0203202	0.00260143	5.68e-15	-0.0127851	0.0234514	0.585633
Basal metabolic rate	rs2602713	C	A	0.3986	0.014336	0.00247673	7.12e-09	0.0197761	0.0232947	0.395907
Basal metabolic rate	rs2610986	T	C	0.666	-0.0172944	0.00258929	2.41e-11	-0.0347002	0.0253347	0.17079
Basal metabolic rate	rs2647085	C	T	0.2783	-0.0166546	0.00285149	5.2e-09	-0.0060429	0.0256149	0.8135
Basal metabolic rate	rs2647268	G	A	0.3718	-0.0253348	0.00252064	9.18e-24	0.0108388	0.0229896	0.637307
Basal metabolic rate	rs2650965	G	A	0.3628	-0.0156203	0.00261623	2.37e-09	0.013683	0.0232832	0.556749
Basal metabolic rate	rs2678204	G	T	0.3052	0.0217541	0.00258973	4.48e-17	0.0218191	0.0237478	0.358209
Basal metabolic rate	rs2721938	T	C	0.6083	-0.0215659	0.00250762	8e-18	-0.0145222	0.0227448	0.52316
Basal metabolic rate	rs2733287	C	A	0.4493	0.0156014	0.00245747	2.18e-10	0.0513261	0.0223842	0.0218504
Basal metabolic rate	rs2744965	T	C	0.1243	0.0638829	0.00354586	1.58e-72	-0.0376716	0.0321871	0.241843
Basal metabolic rate	rs274677	C	T	0.6421	-0.0150472	0.00261536	8.75e-09	-0.00494685	0.0233295	0.832074
Basal metabolic rate	rs2761844	T	G	0.0885	-0.0250225	0.0042279	3.25e-09	0.0126273	0.0393758	0.748448
Basal metabolic rate	rs281438	G	T	0.2734	0.015932	0.00267247	2.5e-09	-0.00711168	0.0245681	0.772224
Basal metabolic rate	rs281780	C	G	0.6441	0.0144132	0.00255581	1.71e-08	-0.0384723	0.0230616	0.0952675
Basal metabolic rate	rs283475	T	G	0.2763	-0.0165017	0.00258024	1.6e-10	-0.00282973	0.0239385	0.905903
Basal metabolic rate	rs28377284	C	G	0.1819	-0.0177164	0.00308982	9.83e-09	0.0219794	0.0282275	0.436185
Basal metabolic rate	rs2842385	G	A	0.174	0.0233651	0.00307359	2.93e-14	0.0304894	0.0282985	0.281292
Basal metabolic rate	rs284315	G	A	0.5368	-0.0158773	0.00245687	1.03e-10	-0.0265767	0.0226476	0.240599
Basal metabolic rate	rs28457693	G	A	0.1123	0.0398376	0.00397102	1.11e-23	0.0965461	0.0366498	0.00843136
Basal metabolic rate	rs28642975	A	G	0.4294	0.0222699	0.00246146	1.47e-19	-0.00229426	0.0224897	0.918746
Basal metabolic rate	rs28756926	T	C	0.502	0.0169035	0.00246304	6.76e-12	-0.00304572	0.0228105	0.89378
Basal metabolic rate	rs2876826	G	A	0.2594	0.0212032	0.00294532	6.08e-13	0.0095599	0.0269848	0.723136
Basal metabolic rate	rs2885697	T	G	0.6869	-0.029723	0.00260106	3.1e-30	0.0382655	0.0236467	0.105615
Basal metabolic rate	rs2897968	A	G	0.6362	0.0226364	0.00251323	2.13e-19	-0.0116303	0.0228441	0.610672
Basal metabolic rate	rs2900208	A	C	0.3539	0.0199617	0.00256643	7.39e-15	0.0122949	0.0237226	0.604264
Basal metabolic rate	rs2926799	A	G	0.8191	-0.0169989	0.00308712	3.67e-08	-0.0079141	0.0302231	0.793433
Basal metabolic rate	rs2930973	A	G	0.5169	-0.0171856	0.00245958	2.81e-12	0.0411528	0.0230191	0.0738138
Basal metabolic rate	rs2979655	G	T	0.1958	0.0204788	0.00336237	1.13e-09	-0.0216872	0.0296438	0.464416
Basal metabolic rate	rs29938	C	T	0.6551	0.0160608	0.0025904	5.65e-10	0.0147785	0.0235856	0.530927
Basal metabolic rate	rs310307	G	A	0.4344	-0.0142417	0.00247039	8.18e-09	0.0156423	0.022451	0.485972
Basal metabolic rate	rs3118915	T	C	0.2137	-0.0466883	0.00298387	3.65e-55	0.0298406	0.0269166	0.267589
Basal metabolic rate	rs31210	A	G	0.2684	-0.0202568	0.00282848	7.98e-13	-0.039138	0.0342889	0.253696
Basal metabolic rate	rs3128334	A	G	0.6322	-0.0146678	0.00254707	8.48e-09	0.0252606	0.0233509	0.27935
Basal metabolic rate	rs3130046	G	C	0.1461	0.0411074	0.00308486	1.69e-40	-0.0323044	0.0292361	0.269181
Basal metabolic rate	rs3134614	C	G	0.8917	0.020264	0.00370242	4.42e-08	0.0127402	0.034881	0.714925
Basal metabolic rate	rs3212260	T	A	0.2326	0.0205948	0.0028027	2.01e-13	0.0340674	0.0259644	0.189493
Basal metabolic rate	rs33967909	A	G	0.2714	0.0232801	0.00299321	7.41e-15	-0.021026	0.0264887	0.427328
Basal metabolic rate	rs34013557	T	C	0.0517	-0.0292823	0.00508724	8.62e-09	0.158004	0.0489355	0.001243
Basal metabolic rate	rs34060476	G	A	0.1233	0.0268829	0.00360304	8.6e-14	-0.00115246	0.0341916	0.973112
Basal metabolic rate	rs34170044	C	T	0.5606	0.0143859	0.00246925	5.68e-09	0.00862588	0.0226155	0.702895
Basal metabolic rate	rs34297248	A	G	0.1958	-0.0193165	0.00307849	3.51e-10	-0.000647429	0.0284005	0.981813
Basal metabolic rate	rs343935	C	T	0.1759	0.0207548	0.00334955	5.79e-10	-0.0265263	0.0308906	0.390496
Basal metabolic rate	rs34478611	A	G	0.2227	0.0187757	0.00286243	5.41e-11	-0.0263982	0.0264016	0.317374
Basal metabolic rate	rs34517439	A	C	0.0915	0.0570666	0.00370357	1.5e-53	0.0717729	0.0368541	0.0514767
Basal metabolic rate	rs34879158	C	A	0.2425	-0.0324023	0.00279314	4.14e-31	0.0639389	0.0257598	0.0130605
Basal metabolic rate	rs34898535	T	C	0.3867	-0.0196478	0.00253525	9.23e-15	-0.00135138	0.0231555	0.953461
Basal metabolic rate	rs34914463	C	T	0.0994	0.0263369	0.00362417	3.68e-13	-0.0325279	0.0355481	0.360171
Basal metabolic rate	rs34949187	A	G	0.165	-0.0209045	0.00314626	3.05e-11	-0.0131613	0.0315321	0.676389
Basal metabolic rate	rs34997336	A	G	0.2247	0.0215737	0.00304426	1.38e-12	0.00700784	0.0276887	0.800196
Basal metabolic rate	rs35506085	A	G	0.2256	-0.0288426	0.00318633	1.41e-19	-0.0581218	0.0281467	0.0389269
Basal metabolic rate	rs35533339	T	C	0.3042	0.0174697	0.00263434	3.33e-11	0.0157969	0.0325539	0.627496
Basal metabolic rate	rs35626515	A	C	0.3509	0.0234053	0.00249935	7.68e-21	0.045055	0.0304035	0.138367
Basal metabolic rate	rs35631456	T	C	0.1183	-0.024349	0.00382791	2.01e-10	0.0217042	0.0499223	0.663736
Basal metabolic rate	rs35637261	A	G	0.1759	0.02087	0.00300565	3.83e-12	0.022128	0.0276436	0.423434
Basal metabolic rate	rs35679149	G	A	0.0308	-0.0416318	0.00760519	4.4e-08	0.00304644	0.0799748	0.969614
Basal metabolic rate	rs35710322	C	T	0.4334	0.0182005	0.00247507	1.93e-13	-0.0223127	0.0223939	0.319069
Basal metabolic rate	rs357501	A	G	0.3976	0.0175265	0.002534	4.64e-12	-0.0276296	0.022868	0.226963
Basal metabolic rate	rs35756741	T	C	0.1014	-0.0264942	0.00424882	4.5e-10	-0.0502557	0.038019	0.186215
Basal metabolic rate	rs357868	T	G	0.3926	-0.0165431	0.00248897	3e-11	0.0383512	0.0228337	0.0930372
Basal metabolic rate	rs35804313	T	C	0.2445	-0.0182497	0.00298838	1.02e-09	-0.0138787	0.0268765	0.605584
Basal metabolic rate	rs35874463	G	A	0.0527	0.0360111	0.00526672	8.07e-12	0.00504743	0.0542873	0.925922
Basal metabolic rate	rs35910339	G	C	0.6581	-0.019396	0.00264047	2.05e-13	0.0471316	0.0239107	0.0487069
Basal metabolic rate	rs36000545	G	A	0.3807	-0.0224047	0.00251509	5.21e-19	0.0137482	0.0242771	0.571188
Basal metabolic rate	rs36120387	T	C	0.1054	-0.0244094	0.00393246	5.4e-10	0.0198772	0.0387497	0.607976
Basal metabolic rate	rs365738	T	C	0.666	-0.015372	0.00263883	5.71e-09	0.00343244	0.0239236	0.885915
Basal metabolic rate	rs3730071	A	C	0.0278	-0.039608	0.00716505	3.24e-08	0.0596065	0.070327	0.396681
Basal metabolic rate	rs3737251	C	G	0.1839	-0.0206656	0.00328851	3.3e-10	0.0211413	0.0285779	0.459435
Basal metabolic rate	rs3738449	A	G	0.331	-0.018545	0.00260977	1.2e-12	0.0187044	0.0234918	0.425912
Basal metabolic rate	rs3740591	T	C	0.4404	0.0184179	0.00247177	9.26e-14	-0.0230658	0.0317038	0.466896
Basal metabolic rate	rs3742716	A	G	0.2883	-0.0144894	0.00262093	3.24e-08	-0.0416877	0.023769	0.0794538
Basal metabolic rate	rs374335	G	A	0.3082	-0.0179872	0.00263613	8.91e-12	-0.0129778	0.023771	0.585099
Basal metabolic rate	rs3753614	A	G	0.5865	0.0159366	0.00247732	1.25e-10	-0.0137373	0.0229656	0.549728
Basal metabolic rate	rs3754863	A	G	0.0616	-0.0319573	0.00578985	3.4e-08	0.110052	0.0561271	0.049906
Basal metabolic rate	rs3756668	A	G	0.4543	-0.0197583	0.00246471	1.09e-15	-0.0324325	0.0226191	0.151613
Basal metabolic rate	rs3765351	T	C	0.5487	-0.0168251	0.00246513	8.8e-12	0.0260015	0.0222803	0.243203
Basal metabolic rate	rs3766437	G	A	0.3996	0.0146192	0.00246782	3.15e-09	0.0436995	0.0227578	0.0548334
Basal metabolic rate	rs3795503	T	C	0.3012	0.0163839	0.00264127	5.54e-10	-0.0232388	0.0247248	0.347269
Basal metabolic rate	rs3798519	C	A	0.1819	0.0352946	0.00320926	3.96e-28	-0.00865956	0.0290396	0.765552
Basal metabolic rate	rs3802725	T	G	0.4483	0.0274465	0.00248127	1.95e-28	-0.0245156	0.0225842	0.277691
Basal metabolic rate	rs3803286	G	A	0.6809	-0.0172364	0.00260528	3.7e-11	0.0233725	0.023702	0.324084
Basal metabolic rate	rs3809570	A	C	0.2495	0.0191364	0.00286357	2.35e-11	0.00507823	0.0255806	0.842639
Basal metabolic rate	rs3810291	A	G	0.663	0.0276603	0.00262766	6.58e-26	0.0150892	0.0240484	0.530364
Basal metabolic rate	rs3811463	C	T	0.504	-0.0142008	0.00246359	8.21e-09	-0.00668259	0.022395	0.765401
Basal metabolic rate	rs3814333	T	C	0.3002	0.0220993	0.00264022	5.77e-17	-0.0100092	0.0239628	0.676168
Basal metabolic rate	rs3814828	G	A	0.6292	-0.0143522	0.00252376	1.3e-08	0.00443911	0.0231639	0.848025
Basal metabolic rate	rs3818416	C	A	0.7793	0.0234417	0.00290169	6.57e-16	-0.00592055	0.0263501	0.822222
Basal metabolic rate	rs3850625	A	G	0.1183	-0.0215607	0.00379771	1.37e-08	0.00583026	0.0344735	0.8657
Basal metabolic rate	rs3853252	A	G	0.4195	0.0249785	0.00246635	4.2e-24	-0.0332641	0.0223695	0.137007
Basal metabolic rate	rs3857602	A	G	0.3419	0.0159104	0.00260719	1.05e-09	0.0146224	0.023716	0.537522
Basal metabolic rate	rs3858652	A	C	0.6769	0.014501	0.00260066	2.46e-08	-0.0184405	0.0237663	0.437802
Basal metabolic rate	rs3861879	G	A	0.4722	0.0148856	0.00247668	1.85e-09	0.0542967	0.0225685	0.0161345
Basal metabolic rate	rs3931	G	A	0.2903	-0.0211833	0.00262939	7.88e-16	-0.00591569	0.023811	0.803791
Basal metabolic rate	rs3966775	A	C	0.508	0.0222917	0.00246131	1.35e-19	0.0101015	0.0224113	0.652182
Basal metabolic rate	rs4073717	T	G	0.2117	-0.0281654	0.00306493	3.97e-20	0.0221415	0.028032	0.429608
Basal metabolic rate	rs407819	A	G	0.1441	0.0199945	0.00348173	9.32e-09	0.0301361	0.0324698	0.353342
Basal metabolic rate	rs4082793	T	C	0.4304	-0.0150699	0.00248234	1.27e-09	0.0110729	0.0226483	0.624908
Basal metabolic rate	rs4083497	G	A	0.7823	-0.0172825	0.00305727	1.58e-08	0.00158638	0.0290013	0.956377
Basal metabolic rate	rs41271299	T	C	0.0437	0.0680058	0.00554658	1.5e-34	-0.0931426	0.0603421	0.122691
Basal metabolic rate	rs4128460	G	A	0.2276	-0.0214843	0.00302238	1.18e-12	-0.00453709	0.0272979	0.867994
Basal metabolic rate	rs41284816	T	G	0.0258	0.1224	0.00879309	4.93e-44	0.102796	0.0773456	0.183831
Basal metabolic rate	rs41311445	C	A	0.0974	-0.0373668	0.00415285	2.31e-19	0.0537751	0.0383296	0.160627
Basal metabolic rate	rs4143843	T	C	0.4573	-0.0147615	0.0024689	2.25e-09	0.0111584	0.0225026	0.619986
Basal metabolic rate	rs41544614	G	C	0.0368	-0.037175	0.00677071	4.01e-08	-0.0465247	0.0628441	0.459106
Basal metabolic rate	rs42044	G	T	0.3151	0.0434204	0.00276607	1.65e-55	-0.0512106	0.0247707	0.0386981
Basal metabolic rate	rs4233168	T	A	0.9115	-0.0283089	0.00453021	4.14e-10	0.0192407	0.0423901	0.649903
Basal metabolic rate	rs4235012	C	T	0.5417	0.0146034	0.00247975	3.89e-09	0.0228983	0.0224594	0.307946
Basal metabolic rate	rs4239060	A	G	0.1809	-0.0204448	0.00316323	1.03e-10	0.0531851	0.0289953	0.0666146
Basal metabolic rate	rs4240326	G	A	0.5258	-0.0341774	0.00246847	1.39e-43	-0.0184356	0.0224065	0.410634
Basal metabolic rate	rs4243464	T	C	0.7296	0.0225436	0.00275188	2.58e-16	-0.0317113	0.0253918	0.21171
Basal metabolic rate	rs4282339	A	G	0.2137	-0.0254041	0.00303445	5.69e-17	-0.0188359	0.027394	0.491709
Basal metabolic rate	rs4290163	T	G	0.4115	0.0189341	0.00251808	5.52e-14	-0.0592207	0.0226618	0.00896887
Basal metabolic rate	rs4301837	C	T	0.498	-0.015087	0.00245686	8.22e-10	-0.0226818	0.0225305	0.314071
Basal metabolic rate	rs4369056	T	C	0.1332	0.0230633	0.00371737	5.5e-10	0.0292258	0.0337763	0.386888
Basal metabolic rate	rs4407366	T	C	0.6143	0.0149754	0.00252391	2.97e-09	-0.0247542	0.0229218	0.280169
Basal metabolic rate	rs4428159	C	G	0.0785	0.0236825	0.00419706	1.68e-08	0.0500503	0.0453049	0.269271
Basal metabolic rate	rs4447106	A	G	0.1113	-0.0254836	0.00388812	5.6e-11	0.00807977	0.0365031	0.824824
Basal metabolic rate	rs4477562	T	C	0.1103	0.0275557	0.00367049	6.05e-14	0.00624356	0.0333923	0.851679
Basal metabolic rate	rs4556959	G	A	0.9563	-0.0441663	0.00629302	2.25e-12	0.0203302	0.0561262	0.717185
Basal metabolic rate	rs4613239	G	C	0.1213	0.0217132	0.0037953	1.06e-08	-0.0177012	0.0336713	0.599094
Basal metabolic rate	rs4627713	C	T	0.0239	0.0486485	0.00746209	7.07e-11	-0.0127795	0.071296	0.857745
Basal metabolic rate	rs4635681	G	A	0.159	0.0194387	0.00338158	9.02e-09	0.0294123	0.0307746	0.339207
Basal metabolic rate	rs4650639	T	C	0.7624	0.0176848	0.00300176	3.83e-09	0.000612476	0.027091	0.981963
Basal metabolic rate	rs4652839	G	C	0.6312	0.0252997	0.0026196	4.58e-22	-0.0153256	0.0236699	0.517328
Basal metabolic rate	rs4660586	T	C	0.7276	-0.0157851	0.00279375	1.6e-08	-0.00737125	0.0251664	0.769598
Basal metabolic rate	rs4680	A	G	0.5	0.0134425	0.00245826	4.55e-08	-0.000149768	0.0228077	0.994761
Basal metabolic rate	rs4693128	T	C	0.171	-0.0178125	0.0031243	1.19e-08	-0.0517601	0.0290826	0.0751148
Basal metabolic rate	rs4711633	T	C	0.6074	-0.0144456	0.00250077	7.64e-09	-0.0206835	0.0225767	0.359592
Basal metabolic rate	rs4713942	A	G	0.3797	0.0153498	0.00256443	2.16e-09	-0.0110501	0.0231163	0.632633
Basal metabolic rate	rs4751889	C	T	0.4115	-0.0176538	0.0024944	1.47e-12	-0.0374557	0.0226053	0.0975312
Basal metabolic rate	rs475591	C	T	0.5755	0.0169477	0.00248749	9.56e-12	-0.0121832	0.02269	0.591307
Basal metabolic rate	rs4776970	T	A	0.3777	-0.0194889	0.00256374	2.93e-14	-0.0112788	0.0230914	0.625235
Basal metabolic rate	rs4778918	C	T	0.4085	-0.0155879	0.00248672	3.65e-10	-0.0275072	0.0227654	0.226934
Basal metabolic rate	rs4804090	T	C	0.4095	-0.0202659	0.00252119	9.14e-16	0.00542899	0.0266923	0.838829
Basal metabolic rate	rs4819021	C	T	0.495	-0.0162596	0.00245993	3.86e-11	-0.00138721	0.0229436	0.951788
Basal metabolic rate	rs4857330	C	T	0.5815	-0.0161294	0.00246985	6.56e-11	-0.000971245	0.0225469	0.96564
Basal metabolic rate	rs4864766	G	T	0.2068	0.0183712	0.00312639	4.2e-09	0.0291641	0.0280492	0.298457
Basal metabolic rate	rs4865956	A	T	0.6968	-0.0155702	0.00267246	5.68e-09	-0.022136	0.0245051	0.366354
Basal metabolic rate	rs4868125	G	C	0.6193	0.0192446	0.00248892	1.06e-14	0.0526807	0.0238329	0.0270759
Basal metabolic rate	rs4870941	C	G	0.2227	-0.0259752	0.00288165	2e-19	-0.00502199	0.0265806	0.850144
Basal metabolic rate	rs4895917	T	C	0.341	-0.0165449	0.00262874	3.1e-10	0.000751666	0.0240868	0.975105
Basal metabolic rate	rs4917451	C	T	0.5517	0.0142614	0.00248132	9.06e-09	-0.00448697	0.0224431	0.841538
Basal metabolic rate	rs4940940	A	G	0.1978	-0.0209183	0.0031308	2.37e-11	-0.0512629	0.0279046	0.066198
Basal metabolic rate	rs4980067	A	C	0.5577	-0.0175169	0.00245688	1.01e-12	0.0333887	0.0233465	0.152677
Basal metabolic rate	rs4985148	C	A	0.3171	-0.0173105	0.00266174	7.86e-11	-0.0091052	0.0241194	0.705798
Basal metabolic rate	rs508347	C	T	0.7207	-0.0206181	0.00268247	1.52e-14	-0.00398298	0.0244881	0.870794
Basal metabolic rate	rs509035	A	G	0.2763	0.0256003	0.00263551	2.66e-22	0.0511019	0.0240814	0.0338337
Basal metabolic rate	rs520829	G	T	0.4811	0.0213415	0.00245991	4.13e-18	-0.022959	0.0228931	0.315919
Basal metabolic rate	rs543874	G	A	0.1869	0.0446168	0.00302678	3.66e-49	-0.0346461	0.0281384	0.21822
Basal metabolic rate	rs55681913	C	T	0.1044	0.0409854	0.00394756	3.01e-25	0.00205777	0.0383413	0.957198
Basal metabolic rate	rs55726687	A	G	0.1879	0.0243855	0.00300984	5.43e-16	-0.0201917	0.0274241	0.461564
Basal metabolic rate	rs55745040	G	T	0.1909	-0.0178064	0.00325307	4.41e-08	-0.00307768	0.0287294	0.914689
Basal metabolic rate	rs557748	A	G	0.2048	0.0176545	0.00301631	4.83e-09	0.0234631	0.0270251	0.385286
Basal metabolic rate	rs557951	G	T	0.3181	0.0152738	0.00264843	8.07e-09	0.020573	0.0237583	0.386529
Basal metabolic rate	rs55831773	T	C	0.2207	-0.0246882	0.00308416	1.2e-15	-0.0734942	0.029318	0.0121831
Basal metabolic rate	rs560505	G	A	0.3658	-0.017559	0.00254793	5.53e-12	-0.0108268	0.0229989	0.637815
Basal metabolic rate	rs56161855	T	A	0.1571	0.0245436	0.00362896	1.35e-11	0.0371557	0.0331669	0.262601
Basal metabolic rate	rs56169492	T	C	0.2386	-0.0170522	0.00287009	2.83e-09	0.0149105	0.0258672	0.564328
Basal metabolic rate	rs56238630	C	T	0.0209	-0.0672555	0.00736437	6.73e-20	-0.000963819	0.0672119	0.988559
Basal metabolic rate	rs56277911	T	C	0.0905	-0.0230708	0.00415439	2.8e-08	0.0176693	0.039697	0.656244
Basal metabolic rate	rs56311196	T	C	0.1849	-0.0202907	0.00355044	1.1e-08	-0.0307397	0.0310763	0.322579
Basal metabolic rate	rs57126421	G	A	0.2376	-0.0168654	0.00289499	5.69e-09	-0.0405695	0.026625	0.127574
Basal metabolic rate	rs57477602	A	G	0.0437	0.041442	0.0058324	1.2e-12	-0.0339852	0.0554094	0.539646
Basal metabolic rate	rs5752989	A	G	0.5706	-0.0162513	0.00248347	6.01e-11	-0.0354984	0.0224878	0.114436
Basal metabolic rate	rs57635800	A	G	0.3032	0.0218702	0.00270609	6.4e-16	-0.00256045	0.0251087	0.918777
Basal metabolic rate	rs58895838	G	A	0.2435	-0.0160073	0.0028752	2.59e-08	-0.0422283	0.0259207	0.103285
Basal metabolic rate	rs59066169	T	C	0.0815	-0.0258038	0.00455849	1.51e-08	-0.0457502	0.0552916	0.407991
Basal metabolic rate	rs59985551	T	C	0.2286	-0.0287128	0.00294454	1.84e-22	-0.000373941	0.0262143	0.988619
Basal metabolic rate	rs60077625	A	G	0.2913	0.0219679	0.00264208	9.24e-17	-0.0799129	0.0240265	0.00088093
Basal metabolic rate	rs602364	T	C	0.2992	0.0162854	0.00272615	2.32e-09	-0.00953737	0.0242359	0.693933
Basal metabolic rate	rs6026578	G	C	0.6431	-0.0145936	0.00253735	8.85e-09	-0.0341557	0.0245417	0.164001
Basal metabolic rate	rs6031847	T	C	0.2853	0.0206626	0.00277504	9.65e-14	0.0301105	0.0249245	0.227021
Basal metabolic rate	rs6050446	G	A	0.9692	0.0389753	0.00685694	1.32e-08	0.00893868	0.0673832	0.894467
Basal metabolic rate	rs607472	G	C	0.4085	0.0180092	0.0024927	5.03e-13	0.00351151	0.0227042	0.877086
Basal metabolic rate	rs6088638	C	T	0.1561	0.0281208	0.00323049	3.2e-18	-0.0158199	0.0301504	0.599793
Basal metabolic rate	rs6096886	G	A	0.1819	-0.0306152	0.00313071	1.4e-22	0.0300602	0.028919	0.298589
Basal metabolic rate	rs6124472	A	G	0.1531	-0.0248408	0.00348269	9.87e-13	-0.0195666	0.0319199	0.539882
Basal metabolic rate	rs61729527	T	C	0.0497	-0.0380008	0.00557536	9.39e-12	0.0524734	0.0575202	0.361632
Basal metabolic rate	rs61765651	T	C	0.174	-0.0234607	0.00311617	5.14e-14	-0.00160342	0.029342	0.956421
Basal metabolic rate	rs61791109	C	T	0.2863	0.0160541	0.00274762	5.13e-09	0.0156874	0.0245441	0.522726
Basal metabolic rate	rs61849823	C	T	0.171	0.0183281	0.00331929	3.36e-08	0.0125567	0.0311318	0.686697
Basal metabolic rate	rs61855849	A	G	0.2744	-0.0193834	0.00280911	5.2e-12	-0.000755817	0.0254644	0.976321
Basal metabolic rate	rs61862463	G	A	0.0169	0.0452835	0.00810332	2.3e-08	-0.072194	0.0756289	0.339789
Basal metabolic rate	rs61947194	A	G	0.2038	0.0188136	0.00290383	9.25e-11	-0.00722599	0.0271672	0.790253
Basal metabolic rate	rs62070645	A	C	0.2843	-0.0364452	0.00276997	1.58e-39	-0.000195237	0.0252239	0.993824
Basal metabolic rate	rs62075854	T	C	0.4254	-0.0142642	0.002531	1.74e-08	-0.031991	0.0228955	0.162335
Basal metabolic rate	rs62076130	A	G	0.0537	-0.0279165	0.00481461	6.71e-09	-0.0144313	0.0460379	0.753927
Basal metabolic rate	rs62106258	C	T	0.0437	-0.0905966	0.00571835	1.64e-56	-0.115664	0.0584333	0.0477681
Basal metabolic rate	rs62127683	T	C	0.2157	0.0191686	0.00291764	5.04e-11	0.0218212	0.0271683	0.421868
Basal metabolic rate	rs62130981	T	C	0.3698	-0.0138686	0.00252714	4.07e-08	-0.0335024	0.0236259	0.156181
Basal metabolic rate	rs62234801	C	T	0.3101	0.0176081	0.00273245	1.16e-10	0.00133268	0.0246295	0.956848
Basal metabolic rate	rs62246314	A	G	0.0895	0.0244352	0.00407174	1.96e-09	-0.00903077	0.0365299	0.804741
Basal metabolic rate	rs6235	G	C	0.2594	0.0255715	0.00277428	3.06e-20	0.0111588	0.0249938	0.655262
Basal metabolic rate	rs62365724	T	C	0.6431	-0.0178987	0.00253391	1.63e-12	0.010264	0.0229486	0.654687
Basal metabolic rate	rs62395828	G	A	0.0358	-0.0356853	0.00586455	1.17e-09	0.012032	0.0520057	0.817035
Basal metabolic rate	rs62396185	C	G	0.2823	-0.0380408	0.00281246	1.13e-41	0.00808535	0.0250409	0.746782
Basal metabolic rate	rs62442203	C	G	0.4115	-0.0154438	0.0025036	6.9e-10	0.00676439	0.0226451	0.765159
Basal metabolic rate	rs62466110	C	T	0.0706	-0.0339122	0.0049437	6.91e-12	-0.0106982	0.0554385	0.846979
Basal metabolic rate	rs62477684	T	C	0.4443	-0.0142435	0.00248921	1.05e-08	0.0432681	0.0233859	0.0642872
Basal metabolic rate	rs62515433	T	A	0.2276	0.0306604	0.00295357	3.06e-25	-0.0365388	0.0277882	0.188543
Basal metabolic rate	rs62621197	T	C	0.0527	-0.0587593	0.00660066	5.51e-19	0.0854635	0.0690727	0.215977
Basal metabolic rate	rs62621812	A	G	0.0199	0.0694388	0.00854316	4.38e-16	0.163444	0.0734844	0.0261354
Basal metabolic rate	rs629710	C	A	0.7167	0.015118	0.00273791	3.36e-08	-0.000356021	0.025683	0.98894
Basal metabolic rate	rs632224	G	A	0.4195	-0.0168626	0.00248346	1.12e-11	0.000292201	0.0226251	0.989696
Basal metabolic rate	rs64388	C	G	0.2992	0.0178241	0.00273016	6.65e-11	-0.0348699	0.0260064	0.179979
Basal metabolic rate	rs6445198	T	G	0.3946	-0.0157726	0.00249169	2.45e-10	-0.0211297	0.0227821	0.353683
Basal metabolic rate	rs6460270	G	C	0.1948	0.0179554	0.00298451	1.79e-09	0.0166915	0.0278239	0.548574
Basal metabolic rate	rs6489159	A	G	0.7416	0.0271843	0.00279586	2.42e-22	0.0193731	0.0254752	0.446976
Basal metabolic rate	rs6511690	C	T	0.8449	0.0182562	0.00326187	2.18e-08	0.0115396	0.0297049	0.697666
Basal metabolic rate	rs652112	C	T	0.0984	0.0276269	0.00402076	6.38e-12	0.0750022	0.0362297	0.0384352
Basal metabolic rate	rs6563808	C	T	0.6948	-0.0162335	0.00278578	5.64e-09	0.00439336	0.025017	0.860597
Basal metabolic rate	rs6567160	C	T	0.2396	0.0705938	0.00289884	7.12e-131	0.0566735	0.0258959	0.0286322
Basal metabolic rate	rs6570509	T	G	0.3201	-0.0281751	0.00272197	4.18e-25	0.0427901	0.0246254	0.0822747
Basal metabolic rate	rs6598540	G	A	0.2406	-0.021109	0.00274628	1.52e-14	0.0256959	0.0254508	0.312674
Basal metabolic rate	rs662115	T	C	0.4583	0.0135758	0.00247044	3.9e-08	0.0118548	0.0222986	0.594977
Basal metabolic rate	rs6753852	A	G	0.7087	-0.0184932	0.00267875	5.08e-12	0.0425223	0.0248063	0.0864964
Basal metabolic rate	rs676105	C	T	0.2932	0.0211329	0.00266717	2.32e-15	-0.0392046	0.0241748	0.104865
Basal metabolic rate	rs6762578	A	G	0.8161	0.0250956	0.00295656	2.11e-17	-0.0431165	0.0277569	0.120336
Basal metabolic rate	rs6762851	C	T	0.3598	-0.0205141	0.00256583	1.3e-15	0.0289013	0.023266	0.214158
Basal metabolic rate	rs67631072	T	C	0.5328	-0.0149765	0.00247218	1.38e-09	-0.097624	0.0244754	6.64e-05
Basal metabolic rate	rs676845	C	A	0.6889	-0.0153129	0.00265419	7.97e-09	-0.00310489	0.0263393	0.906162
Basal metabolic rate	rs6779752	A	G	0.6402	-0.0229263	0.00255947	3.34e-19	-0.0258758	0.0229056	0.258615
Basal metabolic rate	rs6792892	C	T	0.5209	0.02437	0.00246202	4.26e-23	0.0672819	0.0221206	0.00235324
Basal metabolic rate	rs68106312	A	G	0.1044	0.032538	0.0041542	4.79e-15	0.0512237	0.0391233	0.190437
Basal metabolic rate	rs68156080	G	A	0.3032	-0.0160402	0.00275685	5.95e-09	-0.00580778	0.025312	0.818521
Basal metabolic rate	rs6821305	C	A	0.4334	0.0197516	0.00251039	3.62e-15	0.0267528	0.0226611	0.237777
Basal metabolic rate	rs6860245	C	G	0.2107	0.0228752	0.00284333	8.64e-16	-0.00271328	0.0259638	0.916771
Basal metabolic rate	rs6867471	T	C	0.3539	-0.0145937	0.00255704	1.15e-08	0.0468916	0.0242031	0.0526942
Basal metabolic rate	rs6874142	G	T	0.1153	0.0297469	0.00390293	2.51e-14	-0.018426	0.0427089	0.666154
Basal metabolic rate	rs6890684	G	A	0.496	-0.0158054	0.00245908	1.3e-10	0.0145983	0.0231795	0.528828
Basal metabolic rate	rs6899155	C	T	0.4384	-0.0207191	0.0024716	5.18e-17	-0.0161036	0.0225678	0.475496
Basal metabolic rate	rs6902789	A	G	0.3847	0.0157905	0.00254501	5.49e-10	0.0114259	0.0232102	0.622523
Basal metabolic rate	rs6918737	A	T	0.2306	-0.017111	0.00289778	3.53e-09	-0.00650002	0.0264368	0.805783
Basal metabolic rate	rs6927500	A	G	0.4592	0.0270179	0.00245721	4.07e-28	-0.00408148	0.022343	0.855054
Basal metabolic rate	rs6950388	A	G	0.7803	0.0215362	0.00304284	1.47e-12	0.0313	0.0312231	0.31612
Basal metabolic rate	rs6951489	G	A	0.7863	-0.0258161	0.00325084	2.01e-15	0.0114665	0.0328733	0.727234
Basal metabolic rate	rs7014106	T	C	0.2704	0.0215383	0.00287066	6.26e-14	-0.0659418	0.0255025	0.00971814
Basal metabolic rate	rs7017463	G	A	0.4662	0.0143755	0.00245751	4.93e-09	0.0159337	0.022433	0.477529
Basal metabolic rate	rs7032363	C	T	0.1859	0.0240592	0.00311251	1.08e-14	0.00940861	0.0281969	0.738625
Basal metabolic rate	rs7033487	C	T	0.1909	-0.0366154	0.00307427	1.06e-32	0.0132174	0.0277177	0.633464
Basal metabolic rate	rs703593	G	A	0.5179	-0.0184748	0.00245853	5.73e-14	0.00669338	0.022192	0.762948
Basal metabolic rate	rs704076	A	C	0.2018	0.0180249	0.00312684	8.19e-09	-0.0143146	0.0284446	0.614791
Basal metabolic rate	rs705159	A	G	0.492	0.0140072	0.00246854	1.39e-08	-0.0429934	0.0222448	0.0532681
Basal metabolic rate	rs7072873	T	C	0.5298	-0.0178481	0.00246415	4.39e-13	0.0244073	0.0220593	0.268536
Basal metabolic rate	rs7077783	T	C	0.166	-0.0232124	0.00350015	3.32e-11	0.00747534	0.0324038	0.817553
Basal metabolic rate	rs7129320	A	G	0.1571	-0.0350027	0.00328403	1.61e-26	-0.0345257	0.030772	0.261869
Basal metabolic rate	rs71301804	A	C	0.0765	0.0258275	0.00416195	5.45e-10	0.0070135	0.037403	0.85126
Basal metabolic rate	rs7132908	A	G	0.3569	0.0286061	0.0025255	9.77e-30	0.0136913	0.0228384	0.548849
Basal metabolic rate	rs7134283	A	G	0.2913	-0.0199754	0.00272454	2.28e-13	-0.0448342	0.0254243	0.0778272
Basal metabolic rate	rs7138383	A	G	0.2773	-0.0177914	0.00282389	2.97e-10	0.0140637	0.0254216	0.580115
Basal metabolic rate	rs71385734	G	T	0.167	-0.0376592	0.00327399	1.3e-30	0.0534385	0.041764	0.200709
Basal metabolic rate	rs7141420	T	C	0.5298	0.0206346	0.00245768	4.64e-17	-0.0273088	0.0222628	0.219951
Basal metabolic rate	rs714785	A	G	0.0318	0.0359243	0.00643196	2.34e-08	0.0821891	0.0613912	0.180644
Basal metabolic rate	rs71484923	G	T	0.2058	0.0178677	0.00316621	1.67e-08	-0.0022923	0.0292701	0.937577
Basal metabolic rate	rs7152091	A	C	0.4553	0.0138642	0.00248297	2.36e-08	0.0260482	0.0224516	0.245971
Basal metabolic rate	rs7159668	A	G	0.2903	0.0163388	0.0027252	2.03e-09	0.00902181	0.0247097	0.715027
Basal metabolic rate	rs71656155	C	T	0.2952	0.0170589	0.00265708	1.36e-10	-0.00507851	0.0244843	0.835683
Basal metabolic rate	rs7173751	A	G	0.4404	0.0159832	0.00247026	9.8e-11	-0.0119956	0.0225505	0.594763
Basal metabolic rate	rs7184768	A	G	0.4583	0.0154813	0.00249448	5.43e-10	0.0283832	0.0227286	0.211741
Basal metabolic rate	rs7208285	A	G	0.5268	-0.0178114	0.00246036	4.52e-13	-0.0034133	0.0222742	0.878209
Basal metabolic rate	rs7216472	G	A	0.3628	-0.0185305	0.00252309	2.07e-13	0.0148073	0.0241777	0.540249
Basal metabolic rate	rs7218001	A	C	0.166	0.0199392	0.00314291	2.24e-10	-0.0822834	0.0281057	0.00341541
Basal metabolic rate	rs7218014	C	T	0.2187	0.0184514	0.00309096	2.38e-09	0.0418877	0.0274847	0.127499
Basal metabolic rate	rs7220854	C	T	0.6839	0.0160361	0.0025754	4.77e-10	0.0119525	0.0235567	0.61188
Basal metabolic rate	rs7226064	G	A	0.4493	-0.0138503	0.0024817	2.39e-08	-0.0390089	0.0227517	0.0864287
Basal metabolic rate	rs7230581	G	A	0.173	-0.0243438	0.00330413	1.74e-13	0.0120034	0.0298888	0.687975
Basal metabolic rate	rs723149	G	A	0.5408	-0.0191331	0.00247694	1.13e-14	0.0165734	0.0228016	0.467318
Basal metabolic rate	rs7235010	A	G	0.7813	0.0415135	0.00298485	5.82e-44	-0.0122673	0.027403	0.654396
Basal metabolic rate	rs724016	G	A	0.4235	0.0466485	0.00246945	1.51e-79	0.00487407	0.0225326	0.828745
Basal metabolic rate	rs7248205	T	C	0.5577	-0.0201657	0.00250958	9.35e-16	-0.00638852	0.0231195	0.782297
Basal metabolic rate	rs7261425	G	C	0.3002	-0.0173196	0.00274057	2.62e-10	0.0839769	0.0248742	0.000735317
Basal metabolic rate	rs726547	A	G	0.0557	-0.0329292	0.00592767	2.78e-08	0.00779302	0.0380267	0.837623
Basal metabolic rate	rs72656010	C	T	0.1501	-0.0526855	0.00364184	2.03e-47	0.0145434	0.0329149	0.658599
Basal metabolic rate	rs72664840	T	C	0.1511	-0.0202623	0.00321204	2.83e-10	-0.0549362	0.0288258	0.0566761
Basal metabolic rate	rs72675793	T	C	0.2038	-0.0175488	0.00301267	5.72e-09	0.00537716	0.027905	0.847198
Basal metabolic rate	rs72755233	A	G	0.1044	-0.024244	0.0038818	4.23e-10	-0.0311905	0.041497	0.452272
Basal metabolic rate	rs72756476	C	T	0.1421	-0.0228861	0.00352552	8.51e-11	0.0110427	0.0351207	0.753202
Basal metabolic rate	rs72801843	A	T	0.2883	0.0241348	0.00267573	1.89e-19	0.0149691	0.0243057	0.537982
Basal metabolic rate	rs72885917	C	A	0.2406	-0.033532	0.00283254	2.52e-32	0.0240235	0.0352755	0.495857
Basal metabolic rate	rs73013411	A	C	0.1252	0.0225883	0.00364422	5.71e-10	-0.0013842	0.0332649	0.966808
Basal metabolic rate	rs73052033	C	T	0.1859	-0.0262266	0.00316861	1.27e-16	-0.0383207	0.0294454	0.193117
Basal metabolic rate	rs730536	C	G	0.7525	-0.015079	0.00270675	2.54e-08	0.0417558	0.0249817	0.0946309
Basal metabolic rate	rs7305516	G	A	0.4742	-0.0163951	0.0024569	2.51e-11	0.000579851	0.0227508	0.979666
Basal metabolic rate	rs73057171	A	G	0.0199	-0.0424384	0.00777604	4.83e-08	-0.0612353	0.0777639	0.431018
Basal metabolic rate	rs73163931	G	A	0.0746	0.0229679	0.00400453	9.73e-09	0.021792	0.0365367	0.550881
Basal metabolic rate	rs73175572	G	A	0.1213	0.042457	0.00389301	1.09e-27	-0.00534681	0.0353669	0.879833
Basal metabolic rate	rs73199010	A	G	0.0775	0.0280949	0.00437731	1.38e-10	-0.0485435	0.0414239	0.241248
Basal metabolic rate	rs7326480	G	A	0.8161	-0.0184905	0.00318756	6.6e-09	-0.00450185	0.0285269	0.874606
Basal metabolic rate	rs7338963	G	A	0.1889	-0.0232266	0.00306783	3.71e-14	-0.0243147	0.0284619	0.392944
Basal metabolic rate	rs7339203	T	C	0.7117	-0.0150751	0.00267883	1.83e-08	-0.0153677	0.024212	0.525615
Basal metabolic rate	rs735241	A	G	0.7177	-0.0182506	0.00281937	9.6e-11	-0.0218708	0.0260903	0.401877
Basal metabolic rate	rs73601548	T	C	0.0805	0.021701	0.00386543	1.98e-08	0.0137612	0.0350344	0.694474
Basal metabolic rate	rs73619441	G	T	0.1581	-0.0252684	0.00353237	8.48e-13	-0.050307	0.0313456	0.108512
Basal metabolic rate	rs7377083	A	C	0.4354	0.0148006	0.00248035	2.42e-09	-0.0139151	0.0232449	0.54942
Basal metabolic rate	rs73966422	G	C	0.1153	0.0214157	0.00374786	1.1e-08	-0.0409111	0.033731	0.225182
Basal metabolic rate	rs7396827	C	T	0.5298	-0.0143708	0.00246337	5.42e-09	-0.053337	0.0222122	0.0163394
Basal metabolic rate	rs74411434	T	C	0.0815	0.0284497	0.00460593	6.55e-10	-0.0872586	0.0504678	0.08381
Basal metabolic rate	rs7442885	G	C	0.2356	-0.02599	0.00301522	6.75e-18	0.0421366	0.0267022	0.114561
Basal metabolic rate	rs74494415	T	C	0.0487	-0.0455935	0.00625525	3.13e-13	-0.0423282	0.0561719	0.45112
Basal metabolic rate	rs7460093	A	G	0.497	0.0149793	0.00246305	1.19e-09	0.0166457	0.0234721	0.478218
Basal metabolic rate	rs74796687	C	T	0.0149	-0.0461666	0.0079641	6.76e-09	0.00774767	0.0864543	0.928593
Basal metabolic rate	rs748457	A	G	0.4543	0.0157047	0.00249671	3.17e-10	-0.000345088	0.0235811	0.988324
Basal metabolic rate	rs7498798	A	G	0.6312	-0.0181263	0.00256576	1.61e-12	-0.00178117	0.0250832	0.943389
Basal metabolic rate	rs75406471	A	G	0.1213	0.0186912	0.00338751	3.44e-08	-0.0134855	0.0308862	0.662387
Basal metabolic rate	rs755481	G	T	0.4324	0.014464	0.00246265	4.27e-09	0.049763	0.0224956	0.0269584
Basal metabolic rate	rs75571707	A	T	0.0437	0.0326494	0.00555759	4.24e-09	0.0729707	0.0506148	0.14939
Basal metabolic rate	rs7559547	T	C	0.827	0.0533243	0.00323853	6.86e-61	-0.0128419	0.0289723	0.657588
Basal metabolic rate	rs757558	T	G	0.1471	-0.027341	0.00339167	7.58e-16	-0.0252588	0.0321648	0.432283
Basal metabolic rate	rs757608	G	A	0.6829	-0.0228522	0.00261187	2.16e-18	-0.0245459	0.0236448	0.29922
Basal metabolic rate	rs758142	A	G	0.5577	-0.0141502	0.00245756	8.53e-09	-0.0438106	0.022485	0.0513624
Basal metabolic rate	rs76098726	C	T	0.0736	0.0327188	0.00454184	5.86e-13	0.0600474	0.0443227	0.175489
Basal metabolic rate	rs76193355	T	G	0.0517	0.027179	0.00479788	1.47e-08	0.111629	0.048691	0.021871
Basal metabolic rate	rs7620978	C	T	0.7425	-0.0167202	0.0027804	1.82e-09	0.0624001	0.0263754	0.017989
Basal metabolic rate	rs76364830	A	G	0.0626	-0.0328086	0.00506508	9.34e-11	0.0440526	0.0500316	0.378591
Basal metabolic rate	rs76513770	C	T	0.1103	-0.0274164	0.00366365	7.26e-14	0.00409221	0.0347672	0.906303
Basal metabolic rate	rs76520574	T	C	0.0497	-0.0357865	0.00621831	8.67e-09	0.0322234	0.0603451	0.593351
Basal metabolic rate	rs765875	T	C	0.498	-0.0160662	0.00245747	6.26e-11	-0.0143368	0.0221612	0.517676
Basal metabolic rate	rs76798800	T	G	0.2505	0.0344821	0.0027769	2.14e-35	-0.0543361	0.0340731	0.110781
Basal metabolic rate	rs768023	A	G	0.5666	0.0306624	0.0025419	1.69e-33	0.017675	0.0229193	0.440598
Basal metabolic rate	rs76895963	G	T	0.0239	0.149114	0.00893033	1.45e-62	-0.0627195	0.0847296	0.459159
Basal metabolic rate	rs76929617	G	A	0.0258	-0.0565469	0.00635586	5.77e-19	0.0664847	0.0779392	0.393641
Basal metabolic rate	rs7702240	G	A	0.7664	0.0167499	0.00291494	9.13e-09	-0.0150986	0.0268412	0.573763
Basal metabolic rate	rs77234976	G	C	0.1402	0.0226558	0.00348345	7.84e-11	0.0322663	0.0311779	0.300711
Basal metabolic rate	rs7730885	G	A	0.3837	0.0240247	0.00254231	3.41e-21	0.00344773	0.0233333	0.882532
Basal metabolic rate	rs7731023	G	A	0.5964	0.013741	0.00248594	3.25e-08	-0.0184228	0.0230135	0.423409
Basal metabolic rate	rs77336558	T	C	0.1103	-0.026309	0.00391364	1.79e-11	0.0321835	0.0361135	0.372834
Basal metabolic rate	rs7740107	A	T	0.7346	-0.043828	0.00278424	8.24e-56	0.0312453	0.0255559	0.221471
Basal metabolic rate	rs7754048	G	A	0.4602	-0.0174094	0.00247133	1.86e-12	-0.0519803	0.0288748	0.0718301
Basal metabolic rate	rs7781964	A	G	0.1998	0.0190041	0.00316811	1.99e-09	0.0316093	0.0276403	0.252792
Basal metabolic rate	rs77927866	A	G	0.2813	0.0162753	0.00264767	7.9e-10	-0.0424965	0.0254189	0.0945544
Basal metabolic rate	rs77929895	C	T	0.0994	-0.0252005	0.00433076	5.93e-09	0.0199356	0.0378096	0.598011
Basal metabolic rate	rs779933	A	G	0.4344	-0.0135702	0.00247902	4.4e-08	0.0360779	0.0224812	0.108537
Basal metabolic rate	rs7815955	T	A	0.2256	-0.0256619	0.00305682	4.68e-17	-0.0554653	0.0281847	0.0490772
Basal metabolic rate	rs78378222	G	T	0.0129	0.131162	0.0110226	1.21e-32	1.01436	0.0874893	4.42e-31
Basal metabolic rate	rs78414776	T	C	0.0129	-0.071351	0.0114846	5.21e-10	0.0732892	0.121176	0.545301
Basal metabolic rate	rs7845090	A	G	0.6998	-0.0197333	0.00271021	3.32e-13	0.0266542	0.0246408	0.279381
Basal metabolic rate	rs78470967	A	T	0.0288	0.0371363	0.00606919	9.44e-10	0.120335	0.0607435	0.0475877
Basal metabolic rate	rs78500700	A	T	0.0318	0.0337905	0.00607558	2.67e-08	0.00217028	0.0612122	0.971717
Basal metabolic rate	rs7858917	A	T	0.2734	0.0179935	0.00268944	2.23e-11	0.0156507	0.0241852	0.517553
Basal metabolic rate	rs78812993	C	G	0.0537	-0.0319742	0.00552063	6.97e-09	0.00591151	0.0552848	0.914846
Basal metabolic rate	rs78818722	T	C	0.0765	0.0351546	0.0049019	7.43e-13	0.0537326	0.0524106	0.305257
Basal metabolic rate	rs78855927	T	C	0.0457	0.0305444	0.00549596	2.74e-08	-0.0822821	0.0513143	0.108826
Basal metabolic rate	rs78924007	G	C	0.0656	0.0249229	0.00447531	2.56e-08	-0.0307881	0.0435994	0.480089
Basal metabolic rate	rs7902690	G	A	0.1928	0.0195059	0.00356156	4.33e-08	0.0177453	0.0320673	0.580005
Basal metabolic rate	rs7930275	T	C	0.2217	0.0166786	0.00295941	1.74e-08	0.0646618	0.0277647	0.0198631
Basal metabolic rate	rs79451365	C	T	0.0119	0.0610619	0.0103898	4.18e-09	-0.103787	0.0999414	0.299047
Basal metabolic rate	rs7948120	T	C	0.2425	-0.0161266	0.00280309	8.77e-09	-0.0294856	0.0259973	0.25672
Basal metabolic rate	rs7952436	T	C	0.0686	-0.0512402	0.00444709	1.03e-30	0.0972569	0.0485272	0.0450514
Basal metabolic rate	rs7962636	C	T	0.6451	-0.0160838	0.0025726	4.06e-10	0.0302568	0.0235872	0.199576
Basal metabolic rate	rs7977788	A	G	0.2227	0.0394786	0.0029418	4.74e-41	0.00160517	0.0266782	0.952022
Basal metabolic rate	rs79780963	T	C	0.9662	0.029971	0.00463098	9.7e-11	-0.0346493	0.033726	0.304243
Basal metabolic rate	rs79883557	T	C	0.0736	-0.0253949	0.00450185	1.69e-08	-0.00147607	0.0405245	0.970944
Basal metabolic rate	rs7994814	T	C	0.3887	0.0155081	0.00248832	4.6e-10	0.0161808	0.0261806	0.536546
Basal metabolic rate	rs8007058	A	G	0.2147	0.0162487	0.00294153	3.32e-08	0.0203715	0.0262303	0.437371
Basal metabolic rate	rs8019890	A	C	0.5427	0.0152444	0.0024614	5.9e-10	0.0028375	0.0228953	0.901368
Basal metabolic rate	rs8033416	A	G	0.1918	0.0158807	0.00288595	3.74e-08	0.00733331	0.0271097	0.786772
Basal metabolic rate	rs8035410	G	C	0.1243	-0.0192413	0.00328538	4.73e-09	-0.0137872	0.0323298	0.669777
Basal metabolic rate	rs8059189	A	G	0.3618	-0.0149329	0.0025064	2.56e-09	0.00625225	0.0230517	0.786216
Basal metabolic rate	rs8067165	G	C	0.6054	0.0149855	0.00251279	2.47e-09	0.0235564	0.0233663	0.313388
Basal metabolic rate	rs808982	G	T	0.7823	0.0160776	0.00286408	1.98e-08	0.0272589	0.0261789	0.297757
Basal metabolic rate	rs8091287	C	T	0.2237	-0.0160569	0.00290822	3.37e-08	-0.00477221	0.0313748	0.879106
Basal metabolic rate	rs8101959	C	T	0.4622	-0.0135264	0.00246413	4.04e-08	0.0181699	0.0223944	0.417159
Basal metabolic rate	rs8132491	A	G	0.3022	-0.0155585	0.00265037	4.35e-09	0.0162967	0.0254966	0.522712
Basal metabolic rate	rs815335	T	C	0.3529	0.015987	0.00254346	3.27e-10	0.025931	0.0233192	0.266137
Basal metabolic rate	rs817300	A	G	0.0845	-0.0388765	0.00466005	7.3e-17	-0.00217082	0.045073	0.961587
Basal metabolic rate	rs817566	C	T	0.5755	-0.015376	0.00249321	6.96e-10	0.0100416	0.0224793	0.655089
Basal metabolic rate	rs822549	C	T	0.2863	0.0178956	0.00277168	1.07e-10	-0.0338776	0.0254711	0.183505
Basal metabolic rate	rs836519	T	C	0.2137	0.019878	0.00309451	1.33e-10	0.0318252	0.0275782	0.248501
Basal metabolic rate	rs847151	A	G	0.3052	0.0147501	0.00258601	1.17e-08	-0.0193675	0.023961	0.418921
Basal metabolic rate	rs861491	C	T	0.3489	-0.0173168	0.00259459	2.49e-11	0.0182547	0.0236951	0.441062
Basal metabolic rate	rs868554	G	C	0.2406	0.0211573	0.00287458	1.84e-13	0.0165669	0.0262482	0.527935
Basal metabolic rate	rs876531	T	C	0.4841	-0.0162634	0.00246641	4.29e-11	-0.0187549	0.0256672	0.464966
Basal metabolic rate	rs9266225	C	T	0.4056	-0.023097	0.00266972	5.11e-18	-0.0386636	0.0292878	0.186794
Basal metabolic rate	rs926779	A	G	0.2803	0.0151166	0.00275518	4.1e-08	-0.00148723	0.0246748	0.951938
Basal metabolic rate	rs9295	A	G	0.331	0.0182072	0.00269352	1.39e-11	-0.00547637	0.0245473	0.823462
Basal metabolic rate	rs9302428	G	C	0.6282	0.0177007	0.00255389	4.19e-12	0.0305857	0.0228188	0.180125
Basal metabolic rate	rs9321191	C	T	0.1789	-0.0169058	0.00308275	4.16e-08	-0.0283637	0.0277978	0.307559
Basal metabolic rate	rs9327336	C	T	0.3519	0.016117	0.00258387	4.45e-10	-0.00631904	0.0236022	0.788907
Basal metabolic rate	rs9328930	T	C	0.3708	0.0158026	0.0025381	4.79e-10	0.0934146	0.0229291	4.62e-05
Basal metabolic rate	rs9341808	A	C	0.5099	-0.0189551	0.00245868	1.27e-14	0.0104156	0.0221936	0.638852
Basal metabolic rate	rs9357471	T	C	0.3648	0.0145572	0.00253048	8.79e-09	-0.0312847	0.0230392	0.174499
Basal metabolic rate	rs9362662	G	A	0.505	-0.0150434	0.00245977	9.62e-10	-0.00221408	0.0224081	0.921292
Basal metabolic rate	rs937482	G	A	0.4761	-0.0168682	0.00246178	7.29e-12	0.0577452	0.0223396	0.00974114
Basal metabolic rate	rs9379084	A	G	0.1322	-0.0213606	0.00381963	2.24e-08	-0.0194285	0.0359245	0.588634
Basal metabolic rate	rs9388490	T	C	0.4414	0.0322009	0.00247599	1.17e-38	0.00711531	0.0228219	0.755211
Basal metabolic rate	rs9392371	T	C	0.2266	0.0198259	0.00305967	9.2e-11	0.0141868	0.0272958	0.603243
Basal metabolic rate	rs9397403	T	C	0.336	0.0160322	0.00260549	7.6e-10	0.000877753	0.0235167	0.970226
Basal metabolic rate	rs946197	C	G	0.2237	0.0236401	0.00292502	6.39e-16	-0.00259845	0.0261619	0.920883
Basal metabolic rate	rs9496567	A	G	0.2376	0.015854	0.00286667	3.2e-08	0.0302697	0.0272835	0.267235
Basal metabolic rate	rs9512696	G	A	0.6799	0.015932	0.00259707	8.54e-10	-0.00023257	0.0235304	0.992114
Basal metabolic rate	rs951366	C	T	0.4026	0.0213526	0.00251193	1.9e-17	-0.00716945	0.0229249	0.754481
Basal metabolic rate	rs9525588	G	A	0.5706	0.0160499	0.0024963	1.28e-10	0.00242616	0.0225695	0.914395
Basal metabolic rate	rs9532583	G	T	0.3042	-0.0171571	0.00271296	2.55e-10	-0.0181977	0.0245997	0.45945
Basal metabolic rate	rs9540493	G	A	0.5348	-0.0140068	0.00246663	1.36e-08	0.0045392	0.0231131	0.844304
Basal metabolic rate	rs9562770	C	G	0.3887	0.0140856	0.00252584	2.45e-08	-0.0263616	0.0229883	0.25149
Basal metabolic rate	rs968821	C	G	0.339	-0.0174589	0.00260056	1.9e-11	0.0204357	0.023684	0.388222
Basal metabolic rate	rs9748337	A	G	0.3002	0.0155104	0.00284076	4.77e-08	0.0325268	0.0250483	0.194094
Basal metabolic rate	rs9788550	C	G	0.2634	-0.0187586	0.00284635	4.39e-11	0.0159182	0.0258233	0.537612
Basal metabolic rate	rs981002	A	T	0.2704	-0.0159563	0.00277673	9.12e-09	-0.013072	0.025407	0.606901
Basal metabolic rate	rs9813198	G	A	0.4443	0.0165052	0.00245703	1.85e-11	0.0184236	0.0226911	0.41683
Basal metabolic rate	rs9827823	C	T	0.1332	-0.0197875	0.00342342	7.48e-09	0.0392428	0.0316931	0.215636
Basal metabolic rate	rs9858533	A	G	0.4702	0.0142362	0.00247291	8.58e-09	0.0106603	0.022513	0.635844
Basal metabolic rate	rs9861443	C	A	0.7147	0.0195874	0.00271737	5.68e-13	0.0786654	0.0262324	0.0027106
Basal metabolic rate	rs9888189	T	C	0.1541	0.023986	0.00348875	6.2e-12	0.0383154	0.0324546	0.237768
Basal metabolic rate	rs992105	A	C	0.8121	0.0184195	0.00332892	3.15e-08	-0.0345586	0.0302543	0.253342
Basal metabolic rate	rs9921107	T	G	0.2813	0.0169852	0.00275605	7.15e-10	-0.0185699	0.0248305	0.45454
Basal metabolic rate	rs9929715	C	G	0.3986	-0.0153003	0.00250972	1.09e-09	0.0180471	0.0247572	0.466024
Basal metabolic rate	rs9931967	G	T	0.4592	-0.0150392	0.00245685	9.29e-10	0.00834566	0.0237434	0.725218
Basal metabolic rate	rs9948863	G	A	0.4811	0.0146109	0.00246069	2.89e-09	0.0102952	0.0226175	0.648976
Basal metabolic rate	rs9960148	T	G	0.3658	-0.0139565	0.00251484	2.86e-08	-0.000503625	0.0229598	0.9825
Basal metabolic rate	rs9985795	C	T	0.5089	-0.0144998	0.0024586	3.69e-09	-0.000654421	0.0221261	0.976404
Birth weight	rs1015521	T	G	0.3419	0.0251298	0.00342913	2.33891e-13	0.00427992	0.023299	0.90226
Birth weight	rs10440833	A	T	0.2783	-0.0350849	0.00365385	7.91564e-22	-0.0635393	0.024934	0.127538
Birth weight	rs10505073	C	G	0.2127	0.0271395	0.00418958	9.32537e-11	0.031171	0.0289576	0.286001
Birth weight	rs1056204	C	A	0.3201	0.03074	0.00349497	1.43533e-18	0.0476229	0.0240768	0.0311093
Birth weight	rs1056567	G	A	0.6819	0.0203651	0.00344464	3.38348e-09	0.0137285	0.0241477	0.577809
Birth weight	rs10823318	T	A	0.6581	0.0303361	0.00348005	2.87564e-18	0.0150937	0.0238283	0.0897947
Birth weight	rs10883846	T	C	0.3549	-0.0262283	0.00329053	1.58419e-15	0.0375902	0.0228916	0.254428
Birth weight	rs10985827	G	T	0.1491	0.0328377	0.00465738	1.78639e-12	0.0464018	0.0335007	0.0622461
Birth weight	rs11042596	G	T	0.6193	-0.0249173	0.00340782	2.64589e-13	0.0306913	0.024064	0.472933
Birth weight	rs11176006	A	G	0.2942	0.022585	0.00357091	2.54226e-10	-0.0180385	0.0252088	0.657238
Birth weight	rs11187143	A	G	0.3757	0.0238229	0.00331507	6.68409e-13	-0.0120044	0.0231562	0.644835
Birth weight	rs11187838	A	G	0.4553	0.0213615	0.00324842	4.84637e-11	-0.0167572	0.0224052	0.939096
Birth weight	rs11225170	C	T	0.3996	0.0196936	0.00334945	4.11749e-09	-0.0109926	0.0233718	0.778652
Birth weight	rs116707877	T	C	0.0169	-0.069439	0.0116594	2.5958e-09	0.0850438	0.092255	0.91688
Birth weight	rs11698914	G	C	0.7594	-0.0303528	0.00384459	2.92013e-15	0.0156796	0.0267594	0.828033
Birth weight	rs11708067	G	A	0.171	0.0379185	0.00373481	3.26729e-24	-0.0140444	0.027019	0.495986
Birth weight	rs12205495	A	T	0.2107	0.0294989	0.0038961	3.70882e-14	0.0090168	0.0271769	0.566117
Birth weight	rs12206634	A	G	0.1372	0.0400155	0.00492026	4.21967e-16	0.0256385	0.0337212	0.958027
Birth weight	rs12534093	A	T	0.2296	-0.0342263	0.00374499	6.34977e-20	0.0462704	0.0263572	0.427836
Birth weight	rs12679821	T	C	0.4672	0.0188551	0.0032207	4.79684e-09	-0.0408118	0.0221947	0.21757
Birth weight	rs12713004	G	A	0.7187	0.0233708	0.00360706	9.24467e-11	0.0365295	0.025173	0.0135221
Birth weight	rs12889267	G	A	0.1332	-0.0272444	0.00429773	2.31393e-10	0.0201202	0.0303512	0.626512
Birth weight	rs13322435	G	A	0.4066	-0.0468943	0.00328118	2.59534e-46	0.027303	0.0228221	0.235874
Birth weight	rs1374205	C	T	0.7187	0.0431477	0.00351054	1.0448e-34	0.00919079	0.0250772	0.840643
Birth weight	rs149600208	T	C	0.0119	0.0878429	0.0123456	1.12029e-12	-0.10861	0.105113	0.845114
Birth weight	rs150138294	A	G	0.0437	0.0691203	0.00839165	1.77973e-16	0.0426446	0.0547123	0.663181
Birth weight	rs1801253	C	G	0.6849	0.0288894	0.00365794	2.85487e-15	0.0144641	0.0252493	0.407552
Birth weight	rs2071382	C	T	0.5288	0.0178205	0.00322261	3.20994e-08	-0.0124828	0.029644	0.399647
Birth weight	rs2163167	C	T	0.5934	-0.0180588	0.00324089	2.51911e-08	-0.0109371	0.0224321	0.970961
Birth weight	rs222852	G	A	0.4205	-0.0351524	0.0032489	2.82402e-27	0.0169773	0.0225835	0.585624
Birth weight	rs2296528	C	G	0.6004	0.0198597	0.00333464	2.59625e-09	-0.000874659	0.0303566	0.999475
Birth weight	rs2344500	A	G	0.5129	-0.0221988	0.003219	5.3581e-12	0.00957694	0.0224053	0.586954
Birth weight	rs2423514	G	A	0.4334	0.0198202	0.00322719	8.18362e-10	-0.00203688	0.0224242	0.985012
Birth weight	rs258781	G	A	0.8091	0.0229474	0.00409949	2.17615e-08	-0.00473653	0.0289827	0.438173
Birth weight	rs2608029	G	C	0.3519	0.019105	0.00341504	2.2171e-08	0.0186378	0.0234168	0.230989
Birth weight	rs2645715	G	A	0.5239	0.0184894	0.00323575	1.10446e-08	0.00080172	0.0223969	0.996261
Birth weight	rs2647873	G	A	0.506	-0.0189422	0.00322073	4.07628e-09	0.00184656	0.0223014	0.92642
Birth weight	rs28366133	T	C	0.4463	-0.0182748	0.00333962	4.45167e-08	-0.00876642	0.0231664	0.712744
Birth weight	rs28378473	C	T	0.7296	-0.0306075	0.00364434	4.54721e-17	0.0425092	0.0274464	0.0124435
Birth weight	rs28457693	G	A	0.1123	0.0444169	0.00520178	1.36581e-17	0.0965461	0.0366498	0.0125373
Birth weight	rs28477757	A	G	0.0706	0.031961	0.0054641	4.94567e-09	0.038961	0.0408094	0.0704575
Birth weight	rs2901307	T	C	0.4672	0.0198652	0.00322459	7.26496e-10	0.0238985	0.0223287	0.282216
Birth weight	rs3184504	C	T	0.5358	0.0303127	0.00321989	4.81698e-21	0.0307406	0.0221702	0.487527
Birth weight	rs339969	A	C	0.6083	0.0190388	0.00330662	8.53626e-09	0.0301394	0.022844	0.17308
Birth weight	rs34712412	A	G	0.4771	0.0185626	0.00321877	8.08267e-09	0.0225326	0.0227002	0.58112
Birth weight	rs34844754	A	G	0.6869	0.0209885	0.00350718	2.17528e-09	-0.0206201	0.0243954	0.247678
Birth weight	rs35502362	T	C	0.2962	0.0186748	0.00338305	3.39204e-08	0.0407661	0.0234979	0.472271
Birth weight	rs36101267	A	G	0.2227	0.0211568	0.00372303	1.32796e-08	-0.00679448	0.026284	0.728003
Birth weight	rs36112366	G	T	0.1233	-0.0285774	0.00515475	2.96172e-08	0.015843	0.0355626	0.115126
Birth weight	rs3810232	C	A	0.4235	-0.0178817	0.00327535	4.78132e-08	0.0111655	0.0230948	0.161717
Birth weight	rs4078443	C	T	0.7674	0.0221271	0.00369779	2.18276e-09	0.0273318	0.0288767	0.200982
Birth weight	rs41311445	C	A	0.0974	-0.0344173	0.00544027	2.51495e-10	0.0537751	0.0383296	0.0417482
Birth weight	rs4144829	T	C	0.7087	-0.0317557	0.00365965	4.08566e-18	-0.0442009	0.0254774	0.141042
Birth weight	rs4350272	G	A	0.6988	-0.0219687	0.0036261	1.3766e-09	0.0107376	0.025311	0.910848
Birth weight	rs45560031	C	G	0.0507	-0.0474328	0.00692053	7.20604e-12	0.00226204	0.0490879	0.105438
Birth weight	rs4681161	C	T	0.5557	-0.0201848	0.00324198	4.79289e-10	0.00308954	0.0224599	0.913623
Birth weight	rs4870941	C	G	0.2227	-0.0262097	0.00377491	3.84694e-12	-0.00502199	0.0265806	0.932617
Birth weight	rs4958244	G	A	0.5915	0.0203149	0.0032606	4.66147e-10	-0.0422743	0.0291095	0.0324264
Birth weight	rs5030317	G	C	0.2942	-0.021102	0.00363707	6.56625e-09	-0.00608657	0.0253305	0.831409
Birth weight	rs515071	G	A	0.7674	0.0228492	0.00378137	1.51948e-09	0.0301788	0.0260476	0.761956
Birth weight	rs55958435	G	A	0.2127	-0.0298741	0.00371089	8.30062e-16	0.00771531	0.0284966	0.886047
Birth weight	rs56356159	C	T	0.0696	0.039095	0.006294	5.25997e-10	-0.0106275	0.0455214	0.784977
Birth weight	rs5762980	G	A	0.666	-0.0194376	0.00337554	8.50604e-09	0.00774027	0.0232836	0.803991
Birth weight	rs577044	T	G	0.665	0.0196398	0.00357037	3.78594e-08	0.024655	0.0242721	0.243476
Birth weight	rs6029174	G	T	0.3419	0.0244433	0.00330816	1.48751e-13	0.0294525	0.0232303	0.0936496
Birth weight	rs6467157	C	T	0.2833	-0.0221164	0.0035269	3.59979e-10	0.0501549	0.0247485	0.158106
Birth weight	rs6570509	T	G	0.3201	-0.0242715	0.00356589	1.00237e-11	0.0427901	0.0246254	0.0176414
Birth weight	rs667515	C	G	0.3757	-0.0182697	0.0033052	3.25123e-08	0.0311713	0.0239341	0.0593047
Birth weight	rs6845999	T	C	0.4056	0.0264244	0.00325294	4.56576e-16	0.00511658	0.0223795	0.666898
Birth weight	rs6930558	T	G	0.7575	0.0273489	0.0036881	1.21717e-13	0.0310093	0.0256189	0.620331
Birth weight	rs6971880	A	T	0.0547	-0.0412639	0.00654559	2.90526e-10	0.149493	0.053113	0.0200817
Birth weight	rs7104332	A	C	0.2256	0.0232526	0.00364697	1.82339e-10	-0.0190507	0.0254937	0.590492
Birth weight	rs71585962	A	G	0.3459	0.0191406	0.00335003	1.10787e-08	-0.0262039	0.0229566	0.230699
Birth weight	rs7223535	A	G	0.2863	-0.0217009	0.00362372	2.12106e-09	-0.00125081	0.0251133	0.387272
Birth weight	rs72698731	C	T	0.1362	-0.0302728	0.00483481	3.82281e-10	-0.0193525	0.034414	0.261403
Birth weight	rs7285579	T	C	0.2734	-0.023787	0.00351821	1.37334e-11	0.0278583	0.0261275	0.540258
Birth weight	rs7306710	C	T	0.5537	-0.0414311	0.00321929	6.91807e-38	0.0180144	0.0227463	0.783227
Birth weight	rs7336104	T	C	0.173	-0.0233362	0.00420445	2.85452e-08	-0.0330151	0.0289924	0.0928565
Birth weight	rs7402983	C	A	0.6103	-0.0244053	0.0032865	1.12453e-13	0.0321633	0.0300309	0.186618
Birth weight	rs75104038	A	G	0.0447	0.0516511	0.00671895	1.50874e-14	0.0688496	0.0486878	0.0677891
Birth weight	rs76895963	G	T	0.0239	0.0950391	0.0117015	4.61496e-16	-0.0627195	0.0847296	0.540075
Birth weight	rs7722058	C	T	0.1233	-0.0307107	0.00441647	3.56989e-12	0.00289492	0.0310695	0.906095
Birth weight	rs7744700	A	T	0.2942	-0.0297054	0.00353945	4.78263e-17	0.0102814	0.0262142	0.780321
Birth weight	rs7772579	C	A	0.2714	-0.029402	0.00358837	2.54835e-16	0.00852155	0.0249884	0.445111
Birth weight	rs77994518	A	G	0.1203	0.0264281	0.00482762	4.3963e-08	-0.0572544	0.033106	0.198821
Birth weight	rs78378222	G	T	0.0129	0.0804077	0.0144414	2.58177e-08	1.01436	0.0874893	2.40131e-42
Birth weight	rs7854962	G	C	0.2058	-0.0238966	0.00392475	1.14044e-09	-0.0123179	0.0280116	0.884297
Birth weight	rs79780963	T	C	0.9662	0.0373431	0.0060663	7.4833e-10	-0.0346493	0.033726	0.351809
Birth weight	rs798548	C	T	0.3062	-0.0260518	0.00350794	1.11945e-13	-0.0271544	0.0244652	0.246755
Birth weight	rs8069093	T	C	0.3956	0.0234535	0.00326939	7.32734e-13	-0.0312293	0.0226246	0.0199612
Birth weight	rs9379832	G	A	0.3171	-0.0221119	0.00369598	2.19852e-09	-0.00266789	0.0248568	0.658193
Birth weight	rs9483085	T	C	0.2306	0.0204889	0.00369722	2.99895e-08	-0.0146431	0.0261833	0.701807
Birth weight	rs9669403	A	G	0.4076	0.0189767	0.00328159	7.36014e-09	-0.0238055	0.0231836	0.0108757
Birth weight	rs9827156	A	G	0.2684	-0.0207652	0.00366464	1.46057e-08	-0.0130248	0.025262	0.451725
Blood carnitine	rs11183620	A	G	0.4602	0.0916499	0.016497	3.003e-08	-0.0101569	0.0221729	0.326624
Blood carnitine	rs11620955	A	G	0.5149	-0.09338	0.0164788	1.632e-08	0.0162983	0.0223773	0.901348
Blood carnitine	rs11620973	A	G	0.6461	-0.0967426	0.0170722	2.346e-08	0.0108861	0.0232403	0.415676
Blood carnitine	rs12356193	A	G	0.826	0.374276	0.0218556	3.686e-63	0.0321015	0.0298477	0.306257
Blood carnitine	rs12709393	T	G	0.6173	0.100294	0.017031	6.408e-09	0.0211808	0.0230167	0.65093
Blood carnitine	rs13182512	A	T	0.3757	-0.0941821	0.0169528	3.363e-08	-0.0338687	0.0231554	0.277789
Blood carnitine	rs1466788	A	G	0.4374	-0.13743	0.0167144	3.053e-16	0.00877322	0.0228529	0.684366
Blood carnitine	rs2114713	T	G	0.5487	-0.0926509	0.0166772	2.665e-08	-0.0220783	0.0225264	0.806402
Blood carnitine	rs2279014	T	C	0.339	-0.0948754	0.0170776	4.863e-08	-0.0210852	0.0234478	0.701336
Blood carnitine	rs2396004	A	G	0.4642	0.0903124	0.016588	4.315e-08	-0.00358238	0.0225851	0.173676
Blood carnitine	rs3736438	T	G	0.3996	-0.106868	0.0168738	3.186e-10	-0.0201471	0.0227961	0.216149
Blood carnitine	rs419291	T	C	0.4125	0.149462	0.0170273	3.096e-18	-0.0183976	0.0235182	0.652496
Blood carnitine	rs4860022	T	C	0.3489	-0.106432	0.0174162	9.602e-10	0.0250399	0.0235663	0.307739
Blood carnitine	rs6479648	A	G	0.4602	-0.160539	0.0166074	8.398e-22	0.0268766	0.0225364	0.0787932
Blood carnitine	rs6862024	A	G	0.34	-0.104193	0.0170497	8.988e-10	0.0192935	0.0234568	0.278783
Blood carnitine	rs735315	T	C	0.5	0.0987459	0.0164577	1.868e-09	-0.00940517	0.022254	0.878829
Blood carnitine	rs9842133	T	C	0.668	0.123838	0.0174147	4.2e-12	0.0125709	0.0238311	0.501996
Blood methionine	rs320485	T	C	0.172	0.134308	0.0242898	4.97e-08	0.0766775	0.0325572	0.00995628
Blood selenium	rs921943	T	C	0.2952	0.219498	0.0205222	9.4e-28	-0.0094061	0.0241831	0.630184
Blood zinc	rs1532423	A	G	0.3708	0.193359	0.0282434	6.4e-12	-0.0404199	0.0227988	0.155074
Blood zinc	rs2120019	C	T	0.2078	-0.239186	0.0275023	1.55e-18	-0.0199388	0.027624	0.578827
Body fat percentage	rs10100245	A	G	0.5527	0.018981	0.00247944	1.93295e-14	0.0256951	0.0225834	0.255208
Body fat percentage	rs1013293	A	G	0.4165	-0.0180628	0.00247961	3.23625e-13	-0.0179688	0.0224726	0.423949
Body fat percentage	rs10172196	A	G	0.339	0.0168974	0.00266925	2.44833e-10	-0.00575389	0.024319	0.812967
Body fat percentage	rs10259620	G	A	0.7813	-0.0206366	0.00300202	6.243e-12	0.0295714	0.0269701	0.272881
Body fat percentage	rs10278040	A	G	0.0815	-0.031223	0.00514651	1.30615e-09	0.058601	0.0475351	0.217652
Body fat percentage	rs1038088	G	T	0.5119	0.0155579	0.0024597	2.53322e-10	0.00282673	0.0222978	0.899121
Body fat percentage	rs10423928	A	T	0.2137	-0.0298826	0.00311028	7.46572e-22	0.0374075	0.0274967	0.173692
Body fat percentage	rs1046080	A	C	0.7674	0.0238299	0.00273456	2.93831e-18	-0.00547374	0.0257265	0.831509
Body fat percentage	rs10496731	G	T	0.5109	-0.0157057	0.00255431	7.81951e-10	0.0178526	0.0231283	0.440176
Body fat percentage	rs10499014	G	C	0.2664	-0.0177434	0.00277467	1.60988e-10	0.0149757	0.0256257	0.558949
Body fat percentage	rs10510025	T	C	0.2604	0.018205	0.00285322	1.76726e-10	-0.0164388	0.0256966	0.52235
Body fat percentage	rs10514641	G	C	0.329	0.0165634	0.00265544	4.44986e-10	0.00481605	0.0247223	0.845545
Body fat percentage	rs1056441	C	T	0.7227	0.0178839	0.00261962	8.69075e-12	0.202463	0.0247442	2.78568e-16
Body fat percentage	rs10732335	C	A	0.5318	-0.0276614	0.00247289	4.83876e-29	-0.0156536	0.0225566	0.487702
Body fat percentage	rs10756798	T	C	0.6392	-0.0203038	0.00256783	2.64542e-15	-0.0315585	0.0232764	0.175157
Body fat percentage	rs10758031	C	A	0.7873	-0.0164613	0.00280675	4.49787e-09	-0.0266329	0.0263468	0.312085
Body fat percentage	rs10766077	A	G	0.3539	-0.0160773	0.00255216	2.9903e-10	-0.0377043	0.0229883	0.100973
Body fat percentage	rs10774018	C	G	0.2545	0.0167571	0.00297652	1.80597e-08	0.0358755	0.0268709	0.181842
Body fat percentage	rs10791109	G	T	0.503	0.0159128	0.0024579	9.54897e-11	-0.0530647	0.023399	0.02334
Body fat percentage	rs10803762	A	G	0.6779	0.0157356	0.00263169	2.24388e-09	-0.0109173	0.0237447	0.645675
Body fat percentage	rs10830566	G	A	0.3082	-0.0153791	0.00274215	2.04356e-08	-0.00541634	0.0256798	0.832951
Body fat percentage	rs10848835	C	G	0.0984	-0.028922	0.00414712	3.08621e-12	-0.0135844	0.0377065	0.718649
Body fat percentage	rs10854853	T	G	0.4404	0.0136647	0.00246625	3.01495e-08	0.0202205	0.0225918	0.370768
Body fat percentage	rs10938397	G	A	0.4205	0.0255904	0.00247892	5.5862e-25	-0.0180005	0.0225032	0.423763
Body fat percentage	rs10947510	C	T	0.4692	-0.0144044	0.00245901	4.69442e-09	-0.00182532	0.0222119	0.934505
Body fat percentage	rs10947793	G	A	0.3519	-0.0153881	0.00254004	1.37809e-09	0.0106363	0.0300262	0.723163
Body fat percentage	rs10954772	C	T	0.7048	-0.0176176	0.00264686	2.81717e-11	0.0475965	0.0242703	0.0498668
Body fat percentage	rs10999460	T	C	0.2376	0.0220837	0.00278093	2.01011e-15	0.0609454	0.025291	0.0159628
Body fat percentage	rs11012732	G	A	0.3519	0.0237204	0.00261083	1.03859e-19	0.0147788	0.0233385	0.526578
Body fat percentage	rs11030016	T	C	0.7197	0.0157524	0.00280364	1.92693e-08	-0.019097	0.0247462	0.440282
Body fat percentage	rs11042030	C	T	0.3151	-0.0181705	0.00275498	4.24427e-11	-0.0245808	0.0248325	0.322241
Body fat percentage	rs11113445	G	A	0.4155	0.0186372	0.00251781	1.3434e-13	-0.0195149	0.022669	0.389314
Body fat percentage	rs11119364	T	A	0.163	0.0209994	0.00318573	4.35429e-11	-0.0143417	0.0295315	0.627223
Body fat percentage	rs11150745	G	A	0.3151	-0.0169645	0.00263525	1.21572e-10	0.0426347	0.0241347	0.0773066
Body fat percentage	rs111743285	T	C	0.1938	0.0205726	0.00295434	3.32423e-12	-0.00319785	0.0287826	0.911534
Body fat percentage	rs11258438	A	G	0.5726	0.0134525	0.00246067	4.58091e-08	0.0251591	0.0226922	0.267554
Body fat percentage	rs113019802	A	G	0.1958	-0.0187452	0.00294585	1.97798e-10	0.00496932	0.0268674	0.853263
Body fat percentage	rs113230003	A	G	0.2386	-0.019701	0.00280065	2.00511e-12	-0.0270191	0.0263975	0.306047
Body fat percentage	rs114052060	G	A	0.0408	-0.0384911	0.00532895	5.09587e-13	-0.014823	0.0581446	0.798775
Body fat percentage	rs114295766	T	A	0.0974	-0.0268229	0.00482299	2.67711e-08	-0.0328803	0.0491127	0.503185
Body fat percentage	rs11594905	A	G	0.1282	0.0200518	0.00357231	1.98855e-08	0.0475854	0.0365673	0.193152
Body fat percentage	rs11603783	C	T	0.2654	0.016702	0.00285058	4.6564e-09	-0.00398311	0.025404	0.87541
Body fat percentage	rs116298073	T	C	0.0477	-0.0328698	0.00512987	1.48083e-10	0.00508229	0.0482368	0.916089
Body fat percentage	rs116399833	A	C	0.2356	0.0166874	0.00292413	1.15227e-08	-0.0370415	0.0273604	0.175788
Body fat percentage	rs11642015	T	C	0.4324	0.052146	0.00250428	3.10323e-96	-0.00272069	0.02258	0.904094
Body fat percentage	rs116792274	T	C	0.0288	-0.0348676	0.00630792	3.24902e-08	-0.0639056	0.0637218	0.315916
Body fat percentage	rs11685627	A	G	0.501	-0.0135585	0.00245874	3.50133e-08	-0.0171032	0.0239876	0.475845
Body fat percentage	rs11695700	T	G	0.4274	0.0139131	0.00249157	2.35123e-08	-0.00633067	0.0228896	0.782107
Body fat percentage	rs117068593	T	C	0.1869	-0.0190079	0.00313638	1.35858e-09	-0.0314772	0.0393991	0.424329
Body fat percentage	rs11742930	T	C	0.5964	0.0143168	0.00247953	7.74933e-09	-0.0169657	0.0225955	0.452747
Body fat percentage	rs117632017	A	G	0.0328	0.0362736	0.00633613	1.03595e-08	-0.044375	0.0737421	0.547334
Body fat percentage	rs11781222	C	T	0.1262	-0.0207424	0.00356426	5.90575e-09	0.0093285	0.0330986	0.778066
Body fat percentage	rs11782341	G	A	0.1839	0.0195825	0.00314165	4.57553e-10	0.0118794	0.0285135	0.676952
Body fat percentage	rs11786089	G	A	0.4563	0.0154875	0.00246673	3.42154e-10	0.0152957	0.0227432	0.501241
Body fat percentage	rs11790018	G	C	0.3817	-0.0140827	0.00254702	3.22154e-08	0.0187883	0.0236898	0.427719
Body fat percentage	rs11810577	T	C	0.1759	0.0181189	0.00314919	8.74985e-09	0.0431563	0.0287768	0.133695
Body fat percentage	rs1182143	C	T	0.2853	-0.0161635	0.00269098	1.8973e-09	-0.0255677	0.0249131	0.304762
Body fat percentage	rs11852419	T	A	0.2704	0.0165149	0.00279501	3.45096e-09	0.0300875	0.0254986	0.238013
Body fat percentage	rs11856579	A	G	0.2197	-0.016606	0.00277363	2.13877e-09	0.00269405	0.0255253	0.915944
Body fat percentage	rs11857221	A	C	0.3738	0.0141933	0.00251154	1.59431e-08	0.0255319	0.0227744	0.262254
Body fat percentage	rs11866219	C	A	0.5606	-0.0221063	0.00249252	7.41203e-19	-0.0175874	0.0229122	0.442726
Body fat percentage	rs11873305	C	A	0.0308	-0.0587704	0.0063355	1.76392e-20	-0.0210332	0.0582422	0.718
Body fat percentage	rs11943456	C	T	0.4563	0.0169734	0.0024648	5.73599e-12	0.01569	0.022211	0.479935
Body fat percentage	rs12037698	A	G	0.1223	-0.0222076	0.00352157	2.86419e-10	0.000978114	0.0315547	0.975272
Body fat percentage	rs12072739	G	A	0.2197	0.0182742	0.00294443	5.42993e-10	0.0241328	0.0267357	0.366714
Body fat percentage	rs12124126	G	A	0.3191	-0.014881	0.00260571	1.12453e-08	-0.0404353	0.0237048	0.0880486
Body fat percentage	rs12127506	A	C	0.3529	-0.0148385	0.00264237	1.96029e-08	0.00366241	0.0240186	0.878806
Body fat percentage	rs1218822	A	G	0.6799	0.0154871	0.00259774	2.49833e-09	-0.0010667	0.0235013	0.963797
Body fat percentage	rs12218858	T	C	0.5477	0.0146271	0.002484	3.90042e-09	0.0286132	0.0224725	0.202928
Body fat percentage	rs12339822	G	A	0.5427	0.0185224	0.00246669	5.97083e-14	-0.0362901	0.0224416	0.105859
Body fat percentage	rs12367809	T	C	0.339	0.024964	0.00254731	1.13215e-22	0.0166673	0.0229129	0.46697
Body fat percentage	rs12370302	C	T	0.1074	0.0224779	0.00375412	2.13311e-09	0.021846	0.0336451	0.516141
Body fat percentage	rs12477088	C	T	0.4026	-0.0160718	0.00249854	1.25696e-10	0.0160384	0.0226445	0.478777
Body fat percentage	rs12477385	T	G	0.2217	-0.0172393	0.00293202	4.11437e-09	0.0485165	0.027003	0.0723826
Body fat percentage	rs12550674	C	A	0.7117	-0.0152084	0.00262101	6.53891e-09	0.0110659	0.0241621	0.646963
Body fat percentage	rs12568522	A	G	0.3221	-0.0149079	0.002675	2.50569e-08	0.0416343	0.0242555	0.0860731
Body fat percentage	rs12616638	G	A	0.4423	-0.0137182	0.00249291	3.73937e-08	-0.028116	0.0232857	0.227264
Body fat percentage	rs12619178	T	C	0.3917	-0.0160813	0.00250519	1.37158e-10	0.00660274	0.0229516	0.773591
Body fat percentage	rs12622267	G	A	0.3897	-0.016511	0.00254907	9.35187e-11	-0.00252331	0.0235276	0.914591
Body fat percentage	rs12679106	T	G	0.6998	-0.0225424	0.00271155	9.32855e-17	0.0229378	0.0246158	0.351423
Body fat percentage	rs12702528	T	C	0.4602	-0.0143951	0.00246751	5.42118e-09	-0.0326715	0.0226491	0.14916
Body fat percentage	rs12890931	G	T	0.3579	0.0158051	0.00255463	6.1442e-10	0.0342316	0.0231037	0.138433
Body fat percentage	rs12901071	G	A	0.3439	0.0159683	0.00260387	8.65855e-10	-0.0287803	0.0236882	0.22438
Body fat percentage	rs12923476	A	G	0.2565	-0.0203149	0.00281815	5.66496e-13	-0.0129967	0.0253181	0.607717
Body fat percentage	rs12962597	T	C	0.0964	0.0235252	0.00420309	2.18111e-08	-0.00791808	0.0387157	0.837948
Body fat percentage	rs1296328	C	A	0.5487	-0.0162373	0.00247535	5.40448e-11	0.00661299	0.0228471	0.772241
Body fat percentage	rs13062093	G	T	0.3598	0.0169849	0.00255017	2.73667e-11	0.00537903	0.0230929	0.815816
Body fat percentage	rs13069856	C	T	0.0586	-0.0276662	0.00494264	2.17706e-08	0.00316484	0.0509394	0.95046
Body fat percentage	rs13109830	G	A	0.4761	-0.0146846	0.00246594	2.60424e-09	-0.0134601	0.0224825	0.549379
Body fat percentage	rs13135092	G	A	0.0855	0.0475622	0.00444774	1.10195e-26	-0.000330713	0.0430963	0.993877
Body fat percentage	rs13174863	G	A	0.167	0.0205536	0.00345835	2.79774e-09	-0.024429	0.0308557	0.428526
Body fat percentage	rs1322842	G	A	0.6491	-0.0141905	0.00251532	1.68584e-08	-0.018817	0.0230582	0.414464
Body fat percentage	rs1322998	A	G	0.4215	0.0138954	0.00247872	2.07381e-08	0.00374608	0.0225233	0.867905
Body fat percentage	rs1324088	A	G	0.1093	0.0194985	0.00353054	3.33859e-08	-0.0310571	0.0346796	0.370496
Body fat percentage	rs1335055	A	G	0.6799	-0.0147085	0.00258628	1.29297e-08	-0.0267338	0.0238951	0.263226
Body fat percentage	rs136309	A	C	0.1909	0.0173159	0.00304314	1.27046e-08	0.0588335	0.027629	0.03322
Body fat percentage	rs1414506	T	C	0.6233	0.0153657	0.00258115	2.63456e-09	-0.0355615	0.0229909	0.12192
Body fat percentage	rs1415475	C	T	0.0626	-0.0334351	0.0050625	3.99628e-11	-0.0594026	0.0448775	0.185615
Body fat percentage	rs1441264	A	G	0.6262	0.0164354	0.00250007	4.90567e-11	-0.00937009	0.0226905	0.679642
Body fat percentage	rs145350287	A	T	0.0298	-0.0460679	0.00629694	2.56233e-13	0.0758071	0.064608	0.24066
Body fat percentage	rs1460940	A	G	0.8181	0.0268716	0.00308187	2.81322e-18	0.000117917	0.0288163	0.996735
Body fat percentage	rs147730268	T	G	0.0706	-0.0396801	0.00428201	1.93092e-20	-0.0321167	0.0425982	0.450883
Body fat percentage	rs1486921	T	C	0.2903	-0.0148765	0.00268916	3.16799e-08	-0.0259096	0.0237568	0.27544
Body fat percentage	rs1491592	T	C	0.5517	0.0142773	0.00246935	7.39598e-09	-0.0291518	0.0226819	0.198706
Body fat percentage	rs1503526	C	T	0.5149	0.0160841	0.00245965	6.19503e-11	0.0154977	0.022401	0.489043
Body fat percentage	rs1535274	C	A	0.5646	0.0171446	0.00251902	1.00486e-11	0.0159467	0.0226734	0.481853
Body fat percentage	rs1538742	A	C	0.5915	-0.0254962	0.00248143	9.23338e-25	-0.00474001	0.022727	0.83479
Body fat percentage	rs1568489	G	A	0.5626	0.015177	0.0024852	1.01677e-09	-0.0529478	0.0225915	0.0190934
Body fat percentage	rs157845	C	T	0.7058	-0.0166831	0.00282339	3.44761e-09	-0.0260338	0.0257268	0.31157
Body fat percentage	rs1609906	A	G	0.5477	-0.0204455	0.00245854	9.12567e-17	-0.0277931	0.0224109	0.214916
Body fat percentage	rs1653892	C	T	0.7078	-0.0170642	0.00267026	1.65606e-10	0.0257728	0.0239245	0.281365
Body fat percentage	rs16934748	C	T	0.1511	0.018966	0.00342635	3.10862e-08	-0.0149249	0.031643	0.637166
Body fat percentage	rs16940859	G	A	0.16	-0.0179231	0.00313872	1.12848e-08	0.0443924	0.0289503	0.125178
Body fat percentage	rs16951304	C	T	0.2197	-0.0268277	0.00303431	9.49117e-19	0.00280361	0.0274297	0.918589
Body fat percentage	rs1701820	A	G	0.5129	-0.0147289	0.00247025	2.48614e-09	-0.0229703	0.0224119	0.305403
Body fat percentage	rs17024393	C	T	0.0328	0.0598275	0.00775045	1.17374e-14	0.01485	0.0668456	0.824194
Body fat percentage	rs17115183	T	C	0.4085	0.0149055	0.0025026	2.58743e-09	-0.0361434	0.0229012	0.114512
Body fat percentage	rs17265513	C	T	0.1948	0.0184639	0.00307207	1.85477e-09	0.0447202	0.0288984	0.121743
Body fat percentage	rs17296856	C	A	0.2644	-0.0269783	0.00273062	5.12628e-23	0.00221183	0.0245853	0.928315
Body fat percentage	rs1731260	T	G	0.495	0.0151163	0.00246138	8.18843e-10	0.0301363	0.0222613	0.175816
Body fat percentage	rs17704028	T	C	0.1302	-0.0190041	0.0034688	4.29065e-08	0.02132	0.0314776	0.498211
Body fat percentage	rs17770336	T	C	0.3022	0.0207423	0.00262585	2.81361e-15	0.00749145	0.0241583	0.756486
Body fat percentage	rs1783541	T	C	0.1948	0.01662	0.00297376	2.28686e-08	0.0157755	0.0278375	0.57092
Body fat percentage	rs1861410	T	C	0.5696	-0.0182885	0.0024722	1.38944e-13	-0.0267119	0.0224308	0.233708
Body fat percentage	rs1881505	C	T	0.9523	-0.0294313	0.00526138	2.22283e-08	0.107402	0.049039	0.0285139
Body fat percentage	rs1891215	C	T	0.4284	0.0139314	0.00246581	1.60744e-08	-0.0385555	0.022317	0.084055
Body fat percentage	rs1893659	A	C	0.5736	-0.0200259	0.00246415	4.42091e-16	0.0299555	0.0292634	0.306001
Body fat percentage	rs1928185	C	T	0.166	0.0305466	0.00328297	1.35317e-20	-0.0300686	0.0299498	0.315395
Body fat percentage	rs1928496	T	C	0.7266	0.0176835	0.00280976	3.10596e-10	-0.00562369	0.0257888	0.827377
Body fat percentage	rs2002023	T	C	0.4414	0.0155199	0.0025005	5.41532e-10	-0.0129955	0.0225758	0.564859
Body fat percentage	rs2038646	G	C	0.5885	0.0185817	0.00250673	1.24034e-13	0.0168247	0.0225948	0.456499
Body fat percentage	rs2042864	C	T	0.3698	0.0163468	0.00250389	6.64968e-11	0.0416687	0.0228415	0.0681131
Body fat percentage	rs2043016	T	C	0.3191	0.0161186	0.00253694	2.10615e-10	-0.00656242	0.0234644	0.779727
Body fat percentage	rs2052607	A	G	0.3479	-0.0195519	0.0025852	3.94833e-14	-0.0125674	0.02349	0.592642
Body fat percentage	rs208015	C	T	0.9115	-0.0335978	0.00488985	6.39048e-12	-0.135064	0.0424783	0.00147478
Body fat percentage	rs2112347	G	T	0.3678	-0.0227706	0.002561	6.06885e-19	0.00438474	0.0231738	0.849927
Body fat percentage	rs2124499	C	G	0.3728	-0.0168661	0.0025468	3.53791e-11	0.0118522	0.0230522	0.60715
Body fat percentage	rs2172131	C	T	0.5268	-0.016798	0.0024901	1.52312e-11	-0.00452766	0.0225135	0.840614
Body fat percentage	rs217672	C	A	0.2435	0.0162158	0.00276131	4.29747e-09	-0.0209211	0.0252866	0.408033
Body fat percentage	rs2192527	G	A	0.4662	0.0181662	0.00246353	1.65926e-13	0.0108576	0.0225083	0.629534
Body fat percentage	rs2239647	C	A	0.5427	-0.0165603	0.0024708	2.0535e-11	0.0201565	0.0226767	0.374076
Body fat percentage	rs2242449	T	C	0.4165	0.0143777	0.00248494	7.21711e-09	-0.00711078	0.0299564	0.812369
Body fat percentage	rs2243928	G	C	0.6541	-0.0176891	0.00257126	6.01559e-12	0.0490309	0.0236359	0.0380402
Body fat percentage	rs2281819	A	T	0.2684	-0.0177897	0.00292253	1.15111e-09	0.00162817	0.0267531	0.951471
Body fat percentage	rs2289379	T	C	0.4304	-0.0165306	0.00251359	4.82491e-11	0.0404111	0.0228495	0.0769643
Body fat percentage	rs2306937	T	C	0.2346	-0.0191032	0.00305332	3.94098e-10	0.0331589	0.0275468	0.228693
Body fat percentage	rs2318543	G	A	0.7863	-0.0179655	0.00297848	1.62388e-09	0.012016	0.0266709	0.652328
Body fat percentage	rs2370982	T	C	0.1988	0.0260467	0.00298913	2.95134e-18	0.00636013	0.0277103	0.818463
Body fat percentage	rs2371767	C	G	0.2644	0.0177791	0.00275781	1.14378e-10	-0.0134568	0.0245857	0.584144
Body fat percentage	rs2398861	G	A	0.3062	0.016272	0.00281341	7.31221e-09	0.000118507	0.0252137	0.99625
Body fat percentage	rs241459	C	A	0.6998	-0.019934	0.00263468	3.85939e-14	0.00869924	0.0239272	0.716178
Body fat percentage	rs2436772	A	G	0.1938	-0.0195058	0.0030233	1.10634e-10	-0.0607375	0.0275978	0.0277497
Body fat percentage	rs2439823	G	A	0.5457	0.0189176	0.00246872	1.82206e-14	-0.00648583	0.0227021	0.775113
Body fat percentage	rs2455821	A	C	0.2525	0.0161191	0.00276421	5.50336e-09	0.0197521	0.0255288	0.439099
Body fat percentage	rs245775	G	A	0.7217	0.0194498	0.00276392	1.96716e-12	-0.033701	0.0251311	0.179918
Body fat percentage	rs2477534	G	C	0.6342	-0.0142378	0.00257503	3.21947e-08	0.00956473	0.023838	0.688244
Body fat percentage	rs249612	T	C	0.7386	0.0152337	0.00273646	2.59434e-08	-0.00705201	0.025018	0.778038
Body fat percentage	rs254024	T	G	0.4215	0.0144227	0.00247698	5.79615e-09	0.000176369	0.022407	0.99372
Body fat percentage	rs2606228	C	A	0.675	-0.0159584	0.00256429	4.87326e-10	0.00239138	0.0237181	0.919689
Body fat percentage	rs2660241	C	T	0.3877	0.015282	0.00255561	2.2365e-09	0.0319047	0.0234001	0.172744
Body fat percentage	rs2665856	A	T	0.6889	-0.0146445	0.00263669	2.79259e-08	0.0255089	0.0240374	0.288592
Body fat percentage	rs2678204	G	T	0.3052	0.0211104	0.00259049	3.67636e-16	0.0218191	0.0237478	0.358209
Body fat percentage	rs2798297	A	G	0.3529	0.0150706	0.00255038	3.44162e-09	-0.0297945	0.0237646	0.209938
Body fat percentage	rs2802774	A	C	0.5099	0.0144406	0.00246824	4.90286e-09	0.0188587	0.0269283	0.48372
Body fat percentage	rs28434748	A	G	0.7634	-0.0172075	0.00314138	4.31209e-08	-0.0611519	0.0273336	0.0252705
Body fat percentage	rs28483178	G	C	0.2942	0.0240469	0.00267317	2.36098e-19	0.0184997	0.0242193	0.444962
Body fat percentage	rs2855818	A	G	0.2406	0.0237398	0.00289141	2.21151e-16	-0.0534431	0.0260148	0.0399436
Body fat percentage	rs28726372	C	T	0.3111	0.0157846	0.00266205	3.04147e-09	0.0386266	0.025085	0.123602
Body fat percentage	rs28893270	A	G	0.4165	-0.0152182	0.00249892	1.13125e-09	0.0386323	0.0226633	0.0882653
Body fat percentage	rs2914231	C	G	0.2376	-0.0216586	0.00290105	8.3022e-14	0.0146501	0.0262742	0.577128
Body fat percentage	rs2943650	T	C	0.6262	-0.020565	0.00256961	1.21627e-15	0.0318631	0.0231159	0.168078
Body fat percentage	rs2954033	G	A	0.6819	0.0156559	0.00267498	4.84132e-09	0.0090573	0.0241002	0.707051
Body fat percentage	rs2980240	C	A	0.7982	0.0232897	0.00319648	3.19966e-13	-0.0535284	0.0288731	0.0637504
Body fat percentage	rs2984618	T	G	0.3946	0.0148259	0.00249224	2.7038e-09	0.0283095	0.029196	0.332228
Body fat percentage	rs301806	T	C	0.5268	0.0158246	0.00249315	2.19543e-10	0.0207251	0.0224867	0.356707
Body fat percentage	rs314279	A	C	0.8817	-0.0220785	0.0038336	8.45915e-09	0.0151171	0.034943	0.665291
Body fat percentage	rs33503	A	G	0.8012	-0.017429	0.00310753	2.04121e-08	-0.00554509	0.0287368	0.846989
Body fat percentage	rs34220678	A	G	0.0875	0.0228392	0.00382629	2.38905e-09	-0.0668479	0.0417877	0.109665
Body fat percentage	rs34356467	T	G	0.1789	0.0174074	0.00316917	3.96143e-08	0.0177504	0.029383	0.545775
Body fat percentage	rs34417222	T	C	0.2654	-0.0168498	0.00265574	2.23216e-10	-0.0164467	0.0242097	0.496919
Body fat percentage	rs34483452	A	C	0.1571	0.0311401	0.00359384	4.5403e-18	-0.0230309	0.0321377	0.4736
Body fat percentage	rs34580448	C	T	0.0487	-0.0448336	0.00618793	4.32364e-13	-0.013614	0.0552033	0.805205
Body fat percentage	rs34769775	T	C	0.2793	-0.017843	0.00268687	3.12392e-11	-0.015037	0.0248081	0.544428
Body fat percentage	rs34811474	A	G	0.2167	-0.0172628	0.00291158	3.05078e-09	-0.0379791	0.0304754	0.212684
Body fat percentage	rs34898535	T	C	0.3867	-0.0213894	0.00253593	3.33813e-17	-0.00135138	0.0231555	0.953461
Body fat percentage	rs34966008	T	C	0.4016	-0.0168988	0.00250005	1.38787e-11	0.016912	0.0227899	0.458037
Body fat percentage	rs35060985	A	G	0.3489	0.022719	0.002641	7.83924e-18	-0.0109754	0.0240653	0.648342
Body fat percentage	rs35128308	C	T	0.4871	0.0148648	0.00245777	1.46767e-09	0.0541412	0.0223964	0.0156317
Body fat percentage	rs35154152	C	T	0.1272	-0.0227641	0.00397773	1.04819e-08	-0.0239969	0.0365353	0.5113
Body fat percentage	rs35276127	G	C	0.172	-0.0165761	0.00303104	4.53493e-08	0.0333001	0.0289248	0.249623
Body fat percentage	rs35557355	T	A	0.4105	0.0140915	0.00252612	2.42995e-08	0.0222815	0.0227592	0.327574
Body fat percentage	rs35644221	A	G	0.328	-0.0167282	0.00268312	4.53486e-10	0.0120091	0.0245533	0.624769
Body fat percentage	rs35761930	T	A	0.2207	0.0185967	0.00317331	4.62265e-09	-0.00686868	0.028928	0.812315
Body fat percentage	rs35882248	T	C	0.3509	0.0216146	0.00264596	3.12294e-16	-0.0171463	0.0236805	0.469025
Body fat percentage	rs36090025	C	A	0.3171	-0.014656	0.00268149	4.61623e-08	-0.00991529	0.0243532	0.683901
Body fat percentage	rs3736896	C	T	0.1909	0.0317729	0.0030456	1.7804e-25	-0.0184151	0.0276031	0.504684
Body fat percentage	rs3764002	T	C	0.2594	-0.023132	0.0027976	1.36155e-16	0.0315116	0.0264702	0.233866
Body fat percentage	rs3766823	A	G	0.159	0.0211742	0.00325876	8.17055e-11	-0.0417379	0.0296918	0.159812
Body fat percentage	rs3796658	A	G	0.4851	-0.0176974	0.00246524	7.04712e-13	0.0182427	0.0224659	0.416781
Body fat percentage	rs3803286	G	A	0.6809	-0.0178027	0.00260601	8.42189e-12	0.0233725	0.023702	0.324084
Body fat percentage	rs3810291	A	G	0.663	0.0176535	0.00262868	1.87428e-11	0.0150892	0.0240484	0.530364
Body fat percentage	rs3817428	G	C	0.2445	-0.0217882	0.00277669	4.27948e-15	0.00103104	0.0257907	0.968111
Body fat percentage	rs3826226	A	T	0.4165	0.0138893	0.00254388	4.76843e-08	0.0260088	0.0240201	0.278899
Body fat percentage	rs3847072	A	G	0.2306	-0.0156279	0.00285329	4.32547e-08	-0.00690728	0.0316819	0.827414
Body fat percentage	rs40071	C	T	0.1928	-0.021187	0.00320324	3.74003e-11	0.00118676	0.0287996	0.96713
Body fat percentage	rs41310284	A	C	0.0974	-0.0255847	0.00406809	3.1971e-10	0.0123475	0.0389212	0.751059
Body fat percentage	rs4148866	T	C	0.4155	0.0139193	0.00249688	2.48127e-08	0.00807746	0.0239337	0.735745
Body fat percentage	rs4238585	T	C	0.8718	0.0211133	0.00366075	8.05329e-09	-0.00914676	0.0330899	0.782224
Body fat percentage	rs4284389	T	C	0.4811	0.0156671	0.00245753	1.82997e-10	0.0164109	0.0224689	0.465155
Body fat percentage	rs4402589	G	T	0.5179	0.0195724	0.00247125	2.38148e-15	0.0394946	0.0225925	0.0804418
Body fat percentage	rs4450871	G	A	0.4563	0.0144137	0.0024746	5.72765e-09	-0.00579799	0.025295	0.818702
Body fat percentage	rs4477562	T	C	0.1103	0.0218457	0.00367166	2.68688e-09	0.00624356	0.0333923	0.851679
Body fat percentage	rs4482463	A	C	0.9195	-0.0261495	0.00464201	1.76989e-08	0.00101659	0.0416662	0.980535
Body fat percentage	rs4502882	T	C	0.666	-0.0153119	0.00258827	3.30419e-09	-0.00564343	0.0235007	0.810223
Body fat percentage	rs4503172	T	C	0.6372	-0.0146666	0.00251676	5.62951e-09	0.0110506	0.0228349	0.628433
Body fat percentage	rs4547132	T	C	0.3181	-0.0176597	0.00277889	2.0875e-10	-0.000690382	0.0251381	0.97809
Body fat percentage	rs4547574	T	A	0.2346	-0.0163981	0.00293856	2.40317e-08	-0.0573327	0.0280842	0.0412053
Body fat percentage	rs4549080	T	C	0.339	0.0173264	0.00259204	2.32165e-11	-0.00671146	0.0234219	0.774459
Body fat percentage	rs4549685	T	C	0.337	-0.0176116	0.00261243	1.57099e-11	-0.0110975	0.0235555	0.637554
Body fat percentage	rs4619804	C	A	0.7048	0.0183303	0.00279895	5.79965e-11	0.013747	0.0253984	0.588333
Body fat percentage	rs4642249	G	A	0.8946	-0.0240461	0.00395404	1.19251e-09	-0.00442005	0.0360448	0.902403
Body fat percentage	rs4657796	C	T	1	-0.0161206	0.00253602	2.06471e-10	-0.00758692	0.022947	0.740926
Body fat percentage	rs4690324	A	G	0.835	-0.0191045	0.00320942	2.64113e-09	0.0415536	0.0303121	0.170419
Body fat percentage	rs4709745	C	T	0.2972	0.014708	0.00266782	3.52822e-08	0.0201095	0.0240377	0.402828
Body fat percentage	rs4718964	T	G	0.4066	0.017312	0.00249629	4.06794e-12	0.0229124	0.0225383	0.309344
Body fat percentage	rs4722398	T	C	0.1342	0.0198792	0.00358841	3.02969e-08	0.00164305	0.0332593	0.9606
Body fat percentage	rs4727630	G	A	0.5805	0.013922	0.00248832	2.20874e-08	-0.0139921	0.0226389	0.536538
Body fat percentage	rs4752182	G	A	0.5596	-0.0137348	0.00248327	3.18791e-08	0.00241945	0.0224848	0.91431
Body fat percentage	rs4759318	T	C	0.3598	0.0160395	0.00255654	3.52384e-10	-0.00518856	0.0232374	0.823314
Body fat percentage	rs477895	T	C	0.833	0.01841	0.00332655	3.12739e-08	-0.0266903	0.0307231	0.384991
Body fat percentage	rs4785955	T	G	0.2227	0.0168482	0.00300832	2.13863e-08	0.0187454	0.0276604	0.497964
Body fat percentage	rs479018	A	G	0.328	-0.0193485	0.0026068	1.15379e-13	-0.0143158	0.0245436	0.559705
Body fat percentage	rs4790841	T	C	0.1541	-0.030975	0.00339624	7.5247e-20	0.062461	0.0310839	0.0444912
Body fat percentage	rs4821764	A	G	0.5755	-0.0213731	0.00249065	9.41795e-18	-0.0954586	0.0225728	2.34817e-05
Body fat percentage	rs4864201	C	T	0.6412	-0.0148646	0.0025819	8.55688e-09	0.015621	0.0233448	0.503404
Body fat percentage	rs4876611	G	A	0.7614	0.0228938	0.00272423	4.34003e-17	0.0177732	0.0248692	0.474815
Body fat percentage	rs4976033	G	A	0.4095	-0.0166982	0.00250675	2.71942e-11	-0.0211884	0.023797	0.37326
Body fat percentage	rs538656	T	G	0.2396	0.0303572	0.00289804	1.1347e-25	0.0578765	0.0258198	0.0249902
Body fat percentage	rs539515	C	A	0.1839	0.0361729	0.00302949	7.41397e-33	-0.0353962	0.0282055	0.2095
Body fat percentage	rs55637757	T	C	0.1153	-0.0224924	0.00361351	4.83565e-10	-0.0684966	0.0365462	0.0608967
Body fat percentage	rs55714539	C	A	0.3479	0.0250256	0.00258879	4.19686e-22	0.0347756	0.0244989	0.15576
Body fat percentage	rs56226325	T	C	0.173	-0.0222001	0.0034099	7.50082e-11	-0.0348381	0.0294511	0.236843
Body fat percentage	rs56288810	G	A	0.2227	0.0178674	0.00299663	2.48612e-09	0.0365695	0.0270486	0.176378
Body fat percentage	rs56399737	T	C	0.4811	-0.0145963	0.00247054	3.46358e-09	-0.0241224	0.0296003	0.415107
Body fat percentage	rs56803094	G	A	0.2018	-0.0181323	0.00293286	6.31802e-10	0.00130527	0.027303	0.96187
Body fat percentage	rs57292329	A	T	0.0537	0.0286081	0.0050419	1.3956e-08	-0.0186495	0.0496224	0.707045
Body fat percentage	rs57866767	C	T	0.4563	-0.0213217	0.0024802	8.23584e-18	-0.0186338	0.0223916	0.405307
Body fat percentage	rs58360798	C	T	0.1938	0.0177565	0.00312585	1.34383e-08	0.0056155	0.037555	0.881138
Body fat percentage	rs586461	G	C	0.2515	-0.0171522	0.00285616	1.91118e-09	-0.0106104	0.0256291	0.678877
Body fat percentage	rs591939	G	A	0.2356	0.0173182	0.00283663	1.02798e-09	0.0600394	0.0346273	0.0829408
Body fat percentage	rs597309	G	A	0.161	-0.0180437	0.00325993	3.1144e-08	-0.00480362	0.0291073	0.868919
Body fat percentage	rs6021948	A	T	0.2972	-0.0165924	0.00262921	2.77937e-10	-0.0101222	0.0242674	0.676596
Body fat percentage	rs61778068	T	A	0.0298	-0.0345696	0.00607077	1.23883e-08	-0.0274138	0.0633729	0.66532
Body fat percentage	rs61888762	G	C	0.2913	0.0268315	0.00262954	1.92162e-24	0.0399368	0.0242001	0.0988873
Body fat percentage	rs61975142	A	G	0.1879	-0.02152	0.00329269	6.34121e-11	-0.0163854	0.0292432	0.575264
Body fat percentage	rs62037365	G	C	0.329	0.0310215	0.00250557	3.37336e-35	-0.00152364	0.0228047	0.946731
Body fat percentage	rs62104477	T	G	0.2813	0.0192753	0.00261403	1.6621e-13	-0.01657	0.02386	0.487389
Body fat percentage	rs62106258	C	T	0.0437	-0.0653746	0.00572103	3.10268e-30	-0.115664	0.0584333	0.0477681
Body fat percentage	rs62261725	G	A	0.3479	-0.0199588	0.00261834	2.49097e-14	-0.0300566	0.0238863	0.208275
Body fat percentage	rs62277722	A	G	0.0457	0.0296043	0.00505313	4.67173e-09	0.074331	0.0600039	0.21543
Body fat percentage	rs62285233	A	G	0.1093	-0.023445	0.00405416	7.34645e-09	0.0306287	0.0379053	0.419071
Body fat percentage	rs62414900	T	C	0.0368	-0.0336583	0.00555388	1.35996e-09	0.0309164	0.053176	0.560973
Body fat percentage	rs62477684	T	C	0.4443	-0.0183315	0.00248984	1.80921e-13	0.0432681	0.0233859	0.0642872
Body fat percentage	rs6446187	A	C	0.4901	0.023964	0.00245828	1.88939e-22	0.0605676	0.02241	0.00687786
Body fat percentage	rs6545714	A	G	0.6183	-0.0201044	0.00250974	1.14566e-15	0.0421323	0.0227686	0.0642471
Body fat percentage	rs6561937	A	T	0.7962	-0.0174165	0.00284441	9.18863e-10	0.0466199	0.0267937	0.0818664
Body fat percentage	rs6575340	A	G	0.6233	0.0181814	0.00255591	1.13403e-12	0.00798569	0.0232331	0.731057
Body fat percentage	rs6686901	T	C	0.5278	-0.0167632	0.00246557	1.05575e-11	0.00652247	0.0223005	0.769919
Body fat percentage	rs6688826	C	T	0.3022	0.0154776	0.00268042	7.73354e-09	0.000913495	0.024657	0.970447
Body fat percentage	rs6717858	C	T	0.4423	0.0256482	0.00250447	1.31013e-24	-0.0188019	0.0225255	0.403889
Body fat percentage	rs6739303	T	C	0.826	0.0339858	0.00326495	2.26931e-25	-0.00725689	0.0292676	0.804174
Body fat percentage	rs67807996	A	G	0.3588	0.0224472	0.00250599	3.34058e-19	0.0143334	0.0254136	0.572749
Body fat percentage	rs6792984	T	C	0.3121	0.0147856	0.00266093	2.75352e-08	-0.0352916	0.0245785	0.15104
Body fat percentage	rs68169458	C	T	0.3032	0.0165159	0.00269357	8.70874e-10	0.0334497	0.0246754	0.175229
Body fat percentage	rs6847975	A	G	0.3668	0.0171664	0.00256623	2.24524e-11	-0.0283954	0.0233724	0.224401
Body fat percentage	rs6857	T	C	0.165	-0.0229844	0.00325589	1.67593e-12	0.0619326	0.030077	0.0394809
Body fat percentage	rs6861649	C	T	0.6282	0.0174025	0.00251633	4.65871e-12	0.0215428	0.0228273	0.345309
Body fat percentage	rs6875585	C	A	0.6561	0.0148032	0.00261323	1.47396e-08	0.0254114	0.0235656	0.280887
Body fat percentage	rs6888037	T	G	0.7873	0.0166595	0.00284423	4.70932e-09	0.00150917	0.0259984	0.95371
Body fat percentage	rs6893495	T	C	0.2107	0.0182088	0.0029967	1.23114e-09	-0.0115608	0.0277756	0.677248
Body fat percentage	rs6927268	G	T	0.2425	-0.0187124	0.00304419	7.9093e-10	-0.0075699	0.0272859	0.78145
Body fat percentage	rs6948959	A	G	0.7475	-0.0162834	0.0028153	7.3067e-09	-0.0246138	0.0263668	0.350554
Body fat percentage	rs6977416	A	G	0.3012	-0.0143568	0.00261079	3.82099e-08	0.00727562	0.0231776	0.753591
Body fat percentage	rs7020	A	G	0.4245	0.0177436	0.00247541	7.62873e-13	-0.0379095	0.0227206	0.095214
Body fat percentage	rs7027304	T	C	0.6491	0.0142007	0.00258044	3.73181e-08	-0.00875819	0.0235217	0.709636
Body fat percentage	rs704061	C	T	0.4423	0.0193833	0.00246851	4.0992e-15	-0.0279072	0.0222648	0.210053
Body fat percentage	rs7046483	A	G	0.6103	-0.014641	0.00251876	6.1491e-09	-0.0717792	0.0228795	0.00170529
Body fat percentage	rs7094644	A	G	0.6899	0.014619	0.00262178	2.46321e-08	0.0134076	0.0242115	0.579735
Body fat percentage	rs7117842	C	T	0.3738	0.0145982	0.00254522	9.7308e-09	-0.0127173	0.0232631	0.584603
Body fat percentage	rs7124681	A	C	0.4215	0.0310278	0.00249973	2.27688e-35	-0.0536743	0.0226781	0.0179433
Body fat percentage	rs7133378	A	G	0.3499	0.025183	0.00263972	1.4375e-21	0.00812759	0.0237006	0.731653
Body fat percentage	rs7135617	G	T	0.4046	0.0158189	0.00248958	2.10047e-10	-0.0276444	0.0224661	0.218511
Body fat percentage	rs713586	C	T	0.4702	0.0319383	0.00245759	1.32068e-38	-0.0322522	0.0222781	0.147699
Body fat percentage	rs7139583	C	A	0.2694	-0.0195894	0.00270807	4.70966e-13	0.0166869	0.0243643	0.493412
Body fat percentage	rs7159203	T	C	0.0527	-0.0253773	0.00465493	4.99231e-08	-0.0527324	0.0450364	0.241645
Body fat percentage	rs7164727	T	C	0.6958	0.0197156	0.00261119	4.34939e-14	-0.0075056	0.0239689	0.754175
Body fat percentage	rs71658797	A	T	0.0865	0.0286066	0.00372911	1.70915e-14	0.0615466	0.0360081	0.0874058
Body fat percentage	rs7191938	G	A	0.7356	0.0154916	0.00269292	8.79128e-09	-0.0152963	0.0244868	0.532184
Body fat percentage	rs7200589	A	G	0.2396	-0.0173549	0.00275519	2.99988e-10	-0.00227611	0.0255863	0.929115
Body fat percentage	rs7206608	G	C	0.3131	0.0150006	0.00262856	1.1523e-08	0.0390496	0.0241112	0.105326
Body fat percentage	rs7238896	G	A	0.1382	0.0199991	0.00353372	1.51911e-08	0.00198433	0.0319466	0.950472
Body fat percentage	rs72755233	A	G	0.1044	-0.0212224	0.00388296	4.61842e-08	-0.0311905	0.041497	0.452272
Body fat percentage	rs72820274	A	G	0.4712	0.0137351	0.00249066	3.49698e-08	-0.0281531	0.022652	0.213922
Body fat percentage	rs72917533	C	T	0.1571	-0.0177134	0.00315616	1.99791e-08	-0.0161275	0.0292194	0.580984
Body fat percentage	rs72961007	A	C	0.9423	-0.0289565	0.00491076	3.71535e-09	-0.0711909	0.0493916	0.149484
Body fat percentage	rs72976986	A	G	0.1849	-0.023677	0.00312466	3.53335e-14	0.0507131	0.0290536	0.0808973
Body fat percentage	rs72995085	C	T	0.1988	-0.0192377	0.00321707	2.23503e-09	-0.0449675	0.0290632	0.121807
Body fat percentage	rs73021485	T	G	0.1342	-0.022119	0.00380263	6.00478e-09	0.0025122	0.0341202	0.941307
Body fat percentage	rs73041988	G	T	0.162	-0.0246031	0.00330106	9.13782e-14	-0.0139073	0.0305722	0.649181
Body fat percentage	rs73213501	C	A	0.2137	-0.0188394	0.00327497	8.79994e-09	-0.0321798	0.0285688	0.259997
Body fat percentage	rs73236524	A	G	0.1561	0.0203038	0.00362384	2.10992e-08	-0.0187312	0.0328206	0.568193
Body fat percentage	rs7412	T	C	0.0626	0.027432	0.00450401	1.1263e-09	-0.00466262	0.0416839	0.910937
Body fat percentage	rs7442885	G	C	0.2356	-0.0193778	0.00301623	1.32484e-10	0.0421366	0.0267022	0.114561
Body fat percentage	rs7498044	A	G	0.2137	-0.0170539	0.00297281	9.66553e-09	0.0124166	0.0277157	0.654154
Body fat percentage	rs7498798	A	G	0.6312	-0.0147697	0.00256656	8.68841e-09	-0.00178117	0.0250832	0.943389
Body fat percentage	rs7503604	A	C	0.4911	-0.0135958	0.00245825	3.19183e-08	0.0397019	0.0238157	0.0955048
Body fat percentage	rs7519259	A	G	0.5298	0.0141908	0.00246241	8.272e-09	-0.0297697	0.0223541	0.182947
Body fat percentage	rs7570258	C	T	0.4801	0.0135797	0.00245798	3.30211e-08	-0.0169581	0.0224207	0.449434
Body fat percentage	rs7571753	C	T	0.4165	-0.0142078	0.00253248	2.02198e-08	0.0099591	0.0226945	0.660783
Body fat percentage	rs75846784	G	T	0.0547	-0.0255419	0.00456621	2.22471e-08	-0.0448366	0.0435022	0.302694
Body fat percentage	rs75854315	A	G	0.0527	0.0288629	0.00496178	5.99467e-09	-0.0393452	0.0495042	0.426739
Body fat percentage	rs7591494	A	G	0.2614	0.0169118	0.00279636	1.46998e-09	-0.0220135	0.0252384	0.383086
Body fat percentage	rs7601895	G	C	0.2753	-0.0153218	0.00265829	8.2321e-09	-0.0333123	0.0248282	0.179689
Body fat percentage	rs76040172	A	G	0.0467	-0.0388695	0.00541574	7.13353e-13	0.110821	0.0524336	0.0345534
Body fat percentage	rs76095247	C	A	0.2416	-0.0160504	0.00287905	2.47884e-08	0.0396788	0.0260536	0.127767
Body fat percentage	rs7613261	T	A	0.2048	0.0215384	0.00304611	1.54365e-12	-0.0839484	0.0275534	0.00231331
Body fat percentage	rs7630228	C	T	0.4503	-0.0147525	0.00247855	2.64995e-09	0.00174374	0.0230814	0.939779
Body fat percentage	rs7649970	T	C	0.1213	0.0394677	0.00376914	1.18185e-25	0.000205415	0.0335492	0.995115
Body fat percentage	rs76824303	C	A	0.1054	-0.0227574	0.00414391	3.98222e-08	-0.0277569	0.0378165	0.462954
Body fat percentage	rs7692075	G	T	0.1382	0.0196167	0.00341724	9.44719e-09	-0.00575836	0.0311961	0.853554
Body fat percentage	rs7700107	C	A	0.1014	0.0196317	0.00357357	3.94169e-08	-0.0296084	0.0327911	0.366557
Body fat percentage	rs7774	A	C	0.3579	0.0149182	0.0026589	2.01687e-08	-0.00895861	0.0242747	0.71209
Body fat percentage	rs78265103	T	A	0.0596	-0.0369937	0.00558487	3.50338e-11	0.0439137	0.0499521	0.379338
Body fat percentage	rs78801969	T	C	0.162	-0.0207517	0.00351795	3.66461e-09	0.0687298	0.0332156	0.0385271
Body fat percentage	rs7925100	A	G	0.3489	0.0154076	0.00251212	8.61664e-10	0.00148328	0.0228997	0.948355
Body fat percentage	rs79478789	C	A	0.164	0.0189813	0.00335844	1.58862e-08	0.0523515	0.0311221	0.0925428
Body fat percentage	rs7953	A	G	0.508	0.0139037	0.00245847	1.55573e-08	-0.0137142	0.0222295	0.537276
Body fat percentage	rs7959140	T	G	0.7674	0.0188704	0.00294182	1.4149e-10	-0.0238606	0.027056	0.377833
Body fat percentage	rs7982447	C	T	0.1998	0.021117	0.00303599	3.51858e-12	-0.0353989	0.0277353	0.201845
Body fat percentage	rs79869125	T	G	0.1083	-0.0225268	0.00400248	1.82237e-08	0.00200224	0.036615	0.95639
Body fat percentage	rs79921461	C	T	0.1392	-0.0191936	0.0034681	3.12665e-08	-0.0180102	0.0312559	0.564468
Body fat percentage	rs80135947	C	A	0.2157	0.03073	0.00309905	3.57591e-23	0.0389567	0.027497	0.156552
Body fat percentage	rs8042404	A	G	0.2853	0.0157734	0.00276544	1.17298e-08	0.0169318	0.0247445	0.493808
Body fat percentage	rs8087074	T	G	0.2913	0.017318	0.00279745	5.99818e-10	-0.0281373	0.0254916	0.269685
Body fat percentage	rs809955	A	G	0.339	-0.017454	0.00254988	7.6609e-12	0.0327355	0.0231874	0.158016
Body fat percentage	rs8112818	G	A	0.4165	-0.0175246	0.00250646	2.71971e-12	-0.0434808	0.0227875	0.0563789
Body fat percentage	rs815163	C	T	0.5716	-0.0139586	0.00247642	1.73602e-08	-0.0336822	0.0224286	0.133161
Body fat percentage	rs815611	A	G	0.5427	-0.0152294	0.00247109	7.1443e-10	0.00149458	0.0222501	0.946445
Body fat percentage	rs825501	C	T	0.6093	-0.015839	0.0025554	5.71595e-10	0.0102086	0.0232027	0.659955
Body fat percentage	rs878206	G	A	0.5408	0.0135747	0.00246648	3.72234e-08	0.0275917	0.0223413	0.216827
Body fat percentage	rs879620	T	C	0.6113	0.0217662	0.00252543	6.79741e-18	0.0296679	0.0228351	0.193867
Body fat percentage	rs9320823	C	T	0.5924	0.0228498	0.00251005	8.80503e-20	-0.0599248	0.0227524	0.00844398
Body fat percentage	rs9358657	A	G	0.7465	-0.0149899	0.00272694	3.86614e-08	-0.0336027	0.0249524	0.178087
Body fat percentage	rs9358912	T	G	0.2972	-0.0320007	0.00276663	6.16666e-31	0.012334	0.0246331	0.616577
Body fat percentage	rs9394307	T	A	0.3429	0.0170768	0.00260528	5.58387e-11	-0.000982975	0.023655	0.966854
Body fat percentage	rs9425633	C	T	0.4742	0.014347	0.00245885	5.38972e-09	-0.022023	0.0223776	0.32504
Body fat percentage	rs9471333	T	C	0.5676	-0.0218437	0.00246978	9.24739e-19	-0.0198833	0.0223228	0.37308
Body fat percentage	rs9522279	T	C	0.4274	0.0179229	0.00248557	5.57677e-13	-0.0286248	0.0224049	0.201386
Body fat percentage	rs9551991	C	T	0.1521	0.0213818	0.0035015	1.01979e-09	0.00631767	0.0319486	0.843245
Body fat percentage	rs9659073	A	G	0.4911	0.0151995	0.00245994	6.46752e-10	-0.00812937	0.0221597	0.713729
Body fat percentage	rs972283	G	A	0.5606	-0.0190124	0.00245791	1.03572e-14	-0.000318443	0.0225679	0.988742
Body fat percentage	rs9747171	G	A	0.5964	0.0139154	0.00251596	3.18886e-08	0.022205	0.0226522	0.326959
Body fat percentage	rs9788550	C	G	0.2634	-0.0190677	0.00284716	2.12908e-11	0.0159182	0.0258233	0.537612
Body fat percentage	rs9803921	A	C	0.3648	-0.013953	0.00252868	3.43322e-08	-0.0340836	0.0230255	0.138806
Body fat percentage	rs9865173	A	T	0.7157	-0.0166118	0.00268806	6.4238e-10	-0.0587366	0.0244925	0.0164784
Body fat percentage	rs9902386	G	T	0.7038	-0.0164649	0.002628	3.72879e-10	0.0297271	0.0240769	0.216954
Body fat percentage	rs9906944	T	C	0.2992	-0.0180462	0.00259548	3.58367e-12	-0.0186828	0.0243237	0.442434
Body fat percentage	rs9948863	G	A	0.4811	0.0134224	0.00246141	4.95271e-08	0.0102952	0.0226175	0.648976
Body mass index	rs10007906	A	C	0.3638	0.0131345	0.0017776	1.7e-13	-0.0413254	0.0232036	0.159821
Body mass index	rs10009336	T	C	0.1779	-0.0136379	0.0021431	2.2e-10	0.0126931	0.0392995	0.97963
Body mass index	rs1000940	A	G	0.6511	-0.0148279	0.00173314	1.1e-17	0.0139452	0.0243792	0.684401
Body mass index	rs10058464	A	C	0.1252	-0.0174696	0.00269532	1.3e-10	-0.0369523	0.0455829	0.945322
Body mass index	rs1006353	A	G	0.2724	0.0122022	0.00184001	2.3e-11	-0.0218965	0.0255171	0.0170977
Body mass index	rs1006896	A	C	0.8936	0.0239217	0.0027602	5.5e-18	0.0653356	0.0367482	0.164194
Body mass index	rs10071816	A	G	0.1909	0.0120755	0.00215984	2.4e-08	-0.00522804	0.0285562	0.833762
Body mass index	rs1007934	A	G	0.3966	-0.0121736	0.00172459	7.6e-12	-0.0130873	0.0226651	0.847611
Body mass index	rs10118866	T	G	0.2177	0.0116655	0.00204145	6.2e-09	0.0141241	0.0264406	0.835869
Body mass index	rs10119216	T	C	0.6143	-0.0097031	0.00174656	4.1e-08	-0.0348329	0.0253051	0.163452
Body mass index	rs10131890	A	C	0.9453	-0.0222675	0.00391186	1.6e-08	0.00107499	0.0487326	0.737247
Body mass index	rs10132280	A	C	0.3221	-0.0215177	0.00173685	5.6e-35	-0.0166091	0.024613	0.630464
Body mass index	rs10135922	A	C	0.7525	-0.0108135	0.00192015	4.2e-08	0.00290152	0.0331181	0.0929896
Body mass index	rs1014194	A	C	0.6312	0.0100989	0.00178216	1.8e-08	0.0231735	0.0234385	0.104405
Body mass index	rs10144318	A	C	0.498	0.00912482	0.00158693	1.4e-08	-0.0211603	0.0223416	0.40847
Body mass index	rs10145461	T	G	0.4612	-0.014419	0.00172622	4.7e-16	0.0563711	0.022426	0.180716
Body mass index	rs10146527	T	C	0.669	0.0133988	0.00166262	2.3e-15	0.0193999	0.0232315	0.649927
Body mass index	rs10150964	T	C	0.2714	-0.0139131	0.00187481	1.1e-13	-0.0216151	0.0243442	0.552569
Body mass index	rs10163018	T	C	0.3638	-0.0111394	0.00175885	1.5e-10	-0.0109368	0.0232634	0.342816
Body mass index	rs10176705	T	C	0.4006	-0.0119526	0.0017635	8.1e-12	0.00488383	0.0230235	0.479401
Body mass index	rs10182181	A	G	0.5338	-0.0323075	0.00159052	6.7e-90	0.0292181	0.0223162	0.0690938
Body mass index	rs10192119	T	G	0.829	-0.016028	0.00212419	3e-14	0.0011601	0.0298725	0.849634
Body mass index	rs10197031	T	C	0.7276	-0.016485	0.00188683	1.9e-18	0.0101865	0.0249066	0.428765
Body mass index	rs10198345	T	C	0.674	-0.0109733	0.0018121	2.2e-09	0.0439541	0.0237738	0.182088
Body mass index	rs1020548	A	G	0.826	-0.0131545	0.00229207	6.6e-09	0.00970203	0.0297475	0.796968
Body mass index	rs1021066	T	G	0.4354	-0.00962341	0.00170414	2.5e-08	-0.0218239	0.0222371	0.392219
Body mass index	rs10211055	T	C	0.664	-0.0156507	0.00179435	7.2e-18	0.00410897	0.023638	0.816485
Body mass index	rs10243319	T	C	0.5885	0.0103491	0.00174096	1.2e-09	-0.0404785	0.0227013	0.0755555
Body mass index	rs10259786	A	G	0.659	0.0112853	0.00178189	4.1e-10	0.0212614	0.0234633	0.48485
Body mass index	rs10263780	A	G	0.1272	-0.0161019	0.00276912	8.3e-09	0.0441927	0.0324938	0.135284
Body mass index	rs10269783	A	G	0.3867	0.0127582	0.00163075	1.4e-15	-0.000612456	0.0228523	0.725012
Body mass index	rs10275044	A	T	0.2167	-0.0125191	0.00223208	3.3e-08	-0.0572483	0.0302675	0.949934
Body mass index	rs1035010	T	C	0.2266	0.014088	0.00202705	6.2e-12	-0.00599464	0.0252674	0.221692
Body mass index	rs1038088	T	G	0.4881	-0.0116018	0.00158658	4.6e-13	-0.00282673	0.0222978	0.832675
Body mass index	rs10408013	T	C	0.2773	0.0107698	0.00174646	8e-10	0.0151519	0.0245243	0.374846
Body mass index	rs10433609	A	T	0.8429	0.0160252	0.00227518	1.7e-12	0.0133125	0.0342259	0.967831
Body mass index	rs10438964	T	C	0.2644	-0.0127616	0.00190922	7.6e-11	0.00319454	0.0250871	0.569536
Body mass index	rs1045411	T	C	0.2714	-0.0141708	0.00181922	2.3e-15	0.0135653	0.0256137	0.4042
Body mass index	rs10460960	A	G	0.8946	0.0198061	0.00251346	8.1e-15	0.0182304	0.0353697	0.492536
Body mass index	rs10481754	T	C	0.4761	-0.00998005	0.00171375	1.5e-08	-0.0144158	0.0223625	0.829309
Body mass index	rs10483389	T	C	0.0467	0.0331368	0.00406943	4.5e-16	-0.059164	0.0565851	0.823465
Body mass index	rs1048932	A	C	0.4294	-0.0151398	0.0016086	3.8e-22	-0.0452327	0.022444	0.0907107
Body mass index	rs10491182	T	C	0.9314	0.0185937	0.00308237	2.8e-09	-0.0293564	0.0421372	0.0784188
Body mass index	rs10497810	T	C	0.1958	-0.0170694	0.00224866	5.9e-14	-0.00109087	0.0290114	0.62492
Body mass index	rs10499275	C	G	0.16	0.0153326	0.00228993	3.4e-11	0.0318579	0.0296233	0.686492
Body mass index	rs10510419	T	G	0.1511	-0.0175676	0.00228279	2.2e-14	0.10676	0.0312364	0.00125833
Body mass index	rs10514222	A	G	0.9115	0.0165197	0.00292117	2.1e-08	-0.0468643	0.0377542	0.513982
Body mass index	rs10732321	C	G	0.1362	0.0142135	0.0024506	5.1e-09	0.00159413	0.0374173	0.198411
Body mass index	rs10733051	A	G	0.5129	0.00970318	0.00160052	2.9e-09	0.000871305	0.0224986	0.706431
Body mass index	rs10745785	T	C	0.6829	-0.0111328	0.00180531	1.2e-09	0.0324724	0.0235796	0.264885
Body mass index	rs10757826	A	G	0.3121	0.00995076	0.00170585	3e-09	-0.00424625	0.0240255	0.264477
Body mass index	rs1075901	T	C	0.4334	-0.0120952	0.00159937	1.2e-13	-0.0277533	0.0224318	0.14291
Body mass index	rs10759951	A	G	0.4294	-0.00981572	0.00172028	2e-08	-0.000763028	0.0224669	0.655871
Body mass index	rs10765208	T	G	0.0746	0.0183463	0.00336189	4.9e-08	-0.0212154	0.0453338	0.813845
Body mass index	rs10768994	T	C	0.5696	0.0107531	0.00160354	6.4e-12	0.0136403	0.0224372	0.238863
Body mass index	rs10779751	A	G	0.2763	0.0137242	0.00177724	2.5e-14	0.0354234	0.0248774	0.123237
Body mass index	rs10795422	A	G	0.2942	-0.0134502	0.00183852	9.3e-14	-0.0184962	0.0245276	0.791367
Body mass index	rs10797115	T	C	0.5487	0.0124763	0.00171046	9.9e-13	-0.0300884	0.0223288	0.150228
Body mass index	rs10803762	A	G	0.6779	0.0117738	0.00182697	3.5e-10	-0.0109173	0.0237447	0.570537
Body mass index	rs10811901	A	G	0.6093	0.0106086	0.00162475	2.5e-11	-0.00473088	0.0224196	0.636532
Body mass index	rs10818810	A	G	0.3867	0.0122332	0.00165052	1.1e-13	-0.00195813	0.0227826	0.403229
Body mass index	rs10818938	A	G	0.4026	0.011548	0.00172208	5.1e-11	0.0084022	0.0223748	0.793468
Body mass index	rs10830452	A	G	0.6382	-0.0111703	0.0018114	2.1e-09	0.0480693	0.0235838	0.0259119
Body mass index	rs10832778	C	G	0.3588	-0.0121183	0.00164809	1.3e-13	0.0139069	0.0228703	0.606726
Body mass index	rs10838465	A	C	0.673	0.0136235	0.00184891	9.1e-14	0.0287248	0.0243334	0.441358
Body mass index	rs10840606	A	G	0.828	-0.0159026	0.00232722	3.2e-12	0.0196961	0.0287562	0.221711
Body mass index	rs10842240	C	G	0.1342	0.0214555	0.00265734	3.1e-16	0.00763898	0.0344405	0.539925
Body mass index	rs10846428	T	C	0.7744	-0.0105039	0.00188277	3.1e-08	0.00584888	0.0267574	0.530962
Body mass index	rs10851523	C	G	0.2604	-0.0104896	0.00184539	1.8e-08	0.0579119	0.0248244	0.0205072
Body mass index	rs10878946	T	C	0.6869	-0.0140227	0.00188958	3.6e-13	0.0152473	0.0244985	0.237426
Body mass index	rs10883553	A	C	0.4483	0.0113078	0.00171042	1.9e-11	-0.0376016	0.0228178	0.00922096
Body mass index	rs10883759	A	G	0.329	-0.0117265	0.00173014	5.4e-12	-0.00715754	0.0242836	0.572958
Body mass index	rs10886017	A	C	0.2604	0.0146848	0.0018356	1.4e-15	-0.0222914	0.0257185	0.083469
Body mass index	rs10889550	A	G	0.9573	-0.02302	0.00388404	1.9e-09	0.0292055	0.0520199	0.300862
Body mass index	rs10904675	A	C	0.2604	-0.011212	0.00201241	1.5e-08	0.0123589	0.0262163	0.403295
Body mass index	rs10915840	A	G	0.2803	-0.0117801	0.00189679	1.3e-09	-0.031106	0.0248741	0.404367
Body mass index	rs10920678	A	G	0.4264	0.0155839	0.00160866	1.5e-21	0.0284767	0.0224437	0.234977
Body mass index	rs10923724	T	C	0.5656	-0.011863	0.00160855	6.4e-13	-0.0200723	0.0225155	0.938915
Body mass index	rs10929925	A	C	0.4831	-0.0143879	0.00160984	1.8e-18	-0.0195856	0.022372	0.172164
Body mass index	rs10938397	A	G	0.5795	-0.0324444	0.00160219	3.4e-86	0.0180005	0.0225032	0.671117
Body mass index	rs10939792	C	G	0.6799	-0.0150875	0.00188594	1.4e-15	-0.02365	0.0238651	0.770083
Body mass index	rs10942267	A	G	0.7167	0.0151376	0.00184369	3.9e-17	-0.011294	0.0240307	0.977597
Body mass index	rs10942476	A	G	0.5179	-0.00994318	0.00170742	9.5e-09	-0.0263213	0.0221575	0.283354
Body mass index	rs10962549	T	C	0.163	0.0195679	0.00227304	2.5e-17	0.00676229	0.029716	0.390786
Body mass index	rs10971721	T	C	0.1352	-0.019463	0.00273851	5.7e-13	-0.0307661	0.0353331	0.513632
Body mass index	rs10975933	C	G	0.661	0.0121983	0.00179975	2.7e-11	-0.03177	0.0234327	0.107689
Body mass index	rs10989568	A	G	0.4602	0.0107584	0.00170928	6.6e-10	-0.00236719	0.0224359	0.967277
Body mass index	rs11001963	T	C	0.5577	0.0103893	0.00173156	1.2e-09	0.00789623	0.0227383	0.887518
Body mass index	rs11056875	T	C	0.173	0.0138146	0.00240253	1.1e-08	-0.0367113	0.0308257	0.330549
Body mass index	rs11066188	A	G	0.4135	-0.011365	0.00161004	8.1e-13	-0.0234269	0.0226445	0.605967
Body mass index	rs11074446	T	C	0.8738	0.0223722	0.00238637	1.8e-20	-0.0100808	0.0331823	0.865636
Body mass index	rs11075489	T	C	0.4712	-0.0111323	0.00170495	1.3e-10	0.0027003	0.0222554	0.622557
Body mass index	rs11079849	T	C	0.2903	-0.018087	0.00182794	4.8e-24	-0.00672653	0.0247795	0.384398
Body mass index	rs11084553	A	G	0.8419	0.0207402	0.00237031	1.8e-18	0.0143657	0.0314061	0.990104
Body mass index	rs11089885	T	C	0.4771	-0.00978773	0.00171048	4e-09	-0.0200071	0.0224375	0.597041
Body mass index	rs11096549	T	C	0.6859	0.0108044	0.00188334	1.4e-08	-0.0191527	0.0247093	0.779878
Body mass index	rs11115176	T	C	0.7823	0.0118464	0.00186018	2e-10	-0.0381811	0.0258746	0.278566
Body mass index	rs11118308	A	G	0.496	0.0100321	0.00158924	4.8e-10	0.00637715	0.022394	0.9192
Body mass index	rs11119208	A	G	0.3897	0.00910579	0.00162946	1e-08	-0.00992399	0.0227412	0.598064
Body mass index	rs11121210	T	C	0.4066	-0.010562	0.00176034	1.3e-09	-0.00417948	0.0230534	0.341073
Body mass index	rs11128904	C	G	0.7018	0.0106542	0.00190971	4.5e-08	0.022144	0.0247965	0.435199
Body mass index	rs11129662	A	G	0.6839	-0.012168	0.00181011	4.5e-11	-0.00467502	0.0237317	0.939584
Body mass index	rs11138082	T	C	0.8141	0.0118316	0.00211623	1.1e-08	-0.037983	0.0275524	0.411894
Body mass index	rs11138313	A	G	0.8996	0.0173628	0.00287668	3e-09	0.0501672	0.0378974	0.407139
Body mass index	rs11150911	A	C	0.2992	0.0131478	0.00177941	4.7e-13	0.0207727	0.0243861	0.751443
Body mass index	rs11165643	T	C	0.5825	0.0195159	0.00161054	1.4e-35	0.0169961	0.0225838	0.284894
Body mass index	rs11170468	A	C	0.7744	0.0121494	0.00187673	1.9e-10	-0.00732145	0.0261256	0.348251
Body mass index	rs1117080	C	G	0.7008	0.0107642	0.00185927	7e-09	0.00799467	0.0244266	0.902291
Body mass index	rs11173522	A	C	0.2217	0.0127732	0.0020956	1.1e-09	0.00133846	0.0276495	0.999522
Body mass index	rs11191548	T	C	0.9115	-0.0258267	0.00289105	5e-19	0.0609792	0.0392589	0.0177352
Body mass index	rs11246991	T	C	0.1491	0.0138867	0.00250731	4.8e-08	0.0134457	0.0388781	0.404232
Body mass index	rs11251352	A	G	0.4036	-0.0105106	0.0017357	7e-10	-0.0395777	0.0226955	0.11019
Body mass index	rs11264483	C	G	0.6123	0.0136383	0.00179189	3e-14	0.00530078	0.0228369	0.610464
Body mass index	rs1128249	T	G	0.4344	0.0107566	0.00161824	8.5e-12	-0.0244951	0.0225354	0.0508256
Body mass index	rs11496125	T	C	0.4105	0.0172057	0.00173075	3e-22	0.00602238	0.0225613	0.658315
Body mass index	rs1150659	A	G	0.1998	-0.0139249	0.0019034	3.8e-13	0.014798	0.0267187	0.770874
Body mass index	rs11538	A	G	0.8509	-0.0129689	0.00220952	3.3e-09	-0.0256472	0.029556	0.596601
Body mass index	rs1154659	A	G	0.2187	-0.0112788	0.00208515	4.4e-08	-0.0398445	0.0277136	0.306834
Body mass index	rs11577094	T	C	0.0547	0.0177969	0.00293356	6.9e-10	-0.00453843	0.041975	0.62562
Body mass index	rs11577179	A	G	0.3936	-0.0104546	0.00164562	1.5e-10	0.0256117	0.0234255	0.0411893
Body mass index	rs11581304	T	C	0.9056	-0.017459	0.00287786	7.1e-10	-0.0710216	0.0384298	0.340403
Body mass index	rs1158684	A	G	0.5179	0.00992927	0.00170503	9.1e-09	0.0170693	0.0224333	0.985951
Body mass index	rs1158805	A	C	0.3748	-0.0133539	0.00175453	1.2e-14	-0.00975571	0.0229966	0.809626
Body mass index	rs11604688	T	C	0.5915	-0.0104213	0.00172002	3.6e-09	0.0168917	0.0225488	0.50437
Body mass index	rs11614340	T	C	0.7207	-0.0128711	0.00183873	8.5e-13	0.0350259	0.0243064	0.55001
Body mass index	rs11629783	C	G	0.7714	0.0147391	0.00201905	9.8e-13	-0.0331992	0.0262951	0.439859
Body mass index	rs11635675	T	G	0.6083	0.0122778	0.00178226	1.3e-11	-0.0572937	0.0231512	0.112354
Body mass index	rs11649864	A	G	0.0845	0.0173056	0.00301389	6.7e-09	0.00679895	0.0390394	0.459319
Body mass index	rs11659764	A	T	0.0447	-0.0246447	0.00379898	8.9e-11	-0.00219605	0.0511606	0.853768
Body mass index	rs11670142	T	G	0.6133	-0.0108078	0.00175262	4.7e-10	-0.0229257	0.0227859	0.294629
Body mass index	rs11672660	T	C	0.2137	-0.032351	0.00199815	1.7e-60	0.0375122	0.0274793	0.0769304
Body mass index	rs11677541	A	G	0.4811	-0.0121897	0.0017126	3.1e-12	0.0236995	0.0223244	0.890523
Body mass index	rs1169091	T	C	0.2863	-0.010843	0.00191911	6.9e-09	-0.016993	0.0251936	0.716038
Body mass index	rs11702843	A	G	0.2753	0.0110781	0.00194353	2.3e-08	-0.0261055	0.0272454	0.498301
Body mass index	rs11708733	A	G	0.0368	-0.0221209	0.00399541	2.8e-08	-0.0483105	0.0534978	0.525032
Body mass index	rs11713193	A	G	0.497	0.0238971	0.00169979	2.4e-44	0.070116	0.0220864	0.00271703
Body mass index	rs11736228	A	T	0.7336	0.0134939	0.00194157	4.1e-12	-0.0258394	0.0251561	0.314687
Body mass index	rs11738695	A	C	0.5845	0.00985122	0.0017265	2e-08	0.0305752	0.0227547	0.559966
Body mass index	rs11739877	T	C	0.6103	0.0113326	0.00174348	6.6e-11	-0.0201526	0.0227749	0.556713
Body mass index	rs11753081	T	G	0.8241	0.0137609	0.00209406	8.9e-11	0.0501186	0.0289549	0.212382
Body mass index	rs11754747	T	C	0.2694	0.0110967	0.00181756	1.4e-09	0.0505892	0.0262114	0.331283
Body mass index	rs11781222	T	C	0.8738	0.0156467	0.00237672	5.3e-11	-0.0093285	0.0330986	0.479543
Body mass index	rs11790280	T	C	0.6183	-0.0100419	0.00175489	7.1e-09	-0.0273538	0.0228077	0.731367
Body mass index	rs11792069	A	G	0.828	0.014169	0.00234521	6.5e-10	-0.00561713	0.0307277	0.567387
Body mass index	rs11792311	A	G	0.2445	-0.0144538	0.00200747	1.3e-12	-0.0582538	0.0262948	0.041281
Body mass index	rs11855853	T	C	0.2207	-0.0140611	0.00193947	2.4e-13	0.0064324	0.0255058	0.875901
Body mass index	rs11866815	T	C	0.2416	-0.01514	0.00184397	1e-16	0.0454532	0.0257287	0.412764
Body mass index	rs1187352	T	C	0.325	-0.0118254	0.00178871	6e-11	-0.00743187	0.0235477	0.590269
Body mass index	rs11880870	A	G	0.501	0.0185767	0.00167092	1e-28	0.0212404	0.0222896	0.192938
Body mass index	rs11889536	A	G	0.8439	0.0188233	0.00239026	6.4e-15	-0.0448938	0.0317969	0.565629
Body mass index	rs11904490	A	C	0.4155	-0.00966671	0.00175758	3.7e-08	0.0140185	0.0236835	0.946286
Body mass index	rs11915371	A	C	0.8111	-0.0149843	0.00211189	2.6e-12	0.0175265	0.0273225	0.399919
Body mass index	rs11917965	A	C	0.5915	-0.0111318	0.00174237	7.2e-11	0.0201511	0.0227707	0.30652
Body mass index	rs11945861	A	G	0.2475	-0.0148967	0.00201307	5e-13	0.00311197	0.0264704	0.759508
Body mass index	rs11951673	T	C	0.3926	-0.0117621	0.00162565	1.1e-13	-0.0293703	0.0229198	0.0514777
Body mass index	rs1199334	A	G	0.1819	0.0137475	0.00203308	7.3e-12	-0.00147606	0.0284257	0.90609
Body mass index	rs12033257	A	G	0.6183	0.0144738	0.00178444	2.4e-15	0.0154862	0.023675	0.534274
Body mass index	rs12035149	C	G	0.7873	-0.0142034	0.00204295	3.9e-12	0.081269	0.0288567	0.000289462
Body mass index	rs12041258	T	C	0.7624	0.0148102	0.0020288	9.5e-13	-0.0192017	0.0267919	0.65757
Body mass index	rs12042959	A	G	0.8708	0.014332	0.00238867	3.4e-09	-0.0109968	0.0313575	0.116835
Body mass index	rs12044597	A	G	0.496	-0.014228	0.00159194	1.7e-18	-0.0309287	0.0224329	0.779725
Body mass index	rs12065553	A	G	0.7018	-0.0113134	0.00186917	8.9e-10	-0.00791361	0.0245973	0.938766
Body mass index	rs12098284	T	C	0.1183	0.0177251	0.00258906	1.8e-11	-0.0485246	0.0346611	0.170907
Body mass index	rs12101393	C	G	0.7893	0.0124363	0.00205639	1.5e-09	-0.0244194	0.0270609	0.147966
Body mass index	rs12147845	T	C	0.1143	0.0198153	0.00268851	4.5e-13	0.0328433	0.0364092	0.0831229
Body mass index	rs12148330	A	T	0.165	0.0142441	0.00220684	1.5e-10	-0.0317759	0.0290661	0.291348
Body mass index	rs12149756	A	G	0.2525	-0.0119907	0.00182259	3.7e-11	0.00452558	0.0259077	0.696694
Body mass index	rs12150665	T	C	0.5984	0.0153845	0.00161442	1.6e-22	-0.0129688	0.0226921	0.906966
Body mass index	rs1218822	A	G	0.6799	0.0166227	0.00168206	1.9e-22	-0.0010667	0.0235013	0.886448
Body mass index	rs12189178	T	C	0.0348	0.0330029	0.0041707	2.2e-15	0.0108025	0.0577429	0.729074
Body mass index	rs12206564	T	C	0.5179	-0.0113183	0.00170275	5.4e-11	0.00660665	0.0223079	0.708609
Body mass index	rs12299814	A	C	0.2575	-0.0154034	0.00196222	5.2e-15	0.0131082	0.025774	0.804672
Body mass index	rs12325419	A	G	0.1123	-0.0181403	0.00260525	1.4e-12	-0.0149718	0.0352421	0.656337
Body mass index	rs12364470	T	G	0.8449	-0.0174718	0.00215943	1.1e-15	-0.066552	0.0312653	0.535146
Body mass index	rs12369179	T	C	0.0706	-0.0352309	0.00304222	2.5e-31	-0.00246155	0.0408592	0.334163
Body mass index	rs1241986	A	G	0.8598	-0.0137507	0.00237421	1.1e-08	-0.0203961	0.0306274	0.425373
Body mass index	rs12422552	C	G	0.2903	-0.0129068	0.0019264	1.6e-11	0.0195199	0.0252579	0.502404
Body mass index	rs12429545	A	G	0.1113	0.0306394	0.00242401	9.6e-38	0.00416935	0.0332252	0.994977
Body mass index	rs12439798	T	G	0.4414	0.0126691	0.00172299	6.9e-13	0.0258159	0.0225258	0.0752994
Body mass index	rs12439829	A	T	0.4016	-0.0106098	0.00175207	1.1e-09	0.0131092	0.0229647	0.154006
Body mass index	rs12443621	A	G	0.5189	-0.00964868	0.00170862	3.2e-08	0.0267422	0.0223191	0.480858
Body mass index	rs12446632	A	G	0.1302	-0.033415	0.00227829	2.9e-50	-0.0126791	0.0319768	0.846861
Body mass index	rs12448257	A	G	0.2038	0.0178432	0.00193948	8.1e-20	-0.0308989	0.0281366	0.431371
Body mass index	rs12448738	A	C	0.8469	-0.0166077	0.00247138	2.8e-11	-0.0435899	0.0326289	0.617186
Body mass index	rs12449219	C	G	0.8588	-0.0148334	0.00248818	2e-09	-0.114803	0.0327875	4.34959e-05
Body mass index	rs12454204	T	G	0.2167	0.0173802	0.00202095	3.8e-17	-0.0124728	0.0264945	0.348898
Body mass index	rs12454712	T	C	0.6143	-0.0138503	0.00173128	4.4e-16	-0.000949196	0.0232045	0.825977
Body mass index	rs12468863	T	C	0.495	-0.0152871	0.00159865	5.1e-21	-0.0253052	0.0224217	0.196401
Body mass index	rs12476772	A	C	0.325	0.0123406	0.00180594	8.3e-12	-0.0252734	0.0236177	0.412737
Body mass index	rs12477088	T	C	0.5974	0.0147966	0.00173478	8.9e-17	-0.0160384	0.0226445	0.728249
Body mass index	rs12519552	A	G	0.8608	-0.0129197	0.00234904	2.7e-08	0.00101963	0.0308506	0.768411
Body mass index	rs12519652	T	C	0.671	0.00930458	0.00168274	4.2e-08	0.0447046	0.0232461	0.175651
Body mass index	rs12564992	A	G	0.8917	-0.0187804	0.00249127	5.3e-14	0.00740612	0.0348453	0.572411
Body mass index	rs12589208	A	G	0.8111	-0.0123063	0.00224638	3.6e-08	-0.0534486	0.0301875	0.148873
Body mass index	rs12593036	A	G	0.7237	0.0151089	0.00186408	3.8e-16	0.0570251	0.0243891	0.125246
Body mass index	rs12595158	T	C	0.0268	-0.0385874	0.00528863	1.9e-13	-0.039192	0.074843	0.91192
Body mass index	rs12602912	T	C	0.2147	0.0166534	0.00198705	9.9e-18	0.0398788	0.0275003	0.0163615
Body mass index	rs1260326	T	C	0.4105	-0.0100541	0.0016278	3.9e-10	-0.0681772	0.0228202	0.0192977
Body mass index	rs12615778	A	G	0.7147	0.0101546	0.00185517	3.9e-08	-0.027917	0.0242542	0.445107
Body mass index	rs12620249	A	G	0.8588	-0.0129635	0.00240064	4.4e-08	0.0329731	0.0322326	0.490308
Body mass index	rs12628891	T	C	0.2913	-0.0108116	0.00183412	3e-09	-0.0865921	0.0242454	0.108145
Body mass index	rs12629015	A	G	0.831	0.0128522	0.00218963	2.1e-09	0.00162697	0.0285361	0.771808
Body mass index	rs12630999	A	G	0.7376	0.0168558	0.00183006	8.5e-21	-0.0315161	0.0254175	0.362729
Body mass index	rs1263618	T	C	0.671	-0.0120935	0.00171324	5.3e-12	0.0282538	0.0238642	0.128522
Body mass index	rs12651833	C	G	1	0.0127186	0.00215237	3.7e-09	0.0142599	0.0283084	0.606969
Body mass index	rs12675063	A	T	0.8946	-0.0150733	0.00251221	1.3e-09	-0.00129188	0.0358181	0.926603
Body mass index	rs12680842	A	G	0.6243	0.0126557	0.00171279	4.4e-14	-0.0621406	0.0237285	0.0416968
Body mass index	rs12705977	T	G	0.4085	0.0132558	0.00170718	2.1e-14	-0.0204429	0.022488	0.65239
Body mass index	rs1275691	A	G	0.4284	-0.00935178	0.00159179	1.1e-08	0.00584852	0.0225142	0.956724
Body mass index	rs12759296	T	G	0.7028	0.0106094	0.00183624	1.9e-08	0.0215263	0.0318797	0.980677
Body mass index	rs12762034	T	C	0.9205	-0.0240779	0.00321039	7.3e-14	0.0141016	0.0416249	0.380845
Body mass index	rs12776880	A	T	0.6809	0.0124482	0.00184779	3e-11	0.0210199	0.0246725	0.19361
Body mass index	rs1277723	A	G	0.7694	0.0108091	0.00191311	1e-08	-0.0182	0.0269575	0.279849
Body mass index	rs12779328	T	C	0.3032	0.0104343	0.00188811	4.5e-08	0.00167075	0.0245207	0.648355
Body mass index	rs12779943	T	C	0.1183	0.020608	0.00309604	2e-11	-0.0552109	0.0581155	0.0654392
Body mass index	rs1285245	C	G	0.3678	-0.0118956	0.0017696	1.7e-11	-0.0374505	0.0234655	0.348533
Body mass index	rs12885454	A	C	0.338	-0.0181995	0.00167239	2.4e-27	0.0409047	0.0234214	0.269547
Body mass index	rs12888545	A	G	0.7545	-0.0133475	0.00196287	9.1e-12	-0.0417946	0.0260816	0.0238512
Body mass index	rs12904761	T	C	0.2455	0.0114729	0.00204179	3.1e-08	-0.00240774	0.0267419	0.987902
Body mass index	rs12905439	C	G	0.7018	0.0119143	0.00181744	1.4e-10	-0.0226515	0.0244295	0.0925639
Body mass index	rs12922346	C	G	0.2286	0.0132043	0.00194181	1e-11	-0.0348751	0.0254273	0.305562
Body mass index	rs12939549	A	G	0.5666	0.0180141	0.00160125	2.7e-28	-0.0864013	0.0225575	0.0195541
Body mass index	rs12953970	A	G	0.2117	0.0119866	0.00220553	3.9e-08	-0.0127927	0.0289751	0.69173
Body mass index	rs1296328	A	C	0.4513	0.0171586	0.00172544	4.9e-24	-0.00661299	0.0228471	0.536589
Body mass index	rs12964689	A	G	0.5427	0.0203097	0.00170081	5.1e-32	-0.021477	0.0224196	0.168379
Body mass index	rs12989476	T	C	0.3101	0.0128933	0.00178522	5e-13	0.021198	0.0234156	0.47416
Body mass index	rs13001304	T	C	0.7117	0.0100847	0.0018424	2.9e-08	0.0170528	0.0239698	0.810989
Body mass index	rs13012099	A	G	0.3101	-0.0140053	0.00180068	1.2e-14	0.0176853	0.0241279	0.829413
Body mass index	rs13021737	A	G	0.174	-0.058139	0.00212704	7.5e-157	0.00182491	0.0294735	0.510044
Body mass index	rs13034320	C	G	0.2465	0.0106501	0.00196186	3.1e-08	0.00245766	0.025587	0.509567
Body mass index	rs1304070	A	G	0.7793	0.0125678	0.00199489	3.7e-10	-0.0548097	0.0260817	0.226802
Body mass index	rs13047416	C	G	0.6302	0.015102	0.00176517	2.2e-17	-0.0363129	0.0232654	0.174497
Body mass index	rs13063194	T	C	0.7922	-0.0144056	0.00210082	1.1e-11	-0.0189072	0.0279599	0.264531
Body mass index	rs13072095	T	C	0.6829	0.0093901	0.00168033	3e-08	0.00867071	0.0235038	0.987944
Body mass index	rs13105058	T	C	0.337	0.0110327	0.00182191	3.1e-09	0.0240881	0.0238391	0.224335
Body mass index	rs13107325	T	C	0.0795	0.0446486	0.00303991	1.1e-47	-0.0119029	0.0445843	0.377863
Body mass index	rs13110266	A	G	0.4125	-0.0111393	0.00161852	1.9e-12	-0.00656846	0.0227068	0.976792
Body mass index	rs13153166	A	C	0.9563	0.0231764	0.00399593	8.1e-09	-0.109184	0.0566226	0.000603024
Body mass index	rs13159555	A	G	0.7704	-0.0117536	0.00207417	2.8e-08	-0.0440124	0.0272889	0.503614
Body mass index	rs13168288	A	G	0.7396	0.0129136	0.0019419	6.4e-11	0.00333348	0.0255803	0.651816
Body mass index	rs13174863	A	G	0.833	-0.0185511	0.00222227	2.9e-16	0.024429	0.0308557	0.298514
Body mass index	rs13184896	T	G	0.4453	-0.0132996	0.00159995	3.3e-16	0.00503543	0.0289611	0.398557
Body mass index	rs13191362	A	G	0.8718	0.0230866	0.00244561	5.9e-21	-0.0118391	0.0341145	0.904146
Body mass index	rs13201877	A	G	0.8708	-0.0145195	0.00229256	2.7e-10	0.0377382	0.0323596	0.721676
Body mass index	rs1320903	A	G	0.2972	0.0219196	0.00182663	9.2e-32	-0.045546	0.0238601	0.260491
Body mass index	rs13209872	C	G	0.34	-0.015209	0.00180106	1.4e-16	0.00829204	0.0239719	0.185888
Body mass index	rs13227658	T	C	0.502	-0.0158246	0.00171349	1.7e-19	0.0187199	0.0225141	0.735881
Body mass index	rs13240600	A	G	0.833	0.0199495	0.002347	3.5e-17	-0.0291976	0.0305858	0.85829
Body mass index	rs13250058	T	G	0.6998	0.0106006	0.00170367	2.9e-10	0.0366434	0.0239244	0.57544
Body mass index	rs13263601	A	C	0.67	-0.0153331	0.00179218	2.2e-17	0.00717626	0.0235352	0.600511
Body mass index	rs13266989	C	G	0.5815	0.0106229	0.0017383	3.8e-10	-0.0064216	0.0227056	0.953924
Body mass index	rs13267015	T	C	0.2863	0.0104733	0.00189517	3.9e-08	0.0198439	0.0246365	0.522764
Body mass index	rs13290794	A	G	0.3579	-0.0139194	0.00177695	1.9e-15	0.031018	0.0230676	0.269671
Body mass index	rs13292976	T	C	0.4612	0.013176	0.00170987	3.1e-14	0.054358	0.0224371	0.0101253
Body mass index	rs13298062	A	G	0.8151	0.0132049	0.00212049	3.8e-10	-0.0398038	0.0276005	0.704661
Body mass index	rs1330052	C	G	0.6173	-0.0130687	0.0017821	1.5e-13	-0.0136276	0.0231008	0.586604
Body mass index	rs13329567	T	C	0.2316	-0.0275886	0.00188318	1e-50	0.00850383	0.0266685	0.506298
Body mass index	rs1336486	T	G	0.6421	-0.0143071	0.00182644	1.8e-14	0.0114307	0.023935	0.872091
Body mass index	rs13380104	T	C	0.3976	-0.013788	0.0017235	7.7e-15	-0.0152283	0.0228264	0.361962
Body mass index	rs13417156	T	C	0.6103	-0.0140284	0.00165613	2.6e-17	-0.0142219	0.0228141	0.442262
Body mass index	rs13425435	A	C	0.6302	0.0120513	0.00180769	2.7e-11	-0.0102504	0.0233458	0.854861
Body mass index	rs13432055	T	C	0.7416	-0.0114426	0.0017604	8.9e-11	0.0181475	0.0244169	0.941875
Body mass index	rs1345942	T	C	0.6014	-0.0101778	0.00176154	5.2e-09	-0.0259055	0.0229532	0.626545
Body mass index	rs1358980	T	C	0.497	-0.0118592	0.00161286	1.1e-13	-0.00738166	0.0222731	0.730652
Body mass index	rs1361739	A	G	0.2952	-0.0177581	0.00181617	6.9e-22	0.0244967	0.0236706	0.110932
Body mass index	rs1363695	T	C	0.2276	-0.0125433	0.00202622	3.3e-10	0.0374317	0.0266721	0.0752175
Body mass index	rs1365466	T	C	0.7634	-0.0130718	0.00181287	3.3e-13	0.0024518	0.0255922	0.532103
Body mass index	rs1371108	A	C	0.2893	0.0120651	0.00182497	9e-11	0.0036552	0.0240543	0.543751
Body mass index	rs1399471	C	G	0.2903	-0.0126996	0.00193887	2.7e-11	-0.0374078	0.0253252	0.222352
Body mass index	rs1402025	T	C	0.7396	-0.0117138	0.00203297	3.6e-09	-0.0294275	0.0260934	0.482548
Body mass index	rs1409818	T	C	0.0994	0.0184387	0.00266031	2.5e-12	0.0562647	0.0359078	0.0225074
Body mass index	rs1412235	C	G	0.3052	0.024725	0.00170864	6e-45	0.00497357	0.0242268	0.201262
Body mass index	rs1420341	T	C	0.8439	-0.0133434	0.0022239	2.1e-09	-0.032824	0.0292909	0.278005
Body mass index	rs1421334	A	C	0.4195	0.0119479	0.00172049	1e-12	-0.00633375	0.0236162	0.976682
Body mass index	rs1430387	T	C	0.5447	0.0115373	0.00172048	5.8e-11	0.0300519	0.0224676	0.39792
Body mass index	rs1431659	A	G	0.2783	0.0198853	0.00192765	6e-24	-0.0158578	0.0253331	0.582566
Body mass index	rs1436344	C	G	0.5905	0.0143456	0.00172961	4.1e-16	-0.0109042	0.0224939	0.649808
Body mass index	rs1445305	A	G	0.0984	-0.0154746	0.00278735	2e-08	0.0648352	0.0373423	0.14311
Body mass index	rs1452075	T	C	0.7157	0.014055	0.00179426	1.3e-14	-0.017173	0.0249113	0.219517
Body mass index	rs1455137	A	C	0.6103	-0.0101997	0.0016358	4.4e-10	-0.0253411	0.0229286	0.345033
Body mass index	rs1465900	A	C	0.7515	0.0121052	0.00193683	4.8e-10	-0.000513103	0.0264908	0.372136
Body mass index	rs1467693	A	T	0.2783	0.0112621	0.00187702	1.2e-09	0.0102536	0.0247337	0.143105
Body mass index	rs1476322	A	G	0.5696	0.0101938	0.00171578	5e-09	-0.0118248	0.0224495	0.525303
Body mass index	rs1477199	A	G	0.8489	-0.0213974	0.00225236	9.4e-22	0.0180059	0.0314913	0.548082
Body mass index	rs1485038	T	C	0.8002	0.0138046	0.00212378	7.4e-11	0.00804304	0.0283044	0.805156
Body mass index	rs1496742	A	G	0.5378	0.00945617	0.00171016	4.5e-08	0.00312782	0.0227177	0.755813
Body mass index	rs1503526	T	C	0.4851	-0.0134785	0.00163667	5.5e-17	-0.0154977	0.022401	0.99252
Body mass index	rs1511471	A	G	0.3091	0.0108853	0.00183027	9.9e-10	0.0289701	0.0239497	0.288969
Body mass index	rs1512914	T	G	0.6034	-0.0122237	0.00174624	8.1e-13	-0.00225654	0.0228562	0.817089
Body mass index	rs1522569	T	G	0.825	0.0164543	0.00220728	2.9e-13	-0.00782133	0.0284403	0.660876
Body mass index	rs1523768	A	G	0.6948	-0.0110033	0.00170051	2.6e-10	-0.0453363	0.0239595	0.0468141
Body mass index	rs1524277	T	C	0.497	-0.0104702	0.00177795	2.2e-09	0.0387397	0.0222456	0.155171
Body mass index	rs1526665	T	C	0.3837	-0.0112515	0.001731	4.7e-11	-0.0140817	0.0227691	0.389491
Body mass index	rs1528435	T	C	0.5845	0.0158811	0.00164621	9.1e-23	0.000152263	0.0230457	0.540326
Body mass index	rs1541928	T	G	0.4463	-0.0103112	0.00171853	3.8e-09	-0.0124942	0.0222691	0.774367
Body mass index	rs1544459	T	C	0.5209	-0.0102522	0.00159258	2.2e-10	0.00443023	0.0223669	0.429513
Body mass index	rs155510	T	G	0.8191	0.0169802	0.00216111	1.7e-14	-0.0335124	0.0280453	0.694453
Body mass index	rs1584121	A	G	0.173	-0.0123919	0.00216366	6e-09	0.0108437	0.0286973	0.969028
Body mass index	rs159032	T	C	0.2515	0.0128546	0.00199296	1.9e-10	-0.0354925	0.0262751	0.4282
Body mass index	rs1596299	T	C	0.6988	0.00985392	0.00183553	4.7e-08	0.0344904	0.0247585	0.189565
Body mass index	rs1608445	A	G	0.4165	-0.0099686	0.00172534	3.7e-09	0.0334753	0.0229429	0.239418
Body mass index	rs1625427	T	C	0.661	0.0130221	0.00180307	1.4e-12	-0.0140188	0.0235159	0.514476
Body mass index	rs1634350	A	C	0.4404	0.01156	0.001734	7.6e-12	0.0312378	0.0227563	0.214055
Body mass index	rs1657930	A	G	0.7823	-0.0120124	0.00214855	1.6e-08	-0.0277693	0.0273318	0.112129
Body mass index	rs1658820	T	G	0.2455	0.0134583	0.00200443	5.9e-12	0.0698085	0.0260152	0.0024309
Body mass index	rs1668633	T	C	0.5915	0.0101343	0.00172283	8.7e-09	0.000920121	0.0226432	0.57086
Body mass index	rs16833232	T	C	0.3221	-0.0105484	0.00183871	4.6e-09	-0.00399637	0.0238342	0.952337
Body mass index	rs16846136	A	C	0.2704	0.0130794	0.00192642	3.2e-11	-0.019967	0.0249817	0.171086
Body mass index	rs16851483	T	G	0.0646	0.0352812	0.00334645	3.2e-26	0.0497223	0.0449791	0.830435
Body mass index	rs16867703	T	G	0.6312	-0.013432	0.00176479	1.4e-14	0.0154629	0.0231749	0.877649
Body mass index	rs16871902	A	G	0.5338	0.0125143	0.00170194	4.6e-13	-0.0472504	0.0228775	0.0384554
Body mass index	rs16882001	A	G	0.9533	-0.0261691	0.00389132	1.5e-11	-0.0294724	0.0514509	0.471083
Body mass index	rs1689437	A	G	0.9404	-0.0236959	0.0032098	2.1e-13	0.0140825	0.0464401	0.373132
Body mass index	rs16903285	T	C	0.8559	-0.0312099	0.00245153	7.6e-38	0.0329736	0.0326955	0.145446
Body mass index	rs16906845	A	G	0.0706	-0.0201518	0.00340342	2.2e-09	0.0517916	0.0453219	0.0755764
Body mass index	rs16907751	T	C	0.1402	-0.0182644	0.00262168	1.6e-12	0.0228521	0.0366405	0.111481
Body mass index	rs16916303	A	G	0.9105	0.0145869	0.00261816	1.7e-08	0.0321066	0.0340012	0.265245
Body mass index	rs16932761	A	G	0.2505	-0.0137337	0.00196196	1.7e-12	0.0282282	0.0255723	0.0335623
Body mass index	rs16940823	A	C	0.163	-0.0138176	0.00217675	9e-11	0.0191673	0.0292513	0.488304
Body mass index	rs16942944	A	G	0.2773	0.0105875	0.00186262	1.1e-08	-0.0316745	0.0243093	0.423179
Body mass index	rs16943356	A	G	0.0606	-0.0203058	0.0033843	3e-09	-0.0807351	0.0445319	0.0319161
Body mass index	rs16965225	T	G	0.0567	0.0203067	0.00319643	1.7e-10	-0.0417171	0.046637	0.413666
Body mass index	rs16966801	A	G	0.8002	-0.0150201	0.00211822	1.1e-12	0.0498141	0.0280937	0.115912
Body mass index	rs16982345	A	G	0.2525	0.012383	0.00203	2.8e-09	-0.0104194	0.0257767	0.651124
Body mass index	rs17001561	A	G	0.1759	0.0143061	0.00217908	3.8e-11	0.00609682	0.0300774	0.14834
Body mass index	rs17014375	T	G	0.8598	-0.0171381	0.002491	1.1e-11	-0.0153302	0.0331425	0.301422
Body mass index	rs17019087	T	C	0.6054	-0.0107197	0.00177022	7.8e-10	0.0126158	0.0232915	0.639288
Body mass index	rs17056301	T	C	0.7604	-0.011415	0.00193474	2.4e-09	-0.0450522	0.0251026	0.192494
Body mass index	rs17066842	A	G	0.0298	-0.0658595	0.00409186	6e-57	-0.019317	0.0593242	0.854165
Body mass index	rs17069831	T	C	0.2724	-0.0109955	0.00191665	2.1e-08	0.059053	0.0253539	0.0123794
Body mass index	rs1707322	A	G	0.2664	-0.0123787	0.00174075	4.9e-13	0.00225013	0.0246569	0.255157
Body mass index	rs17094222	T	C	0.8032	-0.0178499	0.00197237	2.2e-19	-0.0322761	0.027418	0.297275
Body mass index	rs17105272	T	C	0.327	0.0106465	0.00183894	3.2e-09	0.0306439	0.0240316	0.247063
Body mass index	rs17120344	A	G	0.0626	0.0218106	0.00360264	1.5e-09	0.00652275	0.0483733	0.833176
Body mass index	rs171390	T	C	0.5765	-0.0155571	0.00172857	2.8e-18	0.0293004	0.0225455	0.441538
Body mass index	rs17201143	T	C	0.3082	-0.00994317	0.00183418	2.6e-08	-0.0253872	0.0240262	0.462483
Body mass index	rs17203016	A	G	0.8131	-0.0150657	0.00200876	2.1e-13	0.0190032	0.0284525	0.945644
Body mass index	rs17207196	T	C	0.4443	-0.0215661	0.00175651	2.1e-35	0.0441974	0.023362	0.138989
Body mass index	rs17236194	T	C	0.8449	-0.0148556	0.00233029	8.3e-11	0.0557014	0.0329784	0.01447
Body mass index	rs17272434	A	G	0.3181	-0.0100203	0.00171776	3.7e-09	-0.0261859	0.0239206	0.289989
Body mass index	rs1730859	A	G	0.6789	-0.0116533	0.00167886	1.1e-11	-0.0261263	0.02382	0.118413
Body mass index	rs17309825	T	C	0.9612	-0.0302918	0.00407774	6.8e-14	-0.00968053	0.060351	0.994244
Body mass index	rs17327461	T	C	0.4404	0.0124756	0.00159688	1.5e-14	0.0325696	0.0223059	0.783552
Body mass index	rs17387761	A	G	0.2753	-0.0105865	0.00189758	3.5e-08	0.019837	0.0247506	0.652465
Body mass index	rs17391694	T	C	0.0964	0.0316121	0.00249307	7.5e-38	0.0496785	0.034933	0.0942707
Body mass index	rs17405819	T	C	0.6958	0.020643	0.00172825	4.3e-33	0.00145292	0.0246098	0.540438
Body mass index	rs17424278	A	C	0.8936	-0.0169532	0.00279229	1.9e-09	-0.0154516	0.0358774	0.944769
Body mass index	rs17446091	T	C	0.7952	-0.0120398	0.00195768	1.8e-09	-0.0230475	0.0270099	0.5302
Body mass index	rs17448885	C	G	0.6382	0.0104367	0.00178915	7.3e-09	0.0151963	0.0310035	0.601848
Body mass index	rs17450772	T	C	0.8777	-0.019451	0.00308746	2.9e-10	-0.112547	0.0348186	0.00186451
Body mass index	rs17513613	T	C	0.7107	-0.0175749	0.0017008	3.6e-26	0.0161028	0.0239592	0.898488
Body mass index	rs175165	T	G	0.6034	0.00996414	0.00174131	5.2e-09	-0.0387907	0.0230919	0.215213
Body mass index	rs17531363	A	C	0.6909	0.0129823	0.00185461	2e-12	0.03596	0.0245145	0.522329
Body mass index	rs17535749	A	G	0.0825	0.0147055	0.00264699	2.5e-08	-0.0245058	0.0368655	0.856074
Body mass index	rs17538472	T	C	0.2286	0.012834	0.00218875	4.2e-09	0.00921685	0.0285651	0.790976
Body mass index	rs17551974	A	C	0.17	-0.0142448	0.00222259	1.9e-10	-0.064371	0.0288183	0.219496
Body mass index	rs17573940	A	G	0.7296	-0.0110192	0.00175526	8e-10	0.00215181	0.0253911	0.933736
Body mass index	rs17599948	A	G	0.8101	0.0126727	0.00214462	4.6e-09	0.0448682	0.0305004	0.185725
Body mass index	rs17608150	T	C	0.0755	0.0190368	0.00301092	1.3e-10	-0.00248684	0.0432153	0.802937
Body mass index	rs17619973	A	G	0.9443	0.0190306	0.0030449	2.4e-10	0.0297316	0.0432375	0.798194
Body mass index	rs17636031	T	C	0.7326	-0.0151569	0.00179988	1.2e-17	0.0168483	0.0253937	0.876249
Body mass index	rs17681708	T	C	0.7237	-0.0107983	0.00183367	7.2e-09	0.0173125	0.0241579	0.68627
Body mass index	rs17695092	T	G	0.7127	0.0102411	0.00173905	3.4e-09	0.0409783	0.0239834	0.20463
Body mass index	rs17709991	T	C	0.7256	-0.0110096	0.00180157	2.4e-09	0.0233361	0.0256131	0.259917
Body mass index	rs17720922	T	C	0.2266	0.0128986	0.00216617	2.3e-09	-0.00200121	0.0281348	0.272755
Body mass index	rs17724992	A	G	0.7555	0.0175227	0.0018193	1e-22	0.0254197	0.0255177	0.651597
Body mass index	rs17757975	T	C	0.8608	0.0142678	0.00239459	4.2e-09	-0.0298626	0.031811	0.236777
Body mass index	rs17767510	C	G	0.167	0.0127829	0.00227912	1.9e-08	-0.0565808	0.0303974	0.0269088
Body mass index	rs17776719	A	G	0.839	-0.0161185	0.00241295	1.7e-11	0.00184465	0.0312939	0.805218
Body mass index	rs17789218	T	C	0.7634	-0.0127281	0.00186025	7.4e-12	-0.0293004	0.0273074	0.650023
Body mass index	rs17806379	T	C	0.1849	-0.0260434	0.00222075	1.5e-30	0.0100684	0.0293734	0.157646
Body mass index	rs17820822	T	G	0.669	0.014128	0.00177835	2.9e-15	0.0210846	0.0231677	0.169841
Body mass index	rs1784460	A	T	0.3598	0.0128166	0.00174772	9e-14	0.00695033	0.0228484	0.66712
Body mass index	rs1787267	C	G	0.0398	-0.0230848	0.00350656	3.4e-11	-0.097857	0.0473695	0.284035
Body mass index	rs1814170	A	T	0.8986	0.0194523	0.00277891	2.1e-12	0.0628781	0.036838	0.273321
Body mass index	rs1829130	T	C	0.7078	-0.0105549	0.00182312	3.7e-09	0.0361119	0.023873	0.611093
Body mass index	rs1830074	T	C	0.7028	-0.0113785	0.00187993	1.4e-09	-0.0366921	0.0244867	0.103454
Body mass index	rs1840969	A	T	0.5994	-0.0102071	0.00173328	1.9e-09	-0.0173566	0.0225178	0.859556
Body mass index	rs1852006	A	G	0.3509	-0.0154219	0.00177945	4.9e-18	0.0228703	0.0232554	0.810222
Body mass index	rs1853639	A	G	0.6272	-0.0110429	0.00179074	1.2e-09	-0.0374438	0.0242411	0.155495
Body mass index	rs1861410	T	C	0.5696	-0.0219229	0.00171746	5.3e-36	-0.0267119	0.0224308	0.230338
Body mass index	rs1863652	A	G	0.3608	-0.0114202	0.00178751	1.4e-10	0.0305131	0.0232592	0.68712
Body mass index	rs1865341	T	C	0.7952	0.0127304	0.00198913	2.5e-10	-0.0478506	0.0261748	0.200344
Body mass index	rs1865989	A	T	0.3499	-0.00984568	0.00177222	2.9e-08	-0.0335978	0.023214	0.536204
Body mass index	rs1876359	T	C	0.3767	0.0126479	0.00165396	1.5e-14	0.0213851	0.0234546	0.391082
Body mass index	rs1884389	T	C	0.4294	-0.010469	0.00172789	4e-09	-0.008802	0.0225485	0.459004
Body mass index	rs1884897	A	G	0.3857	-0.0188165	0.00164887	1.3e-30	0.00227126	0.0230224	0.596015
Body mass index	rs1885728	A	G	0.671	0.0104198	0.00183311	1e-08	-0.029706	0.0241898	0.227845
Body mass index	rs1895957	T	G	0.2336	-0.0167286	0.00205439	1.4e-16	0.0222147	0.0270415	0.317685
Body mass index	rs1899689	T	C	0.3797	0.0118467	0.00162006	1.5e-12	-0.0462928	0.0226606	0.0610992
Body mass index	rs1899898	T	C	0.6431	0.0114333	0.00182123	6.8e-10	0.0242039	0.0235348	0.0922139
Body mass index	rs1911746	T	C	0.2018	0.0119211	0.00193591	1.6e-09	0.0326802	0.0273965	0.205308
Body mass index	rs1912631	A	G	0.4155	-0.0114852	0.00173726	1.3e-11	0.00355342	0.0228297	0.898749
Body mass index	rs1927790	T	C	0.5457	-0.0149156	0.0016125	1.8e-19	-0.000910957	0.0235817	0.493522
Body mass index	rs1928295	T	C	0.5577	0.0140707	0.00159668	5.4e-18	0.0119139	0.0222701	0.808285
Body mass index	rs1937684	A	T	0.6461	0.0111742	0.00179585	8.7e-10	-0.00560904	0.0234172	0.943397
Body mass index	rs1941213	A	C	0.7227	0.0112074	0.00191579	3.2e-09	-0.0185612	0.0250958	0.542597
Body mass index	rs1941697	A	G	0.4215	0.0123488	0.00170674	1.2e-12	0.0384793	0.0227625	0.291981
Body mass index	rs1955540	T	C	0.1859	-0.0155121	0.00215991	6.2e-13	0.025546	0.0283306	0.792943
Body mass index	rs1956153	A	T	0.7982	-0.0131063	0.00221799	6.8e-09	0.000442014	0.0284254	0.963409
Body mass index	rs1964927	A	G	0.3668	-0.0122427	0.00177716	5e-12	-0.0220749	0.0231281	0.304224
Body mass index	rs1982441	T	G	0.1431	0.0166345	0.00247141	7e-12	0.001372	0.0320444	0.989536
Body mass index	rs1993709	A	G	0.1799	-0.0325554	0.00206545	1.9e-57	0.000947758	0.0288712	0.936623
Body mass index	rs2009416	T	C	0.3499	-0.0118989	0.00177009	1.1e-11	-0.0224242	0.0234322	0.228392
Body mass index	rs2010281	A	G	0.3519	-0.0157028	0.00165805	6.7e-21	-0.025365	0.0234521	0.0285305
Body mass index	rs2012502	A	C	0.3449	0.0109856	0.00165271	4.2e-11	-0.0135471	0.023453	0.691435
Body mass index	rs2023671	T	G	0.7614	-0.0119424	0.00195777	5.8e-10	0.011221	0.0258095	0.616788
Body mass index	rs2029331	C	G	0.2565	-0.0138544	0.0019792	2e-12	0.0224801	0.0261861	0.403122
Body mass index	rs2033529	A	G	0	-0.0198671	0.00174443	1.9e-30	-0.0164403	0.024534	0.419305
Body mass index	rs2035831	C	G	0.3211	-0.0109154	0.00181924	5.5e-09	0.0013833	0.0237123	0.940249
Body mass index	rs2051559	T	C	0.8807	-0.0170978	0.00252581	5e-12	0.00105763	0.0335815	0.417967
Body mass index	rs2063177	A	G	0.3598	0.0118903	0.00178355	1.6e-11	0.00982566	0.0233944	0.849888
Body mass index	rs2065418	T	G	0.6461	0.0163114	0.0017687	3.6e-20	0.00664165	0.0231375	0.370202
Body mass index	rs2072518	A	G	0.5666	0.0104442	0.0016068	1.8e-10	-0.00982781	0.0225279	0.65794
Body mass index	rs2074881	T	C	0.1789	-0.016758	0.00259479	4.9e-11	0.0298911	0.0305583	0.640923
Body mass index	rs2075650	A	G	0.8688	0.024525	0.00231178	1.5e-25	-0.0620822	0.0318627	0.0397392
Body mass index	rs208015	T	C	0.0885	0.0331187	0.00316302	1.4e-25	0.135064	0.0424783	0.000108545
Body mass index	rs2080454	A	C	0.6203	-0.0124851	0.00164532	1.7e-14	-0.00547312	0.0229447	0.797478
Body mass index	rs2100814	A	G	0.4115	0.0115562	0.00173854	1.2e-10	-0.00279915	0.0227337	0.741153
Body mass index	rs2114824	A	G	0.5139	-0.0126472	0.00170637	3.1e-13	-0.0550633	0.0223689	0.0193446
Body mass index	rs2119753	A	G	0.6093	0.00993419	0.00175309	6.8e-09	-0.02117	0.0240272	0.0482019
Body mass index	rs2122042	T	G	0.2207	0.0230788	0.00196415	2.3e-31	0.026455	0.0271148	0.364916
Body mass index	rs2124499	C	G	0.3728	-0.0119405	0.00165032	3.4e-13	0.0118522	0.0230522	0.306402
Body mass index	rs213533	A	C	0.8559	-0.0151849	0.00243348	4.8e-10	-0.0884358	0.0327633	0.208246
Body mass index	rs2143253	A	G	0.1372	-0.0190889	0.00263995	1.1e-12	0.0627739	0.0331915	0.221214
Body mass index	rs2143624	A	G	0.3688	0.00948523	0.0016454	4.8e-09	-0.0117021	0.0231838	0.415683
Body mass index	rs2155645	T	C	0.2644	-0.0110638	0.00181217	7.1e-10	0.00343257	0.0254343	0.25439
Body mass index	rs215634	A	G	0.3678	0.0149123	0.00176593	2.6e-17	-0.0244703	0.02269	0.300688
Body mass index	rs2160077	A	G	0.3797	0.00931194	0.00160205	1.6e-08	0.0078466	0.0225608	0.982454
Body mass index	rs2161097	T	C	0.4215	0.00965926	0.00171049	2.5e-08	-0.000742471	0.0224096	0.28665
Body mass index	rs2162524	T	C	0.6561	-0.0155488	0.00180567	4.1e-17	0.0228963	0.0236068	0.338523
Body mass index	rs2169399	T	C	0.4732	-0.0108654	0.0017103	3.1e-10	-0.046072	0.0222512	0.0262345
Body mass index	rs2170382	T	C	0.1243	0.0166632	0.00261574	2.4e-10	0.0329015	0.035091	0.165001
Body mass index	rs2172211	A	G	0.7555	-0.0101361	0.00180643	3.5e-08	-0.0521991	0.0252743	0.178957
Body mass index	rs2174307	C	G	0.3926	0.0123649	0.00173722	4.9e-12	-0.0276683	0.0225751	0.520392
Body mass index	rs217433	T	C	0.8211	-0.0109725	0.00196943	2e-08	0.0139846	0.0280458	0.998937
Body mass index	rs2174367	T	G	0.328	-0.0117326	0.0018423	9.3e-11	0.0224772	0.0238699	0.0985299
Body mass index	rs217671	A	G	0.7545	-0.0144842	0.00191111	1.3e-13	0.0227021	0.0251527	0.265274
Body mass index	rs2185027	A	C	0.7048	-0.0130468	0.00173958	5e-14	0.0161545	0.0244592	0.74258
Body mass index	rs2190788	T	G	0.3479	0.0137145	0.00184805	2.9e-14	0.00920268	0.0243001	0.718084
Body mass index	rs2192158	A	G	0.4692	0.012953	0.00170699	8.3e-14	-0.0382079	0.0223862	0.199823
Body mass index	rs2195086	T	G	0.8579	-0.0134902	0.00233288	9.4e-09	-0.0470407	0.0313064	0.170415
Body mass index	rs2198679	A	G	0.5179	0.0107536	0.00170851	5.6e-10	0.0104203	0.0224223	0.635179
Body mass index	rs2224272	T	G	0.2087	0.0113963	0.00202815	1.2e-08	0.00262739	0.0266837	0.967526
Body mass index	rs2228213	A	G	0.333	-0.0136064	0.0016641	4.6e-16	0.0136036	0.0232627	0.813921
Body mass index	rs223051	T	C	0.6769	0.011321	0.00181944	1.1e-09	0.00405335	0.0237786	0.345986
Body mass index	rs223391	A	G	0.2048	-0.0125056	0.00200471	1.6e-10	-0.0136221	0.0288422	0.181684
Body mass index	rs2235564	T	C	0.3718	0.0130033	0.00178671	3.7e-13	-0.00390257	0.0231067	0.252581
Body mass index	rs2245368	T	C	0.7913	-0.0252836	0.00226274	4.9e-28	0.00407031	0.0310704	0.730556
Body mass index	rs2246012	T	C	0.829	-0.0154211	0.00214725	3.1e-13	-0.0360507	0.0305711	0.165079
Body mass index	rs2246664	A	G	0.4046	0.0134386	0.00176565	1.8e-14	-0.019788	0.0229574	0.0891945
Body mass index	rs2254542	A	C	0.0378	-0.0238	0.00395021	1.1e-09	-0.143236	0.0567616	0.265701
Body mass index	rs2269828	A	G	0.3211	-0.00990558	0.0016981	4.4e-09	-0.000350775	0.0241842	0.948609
Body mass index	rs2270778	T	C	0.6034	-0.00918066	0.00160898	4.3e-09	0.0213792	0.0226154	0.325521
Body mass index	rs2271189	A	G	0.4036	-0.0140229	0.00175286	5e-16	-0.0515968	0.0229279	0.148004
Body mass index	rs2274550	T	C	0.1342	-0.0137153	0.00244916	1.5e-08	-0.0170428	0.0320149	0.267686
Body mass index	rs2279620	C	G	0.1054	0.0171323	0.00282179	1.6e-09	0.0270511	0.0370673	0.903427
Body mass index	rs2281819	A	T	0.2684	-0.0162027	0.00202533	5.1e-15	0.00162817	0.0267531	0.553692
Body mass index	rs2282231	T	C	0.1988	0.0160253	0.00203959	4.8e-15	0.0103616	0.0269369	0.657951
Body mass index	rs2282802	A	G	0.5656	0.0110196	0.00171865	4e-10	0.0659616	0.0225563	0.000980776
Body mass index	rs2283093	T	C	0.2097	0.0126989	0.00209981	3.1e-09	-0.0164383	0.0274566	0.428314
Body mass index	rs2286028	C	G	0.171	0.0244758	0.00217124	4.5e-30	-0.0067715	0.0279964	0.243022
Body mass index	rs2289379	T	C	0.4304	-0.0131223	0.00174965	4.3e-14	0.0404111	0.0228495	0.421045
Body mass index	rs2293605	T	C	0.1203	-0.0158639	0.00256482	3.6e-10	-0.00501646	0.034629	0.379896
Body mass index	rs2304130	A	G	0.9175	0.016774	0.00285921	2.9e-09	-0.0626524	0.0397854	0.622258
Body mass index	rs2307111	T	C	0.6044	0.026843	0.00162071	1.6e-58	-0.023339	0.0226253	0.275331
Body mass index	rs2317299	T	C	0.4364	0.0107862	0.00172986	1.3e-09	0.0257387	0.0223494	0.662744
Body mass index	rs2322622	T	C	0.5934	-0.00910816	0.00164722	2.7e-08	0.0226283	0.0228164	0.884681
Body mass index	rs2357760	A	G	0.667	0.0144819	0.00169788	6.8e-17	0.043449	0.0236869	0.126639
Body mass index	rs2362777	T	G	0.3509	-0.0100627	0.00177577	1.3e-08	-0.00795912	0.0231094	0.604987
Body mass index	rs236527	C	G	0.672	-0.0105177	0.00186764	2.9e-08	-0.0155564	0.0245975	0.1948
Body mass index	rs2365389	T	C	0.3897	-0.0165961	0.00162146	1.3e-25	-0.021	0.0227228	0.8074
Body mass index	rs2367112	T	G	0.497	0.0118029	0.00158695	2.3e-13	-0.030793	0.0224332	0.0584165
Body mass index	rs2371767	C	G	0.2644	0.0107185	0.00180311	6.2e-09	-0.0134568	0.0245857	0.994423
Body mass index	rs2423668	T	C	0.4394	0.0108172	0.0019574	2.8e-08	-0.000549904	0.0227856	0.723832
Body mass index	rs2425840	A	C	0.6103	-0.0115296	0.00174398	1.6e-11	0.000737881	0.0291522	0.895193
Body mass index	rs2427453	T	C	0.5179	0.0110222	0.00177142	2.7e-10	0.038973	0.0224118	0.392138
Body mass index	rs2429150	A	C	0.5437	-0.0106773	0.00173145	2.7e-10	-0.0595191	0.0226786	0.0609595
Body mass index	rs243387	A	G	0.4583	-0.0101335	0.00170564	4.4e-09	-0.0451993	0.0224469	0.0390865
Body mass index	rs2440452	T	G	0.1441	0.013631	0.00249581	4.3e-08	0.0211002	0.0321752	0.601158
Body mass index	rs2448241	A	G	0.0845	-0.0169914	0.00289627	3.2e-09	-0.0266906	0.0384192	0.254889
Body mass index	rs2450444	A	G	0.3608	-0.0104911	0.00166681	3.7e-10	0.038687	0.0307147	0.764499
Body mass index	rs2467210	A	G	0.2386	-0.0147181	0.00203009	7.9e-13	0.0014014	0.0263666	0.287044
Body mass index	rs2467594	A	G	0.3579	-0.0119823	0.00176788	6.5e-12	0.00079299	0.0227695	0.551769
Body mass index	rs2470520	T	C	0.6024	-0.011141	0.00173758	5e-10	-0.0210629	0.0227044	0.596984
Body mass index	rs2477017	A	G	0.3688	0.0101126	0.00175026	5.4e-09	-0.0209636	0.0228235	0.334068
Body mass index	rs2478879	A	G	0.5944	0.0154831	0.0017528	3.8e-19	0.0181023	0.0228661	0.995603
Body mass index	rs2479958	A	G	0.4662	0.0148462	0.00173527	1.5e-17	-0.0111743	0.0227223	0.729123
Body mass index	rs248139	A	G	0.2316	0.013092	0.00216559	1.2e-09	-0.00174692	0.0280432	0.565499
Body mass index	rs2481665	T	C	0.5716	0.0160697	0.00159699	7.2e-23	0.0208396	0.0224142	0.984968
Body mass index	rs2489676	T	G	0.4583	-0.0100669	0.00171137	8.8e-09	-0.00491946	0.0285093	0.158314
Body mass index	rs249292	T	C	0.6839	0.0116743	0.00184843	1.9e-10	0.0507846	0.0240112	0.0463431
Body mass index	rs2516739	A	G	0.2237	-0.0148837	0.00196577	1.4e-14	0.0493101	0.0282514	0.097191
Body mass index	rs2527366	A	G	0.7097	-0.0108141	0.00181919	6.5e-09	0.0043685	0.0234531	0.904996
Body mass index	rs252749	A	G	0.2137	-0.011412	0.0019847	8.2e-09	0.0049179	0.0261568	0.270289
Body mass index	rs253537	A	C	0.4513	0.00990984	0.00171905	1.8e-08	0.00111422	0.0224749	0.724038
Body mass index	rs2543132	C	G	0.7883	0.0145176	0.00218759	5e-11	-0.0245916	0.0285151	0.43243
Body mass index	rs254800	T	G	0.508	0.00983736	0.00170648	1.8e-08	0.0303694	0.0223788	0.329314
Body mass index	rs2600226	T	C	0.663	-0.0110879	0.00181611	3.7e-10	-0.0135354	0.023756	0.909749
Body mass index	rs2605603	A	G	0.499	-0.0102396	0.00159062	2.5e-10	-0.0183757	0.0221756	0.705676
Body mass index	rs2616192	T	G	0.669	0.0120334	0.00182908	2.1e-11	0.00220391	0.0241399	0.653738
Body mass index	rs2619976	T	C	0.3837	0.0100288	0.00173576	6.3e-09	0.0293101	0.0228023	0.273556
Body mass index	rs263041	A	G	0.3569	0.0121471	0.00176329	2.2e-12	0.0133399	0.0231108	0.555413
Body mass index	rs2694047	A	G	0.2276	-0.0184012	0.00195758	3.9e-21	-0.031524	0.0260039	0.574197
Body mass index	rs2717926	T	C	0.665	0.00957058	0.00167732	2.6e-08	-0.0324738	0.0236429	0.246634
Body mass index	rs2718786	A	G	0.3827	0.0109196	0.00175494	2.7e-10	-0.00254994	0.0233535	0.484643
Body mass index	rs2731277	T	C	0.7097	-0.0131947	0.00195478	8.8e-12	-0.0399365	0.0255489	0.554228
Body mass index	rs2732275	A	G	0.6252	0.0100936	0.00174697	3.8e-09	0.0104308	0.0228271	0.841099
Body mass index	rs2733287	A	C	0.5507	-0.0158266	0.0017137	6.8e-20	-0.0513261	0.0223842	0.0430712
Body mass index	rs273504	A	G	0.5497	-0.014622	0.00172023	4.4e-18	-0.0142294	0.0230488	0.946683
Body mass index	rs273697	A	G	0.4652	-0.0098669	0.00171161	1.5e-08	-0.0148613	0.0232035	0.0864331
Body mass index	rs2744974	T	C	0.337	0.0232678	0.00168201	1.4e-45	-0.0251218	0.0236055	0.385978
Body mass index	rs2809395	A	T	0.84	0.0136843	0.00223003	2.2e-09	-0.00135021	0.0294474	0.892949
Body mass index	rs2815324	T	C	0.7903	-0.012483	0.00193534	1e-10	0.00968274	0.0273057	0.775173
Body mass index	rs2820311	A	G	0.6978	-0.0234786	0.00179836	4.1e-38	-0.0206911	0.0238695	0.309468
Body mass index	rs2832283	A	G	0.2654	0.0110121	0.00191514	5.8e-09	-0.0061233	0.0270271	0.540056
Body mass index	rs2836961	A	C	0.5885	-0.0097951	0.00163252	1.1e-09	-0.0587291	0.0227931	0.00706001
Body mass index	rs2837398	A	C	0.6133	-0.0110645	0.00174703	1.1e-10	-0.0235864	0.0227814	0.561877
Body mass index	rs284227	T	C	0.7306	-0.0140977	0.00182215	3.5e-15	-0.0131469	0.025878	0.49052
Body mass index	rs284262	T	C	0.4414	0.00973819	0.00177058	2.6e-08	0.025397	0.0223644	0.4187
Body mass index	rs2850969	T	C	0.8489	-0.0167096	0.00243049	1.3e-11	0.0543939	0.0321243	0.731984
Body mass index	rs2866816	T	C	0.7038	0.0125155	0.00194038	5.6e-11	-0.0368271	0.0252661	0.116648
Body mass index	rs2874800	A	G	0.3042	-0.0113696	0.0018307	2.6e-10	-0.017439	0.0242198	0.257601
Body mass index	rs2875762	C	G	0.2386	0.0137601	0.00197988	1.2e-11	0.0270851	0.0266134	0.057793
Body mass index	rs2890652	T	C	0.835	-0.0167102	0.0022608	2.5e-13	-0.0197906	0.0299035	0.59502
Body mass index	rs2903971	T	G	0.8091	0.0139694	0.00221583	1.5e-10	-0.000465193	0.0289578	0.264084
Body mass index	rs2907948	A	G	0.2535	-0.0137333	0.00185059	1.3e-13	-0.0457765	0.0260551	0.0055856
Body mass index	rs2923774	A	G	0.6441	0.0104776	0.00179617	7.7e-09	0.0442372	0.0237696	0.399379
Body mass index	rs2931434	T	C	0.3002	-0.0105666	0.00182884	1.4e-08	0.0282283	0.0238054	0.807212
Body mass index	rs294704	T	G	0.7386	-0.0113238	0.00190399	4e-09	-0.00380554	0.025107	0.880605
Body mass index	rs2959592	T	C	0.7823	0.0114707	0.00204139	2.3e-08	0.0168249	0.0283748	0.636951
Body mass index	rs2984433	T	G	0.3529	-0.0109368	0.00178966	1.6e-09	0.00888594	0.0234339	0.356229
Body mass index	rs298563	T	C	0.164	0.0122774	0.00222347	4.6e-08	-0.0297442	0.0295722	0.404938
Body mass index	rs29941	A	G	0.333	-0.0144391	0.00170989	5.1e-18	-0.0132131	0.0237564	0.436965
Body mass index	rs3005710	A	G	0.2038	0.0116927	0.0020987	3.8e-08	-0.031188	0.0272756	0.898648
Body mass index	rs3007105	T	C	0.4105	0.0133526	0.00159854	1.1e-17	0.000421754	0.0224883	0.00199515
Body mass index	rs3209570	A	G	0.325	-0.0141332	0.00177901	9.8e-16	0.0950664	0.0229121	0.416346
Body mass index	rs323742	A	T	0.9751	-0.0380885	0.00520233	2e-13	0.0515658	0.069001	0.0245739
Body mass index	rs326889	T	C	0.3926	-0.0125092	0.00174547	2.4e-13	-0.0260771	0.0228379	0.490297
Body mass index	rs329122	A	G	0.4274	-0.0118212	0.00160768	4.3e-14	-0.00168772	0.0225066	0.107843
Body mass index	rs329651	T	G	0.8201	0.015804	0.00202368	9e-15	-0.0684462	0.0288425	0.295761
Body mass index	rs331949	T	C	0.6163	-0.0106565	0.00164691	1e-10	0.0133169	0.0230586	0.281919
Body mass index	rs33436	A	G	0.3519	-0.0122712	0.00176705	3e-12	0.0367265	0.0229489	0.375604
Body mass index	rs33485	T	C	0.7406	-0.015161	0.00191912	1.1e-15	-0.00456021	0.0257442	0.147674
Body mass index	rs340025	T	C	0.4145	-0.0117526	0.00161124	1e-13	-0.0295058	0.0224615	0.0410598
Body mass index	rs34525648	A	G	0.0885	0.01818	0.0032015	1.7e-08	-0.0312292	0.0380945	0.708139
Body mass index	rs349088	A	C	0.5199	-0.0128709	0.00170941	1.8e-13	0.00716557	0.0223112	0.352551
Body mass index	rs351114	T	C	0.507	0.0112564	0.00159382	7.2e-12	0.0212459	0.0223712	0.628686
Body mass index	rs3736485	A	G	0.4652	0.0133742	0.00159692	2.5e-16	-0.0193052	0.0240133	0.420015
Body mass index	rs3764835	A	G	0.1382	-0.0139046	0.00236674	3.1e-09	-0.00294054	0.0307702	0.107862
Body mass index	rs3766430	T	C	0.5905	-0.0113072	0.00160102	3.9e-12	-0.0448914	0.0226113	0.515723
Body mass index	rs3769948	A	G	0.7515	0.0123224	0.00197159	2.9e-10	-0.0240695	0.0259033	0.644017
Body mass index	rs3800229	T	G	0.6501	0.0170581	0.00175455	1.4e-22	0.0158769	0.0246555	0.219617
Body mass index	rs3803286	A	G	0.3191	0.0180104	0.00179109	4.1e-23	-0.0233725	0.023702	0.590328
Body mass index	rs3806116	T	G	0.3608	0.0100709	0.0016462	7.7e-10	-0.0120183	0.0229568	0.121708
Body mass index	rs3807566	T	G	0.4046	-0.0128246	0.00171668	2e-13	-0.0303329	0.0223056	0.630223
Body mass index	rs3807875	A	G	0.5994	-0.00921537	0.00166661	3.5e-08	0.011263	0.0231117	0.83166
Body mass index	rs3810291	A	G	0.663	0.0262033	0.00172139	2.1e-52	0.0150892	0.0240484	0.672484
Body mass index	rs3811514	T	C	0.5109	0.0120988	0.00169984	1.2e-12	0.000984824	0.0223841	0.944915
Body mass index	rs3813680	A	G	0.8678	0.0140439	0.00234064	1.6e-09	0.00877682	0.0312507	0.911187
Body mass index	rs3814883	T	C	0.4602	0.0233329	0.00170974	1.1e-40	0.0350152	0.0228532	0.0108503
Body mass index	rs3819811	A	G	0.326	-0.00997252	0.00183959	3.1e-08	0.0340665	0.0238594	0.99385
Body mass index	rs3826705	T	C	0.8917	-0.0151898	0.00261227	6.6e-09	-0.0100268	0.0340861	0.287325
Body mass index	rs3829849	T	C	0.3718	0.00953749	0.00165446	5.9e-09	-0.0214062	0.0232736	0.569424
Body mass index	rs3844598	A	G	0.5199	-0.00951738	0.00170311	3.8e-08	0.0118958	0.0223565	0.0949827
Body mass index	rs3845802	T	G	0.502	-0.0114142	0.00158807	1.2e-12	0.0249385	0.022298	0.471828
Body mass index	rs3849570	A	C	0.328	0.0133673	0.00172154	3.3e-14	0.0111723	0.0235881	0.440883
Body mass index	rs3851083	A	G	0.4185	-0.0102131	0.00160205	4.1e-10	0.00507752	0.02263	0.0441335
Body mass index	rs3852012	A	G	0.7127	-0.0124881	0.00171592	1.4e-13	-0.0586336	0.0241113	0.32677
Body mass index	rs3887080	A	G	0.1024	0.0181363	0.00260522	5.1e-12	-0.0111976	0.0340649	0.239697
Body mass index	rs3902951	T	G	0.7445	-0.0125133	0.00186766	7e-12	-0.010548	0.0263777	0.199722
Body mass index	rs3930349	A	C	0.2296	-0.0140809	0.00205346	4.2e-12	-0.0385701	0.0267419	0.183148
Body mass index	rs3957285	A	G	0.5209	0.0137207	0.00171508	2.9e-16	0.040095	0.0234144	0.834449
Body mass index	rs40067	A	G	0.1799	-0.026286	0.00227285	7.1e-30	-0.00579974	0.029495	0.0726142
Body mass index	rs4012234	T	G	0.3708	-0.0135729	0.00173271	9.9e-16	0.0282339	0.0226889	0.393602
Body mass index	rs40245	A	T	0.3449	0.0109092	0.00178514	1.9e-09	0.000498078	0.0233731	0.588539
Body mass index	rs4072917	A	G	0.4592	0.0109392	0.00171222	6.9e-11	-0.0100063	0.0225903	0.31675
Body mass index	rs4077093	T	G	0.2147	0.0126692	0.00217752	5.1e-09	0.0052787	0.0274467	0.997546
Body mass index	rs4082793	T	C	0.4304	-0.0117112	0.00172788	3.6e-12	0.0110729	0.0226483	0.0889906
Body mass index	rs4148155	A	G	0.9076	0.0181345	0.00250796	5e-13	0.0199776	0.035314	0.317431
Body mass index	rs4148866	T	C	0.4155	0.00952863	0.00175016	4e-08	0.00807746	0.0239337	0.777246
Body mass index	rs420158	T	C	0.7614	-0.0112365	0.00179407	2.1e-10	0.00836341	0.0260294	0.578356
Body mass index	rs4237643	T	G	0.339	0.0216355	0.00184338	4.3e-33	-0.00616408	0.024192	0.174768
Body mass index	rs424539	C	G	0.5885	-0.0106771	0.00174716	4.9e-10	-0.0264712	0.0230618	0.703767
Body mass index	rs427943	A	C	0.4364	-0.0169098	0.00169098	7.3e-23	-0.0162973	0.0225979	0.0850271
Body mass index	rs429343	A	G	0.4374	0.0152312	0.0017262	6.8e-18	0.0351241	0.0226138	0.814655
Body mass index	rs4307239	A	G	0.5249	-0.0115806	0.00171192	3.9e-11	0.0102322	0.0224682	0.809966
Body mass index	rs4372836	T	C	0.2922	0.0136132	0.00172562	7.3e-16	-0.0165672	0.0239894	0.254566
Body mass index	rs4430672	T	C	0.2157	0.0122817	0.00212753	3.9e-09	0.0351228	0.0278242	0.493302
Body mass index	rs4482463	A	C	0.9195	-0.0330406	0.00329408	2.8e-23	0.00101659	0.0416662	0.375773
Body mass index	rs4516268	A	C	0.1909	-0.0208943	0.00202203	5.2e-25	0.0504954	0.0285952	0.000791485
Body mass index	rs4518345	A	G	0.2744	-0.0116335	0.0018892	1e-09	0.0694583	0.0247161	0.780227
Body mass index	rs4521182	T	C	0.3141	0.0100875	0.0018429	3.7e-08	0.00792324	0.0240532	0.693387
Body mass index	rs4523552	T	C	0.2117	0.0133647	0.0020486	4e-11	0.0285299	0.0270727	0.148633
Body mass index	rs4523610	T	C	0.7485	-0.0124869	0.00203039	1.3e-09	-0.01696	0.0261522	0.979941
Body mass index	rs4538727	A	G	0.4274	-0.00966947	0.00175809	4.2e-08	0.014799	0.0230554	0.050168
Body mass index	rs4556997	A	C	0.1541	0.0190789	0.00232433	6.9e-17	-0.0345586	0.0321211	0.899674
Body mass index	rs459552	A	T	0.7654	-0.0119527	0.00189726	1.7e-10	0.0221613	0.0268132	0.99515
Body mass index	rs460799	A	G	0.2594	-0.0119268	0.00192042	6.4e-10	0.00649387	0.025078	0.37763
Body mass index	rs4639527	A	G	0.6909	-0.0167753	0.00185308	3.3e-20	-0.033107	0.0247446	0.600614
Body mass index	rs4653017	T	C	0.6421	0.0124193	0.00183236	4.5e-11	-0.0093683	0.0238976	0.510837
Body mass index	rs4663629	A	G	0.2515	0.0126837	0.00200269	1.1e-10	0.0104739	0.0264153	0.538581
Body mass index	rs4670627	T	C	0.5815	0.00987696	0.00159913	2.6e-10	0.0113273	0.0229989	0.878648
Body mass index	rs4673553	T	G	0.5417	-0.0143159	0.00171387	2.1e-16	-0.0097522	0.0224983	0.804569
Body mass index	rs4676084	A	G	0.4215	0.0100077	0.00173603	1.8e-08	-0.00974053	0.0229097	0.738957
Body mass index	rs4677812	A	C	0.2982	-0.0135432	0.00189207	1.4e-12	0.0119576	0.02473	0.0717939
Body mass index	rs4682718	A	G	0.8181	-0.0148672	0.00222042	9.9e-12	0.022243	0.0302068	0.222664
Body mass index	rs4700646	A	G	0.4433	0.0109464	0.00170724	2.4e-10	-0.0265212	0.0222899	0.286981
Body mass index	rs4704513	C	G	0.8002	-0.0125898	0.00221581	7.4e-09	-0.0312568	0.028934	0.359802
Body mass index	rs4711986	A	G	0.3579	0.0141626	0.00178271	1.7e-15	0.0101014	0.0234771	0.427281
Body mass index	rs4717623	T	C	0.2833	-0.0131577	0.00194928	4.2e-12	0.00756521	0.0250967	0.241162
Body mass index	rs4718966	T	C	0.4066	0.0122035	0.00172963	4.6e-13	0.0190744	0.0224316	0.379073
Body mass index	rs4722398	T	C	0.1342	0.0157839	0.00249745	3.6e-10	0.00164305	0.0332593	0.131875
Body mass index	rs4722672	T	C	0.828	-0.014788	0.00205662	1.8e-12	0.0521947	0.0288172	0.665707
Body mass index	rs472611	A	G	0.6829	-0.0101224	0.00180399	3.8e-08	-0.0143017	0.0233781	0.579355
Body mass index	rs4740383	A	G	0.4085	0.0123356	0.00176223	1.9e-12	0.0132469	0.0227584	0.296036
Body mass index	rs4740619	T	C	0.5189	0.018528	0.00159381	2.3e-30	0.0209121	0.0224537	0.560208
Body mass index	rs4745794	A	G	0.507	-0.0115217	0.00171814	7.2e-11	-0.0101847	0.0229644	0.0241457
Body mass index	rs4757144	A	G	0.5875	0.016235	0.00172917	5.6e-22	0.0510877	0.0224568	0.126139
Body mass index	rs4757638	A	G	0.5845	0.00975256	0.00173808	2.1e-08	-0.0283773	0.022767	0.13141
Body mass index	rs4759075	T	C	0.6143	0.0106573	0.00161763	1.4e-11	0.0185503	0.0227227	0.154639
Body mass index	rs4785578	A	G	0.9433	0.0235521	0.00429128	4.4e-08	0.101365	0.057576	0.533354
Body mass index	rs4796243	A	G	0.2972	-0.012075	0.00185021	6.1e-11	0.0138832	0.0242497	0.44414
Body mass index	rs4802778	A	G	0.5765	-0.011126	0.00172644	8.4e-11	0.00458417	0.0226839	0.46275
Body mass index	rs4813619	T	G	0.5139	-0.0107543	0.00179238	2.3e-09	-0.00878484	0.0223418	0.685318
Body mass index	rs4814512	A	C	0.7952	0.013033	0.00205784	2.3e-10	-0.00863701	0.0270564	0.0640166
Body mass index	rs4820408	T	G	0.4324	0.0143397	0.0016144	2.1e-19	-0.0482681	0.0286656	0.425059
Body mass index	rs4835778	A	G	0.7763	-0.0122237	0.00221374	2.1e-08	0.00937592	0.0284264	0.482783
Body mass index	rs483752	T	C	0.7247	0.0123717	0.00224941	3.7e-08	-0.0182741	0.0269513	0.266303
Body mass index	rs4856794	T	G	0.6322	-0.0109143	0.00178598	1.5e-09	0.0240487	0.0233695	0.560579
Body mass index	rs4857329	A	G	0.4523	0.0202161	0.00170135	5.3e-32	0.0271536	0.0224065	0.53202
Body mass index	rs4858193	T	C	0.7565	0.012931	0.00190457	1.6e-11	-0.0208034	0.0251216	0.347886
Body mass index	rs4858887	A	C	0.6859	-0.0118994	0.00182329	2.1e-11	-0.0380713	0.0238257	0.35008
Body mass index	rs4860782	A	C	0.164	-0.011745	0.00211795	2.2e-08	0.0217992	0.0285617	0.969398
Body mass index	rs4864201	T	C	0.3588	0.0137598	0.00165899	1.5e-16	-0.015621	0.0233448	0.814929
Body mass index	rs4865796	A	G	0.6968	-0.00985166	0.00172165	5.2e-09	-0.0153695	0.0240431	0.360623
Body mass index	rs487060	T	C	0.4801	0.0109484	0.0015925	1.6e-11	0.0191329	0.022782	0.702743
Body mass index	rs4877313	A	T	0.8241	0.0126436	0.00205826	4.1e-10	0.00240157	0.0270001	0.94696
Body mass index	rs4880341	T	C	0.5288	-0.0119133	0.00171633	1.1e-11	-0.00615002	0.0225765	0.162087
Body mass index	rs4886869	A	G	0.4076	-0.00975721	0.0017563	2.9e-08	0.0017681	0.0228743	0.734809
Body mass index	rs4889606	A	G	0.6173	0.0194864	0.00163994	2.8e-33	-0.000907166	0.023427	0.0170049
Body mass index	rs4906908	T	G	0.4543	-0.0103181	0.00170299	2.5e-09	0.0580431	0.022245	0.0337261
Body mass index	rs4911442	A	G	0.9125	0.0148749	0.00237999	5.4e-10	-0.107652	0.0343873	0.751632
Body mass index	rs4912637	A	G	0.334	-0.0102268	0.00178721	1.5e-08	0.0229345	0.0235285	0.605084
Body mass index	rs4912652	T	C	0.6064	-0.00998755	0.00171503	1.5e-08	0.00771884	0.0225205	0.511684
Body mass index	rs4916229	C	G	0.9195	-0.0185182	0.00293458	4.9e-10	-0.0172095	0.0382894	0.424717
Body mass index	rs491711	A	C	0.6909	0.0111215	0.00183747	1.1e-09	0.0175382	0.032153	0.0960656
Body mass index	rs4929923	T	C	0.3767	-0.0175651	0.00164976	7.2e-27	-0.0244826	0.0233373	0.461179
Body mass index	rs4936175	T	C	0.6014	-0.0122707	0.00170986	1.4e-12	0.0212219	0.0224687	0.0301685
Body mass index	rs4936671	C	G	0.3897	0.010385	0.00178029	6.2e-09	-0.0398671	0.0230969	0.0107893
Body mass index	rs4953577	T	C	0.5278	0.00997234	0.00171242	9.9e-09	0.0596181	0.0223926	0.190706
Body mass index	rs4954638	A	C	0.6998	0.0116111	0.00196799	2.9e-09	-0.0191303	0.0253506	0.278009
Body mass index	rs4963120	T	C	0.5527	0.0125882	0.00174298	3.6e-13	-0.0292834	0.0228795	0.53994
Body mass index	rs4969387	C	G	0.7296	-0.0143073	0.00197342	4.3e-13	0.0133805	0.0260838	0.491468
Body mass index	rs4985155	A	G	0.665	0.011849	0.0016786	3e-12	-0.0022248	0.0236399	0.226091
Body mass index	rs4986044	T	C	0.496	-0.0163687	0.00159695	3.3e-23	0.0331126	0.0222751	0.113649
Body mass index	rs4989244	A	G	0.3877	-0.0114953	0.00172938	7.5e-11	0.0388323	0.0226013	0.640709
Body mass index	rs506338	T	C	0.2853	-0.0129159	0.00173497	7.8e-14	-0.00898288	0.0257752	0.839229
Body mass index	rs535533	T	C	0.6004	-0.0100116	0.00173277	3.4e-09	-0.00371064	0.0226334	0.996883
Body mass index	rs536445	T	C	0.5	0.0140445	0.0017054	4.6e-16	0.0046756	0.0225116	0.995488
Body mass index	rs538579	C	G	0.3181	0.0131424	0.00182266	1.3e-13	0.0201901	0.023701	0.17654
Body mass index	rs543874	A	G	0.8131	-0.0474886	0.00199952	1.2e-122	0.0346461	0.0281384	0.639227
Body mass index	rs559231	T	G	0.3757	0.0131022	0.00174696	2.4e-14	-0.0105208	0.0228415	0.47304
Body mass index	rs573455	A	G	0.4642	-0.00925948	0.00159303	1.6e-08	-0.0279411	0.0224081	0.326923
Body mass index	rs5742914	T	C	0.1103	0.0162418	0.00250588	8.8e-11	-0.0247755	0.0360938	0.293782
Body mass index	rs5749334	A	C	0.4861	-0.00909489	0.00170529	4.2e-08	-0.00235838	0.0228249	0.0856695
Body mass index	rs5751239	T	C	0.5278	0.0109537	0.00170838	3.6e-10	-0.0453074	0.0226017	0.898328
Body mass index	rs577525	T	C	0.4414	-0.01677	0.0017174	9.7e-22	0.00136845	0.0226492	0.402903
Body mass index	rs591088	T	C	0.5517	-0.00977145	0.00171252	1.6e-08	0.0141267	0.0223235	0.330142
Body mass index	rs592483	T	C	0.5805	-0.0139731	0.00161594	2e-18	0.0375551	0.0228311	0.273831
Body mass index	rs6014523	T	C	0.8191	0.0144872	0.00213905	1.4e-11	-0.0220816	0.0282832	0.420011
Body mass index	rs6019482	T	C	0.1213	-0.0177923	0.002299	2.8e-14	0.0491351	0.0304717	0.755692
Body mass index	rs6023633	A	G	0.7793	-0.0133421	0.00203032	5.1e-11	-0.00619399	0.026485	0.896668
Body mass index	rs6047046	A	G	0.5	0.00987445	0.00171291	1.8e-08	-0.0108058	0.0225652	0.482658
Body mass index	rs6050446	A	G	0.0308	-0.0345616	0.00473585	4.4e-13	-0.00893868	0.0673832	0.134892
Body mass index	rs6056413	A	T	0.1461	0.0125249	0.00216966	1.1e-08	0.0201555	0.0297898	0.454947
Body mass index	rs610634	T	C	0.831	0.0132428	0.00220713	1e-09	-0.00529565	0.0285336	0.729936
Body mass index	rs6121381	A	T	0.8439	-0.0144677	0.00236207	9.4e-10	0.0114348	0.0305043	0.189579
Body mass index	rs6138482	T	C	0.2137	0.0146405	0.0019919	5.8e-13	-0.0273867	0.0284994	0.052293
Body mass index	rs621042	A	C	0.4791	-0.0107742	0.00171179	6.3e-10	-0.0282292	0.022235	0.291339
Body mass index	rs6235	C	G	0.7406	-0.0176334	0.00191449	1.5e-19	-0.0111588	0.0249938	0.387317
Body mass index	rs6265	T	C	0.1968	-0.0392419	0.00200019	1e-86	0.00293177	0.0279158	0.631035
Body mass index	rs6419734	T	C	0.1581	0.0165184	0.00237334	1.9e-12	-0.0302702	0.0314286	0.192723
Body mass index	rs6433243	T	C	0.3499	0.0101278	0.00178726	1.2e-08	-0.0192017	0.0232966	0.241338
Body mass index	rs6443750	T	C	0.1829	-0.0143206	0.00203198	3.2e-12	0.0512348	0.0321412	0.73224
Body mass index	rs6445538	T	C	0.7336	-0.0149204	0.00200273	1.4e-13	-0.0126607	0.0259595	0.166832
Body mass index	rs6448587	A	C	0.7843	0.015771	0.00217205	2.3e-13	0.0443322	0.0281818	0.557861
Body mass index	rs6449532	T	C	0.3529	-0.0125378	0.00177701	1.2e-12	0.0179372	0.0237669	0.512871
Body mass index	rs6461115	A	G	0.7555	0.0143442	0.00189264	1.2e-13	0.0240636	0.0261172	0.5496
Body mass index	rs6471941	A	G	0.1829	0.0157522	0.00212048	3.1e-13	-0.00656681	0.0296059	0.850476
Body mass index	rs6477694	T	C	0.672	-0.0120277	0.00166237	3.8e-13	0.0203586	0.0234122	0.0594899
Body mass index	rs6479905	A	G	0.5149	-0.0130144	0.00170189	3.7e-14	-0.0652478	0.0221716	0.0393533
Body mass index	rs6482729	T	C	0.6511	-0.0097497	0.00181612	3.6e-08	0.0162529	0.0234494	0.799423
Body mass index	rs6497676	A	G	0.6362	-0.00967577	0.00177718	3.7e-08	-0.00825147	0.0233085	0.9612
Body mass index	rs6504165	T	C	0.7565	0.0128053	0.00180223	4e-13	-0.0197558	0.0254651	0.708224
Body mass index	rs6512302	C	G	0.7386	0.014018	0.00197437	2.1e-12	0.0268349	0.0258215	0.461884
Body mass index	rs653264	A	G	0.5308	-0.00995899	0.00171013	9.3e-09	0.0120717	0.0223532	0.143767
Body mass index	rs6545709	A	G	0.1044	-0.0193962	0.00286643	1.5e-11	-0.0429532	0.0392321	0.0217432
Body mass index	rs6545714	A	G	0.6183	-0.0183189	0.00163048	9.1e-31	0.0421323	0.0227686	0.948809
Body mass index	rs6548221	A	G	0.2356	0.0143436	0.00189981	1.7e-14	-6.14196e-05	0.0270452	0.966101
Body mass index	rs6548834	A	G	0.3777	0.0133595	0.00176816	1.8e-14	0.0130692	0.023273	0.373946
Body mass index	rs6556301	T	G	0.335	-0.0106004	0.00171898	4.1e-10	0.0171397	0.0232306	0.289086
Body mass index	rs6561710	A	G	0.5775	-0.0101114	0.00173339	2.6e-09	-0.0178079	0.0228136	0.450386
Body mass index	rs6561766	A	G	0.1312	0.0158464	0.00264107	1.2e-09	0.041836	0.0350192	0.749133
Body mass index	rs6564360	A	G	0.8131	-0.0132928	0.00216624	1.2e-09	-0.0109771	0.0285371	0.411213
Body mass index	rs657452	A	G	0.3748	0.0183989	0.00166373	7.2e-29	0.00310675	0.022718	0.884293
Body mass index	rs6574695	C	G	0.8708	-0.0141266	0.0025157	1.6e-08	-0.00767054	0.032572	0.552154
Body mass index	rs6587552	A	G	0.2286	0.0172216	0.00199093	1.6e-17	0.023511	0.0260549	0.0158786
Body mass index	rs6591407	A	C	0.1928	-0.0114552	0.00203864	1.9e-08	-0.0667775	0.0278367	0.296283
Body mass index	rs6594967	T	C	0.6809	0.0109906	0.00181496	3.4e-09	-0.0196868	0.0238262	0.957739
Body mass index	rs6606686	C	G	0.6889	-0.012957	0.0017149	7.6e-15	-0.0273856	0.029207	0.127955
Body mass index	rs663129	A	G	0.2396	0.0542253	0.00189042	1.6e-178	0.0560526	0.0258645	0.0502789
Body mass index	rs6661316	T	C	0.5716	0.0106317	0.00160479	6.8e-11	0.0409338	0.0226158	0.0351094
Body mass index	rs6662747	A	G	0.5606	-0.0109506	0.00170789	3.5e-10	0.0402301	0.022441	0.0858063
Body mass index	rs6676084	T	C	0.328	-0.0116907	0.00172486	4.9e-12	-0.0334677	0.0240074	0.0452095
Body mass index	rs6690764	A	G	0.8072	-0.0142262	0.00203232	6.3e-12	0.0528659	0.0276126	0.714659
Body mass index	rs6691857	T	C	0.0338	-0.0332681	0.00488955	6.9e-12	-0.0664028	0.0651802	0.497845
Body mass index	rs6692586	A	G	0.1789	0.0189935	0.00227527	1.1e-16	0.0279495	0.0298663	0.409833
Body mass index	rs6707445	A	G	0.508	0.0129733	0.00172301	2.1e-13	-0.0394783	0.0225666	0.491774
Body mass index	rs6710871	A	G	0.165	0.0175599	0.00235441	1e-13	-0.0211551	0.0323218	0.844886
Body mass index	rs6712	C	G	0.1342	0.0136891	0.0024799	4.4e-08	-0.0202311	0.04384	0.740325
Body mass index	rs6713781	C	G	0.3807	-0.0119482	0.00174851	3.8e-12	-0.00572444	0.0229025	0.759446
Body mass index	rs6738445	T	C	0.2853	-0.0130576	0.0017672	1.9e-13	0.0107675	0.0245642	0.357012
Body mass index	rs6759670	A	C	0.7386	-0.0116637	0.00191043	1.9e-09	0.0252794	0.025108	0.781543
Body mass index	rs6764533	A	G	0.3638	0.0114287	0.00177341	1.4e-10	0.0330445	0.0233864	0.388077
Body mass index	rs6767619	C	G	0.3559	0.0118224	0.00178826	8.1e-11	0.0326746	0.0233281	0.875223
Body mass index	rs6777784	T	G	0.6223	0.0103209	0.0017693	4.7e-09	-0.000753961	0.0229854	0.705378
Body mass index	rs6781254	T	C	0.329	0.0108568	0.00174485	4.9e-10	-0.0093868	0.0241861	0.798327
Body mass index	rs6804842	A	G	0.4374	-0.0147615	0.00160862	3.6e-21	-0.0280014	0.0225514	0.139647
Body mass index	rs6807940	C	G	0.3907	-0.00982482	0.00173379	6.4e-09	0.0180372	0.0296715	0.454143
Body mass index	rs6819344	A	C	0.4135	0.00980533	0.00161836	6.1e-10	0.00743613	0.0226294	0.809963
Body mass index	rs6827083	A	G	0.5825	-0.00971127	0.00160186	4.8e-09	0.0387023	0.0224327	0.178029
Body mass index	rs6841761	T	G	0.5507	-0.0130147	0.00158958	6.4e-16	-0.0276361	0.022165	0.0317222
Body mass index	rs6849518	T	C	0.1233	0.0170755	0.00256626	2.6e-11	-0.0262686	0.0336225	0.68721
Body mass index	rs6850639	T	C	0.1978	0.0115775	0.0019607	1.8e-09	-0.0104272	0.0275786	0.0484711
Body mass index	rs6852276	A	G	0.5984	-0.010366	0.00163168	8.5e-11	0.0121065	0.0230449	0.480588
Body mass index	rs6864049	A	G	0.4702	-0.0118378	0.00160994	6.7e-14	-0.0432844	0.0221692	0.0407294
Body mass index	rs6870983	T	C	0.2356	-0.0196315	0.00192466	6.5e-25	0.0428352	0.026681	0.255667
Body mass index	rs6879326	T	C	0.504	-0.00980982	0.0017017	1.3e-08	0.00738872	0.0224659	0.263917
Body mass index	rs6898812	T	G	0.4761	-0.00994129	0.00172061	4.2e-09	-0.0272192	0.0225682	0.713424
Body mass index	rs6901756	T	C	0.8718	0.0141423	0.00242163	2.9e-09	0.0019976	0.0347411	0.40204
Body mass index	rs6903387	A	G	0.5219	0.0129039	0.0017138	1.2e-13	-0.0113089	0.0227042	0.917849
Body mass index	rs6921533	T	C	0.2634	0.0116656	0.00187837	5.6e-10	0.0385764	0.0247721	0.60992
Body mass index	rs6930066	T	C	0.3628	0.0103744	0.00179557	1.3e-08	0.0136612	0.0235613	0.991379
Body mass index	rs6968554	A	G	0.3817	-0.00972216	0.00165277	3.5e-09	0.0134066	0.0229879	0.783815
Body mass index	rs6985109	A	G	0.5278	-0.0165614	0.00159064	1.5e-26	0.000905022	0.0226791	0.914191
Body mass index	rs7006629	T	C	0.5179	0.0109174	0.00170272	2.5e-10	0.0223992	0.0223202	0.14375
Body mass index	rs7009017	C	G	0.1103	0.0143572	0.00261922	2.5e-08	-0.0289493	0.0340753	0.298518
Body mass index	rs7024334	T	G	0.2266	0.013192	0.00191188	3.1e-12	-0.00279331	0.0267729	0.456429
Body mass index	rs7025938	C	G	0.674	-0.0159417	0.00182465	3.7e-19	-0.0401143	0.0239191	0.372044
Body mass index	rs702820	T	C	0.8797	-0.0167664	0.0026629	1.9e-10	-0.00899851	0.034687	0.936652
Body mass index	rs7083450	T	C	0.8131	0.0149032	0.00215581	1.7e-12	-0.0327065	0.0299297	0.748344
Body mass index	rs7084454	A	G	0.338	0.0184726	0.00181854	4e-25	0.00238113	0.0234512	0.659842
Body mass index	rs7102454	T	C	0.6511	-0.0157211	0.00179101	2.4e-18	-0.0171546	0.0308544	0.327499
Body mass index	rs7117238	A	G	0.1849	-0.0126795	0.00212938	2.5e-09	0.00613352	0.0300405	0.273138
Body mass index	rs7123876	T	C	0.7575	-0.0115432	0.00184304	2.2e-10	0.0178334	0.0303437	0.432479
Body mass index	rs7124681	A	C	0.4215	0.0264602	0.00160975	3.2e-58	-0.0536743	0.0226781	0.0394302
Body mass index	rs7133378	A	G	0.3499	0.0118192	0.00170196	9.4e-13	0.00812759	0.0237006	0.305144
Body mass index	rs7134628	A	G	0.1064	0.0172099	0.00280161	1.2e-09	-0.0636232	0.0359883	0.239349
Body mass index	rs7138803	A	G	0.338	0.0288581	0.00163529	2.3e-71	0.019441	0.0227012	0.0622175
Body mass index	rs7144011	T	G	0.2068	0.0272951	0.00193582	5.2e-47	0.014946	0.0273977	0.0310699
Body mass index	rs7147503	T	C	0.3638	-0.0116487	0.00176199	2e-11	0.00826247	0.0231528	0.39662
Body mass index	rs7164727	T	C	0.6958	0.018259	0.00170551	3.3e-25	-0.0075056	0.0239689	0.608048
Body mass index	rs7172627	A	G	0.5318	-0.0117315	0.00170458	1.1e-11	-0.0284175	0.0221588	0.159863
Body mass index	rs7181498	T	C	0.3748	0.0159621	0.00176268	1e-19	-0.0128758	0.0236799	0.75947
Body mass index	rs7181610	A	T	0.8917	0.0144021	0.00248313	7.8e-09	-0.00882184	0.0318239	0.881537
Body mass index	rs7186893	T	G	0.2674	-0.0135314	0.00191934	6.5e-13	-0.00989073	0.0251207	0.92401
Body mass index	rs7195386	T	C	0.4672	0.013341	0.00170524	1.1e-14	-0.0205545	0.0223619	0.483938
Body mass index	rs719802	T	C	0.3678	0.00982079	0.00175024	9.5e-09	-1.65198e-05	0.0231159	0.646801
Body mass index	rs7206395	A	G	0.1849	0.011959	0.00213901	1.5e-08	0.000693085	0.0280304	0.951591
Body mass index	rs7206608	C	G	0.6869	-0.0127441	0.00183439	1.3e-12	-0.0390496	0.0241112	0.00800989
Body mass index	rs7209235	A	G	0.7058	-0.010853	0.00185772	8e-09	0.0216692	0.0247311	0.512821
Body mass index	rs7217226	T	G	0.6332	-0.0126914	0.00165964	2.6e-14	-0.0137756	0.0307405	0.570769
Body mass index	rs7220138	C	G	0.7028	-0.0124568	0.00192423	2.7e-10	-0.0313633	0.0242176	0.100716
Body mass index	rs7235205	A	G	0.6889	-0.013374	0.00180216	4.4e-14	-0.0323973	0.0248963	0.177158
Body mass index	rs7235563	C	G	0.6491	0.00965133	0.00177269	4.3e-08	-0.00929492	0.0231647	0.51602
Body mass index	rs7239114	A	G	0.5288	0.0117974	0.00161738	1.2e-13	-0.030589	0.0225109	0.163417
Body mass index	rs7243357	T	G	0.8121	0.019419	0.00210206	9.1e-20	-0.0168193	0.0293248	0.887444
Body mass index	rs7249143	T	G	0.3161	0.0123259	0.00185866	3.6e-11	-0.0182985	0.0246781	0.296795
Body mass index	rs7254892	A	G	0.0308	0.0261608	0.00446875	4e-09	-0.125012	0.0604146	0.0431731
Body mass index	rs7313220	A	G	0.4414	0.0122283	0.00170394	1.4e-12	-0.0656591	0.0222722	0.000199595
Body mass index	rs731834	A	C	0.5308	0.0106376	0.00178951	1.6e-09	-0.0108782	0.029317	0.689094
Body mass index	rs7323827	A	G	0.6958	0.010302	0.001818	3.3e-08	0.016785	0.0240942	0.851003
Body mass index	rs7332115	T	G	0.5915	0.0153281	0.00163885	3.6e-21	0.0206708	0.0230832	0.304098
Body mass index	rs7334078	T	C	0.7366	0.011983	0.00188163	2.2e-10	-0.0193061	0.0245964	0.883804
Body mass index	rs733594	T	C	0.7396	0.0135386	0.0017659	5.9e-14	0.0322567	0.0250921	0.706457
Body mass index	rs740157	A	G	0.4304	0.0116638	0.0016088	1.8e-12	0.0290818	0.0225122	0.397639
Body mass index	rs7421089	T	C	0.2823	0.0133255	0.00187543	7.5e-13	0.0020609	0.0243662	0.974014
Body mass index	rs7475340	A	G	0.4622	-0.00895907	0.00159272	4e-08	0.0351326	0.0223884	0.322248
Body mass index	rs7488867	T	C	0.2813	-0.020522	0.00201196	8.4e-24	0.0200477	0.0253739	0.162464
Body mass index	rs7498665	A	G	0.671	-0.0258381	0.00162084	5.6e-60	0.000886072	0.0228213	0.662824
Body mass index	rs7512146	T	G	0.503	-0.00942419	0.00170438	3.9e-08	-0.0290958	0.0222647	0.139555
Body mass index	rs7519259	A	G	0.5298	0.0126291	0.00171756	3.8e-13	-0.0297697	0.0223541	0.0181784
Body mass index	rs7534091	A	G	0.7425	-0.0109242	0.00183681	1e-09	0.0735224	0.025659	0.0401835
Body mass index	rs7535528	A	G	0.3867	-0.0155106	0.00183678	1.4e-16	0.003956	0.0232825	0.569548
Body mass index	rs7536433	T	C	0.2207	-0.0153463	0.00196747	9.8e-15	0.0245818	0.0277636	0.239175
Body mass index	rs7550711	T	C	0.0298	0.0607746	0.00468217	3.2e-38	0.0309056	0.0669336	0.500012
Body mass index	rs7551507	T	C	0.5467	-0.0183915	0.00159926	9.3e-30	0.0223501	0.0222043	0.130439
Body mass index	rs755407	T	C	0.2942	0.0113937	0.00176799	2.3e-10	0.0324701	0.0247982	0.396523
Body mass index	rs7557796	T	C	0.3728	0.0158609	0.00178435	2.3e-19	-0.0308118	0.0234473	0.177735
Body mass index	rs7560871	A	G	0.0646	0.0209149	0.00326195	9.6e-11	-0.0359518	0.0425828	0.173602
Body mass index	rs7561278	T	C	0.7674	0.0158617	0.00209495	5.7e-14	-0.0221176	0.0274049	0.863361
Body mass index	rs7565976	A	G	0.3032	-0.0111471	0.00185785	2.6e-09	0.0253275	0.0252721	0.824292
Body mass index	rs756717	A	G	0.3887	-0.0143174	0.00164457	5.4e-18	0.0420862	0.0238138	0.456398
Body mass index	rs7567655	A	G	0.9503	-0.0276616	0.00461027	1.3e-09	0.00852519	0.0604978	0.661295
Body mass index	rs7573263	T	C	0.4284	0.0137416	0.00174189	1.6e-15	-0.0296248	0.0226903	0.237554
Body mass index	rs7578575	A	T	0.329	0.0128669	0.00188055	1.9e-11	-0.0339059	0.0245144	0.198458
Body mass index	rs7599312	A	G	0.2654	-0.0177448	0.00181264	6.9e-24	0.00599803	0.0250025	0.76601
Body mass index	rs7600699	C	G	0.8588	-0.0144801	0.00233237	6.4e-10	0.0343756	0.0309133	0.0247367
Body mass index	rs7601895	C	G	0.7247	0.0147354	0.00187902	1.7e-15	0.0333123	0.0248282	0.084987
Body mass index	rs7607351	T	C	0.5905	0.0121135	0.0017305	8.4e-12	-0.0332631	0.0226435	0.0830191
Body mass index	rs7607369	A	G	0.4125	0.0117202	0.00160277	9.3e-13	-0.0323697	0.0225476	0.146002
Body mass index	rs761423	T	C	0.5557	0.0113524	0.00170789	5.5e-11	-0.0378372	0.0223629	0.498091
Body mass index	rs7615297	C	G	0.8738	0.0149484	0.00240779	5.7e-10	-0.0273401	0.0315604	0.574118
Body mass index	rs762147	A	G	0.2793	-0.0115734	0.00191213	3.3e-09	0.0355084	0.0254936	0.0374343
Body mass index	rs7630080	A	G	0.9304	0.0163164	0.00301077	4.1e-08	0.0346182	0.0434137	0.764972
Body mass index	rs7630302	C	G	0.0974	-0.0208025	0.00284562	5.6e-13	-0.0123069	0.0376208	0.766788
Body mass index	rs7636868	A	G	0.7058	-0.0109419	0.00185621	2.6e-09	-0.0612408	0.0243036	0.0350539
Body mass index	rs7640424	T	C	0.3171	-0.0131504	0.0017405	2.3e-14	-0.0226155	0.0245306	0.16903
Body mass index	rs7652415	T	C	0.1113	0.0147484	0.00245807	9.7e-10	-0.00723218	0.0326687	0.841234
Body mass index	rs765875	T	C	0.498	-0.012118	0.00170252	3e-12	-0.0143368	0.0221612	0.224202
Body mass index	rs7674623	T	C	0.2137	0.0131584	0.00214434	5.7e-10	-0.076248	0.0280934	0.0290817
Body mass index	rs7683836	A	G	0.5258	-0.0114794	0.00171184	6.3e-11	-0.0115524	0.0223794	0.673441
Body mass index	rs7685048	T	C	0.4443	-0.0101214	0.0017036	4.1e-09	-0.000670916	0.0222309	0.182862
[truncated: 3,769 more rows]

## Sheet: Sup. Table 4a
Supplementary Table 4a: Summary of the 8 GBM GWAS in the meta-analysis.
Series name	Study Centre - Cases	Study Centre - Controls	PUBMED ID	Number of cases	Number of controls
UK-GWAS	INTERPHONE study	1958 Birth Cohort	17636416	270	2699
French-GWAS	Service de Neurologie Mazarin, Groupe Hospitalier Pitié-Salpêtrière Paris	SU.VI.MAX (Supplementation en Vitamines et MinerauxAntioXydants)	21531791	430	1190
German-GWAS	Department of Neurosurgery, University of Bonn Medical Center	KORA (Co- operative Health Research in the Region of Augsburg; n = 488); POPGEN (Population Genetic Cohort; n = 678) and the Heinz Nixdorf Recall study (n = 380)	26424050	431	1310
MDA-GWAS	MD Anderson Cancer Center, Texas	Cancer Genetic Markers of Susceptibility (CGEMS)	19578367	652	2236
UCSF- SFAGS	San Francisco Bay Area Adult Glioma Study (AGS)	Population based controls obtained via random digit dialing and Illumina icontrols	19578367	511	3940
GliomaScan	Glioma Scan - ref Rajaraman P et al. Hum. Genet. 2012	Glioma Scan - ref Rajaraman P et al. Hum. Genet. 2012	22886559	903	2725
GICC	GICC cases are described in Amirian et al. Am. J. Epidemiol. 2016	GICC controls are described in Amirian et al. Am. J. Epidemiol. 2016	26656478	2460	3265
UCSF/Mayo	UCSF and Mayo cases combined	Mayo Clinic Biobank	19578366	526	804
Total				6183	18169

## Sheet: Sup. Table 5a
	Supplementary Table 5a: Causal estimates from Wald ratio, inverse variance weighted, maximum likelihood estimation, weighted median estimator and mode-based estimate, for each trait and GBM Glioma risk.
	* Results from restricted analysis, which excludes SNPs known to be associated with other fatty acid classes
	NA if trait not tested using method.
	Wald ratio reported if only 1 SNP available for use in MR analysis.
	Weighted median estimator and mode-based estimates only computed if >2 SNPs available for use in MR analysis.
				Wald ratio		Inverse variance weighted, fixed effects (IVW - FE)		Maximum likelihood estimation (MLE)		Weighted median estimator (WME)		Weighted mode-based estimate (WMBE)
	Risk factor class	Trait	Number of SNPs used in MR analysis	ORSD (95% CI)	P-value	ORSD (95% CI)	P-value	ORSD (95% CI)	P-value	ORSD (95% CI)	P-value	ORSD (95% CI)	P-value
	Lifestyle and dietary factors	Blood carnitine	17	NA	NA	1.01 (0.93-1.10)	0.849117	1.01 (0.93-1.10)	0.849228	0.99 (0.87-1.11)	0.821059	1.08 (0.94-1.25)	0.295387
		Blood methionine	1	1.77 (1.10-2.85)	0.0185146	NA	NA	NA	NA	NA	NA	NA	NA
		Blood selenium	1	0.96 (0.77-1.19)	0.697311	NA	NA	NA	NA	NA	NA	NA	NA
		Blood zinc	2	NA	NA	0.94 (0.80-1.11)	0.468496	0.94 (0.80-1.11)	0.462379	NA	NA	NA	NA
		Circulating 25-hydroxyvitamin D	5	NA	NA	0.88 (0.74-1.05)	0.169683	0.88 (0.74-1.05)	0.169221	0.91 (0.74-1.11)	0.332725	0.91 (0.74-1.12)	0.439019
		Circulating adiponectin	10	NA	NA	1.22 (0.96-1.55)	0.109965	1.22 (0.96-1.56)	0.105544	1.22 (0.90-1.64)	0.199731	1.15 (0.79-1.68)	0.486132
		Circulating carotenoids	1	1.03 (0.86-1.23)	0.750379	NA	NA	NA	NA	NA	NA	NA	NA
		Circulating fetuin-A	1	1.02 (0.94-1.10)	0.678173	NA	NA	NA	NA	NA	NA	NA	NA
		Height	2482	NA	NA	1.02 (0.97-1.07)	0.46259	1.02 (0.97-1.07)	0.464963	1.01 (0.93-1.10)	0.870947	1.04 (0.86-1.25)	0.695021
		Iron status	3	NA	NA	0.83 (0.61-1.11)	0.208373	0.83 (0.61-1.11)	0.207908	0.79 (0.58-1.07)	0.130573	0.79 (0.57-1.08)	0.278166
		Mono-unsaturated fatty acids	7	NA	NA	0.76 (0.63-0.91)	0.00360945	0.75 (0.62-0.91)	0.00362563	0.79 (0.60-1.03)	0.0821618	0.79 (0.48-1.29)	0.374983
		Omega-3 fatty acids	5	NA	NA	0.79 (0.65-0.97)	0.0220664	0.79 (0.65-0.97)	0.0217919	0.89 (0.68-1.16)	0.396694	0.91 (0.70-1.18)	0.516284
		Omega-6 fatty acids	13	NA	NA	0.97 (0.85-1.11)	0.655341	0.97 (0.84-1.11)	0.650712	0.98 (0.81-1.18)	0.842227	0.94 (0.75-1.19)	0.618668
		Plasma IGF-I	1	0.98 (0.75-1.28)	0.890877	NA	NA	NA	NA	NA	NA	NA	NA
		Serum calcium	8	NA	NA	0.76 (0.62-0.92)	0.00528272	0.76 (0.62-0.92)	0.00518339	0.77 (0.63-0.95)	0.0152922	0.77 (0.63-0.95)	0.0446637
		Serum vitamin A1	2	NA	NA	0.82 (0.57-1.17)	0.271767	0.82 (0.57-1.17)	0.273943	NA	NA	NA	NA
		Serum vitamin B12	9	NA	NA	1.12 (0.96-1.30)	0.137268	1.12 (0.97-1.30)	0.134444	1.15 (0.95-1.39)	0.153102	1.18 (0.96-1.44)	0.146806
		Serum vitamin B6	1	1.26 (0.97-1.63)	0.0866876	NA	NA	NA	NA	NA	NA	NA	NA
		Serum vitamin E	3	NA	NA	1.08 (0.73-1.58)	0.703951	1.08 (0.73-1.60)	0.700335	1.19 (0.68-2.07)	0.550762	1.21 (0.69-2.10)	0.577054
	Inflammatory factors	Circulating C-reactive protein	14	NA	NA	1.03 (0.87-1.22)	0.742521	1.03 (0.87-1.22)	0.743338	0.96 (0.78-1.18)	0.712313	0.96 (0.78-1.19)	0.739322
		Plasma IL-6 sRa	1	1.00 (0.96-1.04)	0.845612	NA	NA	NA	NA	NA	NA	NA	NA
		Serum IgE	3	NA	NA	1.00 (0.81-1.24)	0.974333	1.00 (0.81-1.24)	0.974236	0.99 (0.79-1.24)	0.905306	1.15 (0.88-1.48)	0.413191
	Cardiometabolic factors	Basal metabolic rate	690	NA	NA	1.13 (1.03-1.24)	0.0092684	1.13 (1.03-1.24)	0.010039	0.97 (0.84-1.13)	0.70439	0.81 (0.50-1.29)	0.371998
		Birth weight	94	NA	NA	1.07 (0.88-1.31)	0.48137	1.08 (0.88-1.32)	0.481744	0.83 (0.61-1.12)	0.221733	0.68 (0.36-1.26)	0.223913
		Body fat percentage	368	NA	NA	1.06 (0.92-1.21)	0.4211	1.06 (0.92-1.22)	0.418326	0.95 (0.76-1.19)	0.659414	0.88 (0.47-1.66)	0.692686
		Body mass index	964	NA	NA	0.98 (0.88-1.10)	0.763571	0.98 (0.88-1.10)	0.76603	0.97 (0.80-1.18)	0.747867	0.98 (0.62-1.54)	0.917765
		Diastolic blood pressure	281	NA	NA	0.99 (0.83-1.19)	0.93131	0.99 (0.83-1.19)	0.931773	0.92 (0.69-1.24)	0.590854	0.95 (0.60-1.52)	0.83852
		Fasting glucose	23	NA	NA	0.99 (0.84-1.17)	0.939498	0.99 (0.84-1.17)	0.940438	1.04 (0.80-1.35)	0.760795	0.99 (0.76-1.30)	0.95782
		Fasting proinsulin	8	NA	NA	0.90 (0.80-1.02)	0.112683	0.90 (0.80-1.02)	0.114682	0.92 (0.78-1.07)	0.285372	0.92 (0.74-1.14)	0.456668
		HbA1C levels	11	NA	NA	1.21 (0.97-1.52)	0.092698	1.22 (0.97-1.54)	0.0848996	1.47 (1.08-2.00)	0.0153335	1.53 (1.03-2.27)	0.0612102
		HDL cholesterol	57	NA	NA	1.10 (0.97-1.26)	0.141207	1.10 (0.97-1.26)	0.13915	1.30 (1.05-1.61)	0.018199	1.34 (1.03-1.74)	0.0324893
		LDL cholesterol	44	NA	NA	1.03 (0.92-1.15)	0.663094	1.03 (0.92-1.15)	0.660207	0.96 (0.81-1.13)	0.599725	1.01 (0.87-1.17)	0.902623
		Systolic blood pressure	220	NA	NA	1.18 (0.95-1.47)	0.13754	1.19 (0.95-1.49)	0.124707	1.39 (0.96-2.01)	0.0809804	2.06 (1.09-3.90)	0.0278127
		Total cholesterol	28	NA	NA	0.98 (0.88-1.09)	0.750036	0.98 (0.88-1.10)	0.748708	1.00 (0.85-1.18)	0.987898	0.99 (0.84-1.18)	0.941769
		Total triglycerides	34	NA	NA	0.87 (0.76-0.99)	0.0300693	0.86 (0.76-0.99)	0.0295024	0.90 (0.73-1.11)	0.306242	0.88 (0.71-1.08)	0.216605
		Waist circumference	318	NA	NA	1.04 (0.90-1.21)	0.579171	1.04 (0.90-1.21)	0.582822	0.96 (0.73-1.25)	0.75676	0.95 (0.55-1.66)	0.860515
		Waist-to-hip ratio	35	NA	NA	0.92 (0.74-1.16)	0.499982	0.92 (0.74-1.16)	0.502409	0.89 (0.65-1.22)	0.469159	0.95 (0.55-1.66)	0.868355

## Sheet: Sup. Table 6a
Supplementary Table 6a: Leave-one-out analysis results.
SNPs sorted within each trait by ORSD estimated when SNP left out
Leave-one-out analysis not conducted if ≤2 SNPs available for using MR analysis.
		Inverse variance weighted (IVW) causal estimate with SNP included		Inverse variance weighted (IVW) causal estimate with SNP left out
Trait	SNP	ORSD (95% CI)	P-value	ORSD (95% CI)	P-value
Basal metabolic rate	rs143384	1.13 (1.03 - 1.24)	0.0092684	1.14 (1.04 - 1.25)	0.00413671
Basal metabolic rate	rs42044	1.13 (1.03 - 1.24)	0.0092684	1.14 (1.04 - 1.25)	0.00545402
Basal metabolic rate	rs34879158	1.13 (1.03 - 1.24)	0.0092684	1.14 (1.04 - 1.24)	0.00593783
Basal metabolic rate	rs60077625	1.13 (1.03 - 1.24)	0.0092684	1.14 (1.04 - 1.24)	0.00604682
Basal metabolic rate	rs2744965	1.13 (1.03 - 1.24)	0.0092684	1.13 (1.04 - 1.24)	0.00650775
Basal metabolic rate	rs7261425	1.13 (1.03 - 1.24)	0.0092684	1.13 (1.04 - 1.24)	0.00668335
Basal metabolic rate	rs7740107	1.13 (1.03 - 1.24)	0.0092684	1.13 (1.04 - 1.24)	0.00677706
Basal metabolic rate	rs7014106	1.13 (1.03 - 1.24)	0.0092684	1.13 (1.04 - 1.24)	0.00682728
Basal metabolic rate	rs4290163	1.13 (1.03 - 1.24)	0.0092684	1.13 (1.04 - 1.24)	0.00682855
Basal metabolic rate	rs7952436	1.13 (1.03 - 1.24)	0.0092684	1.13 (1.04 - 1.24)	0.00686776
Basal metabolic rate	rs2885697	1.13 (1.03 - 1.24)	0.0092684	1.13 (1.03 - 1.24)	0.00691875
Basal metabolic rate	rs3118915	1.13 (1.03 - 1.24)	0.0092684	1.13 (1.03 - 1.24)	0.00693957
Basal metabolic rate	rs543874	1.13 (1.03 - 1.24)	0.0092684	1.13 (1.03 - 1.24)	0.00694116
Basal metabolic rate	rs7218001	1.13 (1.03 - 1.24)	0.0092684	1.13 (1.03 - 1.24)	0.00694233
Basal metabolic rate	rs6570509	1.13 (1.03 - 1.24)	0.0092684	1.13 (1.03 - 1.24)	0.00697962
Basal metabolic rate	rs12682601	1.13 (1.03 - 1.24)	0.0092684	1.13 (1.03 - 1.24)	0.00705459
Basal metabolic rate	rs937482	1.13 (1.03 - 1.24)	0.0092684	1.13 (1.03 - 1.24)	0.00706016
Basal metabolic rate	rs34013557	1.13 (1.03 - 1.24)	0.0092684	1.13 (1.03 - 1.24)	0.00709255
Basal metabolic rate	rs2277339	1.13 (1.03 - 1.24)	0.0092684	1.13 (1.03 - 1.24)	0.00716864
Basal metabolic rate	rs41271299	1.13 (1.03 - 1.24)	0.0092684	1.13 (1.03 - 1.24)	0.00722736
Basal metabolic rate	rs3853252	1.13 (1.03 - 1.24)	0.0092684	1.13 (1.03 - 1.24)	0.00730859
Basal metabolic rate	rs13233381	1.13 (1.03 - 1.24)	0.0092684	1.13 (1.03 - 1.24)	0.0073348
Basal metabolic rate	rs76798800	1.13 (1.03 - 1.24)	0.0092684	1.13 (1.03 - 1.24)	0.00737006
Basal metabolic rate	rs3130046	1.13 (1.03 - 1.24)	0.0092684	1.13 (1.03 - 1.24)	0.00737111
Basal metabolic rate	rs35910339	1.13 (1.03 - 1.24)	0.0092684	1.13 (1.03 - 1.24)	0.00740849
Basal metabolic rate	rs7442885	1.13 (1.03 - 1.24)	0.0092684	1.13 (1.03 - 1.24)	0.00745483
Basal metabolic rate	rs111901479	1.13 (1.03 - 1.24)	0.0092684	1.13 (1.03 - 1.24)	0.00748774
Basal metabolic rate	rs10237306	1.13 (1.03 - 1.24)	0.0092684	1.13 (1.03 - 1.24)	0.00749292
Basal metabolic rate	rs62515433	1.13 (1.03 - 1.24)	0.0092684	1.13 (1.03 - 1.24)	0.00752562
Basal metabolic rate	rs7620978	1.13 (1.03 - 1.24)	0.0092684	1.13 (1.03 - 1.24)	0.00752721
Basal metabolic rate	rs2307111	1.13 (1.03 - 1.24)	0.0092684	1.13 (1.03 - 1.24)	0.00752728
Basal metabolic rate	rs76895963	1.13 (1.03 - 1.24)	0.0092684	1.13 (1.03 - 1.24)	0.00755855
Basal metabolic rate	rs11150745	1.13 (1.03 - 1.24)	0.0092684	1.13 (1.03 - 1.24)	0.0075822
Basal metabolic rate	rs12951408	1.13 (1.03 - 1.24)	0.0092684	1.13 (1.03 - 1.24)	0.00758616
Basal metabolic rate	rs676105	1.13 (1.03 - 1.24)	0.0092684	1.13 (1.03 - 1.24)	0.00758949
Basal metabolic rate	rs6762578	1.13 (1.03 - 1.24)	0.0092684	1.13 (1.03 - 1.24)	0.0075999
Basal metabolic rate	rs16930370	1.13 (1.03 - 1.24)	0.0092684	1.13 (1.03 - 1.24)	0.00761483
Basal metabolic rate	rs11723262	1.13 (1.03 - 1.24)	0.0092684	1.13 (1.03 - 1.24)	0.00762193
Basal metabolic rate	rs41311445	1.13 (1.03 - 1.24)	0.0092684	1.13 (1.03 - 1.24)	0.00762982
Basal metabolic rate	rs3802725	1.13 (1.03 - 1.24)	0.0092684	1.13 (1.03 - 1.24)	0.00764662
Basal metabolic rate	rs2930973	1.13 (1.03 - 1.24)	0.0092684	1.13 (1.03 - 1.24)	0.00769031
Basal metabolic rate	rs11609241	1.13 (1.03 - 1.24)	0.0092684	1.13 (1.03 - 1.24)	0.00771618
Basal metabolic rate	rs153560	1.13 (1.03 - 1.24)	0.0092684	1.13 (1.03 - 1.24)	0.00772891
Basal metabolic rate	rs4239060	1.13 (1.03 - 1.24)	0.0092684	1.13 (1.03 - 1.24)	0.0077382
Basal metabolic rate	rs6753852	1.13 (1.03 - 1.24)	0.0092684	1.13 (1.03 - 1.24)	0.00775079
Basal metabolic rate	rs1187115	1.13 (1.03 - 1.24)	0.0092684	1.13 (1.03 - 1.24)	0.00775177
Basal metabolic rate	rs12484438	1.13 (1.03 - 1.24)	0.0092684	1.13 (1.03 - 1.24)	0.00776472
Basal metabolic rate	rs2277138	1.13 (1.03 - 1.24)	0.0092684	1.13 (1.03 - 1.24)	0.00778189
Basal metabolic rate	rs1573891	1.13 (1.03 - 1.24)	0.0092684	1.13 (1.03 - 1.24)	0.00781784
Basal metabolic rate	rs357868	1.13 (1.03 - 1.24)	0.0092684	1.13 (1.03 - 1.24)	0.00781822
Basal metabolic rate	rs705159	1.13 (1.03 - 1.24)	0.0092684	1.13 (1.03 - 1.24)	0.00782656
Basal metabolic rate	rs1815518	1.13 (1.03 - 1.24)	0.0092684	1.13 (1.03 - 1.24)	0.00783104
Basal metabolic rate	rs12209223	1.13 (1.03 - 1.24)	0.0092684	1.13 (1.03 - 1.24)	0.00784609
Basal metabolic rate	rs71385734	1.13 (1.03 - 1.24)	0.0092684	1.13 (1.03 - 1.24)	0.00786711
Basal metabolic rate	rs6867471	1.13 (1.03 - 1.24)	0.0092684	1.13 (1.03 - 1.24)	0.00788144
Basal metabolic rate	rs7141420	1.13 (1.03 - 1.24)	0.0092684	1.13 (1.03 - 1.24)	0.00788226
Basal metabolic rate	rs10423928	1.13 (1.03 - 1.24)	0.0092684	1.13 (1.03 - 1.24)	0.00789267
Basal metabolic rate	rs6096886	1.13 (1.03 - 1.24)	0.0092684	1.13 (1.03 - 1.24)	0.00790441
Basal metabolic rate	rs4243464	1.13 (1.03 - 1.24)	0.0092684	1.13 (1.03 - 1.24)	0.00791756
Basal metabolic rate	rs62477684	1.13 (1.03 - 1.24)	0.0092684	1.13 (1.03 - 1.24)	0.0079258
Basal metabolic rate	rs6762851	1.13 (1.03 - 1.24)	0.0092684	1.13 (1.03 - 1.24)	0.00793299
Basal metabolic rate	rs3754863	1.13 (1.03 - 1.24)	0.0092684	1.13 (1.03 - 1.24)	0.00794034
Basal metabolic rate	rs112758380	1.13 (1.03 - 1.24)	0.0092684	1.13 (1.03 - 1.24)	0.00795376
Basal metabolic rate	rs10283100	1.13 (1.03 - 1.24)	0.0092684	1.13 (1.03 - 1.24)	0.00796831
Basal metabolic rate	rs4980067	1.13 (1.03 - 1.24)	0.0092684	1.13 (1.03 - 1.24)	0.00797167
Basal metabolic rate	rs17741497	1.13 (1.03 - 1.24)	0.0092684	1.13 (1.03 - 1.24)	0.00797447
Basal metabolic rate	rs2229840	1.13 (1.03 - 1.24)	0.0092684	1.13 (1.03 - 1.24)	0.00798155
Basal metabolic rate	rs62621197	1.13 (1.03 - 1.24)	0.0092684	1.13 (1.03 - 1.24)	0.00798329
Basal metabolic rate	rs77927866	1.13 (1.03 - 1.24)	0.0092684	1.13 (1.03 - 1.24)	0.00798479
Basal metabolic rate	rs12906197	1.13 (1.03 - 1.24)	0.0092684	1.13 (1.03 - 1.24)	0.00799089
Basal metabolic rate	rs10483727	1.13 (1.03 - 1.24)	0.0092684	1.13 (1.03 - 1.24)	0.00801126
Basal metabolic rate	rs10843139	1.13 (1.03 - 1.24)	0.0092684	1.13 (1.03 - 1.24)	0.0080146
Basal metabolic rate	rs281780	1.13 (1.03 - 1.24)	0.0092684	1.13 (1.03 - 1.24)	0.00801663
Basal metabolic rate	rs730536	1.13 (1.03 - 1.24)	0.0092684	1.13 (1.03 - 1.24)	0.00805558
Basal metabolic rate	rs7559547	1.13 (1.03 - 1.24)	0.0092684	1.13 (1.03 - 1.24)	0.00806366
Basal metabolic rate	rs74411434	1.13 (1.03 - 1.24)	0.0092684	1.13 (1.03 - 1.24)	0.00809661
Basal metabolic rate	rs779933	1.13 (1.03 - 1.24)	0.0092684	1.13 (1.03 - 1.24)	0.00810007
Basal metabolic rate	rs520829	1.13 (1.03 - 1.24)	0.0092684	1.13 (1.03 - 1.24)	0.00810322
Basal metabolic rate	rs78855927	1.13 (1.03 - 1.24)	0.0092684	1.13 (1.03 - 1.24)	0.00811656
Basal metabolic rate	rs822549	1.13 (1.03 - 1.24)	0.0092684	1.13 (1.03 - 1.24)	0.0081293
Basal metabolic rate	rs1173727	1.13 (1.03 - 1.24)	0.0092684	1.13 (1.03 - 1.24)	0.00813016
Basal metabolic rate	rs357501	1.13 (1.03 - 1.24)	0.0092684	1.13 (1.03 - 1.24)	0.00813233
Basal metabolic rate	rs79780963	1.13 (1.03 - 1.24)	0.0092684	1.13 (1.03 - 1.24)	0.00813301
Basal metabolic rate	rs11245450	1.13 (1.03 - 1.24)	0.0092684	1.13 (1.03 - 1.24)	0.00813906
Basal metabolic rate	rs64388	1.13 (1.03 - 1.24)	0.0092684	1.13 (1.03 - 1.24)	0.00814822
Basal metabolic rate	rs11855017	1.13 (1.03 - 1.24)	0.0092684	1.13 (1.03 - 1.24)	0.00814853
Basal metabolic rate	rs7072873	1.13 (1.03 - 1.24)	0.0092684	1.13 (1.03 - 1.24)	0.00816208
Basal metabolic rate	rs3765351	1.13 (1.03 - 1.24)	0.0092684	1.13 (1.03 - 1.24)	0.00818345
Basal metabolic rate	rs7845090	1.13 (1.03 - 1.24)	0.0092684	1.13 (1.03 - 1.24)	0.00819539
Basal metabolic rate	rs244711	1.13 (1.03 - 1.24)	0.0092684	1.13 (1.03 - 1.24)	0.00819652
Basal metabolic rate	rs7962636	1.13 (1.03 - 1.24)	0.0092684	1.13 (1.03 - 1.24)	0.00819806
Basal metabolic rate	rs11667280	1.13 (1.03 - 1.24)	0.0092684	1.13 (1.03 - 1.24)	0.00820609
Basal metabolic rate	rs9357471	1.13 (1.03 - 1.24)	0.0092684	1.13 (1.03 - 1.24)	0.00822136
Basal metabolic rate	rs6598540	1.13 (1.03 - 1.24)	0.0092684	1.13 (1.03 - 1.24)	0.00822464
Basal metabolic rate	rs72656010	1.13 (1.03 - 1.24)	0.0092684	1.13 (1.03 - 1.24)	0.0082419
Basal metabolic rate	rs1478575	1.13 (1.03 - 1.24)	0.0092684	1.13 (1.03 - 1.24)	0.008246
Basal metabolic rate	rs4073717	1.13 (1.03 - 1.24)	0.0092684	1.13 (1.03 - 1.24)	0.00825178
Basal metabolic rate	rs10938398	1.13 (1.03 - 1.24)	0.0092684	1.13 (1.03 - 1.24)	0.00825482
Basal metabolic rate	rs35710322	1.13 (1.03 - 1.24)	0.0092684	1.13 (1.03 - 1.24)	0.00825763
Basal metabolic rate	rs73199010	1.13 (1.03 - 1.24)	0.0092684	1.13 (1.03 - 1.24)	0.00828847
Basal metabolic rate	rs17178006	1.13 (1.03 - 1.24)	0.0092684	1.13 (1.03 - 1.24)	0.00828919
Basal metabolic rate	rs7235010	1.13 (1.03 - 1.24)	0.0092684	1.13 (1.03 - 1.24)	0.00829337
Basal metabolic rate	rs11642015	1.13 (1.03 - 1.24)	0.0092684	1.13 (1.03 - 1.24)	0.00830877
Basal metabolic rate	rs9827823	1.13 (1.03 - 1.24)	0.0092684	1.13 (1.03 - 1.24)	0.00831798
Basal metabolic rate	rs10094200	1.13 (1.03 - 1.24)	0.0092684	1.13 (1.03 - 1.24)	0.00831978
Basal metabolic rate	rs73966422	1.13 (1.03 - 1.24)	0.0092684	1.13 (1.03 - 1.24)	0.0083205
Basal metabolic rate	rs111640872	1.13 (1.03 - 1.24)	0.0092684	1.13 (1.03 - 1.24)	0.00832306
Basal metabolic rate	rs11709402	1.13 (1.03 - 1.24)	0.0092684	1.13 (1.03 - 1.24)	0.00832574
Basal metabolic rate	rs11546878	1.13 (1.03 - 1.24)	0.0092684	1.13 (1.03 - 1.24)	0.00833984
Basal metabolic rate	rs17761801	1.13 (1.03 - 1.24)	0.0092684	1.13 (1.03 - 1.24)	0.00834145
Basal metabolic rate	rs10091194	1.13 (1.03 - 1.24)	0.0092684	1.13 (1.03 - 1.24)	0.00834191
Basal metabolic rate	rs1228024	1.13 (1.03 - 1.24)	0.0092684	1.13 (1.03 - 1.24)	0.00834576
Basal metabolic rate	rs1043413	1.13 (1.03 - 1.24)	0.0092684	1.13 (1.03 - 1.24)	0.00834885
Basal metabolic rate	rs4652839	1.13 (1.03 - 1.24)	0.0092684	1.13 (1.03 - 1.24)	0.00835788
Basal metabolic rate	rs3803286	1.13 (1.03 - 1.24)	0.0092684	1.13 (1.03 - 1.24)	0.00837209
Basal metabolic rate	rs112957890	1.13 (1.03 - 1.24)	0.0092684	1.13 (1.03 - 1.24)	0.008373
Basal metabolic rate	rs33967909	1.13 (1.03 - 1.24)	0.0092684	1.13 (1.03 - 1.24)	0.00837736
Basal metabolic rate	rs34478611	1.13 (1.03 - 1.24)	0.0092684	1.13 (1.03 - 1.24)	0.00838061
Basal metabolic rate	rs7033487	1.13 (1.03 - 1.24)	0.0092684	1.13 (1.03 - 1.24)	0.00838681
Basal metabolic rate	rs1342395	1.13 (1.03 - 1.24)	0.0092684	1.13 (1.03 - 1.24)	0.00839015
Basal metabolic rate	rs11187838	1.13 (1.03 - 1.24)	0.0092684	1.13 (1.03 - 1.24)	0.00839207
Basal metabolic rate	rs4407366	1.13 (1.03 - 1.24)	0.0092684	1.13 (1.03 - 1.24)	0.00839243
Basal metabolic rate	rs9562770	1.13 (1.03 - 1.24)	0.0092684	1.13 (1.03 - 1.24)	0.00839937
Basal metabolic rate	rs992105	1.13 (1.03 - 1.24)	0.0092684	1.13 (1.03 - 1.24)	0.00840795
Basal metabolic rate	rs34914463	1.13 (1.03 - 1.24)	0.0092684	1.13 (1.03 - 1.24)	0.00841556
Basal metabolic rate	rs3128334	1.13 (1.03 - 1.24)	0.0092684	1.13 (1.03 - 1.24)	0.00842456
Basal metabolic rate	rs55726687	1.13 (1.03 - 1.24)	0.0092684	1.13 (1.03 - 1.24)	0.00842531
Basal metabolic rate	rs72885917	1.13 (1.03 - 1.24)	0.0092684	1.13 (1.03 - 1.24)	0.00842582
Basal metabolic rate	rs141729694	1.13 (1.03 - 1.24)	0.0092684	1.13 (1.03 - 1.24)	0.00844256
Basal metabolic rate	rs16927092	1.13 (1.03 - 1.24)	0.0092684	1.13 (1.03 - 1.24)	0.0084444
Basal metabolic rate	rs77336558	1.13 (1.03 - 1.24)	0.0092684	1.13 (1.03 - 1.24)	0.00844987
Basal metabolic rate	rs968821	1.13 (1.03 - 1.24)	0.0092684	1.13 (1.03 - 1.24)	0.00846417
Basal metabolic rate	rs3738449	1.13 (1.03 - 1.24)	0.0092684	1.13 (1.03 - 1.24)	0.00846722
Basal metabolic rate	rs79451365	1.13 (1.03 - 1.24)	0.0092684	1.13 (1.03 - 1.24)	0.00847796
Basal metabolic rate	rs723149	1.13 (1.03 - 1.24)	0.0092684	1.13 (1.03 - 1.24)	0.00848306
Basal metabolic rate	rs76929617	1.13 (1.03 - 1.24)	0.0092684	1.13 (1.03 - 1.24)	0.00848519
Basal metabolic rate	rs150260898	1.13 (1.03 - 1.24)	0.0092684	1.13 (1.03 - 1.24)	0.00848635
Basal metabolic rate	rs3795503	1.13 (1.03 - 1.24)	0.0092684	1.13 (1.03 - 1.24)	0.00848681
Basal metabolic rate	rs139996541	1.13 (1.03 - 1.24)	0.0092684	1.13 (1.03 - 1.24)	0.00850317
Basal metabolic rate	rs62396185	1.13 (1.03 - 1.24)	0.0092684	1.13 (1.03 - 1.24)	0.00850804
Basal metabolic rate	rs61729527	1.13 (1.03 - 1.24)	0.0092684	1.13 (1.03 - 1.24)	0.00851032
Basal metabolic rate	rs2134963	1.13 (1.03 - 1.24)	0.0092684	1.13 (1.03 - 1.24)	0.0085119
Basal metabolic rate	rs2230033	1.13 (1.03 - 1.24)	0.0092684	1.13 (1.03 - 1.24)	0.00852073
Basal metabolic rate	rs343935	1.13 (1.03 - 1.24)	0.0092684	1.13 (1.03 - 1.24)	0.00853915
Basal metabolic rate	rs76364830	1.13 (1.03 - 1.24)	0.0092684	1.13 (1.03 - 1.24)	0.00854016
Basal metabolic rate	rs2290345	1.13 (1.03 - 1.24)	0.0092684	1.13 (1.03 - 1.24)	0.00854323
Basal metabolic rate	rs2476998	1.13 (1.03 - 1.24)	0.0092684	1.13 (1.03 - 1.24)	0.00854499
Basal metabolic rate	rs861491	1.13 (1.03 - 1.24)	0.0092684	1.13 (1.03 - 1.24)	0.00854951
Basal metabolic rate	rs2647268	1.13 (1.03 - 1.24)	0.0092684	1.13 (1.03 - 1.24)	0.00855186
Basal metabolic rate	rs61862463	1.13 (1.03 - 1.24)	0.0092684	1.13 (1.03 - 1.24)	0.00855201
Basal metabolic rate	rs2363081	1.13 (1.03 - 1.24)	0.0092684	1.13 (1.03 - 1.24)	0.00855707
Basal metabolic rate	rs36000545	1.13 (1.03 - 1.24)	0.0092684	1.13 (1.03 - 1.24)	0.00857407
Basal metabolic rate	rs3737251	1.13 (1.03 - 1.24)	0.0092684	1.13 (1.03 - 1.24)	0.00858305
Basal metabolic rate	rs2897968	1.13 (1.03 - 1.24)	0.0092684	1.13 (1.03 - 1.24)	0.008586
Basal metabolic rate	rs2239647	1.13 (1.03 - 1.24)	0.0092684	1.13 (1.03 - 1.24)	0.00858629
Basal metabolic rate	rs157577	1.13 (1.03 - 1.24)	0.0092684	1.13 (1.03 - 1.24)	0.00858887
Basal metabolic rate	rs6088638	1.13 (1.03 - 1.24)	0.0092684	1.13 (1.03 - 1.24)	0.00861168
Basal metabolic rate	rs1724557	1.13 (1.03 - 1.24)	0.0092684	1.13 (1.03 - 1.24)	0.00861328
Basal metabolic rate	rs9921107	1.13 (1.03 - 1.24)	0.0092684	1.13 (1.03 - 1.24)	0.00861434
Basal metabolic rate	rs2303262	1.13 (1.03 - 1.24)	0.0092684	1.13 (1.03 - 1.24)	0.00861737
Basal metabolic rate	rs2979655	1.13 (1.03 - 1.24)	0.0092684	1.13 (1.03 - 1.24)	0.00862091
Basal metabolic rate	rs118136297	1.13 (1.03 - 1.24)	0.0092684	1.13 (1.03 - 1.24)	0.00862173
Basal metabolic rate	rs12989742	1.13 (1.03 - 1.24)	0.0092684	1.13 (1.03 - 1.24)	0.00862334
Basal metabolic rate	rs11689727	1.13 (1.03 - 1.24)	0.0092684	1.13 (1.03 - 1.24)	0.00862353
Basal metabolic rate	rs847151	1.13 (1.03 - 1.24)	0.0092684	1.13 (1.03 - 1.24)	0.00863712
Basal metabolic rate	rs2592831	1.13 (1.03 - 1.24)	0.0092684	1.13 (1.03 - 1.24)	0.00864015
Basal metabolic rate	rs10931008	1.13 (1.03 - 1.24)	0.0092684	1.13 (1.03 - 1.24)	0.00864114
Basal metabolic rate	rs11695297	1.13 (1.03 - 1.24)	0.0092684	1.13 (1.03 - 1.24)	0.00864238
Basal metabolic rate	rs28377284	1.13 (1.03 - 1.24)	0.0092684	1.13 (1.03 - 1.24)	0.00864648
Basal metabolic rate	rs8101959	1.13 (1.03 - 1.24)	0.0092684	1.13 (1.03 - 1.24)	0.00864696
Basal metabolic rate	rs16869017	1.13 (1.03 - 1.24)	0.0092684	1.13 (1.03 - 1.24)	0.00865229
Basal metabolic rate	rs7216472	1.13 (1.03 - 1.24)	0.0092684	1.13 (1.03 - 1.24)	0.00865537
Basal metabolic rate	rs7731023	1.13 (1.03 - 1.24)	0.0092684	1.13 (1.03 - 1.24)	0.00866179
Basal metabolic rate	rs3730071	1.13 (1.03 - 1.24)	0.0092684	1.13 (1.03 - 1.24)	0.00866535
Basal metabolic rate	rs3858652	1.13 (1.03 - 1.24)	0.0092684	1.13 (1.03 - 1.24)	0.00866603
Basal metabolic rate	rs57477602	1.13 (1.03 - 1.24)	0.0092684	1.13 (1.03 - 1.24)	0.00866993
Basal metabolic rate	rs1057035	1.13 (1.03 - 1.24)	0.0092684	1.13 (1.03 - 1.24)	0.00868422
Basal metabolic rate	rs2455561	1.13 (1.03 - 1.24)	0.0092684	1.13 (1.03 - 1.24)	0.00868434
Basal metabolic rate	rs9788550	1.13 (1.03 - 1.24)	0.0092684	1.13 (1.03 - 1.24)	0.00868513
Basal metabolic rate	rs181895	1.13 (1.03 - 1.24)	0.0092684	1.13 (1.03 - 1.24)	0.00868855
Basal metabolic rate	rs111391498	1.13 (1.03 - 1.24)	0.0092684	1.13 (1.03 - 1.24)	0.00868919
Basal metabolic rate	rs11578046	1.13 (1.03 - 1.24)	0.0092684	1.13 (1.03 - 1.24)	0.00869167
Basal metabolic rate	rs9929715	1.13 (1.03 - 1.24)	0.0092684	1.13 (1.03 - 1.24)	0.00869238
Basal metabolic rate	rs2332326	1.13 (1.03 - 1.24)	0.0092684	1.13 (1.03 - 1.24)	0.00869281
Basal metabolic rate	rs12048049	1.13 (1.03 - 1.24)	0.0092684	1.13 (1.03 - 1.24)	0.00869457
Basal metabolic rate	rs1472852	1.13 (1.03 - 1.24)	0.0092684	1.13 (1.03 - 1.24)	0.00869637
Basal metabolic rate	rs310307	1.13 (1.03 - 1.24)	0.0092684	1.13 (1.03 - 1.24)	0.00870101
Basal metabolic rate	rs6890684	1.13 (1.03 - 1.24)	0.0092684	1.13 (1.03 - 1.24)	0.00871134
Basal metabolic rate	rs3798519	1.13 (1.03 - 1.24)	0.0092684	1.13 (1.03 - 1.24)	0.00871785
Basal metabolic rate	rs1514176	1.13 (1.03 - 1.24)	0.0092684	1.13 (1.03 - 1.24)	0.00872341
Basal metabolic rate	rs12813149	1.13 (1.03 - 1.24)	0.0092684	1.13 (1.03 - 1.24)	0.00872604
Basal metabolic rate	rs9341808	1.13 (1.03 - 1.24)	0.0092684	1.13 (1.03 - 1.24)	0.00872621
Basal metabolic rate	rs112635299	1.13 (1.03 - 1.24)	0.0092684	1.13 (1.03 - 1.24)	0.00872667
Basal metabolic rate	rs3753614	1.13 (1.03 - 1.24)	0.0092684	1.13 (1.03 - 1.24)	0.00872715
Basal metabolic rate	rs3740591	1.13 (1.03 - 1.24)	0.0092684	1.13 (1.03 - 1.24)	0.00872856
Basal metabolic rate	rs3814333	1.13 (1.03 - 1.24)	0.0092684	1.13 (1.03 - 1.24)	0.00873601
Basal metabolic rate	rs475591	1.13 (1.03 - 1.24)	0.0092684	1.13 (1.03 - 1.24)	0.00873831
Basal metabolic rate	rs78924007	1.13 (1.03 - 1.24)	0.0092684	1.13 (1.03 - 1.24)	0.00875188
Basal metabolic rate	rs13430869	1.13 (1.03 - 1.24)	0.0092684	1.13 (1.03 - 1.24)	0.00875195
Basal metabolic rate	rs2650965	1.13 (1.03 - 1.24)	0.0092684	1.13 (1.03 - 1.24)	0.00875416
Basal metabolic rate	rs7138383	1.13 (1.03 - 1.24)	0.0092684	1.13 (1.03 - 1.24)	0.00875973
Basal metabolic rate	rs10787738	1.13 (1.03 - 1.24)	0.0092684	1.13 (1.03 - 1.24)	0.00876011
Basal metabolic rate	rs8132491	1.13 (1.03 - 1.24)	0.0092684	1.13 (1.03 - 1.24)	0.00876481
Basal metabolic rate	rs7173751	1.13 (1.03 - 1.24)	0.0092684	1.13 (1.03 - 1.24)	0.0087709
Basal metabolic rate	rs56169492	1.13 (1.03 - 1.24)	0.0092684	1.13 (1.03 - 1.24)	0.00877228
Basal metabolic rate	rs1541597	1.13 (1.03 - 1.24)	0.0092684	1.13 (1.03 - 1.24)	0.00877257
Basal metabolic rate	rs7377083	1.13 (1.03 - 1.24)	0.0092684	1.13 (1.03 - 1.24)	0.00877299
Basal metabolic rate	rs12500748	1.13 (1.03 - 1.24)	0.0092684	1.13 (1.03 - 1.24)	0.00877341
Basal metabolic rate	rs1184570	1.13 (1.03 - 1.24)	0.0092684	1.13 (1.03 - 1.24)	0.00877846
Basal metabolic rate	rs62365724	1.13 (1.03 - 1.24)	0.0092684	1.13 (1.03 - 1.24)	0.00879687
Basal metabolic rate	rs2106929	1.13 (1.03 - 1.24)	0.0092684	1.13 (1.03 - 1.24)	0.00880433
Basal metabolic rate	rs77929895	1.13 (1.03 - 1.24)	0.0092684	1.13 (1.03 - 1.24)	0.00880567
Basal metabolic rate	rs78414776	1.13 (1.03 - 1.24)	0.0092684	1.13 (1.03 - 1.24)	0.00880712
Basal metabolic rate	rs7702240	1.13 (1.03 - 1.24)	0.0092684	1.13 (1.03 - 1.24)	0.00881012
Basal metabolic rate	rs1000940	1.13 (1.03 - 1.24)	0.0092684	1.13 (1.03 - 1.24)	0.00881306
Basal metabolic rate	rs7230581	1.13 (1.03 - 1.24)	0.0092684	1.13 (1.03 - 1.24)	0.00881888
Basal metabolic rate	rs4613239	1.13 (1.03 - 1.24)	0.0092684	1.13 (1.03 - 1.24)	0.0088226
Basal metabolic rate	rs1351394	1.13 (1.03 - 1.24)	0.0092684	1.13 (1.03 - 1.24)	0.00882834
Basal metabolic rate	rs112867328	1.13 (1.03 - 1.24)	0.0092684	1.13 (1.03 - 1.24)	0.00883669
Basal metabolic rate	rs4082793	1.13 (1.03 - 1.24)	0.0092684	1.13 (1.03 - 1.24)	0.00883706
Basal metabolic rate	rs11246328	1.13 (1.03 - 1.24)	0.0092684	1.13 (1.03 - 1.24)	0.00883729
Basal metabolic rate	rs4143843	1.13 (1.03 - 1.24)	0.0092684	1.13 (1.03 - 1.24)	0.00883799
Basal metabolic rate	rs147233090	1.13 (1.03 - 1.24)	0.0092684	1.13 (1.03 - 1.24)	0.00884218
Basal metabolic rate	rs36120387	1.13 (1.03 - 1.24)	0.0092684	1.13 (1.03 - 1.24)	0.00884302
Basal metabolic rate	rs4713942	1.13 (1.03 - 1.24)	0.0092684	1.13 (1.03 - 1.24)	0.00884666
Basal metabolic rate	rs951366	1.13 (1.03 - 1.24)	0.0092684	1.13 (1.03 - 1.24)	0.00884698
Basal metabolic rate	rs704076	1.13 (1.03 - 1.24)	0.0092684	1.13 (1.03 - 1.24)	0.00884775
Basal metabolic rate	rs76520574	1.13 (1.03 - 1.24)	0.0092684	1.13 (1.03 - 1.24)	0.00885406
Basal metabolic rate	rs817566	1.13 (1.03 - 1.24)	0.0092684	1.13 (1.03 - 1.24)	0.00885896
Basal metabolic rate	rs4233168	1.13 (1.03 - 1.24)	0.0092684	1.13 (1.03 - 1.24)	0.00886348
Basal metabolic rate	rs6874142	1.13 (1.03 - 1.24)	0.0092684	1.13 (1.03 - 1.24)	0.00886378
Basal metabolic rate	rs11071182	1.13 (1.03 - 1.24)	0.0092684	1.13 (1.03 - 1.24)	0.00887253
Basal metabolic rate	rs4556959	1.13 (1.03 - 1.24)	0.0092684	1.13 (1.03 - 1.24)	0.0088726
Basal metabolic rate	rs1286138	1.13 (1.03 - 1.24)	0.0092684	1.13 (1.03 - 1.24)	0.00888
Basal metabolic rate	rs6951489	1.13 (1.03 - 1.24)	0.0092684	1.13 (1.03 - 1.24)	0.00888617
Basal metabolic rate	rs6927500	1.13 (1.03 - 1.24)	0.0092684	1.13 (1.03 - 1.24)	0.00888831
Basal metabolic rate	rs13381549	1.13 (1.03 - 1.24)	0.0092684	1.13 (1.03 - 1.24)	0.0088891
Basal metabolic rate	rs11205617	1.13 (1.03 - 1.24)	0.0092684	1.13 (1.03 - 1.24)	0.00889316
Basal metabolic rate	rs25849	1.13 (1.03 - 1.24)	0.0092684	1.13 (1.03 - 1.24)	0.00889438
Basal metabolic rate	rs252758	1.13 (1.03 - 1.24)	0.0092684	1.13 (1.03 - 1.24)	0.00889503
Basal metabolic rate	rs703593	1.13 (1.03 - 1.24)	0.0092684	1.13 (1.03 - 1.24)	0.00890815
Basal metabolic rate	rs602364	1.13 (1.03 - 1.24)	0.0092684	1.13 (1.03 - 1.24)	0.00890972
Basal metabolic rate	rs75406471	1.13 (1.03 - 1.24)	0.0092684	1.13 (1.03 - 1.24)	0.00891621
Basal metabolic rate	rs56277911	1.13 (1.03 - 1.24)	0.0092684	1.13 (1.03 - 1.24)	0.008925
Basal metabolic rate	rs148225495	1.13 (1.03 - 1.24)	0.0092684	1.13 (1.03 - 1.24)	0.00892553
Basal metabolic rate	rs73175572	1.13 (1.03 - 1.24)	0.0092684	1.13 (1.03 - 1.24)	0.00893754
Basal metabolic rate	rs11242111	1.13 (1.03 - 1.24)	0.0092684	1.13 (1.03 - 1.24)	0.00893979
Basal metabolic rate	rs115070315	1.13 (1.03 - 1.24)	0.0092684	1.13 (1.03 - 1.24)	0.00894676
Basal metabolic rate	rs3818416	1.13 (1.03 - 1.24)	0.0092684	1.13 (1.03 - 1.24)	0.00896299
Basal metabolic rate	rs9931967	1.13 (1.03 - 1.24)	0.0092684	1.13 (1.03 - 1.24)	0.00896404
Basal metabolic rate	rs13226	1.13 (1.03 - 1.24)	0.0092684	1.13 (1.03 - 1.24)	0.00896976
Basal metabolic rate	rs62442203	1.13 (1.03 - 1.24)	0.0092684	1.13 (1.03 - 1.24)	0.00898235
Basal metabolic rate	rs72756476	1.13 (1.03 - 1.24)	0.0092684	1.13 (1.03 - 1.24)	0.0089839
Basal metabolic rate	rs2761844	1.13 (1.03 - 1.24)	0.0092684	1.13 (1.03 - 1.24)	0.00898677
Basal metabolic rate	rs35631456	1.13 (1.03 - 1.24)	0.0092684	1.13 (1.03 - 1.24)	0.00898894
Basal metabolic rate	rs726547	1.13 (1.03 - 1.24)	0.0092684	1.13 (1.03 - 1.24)	0.00899334
Basal metabolic rate	rs61947194	1.13 (1.03 - 1.24)	0.0092684	1.13 (1.03 - 1.24)	0.00900507
Basal metabolic rate	rs281438	1.13 (1.03 - 1.24)	0.0092684	1.13 (1.03 - 1.24)	0.00900513
Basal metabolic rate	rs9327336	1.13 (1.03 - 1.24)	0.0092684	1.13 (1.03 - 1.24)	0.00900773
Basal metabolic rate	rs2439823	1.13 (1.03 - 1.24)	0.0092684	1.13 (1.03 - 1.24)	0.0090129
Basal metabolic rate	rs11784242	1.13 (1.03 - 1.24)	0.0092684	1.13 (1.03 - 1.24)	0.00901719
Basal metabolic rate	rs11867479	1.13 (1.03 - 1.24)	0.0092684	1.13 (1.03 - 1.24)	0.00901748
Basal metabolic rate	rs8059189	1.13 (1.03 - 1.24)	0.0092684	1.13 (1.03 - 1.24)	0.00901986
Basal metabolic rate	rs254963	1.13 (1.03 - 1.24)	0.0092684	1.13 (1.03 - 1.24)	0.00902135
Basal metabolic rate	rs9295	1.13 (1.03 - 1.24)	0.0092684	1.13 (1.03 - 1.24)	0.00902272
Basal metabolic rate	rs7077783	1.13 (1.03 - 1.24)	0.0092684	1.13 (1.03 - 1.24)	0.00902572
Basal metabolic rate	rs62246314	1.13 (1.03 - 1.24)	0.0092684	1.13 (1.03 - 1.24)	0.00903045
Basal metabolic rate	rs4804090	1.13 (1.03 - 1.24)	0.0092684	1.13 (1.03 - 1.24)	0.00903429
Basal metabolic rate	rs12811171	1.13 (1.03 - 1.24)	0.0092684	1.13 (1.03 - 1.24)	0.00903535
Basal metabolic rate	rs62395828	1.13 (1.03 - 1.24)	0.0092684	1.13 (1.03 - 1.24)	0.0090368
Basal metabolic rate	rs4447106	1.13 (1.03 - 1.24)	0.0092684	1.13 (1.03 - 1.24)	0.00904075
Basal metabolic rate	rs1057941	1.13 (1.03 - 1.24)	0.0092684	1.13 (1.03 - 1.24)	0.00904405
Basal metabolic rate	rs10811901	1.13 (1.03 - 1.24)	0.0092684	1.13 (1.03 - 1.24)	0.0090451
Basal metabolic rate	rs71656155	1.13 (1.03 - 1.24)	0.0092684	1.13 (1.03 - 1.24)	0.00905316
Basal metabolic rate	rs11880992	1.13 (1.03 - 1.24)	0.0092684	1.13 (1.03 - 1.24)	0.00906456
Basal metabolic rate	rs28642975	1.13 (1.03 - 1.24)	0.0092684	1.13 (1.03 - 1.24)	0.00906981
Basal metabolic rate	rs1544459	1.13 (1.03 - 1.24)	0.0092684	1.13 (1.03 - 1.24)	0.00907783
Basal metabolic rate	rs12879423	1.13 (1.03 - 1.24)	0.0092684	1.13 (1.03 - 1.24)	0.00908042
Basal metabolic rate	rs4917451	1.13 (1.03 - 1.24)	0.0092684	1.13 (1.03 - 1.24)	0.00908066
Basal metabolic rate	rs4627713	1.13 (1.03 - 1.24)	0.0092684	1.13 (1.03 - 1.24)	0.00908189
Basal metabolic rate	rs72675793	1.13 (1.03 - 1.24)	0.0092684	1.13 (1.03 - 1.24)	0.00908848
Basal metabolic rate	rs2280940	1.13 (1.03 - 1.24)	0.0092684	1.13 (1.03 - 1.24)	0.00909053
Basal metabolic rate	rs146815522	1.13 (1.03 - 1.24)	0.0092684	1.13 (1.03 - 1.24)	0.00909072
Basal metabolic rate	rs3814828	1.13 (1.03 - 1.24)	0.0092684	1.13 (1.03 - 1.24)	0.00909235
Basal metabolic rate	rs9540493	1.13 (1.03 - 1.24)	0.0092684	1.13 (1.03 - 1.24)	0.00909325
Basal metabolic rate	rs6563808	1.13 (1.03 - 1.24)	0.0092684	1.13 (1.03 - 1.24)	0.00909547
Basal metabolic rate	rs946197	1.13 (1.03 - 1.24)	0.0092684	1.13 (1.03 - 1.24)	0.00909586
Basal metabolic rate	rs6860245	1.13 (1.03 - 1.24)	0.0092684	1.13 (1.03 - 1.24)	0.009096
Basal metabolic rate	rs57635800	1.13 (1.03 - 1.24)	0.0092684	1.13 (1.03 - 1.24)	0.00910131
Basal metabolic rate	rs11196169	1.13 (1.03 - 1.24)	0.0092684	1.13 (1.03 - 1.24)	0.00910259
Basal metabolic rate	rs28756926	1.13 (1.03 - 1.24)	0.0092684	1.13 (1.03 - 1.24)	0.00910443
Basal metabolic rate	rs117837409	1.13 (1.03 - 1.24)	0.0092684	1.13 (1.03 - 1.24)	0.00910605
Basal metabolic rate	rs1376750	1.13 (1.03 - 1.24)	0.0092684	1.13 (1.03 - 1.24)	0.0091064
Basal metabolic rate	rs76513770	1.13 (1.03 - 1.24)	0.0092684	1.13 (1.03 - 1.24)	0.00910657
Basal metabolic rate	rs3850625	1.13 (1.03 - 1.24)	0.0092684	1.13 (1.03 - 1.24)	0.00910777
Basal metabolic rate	rs365738	1.13 (1.03 - 1.24)	0.0092684	1.13 (1.03 - 1.24)	0.00912291
Basal metabolic rate	rs62070645	1.13 (1.03 - 1.24)	0.0092684	1.13 (1.03 - 1.24)	0.00912558
Basal metabolic rate	rs11653367	1.13 (1.03 - 1.24)	0.0092684	1.13 (1.03 - 1.24)	0.00912871
Basal metabolic rate	rs194633	1.13 (1.03 - 1.24)	0.0092684	1.13 (1.03 - 1.24)	0.00913183
Basal metabolic rate	rs143840904	1.13 (1.03 - 1.24)	0.0092684	1.13 (1.03 - 1.24)	0.00915043
Basal metabolic rate	rs2296316	1.13 (1.03 - 1.24)	0.0092684	1.13 (1.03 - 1.24)	0.00915166
Basal metabolic rate	rs11060406	1.13 (1.03 - 1.24)	0.0092684	1.13 (1.03 - 1.24)	0.0091539
Basal metabolic rate	rs12953492	1.13 (1.03 - 1.24)	0.0092684	1.13 (1.03 - 1.24)	0.00915774
Basal metabolic rate	rs10782550	1.13 (1.03 - 1.24)	0.0092684	1.13 (1.03 - 1.24)	0.00915867
Basal metabolic rate	rs1080312	1.13 (1.03 - 1.24)	0.0092684	1.13 (1.03 - 1.24)	0.00916336
Basal metabolic rate	rs78812993	1.13 (1.03 - 1.24)	0.0092684	1.13 (1.03 - 1.24)	0.00916629
Basal metabolic rate	rs11014285	1.13 (1.03 - 1.24)	0.0092684	1.13 (1.03 - 1.24)	0.00916666
Basal metabolic rate	rs11589536	1.13 (1.03 - 1.24)	0.0092684	1.13 (1.03 - 1.24)	0.00916863
Basal metabolic rate	rs12356443	1.13 (1.03 - 1.24)	0.0092684	1.13 (1.03 - 1.24)	0.00917662
Basal metabolic rate	rs12479357	1.13 (1.03 - 1.24)	0.0092684	1.13 (1.03 - 1.24)	0.00917708
Basal metabolic rate	rs71484923	1.13 (1.03 - 1.24)	0.0092684	1.13 (1.03 - 1.24)	0.00918084
Basal metabolic rate	rs74796687	1.13 (1.03 - 1.24)	0.0092684	1.13 (1.03 - 1.24)	0.00918733
Basal metabolic rate	rs34060476	1.13 (1.03 - 1.24)	0.0092684	1.13 (1.03 - 1.24)	0.0091889
Basal metabolic rate	rs926779	1.13 (1.03 - 1.24)	0.0092684	1.13 (1.03 - 1.24)	0.00919415
Basal metabolic rate	rs1864193	1.13 (1.03 - 1.24)	0.0092684	1.13 (1.03 - 1.24)	0.00919665
Basal metabolic rate	rs59985551	1.13 (1.03 - 1.24)	0.0092684	1.13 (1.03 - 1.24)	0.00919764
Basal metabolic rate	rs73013411	1.13 (1.03 - 1.24)	0.0092684	1.13 (1.03 - 1.24)	0.0091985
Basal metabolic rate	rs4083497	1.13 (1.03 - 1.24)	0.0092684	1.13 (1.03 - 1.24)	0.00920105
Basal metabolic rate	rs4895917	1.13 (1.03 - 1.24)	0.0092684	1.13 (1.03 - 1.24)	0.00920618
Basal metabolic rate	rs7305516	1.13 (1.03 - 1.24)	0.0092684	1.13 (1.03 - 1.24)	0.00920643
Basal metabolic rate	rs56238630	1.13 (1.03 - 1.24)	0.0092684	1.13 (1.03 - 1.24)	0.00921096
Basal metabolic rate	rs632224	1.13 (1.03 - 1.24)	0.0092684	1.13 (1.03 - 1.24)	0.0092146
Basal metabolic rate	rs7977788	1.13 (1.03 - 1.24)	0.0092684	1.13 (1.03 - 1.24)	0.00921461
Basal metabolic rate	rs10748128	1.13 (1.03 - 1.24)	0.0092684	1.13 (1.03 - 1.24)	0.00921629
Basal metabolic rate	rs748457	1.13 (1.03 - 1.24)	0.0092684	1.13 (1.03 - 1.24)	0.00922286
Basal metabolic rate	rs35679149	1.13 (1.03 - 1.24)	0.0092684	1.13 (1.03 - 1.24)	0.00922325
Basal metabolic rate	rs10202845	1.13 (1.03 - 1.24)	0.0092684	1.13 (1.03 - 1.24)	0.00922327
Basal metabolic rate	rs9512696	1.13 (1.03 - 1.24)	0.0092684	1.13 (1.03 - 1.24)	0.00922554
Basal metabolic rate	rs629710	1.13 (1.03 - 1.24)	0.0092684	1.13 (1.03 - 1.24)	0.00923213
Basal metabolic rate	rs1524445	1.13 (1.03 - 1.24)	0.0092684	1.13 (1.03 - 1.24)	0.0092352
Basal metabolic rate	rs4680	1.13 (1.03 - 1.24)	0.0092684	1.13 (1.03 - 1.24)	0.00923741
Basal metabolic rate	rs2369463	1.13 (1.03 - 1.24)	0.0092684	1.13 (1.03 - 1.24)	0.00925088
Basal metabolic rate	rs34297248	1.13 (1.03 - 1.24)	0.0092684	1.13 (1.03 - 1.24)	0.00925294
Basal metabolic rate	rs61855849	1.13 (1.03 - 1.24)	0.0092684	1.13 (1.03 - 1.24)	0.00925299
Basal metabolic rate	rs55681913	1.13 (1.03 - 1.24)	0.0092684	1.13 (1.03 - 1.24)	0.00925401
Basal metabolic rate	rs4650639	1.13 (1.03 - 1.24)	0.0092684	1.13 (1.03 - 1.24)	0.00925475
Basal metabolic rate	rs10835498	1.13 (1.03 - 1.24)	0.0092684	1.13 (1.03 - 1.24)	0.00925693
Basal metabolic rate	rs9960148	1.13 (1.03 - 1.24)	0.0092684	1.13 (1.03 - 1.24)	0.00925724
Basal metabolic rate	rs9985795	1.13 (1.03 - 1.24)	0.0092684	1.13 (1.03 - 1.24)	0.00926028
Basal metabolic rate	rs10746837	1.13 (1.03 - 1.24)	0.0092684	1.13 (1.03 - 1.24)	0.00926416
Basal metabolic rate	rs817300	1.13 (1.03 - 1.24)	0.0092684	1.13 (1.03 - 1.24)	0.00926429
Basal metabolic rate	rs9397403	1.13 (1.03 - 1.24)	0.0092684	1.13 (1.03 - 1.24)	0.0092652
Basal metabolic rate	rs79883557	1.13 (1.03 - 1.24)	0.0092684	1.13 (1.03 - 1.24)	0.00926736
Basal metabolic rate	rs4857330	1.13 (1.03 - 1.24)	0.0092684	1.13 (1.03 - 1.24)	0.00926838
Basal metabolic rate	rs12454712	1.13 (1.03 - 1.24)	0.0092684	1.13 (1.03 - 1.24)	0.00926854
Basal metabolic rate	rs78500700	1.13 (1.03 - 1.24)	0.0092684	1.13 (1.03 - 1.24)	0.00926992
Basal metabolic rate	rs61765651	1.13 (1.03 - 1.24)	0.0092684	1.13 (1.03 - 1.24)	0.00927488
Basal metabolic rate	rs11545482	1.13 (1.03 - 1.24)	0.0092684	1.13 (1.03 - 1.24)	0.0092751
Basal metabolic rate	rs34898535	1.13 (1.03 - 1.24)	0.0092684	1.13 (1.03 - 1.24)	0.00927609
Basal metabolic rate	rs62234801	1.13 (1.03 - 1.24)	0.0092684	1.13 (1.03 - 1.24)	0.00927828
Basal metabolic rate	rs10897932	1.13 (1.03 - 1.24)	0.0092684	1.13 (1.03 - 1.24)	0.00928059
Basal metabolic rate	rs11217863	1.13 (1.03 - 1.24)	0.0092684	1.13 (1.03 - 1.24)	0.00928372
Basal metabolic rate	rs4819021	1.13 (1.03 - 1.24)	0.0092684	1.13 (1.03 - 1.24)	0.00928417
Basal metabolic rate	rs12476059	1.13 (1.03 - 1.24)	0.0092684	1.13 (1.03 - 1.24)	0.00928659
Basal metabolic rate	rs7498798	1.13 (1.03 - 1.24)	0.0092684	1.13 (1.03 - 1.24)	0.00929328
Basal metabolic rate	rs10932200	1.13 (1.03 - 1.24)	0.0092684	1.13 (1.03 - 1.24)	0.00929353
Basal metabolic rate	rs11677279	1.13 (1.03 - 1.24)	0.0092684	1.13 (1.03 - 1.24)	0.00930672
Basal metabolic rate	rs35874463	1.13 (1.03 - 1.24)	0.0092684	1.13 (1.03 - 1.24)	0.00931251
Basal metabolic rate	rs9362662	1.13 (1.03 - 1.24)	0.0092684	1.13 (1.03 - 1.24)	0.00931756
Basal metabolic rate	rs55745040	1.13 (1.03 - 1.24)	0.0092684	1.13 (1.03 - 1.24)	0.00932268
Basal metabolic rate	rs9525588	1.13 (1.03 - 1.24)	0.0092684	1.13 (1.03 - 1.24)	0.00932611
Basal metabolic rate	rs676845	1.13 (1.03 - 1.24)	0.0092684	1.13 (1.03 - 1.24)	0.00932886
Basal metabolic rate	rs283475	1.13 (1.03 - 1.24)	0.0092684	1.13 (1.03 - 1.24)	0.00933478
Basal metabolic rate	rs8019890	1.13 (1.03 - 1.24)	0.0092684	1.13 (1.03 - 1.24)	0.00933849
Basal metabolic rate	rs12135550	1.13 (1.03 - 1.24)	0.0092684	1.13 (1.03 - 1.24)	0.00933874
Basal metabolic rate	rs6050446	1.13 (1.03 - 1.24)	0.0092684	1.13 (1.03 - 1.24)	0.00933945
Basal metabolic rate	rs8091287	1.13 (1.03 - 1.24)	0.0092684	1.13 (1.03 - 1.24)	0.00934636
Basal metabolic rate	rs240764	1.13 (1.03 - 1.24)	0.0092684	1.13 (1.03 - 1.24)	0.00934824
Basal metabolic rate	rs7326480	1.13 (1.03 - 1.24)	0.0092684	1.13 (1.03 - 1.24)	0.0093652
Basal metabolic rate	rs12072845	1.13 (1.03 - 1.24)	0.0092684	1.13 (1.03 - 1.24)	0.00936806
Basal metabolic rate	rs1534043	1.13 (1.03 - 1.24)	0.0092684	1.13 (1.03 - 1.24)	0.00937276
Basal metabolic rate	rs7208285	1.13 (1.03 - 1.24)	0.0092684	1.13 (1.03 - 1.24)	0.00937411
Basal metabolic rate	rs607472	1.13 (1.03 - 1.24)	0.0092684	1.13 (1.03 - 1.24)	0.00937507
Basal metabolic rate	rs2274116	1.13 (1.03 - 1.24)	0.0092684	1.13 (1.03 - 1.24)	0.00937806
Basal metabolic rate	rs7730885	1.13 (1.03 - 1.24)	0.0092684	1.13 (1.03 - 1.24)	0.00937953
Basal metabolic rate	rs4128460	1.13 (1.03 - 1.24)	0.0092684	1.13 (1.03 - 1.24)	0.00938611
Basal metabolic rate	rs508347	1.13 (1.03 - 1.24)	0.0092684	1.13 (1.03 - 1.24)	0.00938706
Basal metabolic rate	rs62466110	1.13 (1.03 - 1.24)	0.0092684	1.13 (1.03 - 1.23)	0.00938862
Basal metabolic rate	rs71301804	1.13 (1.03 - 1.24)	0.0092684	1.13 (1.03 - 1.24)	0.00939529
Basal metabolic rate	rs274677	1.13 (1.03 - 1.24)	0.0092684	1.13 (1.03 - 1.23)	0.00940916
Basal metabolic rate	rs10741669	1.13 (1.03 - 1.24)	0.0092684	1.13 (1.03 - 1.23)	0.00940935
Basal metabolic rate	rs4477562	1.13 (1.03 - 1.24)	0.0092684	1.13 (1.03 - 1.24)	0.00941118
Basal metabolic rate	rs3809570	1.13 (1.03 - 1.24)	0.0092684	1.13 (1.03 - 1.23)	0.0094131
Basal metabolic rate	rs68156080	1.13 (1.03 - 1.24)	0.0092684	1.13 (1.03 - 1.23)	0.00942122
Basal metabolic rate	rs4870941	1.13 (1.03 - 1.24)	0.0092684	1.13 (1.03 - 1.24)	0.00942878
Basal metabolic rate	rs2647085	1.13 (1.03 - 1.24)	0.0092684	1.13 (1.03 - 1.23)	0.00942975
Basal metabolic rate	rs2926799	1.13 (1.03 - 1.24)	0.0092684	1.13 (1.03 - 1.23)	0.00943012
Basal metabolic rate	rs11922605	1.13 (1.03 - 1.24)	0.0092684	1.13 (1.03 - 1.23)	0.00943052
Basal metabolic rate	rs17024393	1.13 (1.03 - 1.24)	0.0092684	1.13 (1.03 - 1.23)	0.00943242
Basal metabolic rate	rs6918737	1.13 (1.03 - 1.24)	0.0092684	1.13 (1.03 - 1.23)	0.00943736
Basal metabolic rate	rs8033416	1.13 (1.03 - 1.24)	0.0092684	1.13 (1.03 - 1.23)	0.00944229
Basal metabolic rate	rs12051245	1.13 (1.03 - 1.24)	0.0092684	1.13 (1.03 - 1.23)	0.00946377
Basal metabolic rate	rs4660586	1.13 (1.03 - 1.24)	0.0092684	1.13 (1.03 - 1.23)	0.00947062
Basal metabolic rate	rs34997336	1.13 (1.03 - 1.24)	0.0092684	1.13 (1.03 - 1.23)	0.00947144
Basal metabolic rate	rs3811463	1.13 (1.03 - 1.24)	0.0092684	1.13 (1.03 - 1.23)	0.00947698
Basal metabolic rate	rs62076130	1.13 (1.03 - 1.24)	0.0092684	1.13 (1.03 - 1.23)	0.00948072
Basal metabolic rate	rs10041141	1.13 (1.03 - 1.24)	0.0092684	1.13 (1.03 - 1.23)	0.00948242
Basal metabolic rate	rs3931	1.13 (1.03 - 1.24)	0.0092684	1.13 (1.03 - 1.23)	0.00948773
Basal metabolic rate	rs12375196	1.13 (1.03 - 1.24)	0.0092684	1.13 (1.03 - 1.23)	0.00950089
Basal metabolic rate	rs2121058	1.13 (1.03 - 1.24)	0.0092684	1.13 (1.03 - 1.23)	0.00950791
Basal metabolic rate	rs724016	1.13 (1.03 - 1.24)	0.0092684	1.13 (1.03 - 1.24)	0.00950881
Basal metabolic rate	rs3134614	1.13 (1.03 - 1.24)	0.0092684	1.13 (1.03 - 1.23)	0.00951131
Basal metabolic rate	rs7248205	1.13 (1.03 - 1.24)	0.0092684	1.13 (1.03 - 1.23)	0.00951569
Basal metabolic rate	rs186281175	1.13 (1.03 - 1.24)	0.0092684	1.13 (1.03 - 1.23)	0.00952684
Basal metabolic rate	rs1520929	1.13 (1.03 - 1.24)	0.0092684	1.13 (1.03 - 1.23)	0.00952961
Basal metabolic rate	rs12475607	1.13 (1.03 - 1.24)	0.0092684	1.13 (1.03 - 1.23)	0.00953032
Basal metabolic rate	rs17770336	1.13 (1.03 - 1.24)	0.0092684	1.13 (1.03 - 1.23)	0.0095318
Basal metabolic rate	rs2148564	1.13 (1.03 - 1.24)	0.0092684	1.13 (1.03 - 1.23)	0.00953191
Basal metabolic rate	rs12514473	1.13 (1.03 - 1.24)	0.0092684	1.13 (1.03 - 1.23)	0.00953596
Basal metabolic rate	rs7159668	1.13 (1.03 - 1.24)	0.0092684	1.13 (1.03 - 1.23)	0.00954113
Basal metabolic rate	rs6511690	1.13 (1.03 - 1.24)	0.0092684	1.13 (1.03 - 1.23)	0.00954229
Basal metabolic rate	rs61849823	1.13 (1.03 - 1.24)	0.0092684	1.13 (1.03 - 1.23)	0.00954302
Basal metabolic rate	rs34170044	1.13 (1.03 - 1.24)	0.0092684	1.13 (1.03 - 1.23)	0.00954518
Basal metabolic rate	rs2102278	1.13 (1.03 - 1.24)	0.0092684	1.13 (1.03 - 1.23)	0.00954679
Basal metabolic rate	rs73601548	1.13 (1.03 - 1.24)	0.0092684	1.13 (1.03 - 1.23)	0.00954767
Basal metabolic rate	rs8035410	1.13 (1.03 - 1.24)	0.0092684	1.13 (1.03 - 1.23)	0.00956346
Basal metabolic rate	rs4985148	1.13 (1.03 - 1.24)	0.0092684	1.13 (1.03 - 1.23)	0.00957309
Basal metabolic rate	rs7032363	1.13 (1.03 - 1.24)	0.0092684	1.13 (1.03 - 1.23)	0.00957437
Basal metabolic rate	rs2876826	1.13 (1.03 - 1.24)	0.0092684	1.13 (1.03 - 1.23)	0.00957475
Basal metabolic rate	rs35533339	1.13 (1.03 - 1.24)	0.0092684	1.13 (1.03 - 1.23)	0.00957707
Basal metabolic rate	rs34949187	1.13 (1.03 - 1.24)	0.0092684	1.13 (1.03 - 1.23)	0.00958638
Basal metabolic rate	rs11242236	1.13 (1.03 - 1.24)	0.0092684	1.13 (1.03 - 1.23)	0.009598
Basal metabolic rate	rs141403611	1.13 (1.03 - 1.24)	0.0092684	1.13 (1.03 - 1.23)	0.00960439
Basal metabolic rate	rs9948863	1.13 (1.03 - 1.24)	0.0092684	1.13 (1.03 - 1.23)	0.00961049
Basal metabolic rate	rs213656	1.13 (1.03 - 1.24)	0.0092684	1.13 (1.03 - 1.23)	0.00961233
Basal metabolic rate	rs9858533	1.13 (1.03 - 1.24)	0.0092684	1.13 (1.03 - 1.23)	0.0096188
Basal metabolic rate	rs12633841	1.13 (1.03 - 1.24)	0.0092684	1.13 (1.03 - 1.23)	0.0096188
Basal metabolic rate	rs216193	1.13 (1.03 - 1.24)	0.0092684	1.13 (1.03 - 1.23)	0.00961921
Basal metabolic rate	rs12073468	1.13 (1.03 - 1.24)	0.0092684	1.13 (1.03 - 1.23)	0.00962488
Basal metabolic rate	rs1476387	1.13 (1.03 - 1.24)	0.0092684	1.13 (1.03 - 1.23)	0.00962582
Basal metabolic rate	rs1233387	1.13 (1.03 - 1.24)	0.0092684	1.13 (1.03 - 1.23)	0.00963311
Basal metabolic rate	rs17835270	1.13 (1.03 - 1.24)	0.0092684	1.13 (1.03 - 1.23)	0.009635
Basal metabolic rate	rs13130148	1.13 (1.03 - 1.24)	0.0092684	1.13 (1.03 - 1.23)	0.00963598
Basal metabolic rate	rs2282231	1.13 (1.03 - 1.24)	0.0092684	1.13 (1.03 - 1.23)	0.00964864
Basal metabolic rate	rs981002	1.13 (1.03 - 1.24)	0.0092684	1.13 (1.03 - 1.23)	0.00964992
Basal metabolic rate	rs10275719	1.13 (1.03 - 1.24)	0.0092684	1.13 (1.03 - 1.23)	0.00965105
Basal metabolic rate	rs9379084	1.13 (1.03 - 1.24)	0.0092684	1.13 (1.03 - 1.23)	0.00965108
Basal metabolic rate	rs10181359	1.13 (1.03 - 1.24)	0.0092684	1.13 (1.03 - 1.23)	0.00965146
Basal metabolic rate	rs11748619	1.13 (1.03 - 1.24)	0.0092684	1.13 (1.03 - 1.23)	0.00965199
Basal metabolic rate	rs662115	1.13 (1.03 - 1.24)	0.0092684	1.13 (1.03 - 1.23)	0.00965248
Basal metabolic rate	rs6902789	1.13 (1.03 - 1.24)	0.0092684	1.13 (1.03 - 1.23)	0.0096599
Basal metabolic rate	rs12629746	1.13 (1.03 - 1.24)	0.0092684	1.13 (1.03 - 1.23)	0.009663
Basal metabolic rate	rs150353	1.13 (1.03 - 1.24)	0.0092684	1.13 (1.03 - 1.23)	0.00966885
Basal metabolic rate	rs7902690	1.13 (1.03 - 1.24)	0.0092684	1.13 (1.03 - 1.23)	0.00966933
Basal metabolic rate	rs7220854	1.13 (1.03 - 1.24)	0.0092684	1.13 (1.03 - 1.23)	0.00967349
Basal metabolic rate	rs9388490	1.13 (1.03 - 1.24)	0.0092684	1.13 (1.03 - 1.23)	0.00967728
Basal metabolic rate	rs35804313	1.13 (1.03 - 1.24)	0.0092684	1.13 (1.03 - 1.23)	0.00968048
Basal metabolic rate	rs560505	1.13 (1.03 - 1.24)	0.0092684	1.13 (1.03 - 1.23)	0.00968239
Basal metabolic rate	rs1967315	1.13 (1.03 - 1.24)	0.0092684	1.13 (1.03 - 1.23)	0.00970407
Basal metabolic rate	rs11873305	1.13 (1.03 - 1.24)	0.0092684	1.13 (1.03 - 1.23)	0.00970546
Basal metabolic rate	rs2158045	1.13 (1.03 - 1.24)	0.0092684	1.13 (1.03 - 1.23)	0.0097074
Basal metabolic rate	rs7994814	1.13 (1.03 - 1.24)	0.0092684	1.13 (1.03 - 1.23)	0.00970922
Basal metabolic rate	rs9392371	1.13 (1.03 - 1.24)	0.0092684	1.13 (1.03 - 1.23)	0.0097103
Basal metabolic rate	rs73163931	1.13 (1.03 - 1.24)	0.0092684	1.13 (1.03 - 1.23)	0.0097173
Basal metabolic rate	rs11609105	1.13 (1.03 - 1.24)	0.0092684	1.13 (1.03 - 1.23)	0.00972726
Basal metabolic rate	rs6460270	1.13 (1.03 - 1.24)	0.0092684	1.13 (1.03 - 1.23)	0.00973156
Basal metabolic rate	rs4776970	1.13 (1.03 - 1.24)	0.0092684	1.13 (1.03 - 1.23)	0.00974123
Basal metabolic rate	rs2066827	1.13 (1.03 - 1.24)	0.0092684	1.13 (1.03 - 1.23)	0.00974315
Basal metabolic rate	rs7339203	1.13 (1.03 - 1.24)	0.0092684	1.13 (1.03 - 1.23)	0.00974436
Basal metabolic rate	rs59066169	1.13 (1.03 - 1.24)	0.0092684	1.13 (1.03 - 1.23)	0.00974583
Basal metabolic rate	rs142611765	1.13 (1.03 - 1.24)	0.0092684	1.13 (1.03 - 1.23)	0.00974713
Basal metabolic rate	rs374335	1.13 (1.03 - 1.24)	0.0092684	1.13 (1.03 - 1.23)	0.00975334
Basal metabolic rate	rs246435	1.13 (1.03 - 1.24)	0.0092684	1.13 (1.03 - 1.23)	0.00975988
Basal metabolic rate	rs3857602	1.13 (1.03 - 1.24)	0.0092684	1.13 (1.03 - 1.23)	0.00976363
Basal metabolic rate	rs3966775	1.13 (1.03 - 1.24)	0.0092684	1.13 (1.03 - 1.23)	0.00976679
Basal metabolic rate	rs12889702	1.13 (1.03 - 1.24)	0.0092684	1.13 (1.03 - 1.23)	0.00976867
Basal metabolic rate	rs61791109	1.13 (1.03 - 1.24)	0.0092684	1.13 (1.03 - 1.23)	0.00977118
Basal metabolic rate	rs2900208	1.13 (1.03 - 1.24)	0.0092684	1.13 (1.03 - 1.23)	0.00977286
Basal metabolic rate	rs6235	1.13 (1.03 - 1.24)	0.0092684	1.13 (1.03 - 1.23)	0.00977338
Basal metabolic rate	rs1878528	1.13 (1.03 - 1.24)	0.0092684	1.13 (1.03 - 1.23)	0.00977635
Basal metabolic rate	rs29938	1.13 (1.03 - 1.24)	0.0092684	1.13 (1.03 - 1.23)	0.00977968
Basal metabolic rate	rs2279396	1.13 (1.03 - 1.24)	0.0092684	1.13 (1.03 - 1.23)	0.00978154
Basal metabolic rate	rs1582931	1.13 (1.03 - 1.24)	0.0092684	1.13 (1.03 - 1.23)	0.0097851
Basal metabolic rate	rs1073160	1.13 (1.03 - 1.24)	0.0092684	1.13 (1.03 - 1.23)	0.00978547
Basal metabolic rate	rs73057171	1.13 (1.03 - 1.24)	0.0092684	1.13 (1.03 - 1.23)	0.00979673
Basal metabolic rate	rs41544614	1.13 (1.03 - 1.24)	0.0092684	1.13 (1.03 - 1.23)	0.00980341
Basal metabolic rate	rs72755233	1.13 (1.03 - 1.24)	0.0092684	1.13 (1.03 - 1.23)	0.00980566
Basal metabolic rate	rs1023617	1.13 (1.03 - 1.24)	0.0092684	1.13 (1.03 - 1.23)	0.00981573
Basal metabolic rate	rs1407031	1.13 (1.03 - 1.24)	0.0092684	1.13 (1.03 - 1.23)	0.00981624
Basal metabolic rate	rs7460093	1.13 (1.03 - 1.24)	0.0092684	1.13 (1.03 - 1.23)	0.00981817
Basal metabolic rate	rs7017463	1.13 (1.03 - 1.24)	0.0092684	1.13 (1.03 - 1.23)	0.00982132
Basal metabolic rate	rs765875	1.13 (1.03 - 1.24)	0.0092684	1.13 (1.03 - 1.23)	0.00983051
Basal metabolic rate	rs876531	1.13 (1.03 - 1.24)	0.0092684	1.13 (1.03 - 1.23)	0.00983236
Basal metabolic rate	rs6124472	1.13 (1.03 - 1.24)	0.0092684	1.13 (1.03 - 1.23)	0.0098348
Basal metabolic rate	rs2115459	1.13 (1.03 - 1.24)	0.0092684	1.13 (1.03 - 1.23)	0.00984081
Basal metabolic rate	rs7858917	1.13 (1.03 - 1.24)	0.0092684	1.13 (1.03 - 1.23)	0.00984473
Basal metabolic rate	rs11205303	1.13 (1.03 - 1.24)	0.0092684	1.13 (1.03 - 1.23)	0.00984688
Basal metabolic rate	rs8007058	1.13 (1.03 - 1.24)	0.0092684	1.13 (1.03 - 1.23)	0.00985768
Basal metabolic rate	rs2043290	1.13 (1.03 - 1.24)	0.0092684	1.13 (1.03 - 1.23)	0.00986442
Basal metabolic rate	rs11594322	1.13 (1.03 - 1.24)	0.0092684	1.13 (1.03 - 1.23)	0.00986556
Basal metabolic rate	rs10260993	1.13 (1.03 - 1.24)	0.0092684	1.13 (1.03 - 1.23)	0.00986567
Basal metabolic rate	rs1927635	1.13 (1.03 - 1.24)	0.0092684	1.13 (1.03 - 1.23)	0.00986925
Basal metabolic rate	rs868554	1.13 (1.03 - 1.24)	0.0092684	1.13 (1.03 - 1.23)	0.00987324
Basal metabolic rate	rs10051589	1.13 (1.03 - 1.24)	0.0092684	1.13 (1.03 - 1.23)	0.00988635
Basal metabolic rate	rs9532583	1.13 (1.03 - 1.24)	0.0092684	1.13 (1.03 - 1.23)	0.00989571
Basal metabolic rate	rs2288671	1.13 (1.03 - 1.24)	0.0092684	1.13 (1.03 - 1.23)	0.00990342
Basal metabolic rate	rs2602713	1.13 (1.03 - 1.24)	0.0092684	1.13 (1.03 - 1.23)	0.00991291
Basal metabolic rate	rs139868653	1.13 (1.03 - 1.24)	0.0092684	1.13 (1.03 - 1.23)	0.00991337
Basal metabolic rate	rs10775348	1.13 (1.03 - 1.24)	0.0092684	1.13 (1.03 - 1.23)	0.0099361
Basal metabolic rate	rs117612812	1.13 (1.03 - 1.24)	0.0092684	1.13 (1.03 - 1.23)	0.0099385
Basal metabolic rate	rs557951	1.13 (1.03 - 1.24)	0.0092684	1.13 (1.03 - 1.23)	0.00995574
Basal metabolic rate	rs11658342	1.13 (1.03 - 1.24)	0.0092684	1.13 (1.03 - 1.23)	0.00995609
Basal metabolic rate	rs62127683	1.13 (1.03 - 1.24)	0.0092684	1.13 (1.03 - 1.23)	0.00996235
Basal metabolic rate	rs557748	1.13 (1.03 - 1.24)	0.0092684	1.13 (1.03 - 1.23)	0.00996864
Basal metabolic rate	rs2396348	1.13 (1.03 - 1.24)	0.0092684	1.13 (1.03 - 1.23)	0.00997124
Basal metabolic rate	rs407819	1.13 (1.03 - 1.24)	0.0092684	1.13 (1.03 - 1.23)	0.00997827
Basal metabolic rate	rs197372	1.13 (1.03 - 1.24)	0.0092684	1.13 (1.03 - 1.23)	0.00997915
Basal metabolic rate	rs4865956	1.13 (1.03 - 1.24)	0.0092684	1.13 (1.03 - 1.23)	0.00997956
Basal metabolic rate	rs2721938	1.13 (1.03 - 1.24)	0.0092684	1.13 (1.03 - 1.23)	0.00998207
Basal metabolic rate	rs72801843	1.13 (1.03 - 1.24)	0.0092684	1.13 (1.03 - 1.23)	0.00998335
Basal metabolic rate	rs735241	1.13 (1.03 - 1.24)	0.0092684	1.13 (1.03 - 1.23)	0.00998935
Basal metabolic rate	rs9813198	1.13 (1.03 - 1.24)	0.0092684	1.13 (1.03 - 1.23)	0.0099918
Basal metabolic rate	rs4428159	1.13 (1.03 - 1.24)	0.0092684	1.13 (1.03 - 1.23)	0.0099947
Basal metabolic rate	rs4711633	1.13 (1.03 - 1.24)	0.0092684	1.13 (1.03 - 1.23)	0.00999547
Basal metabolic rate	rs4369056	1.13 (1.03 - 1.24)	0.0092684	1.13 (1.03 - 1.23)	0.00999715
Basal metabolic rate	rs2241960	1.13 (1.03 - 1.24)	0.0092684	1.13 (1.03 - 1.23)	0.00999822
Basal metabolic rate	rs1600055	1.13 (1.03 - 1.24)	0.0092684	1.13 (1.03 - 1.23)	0.010003
Basal metabolic rate	rs35637261	1.13 (1.03 - 1.24)	0.0092684	1.13 (1.03 - 1.23)	0.0100069
Basal metabolic rate	rs74494415	1.13 (1.03 - 1.24)	0.0092684	1.13 (1.03 - 1.23)	0.0100096
Basal metabolic rate	rs2118663	1.13 (1.03 - 1.24)	0.0092684	1.13 (1.03 - 1.23)	0.0100124
Basal metabolic rate	rs4635681	1.13 (1.03 - 1.24)	0.0092684	1.13 (1.03 - 1.23)	0.0100198
Basal metabolic rate	rs2168101	1.13 (1.03 - 1.24)	0.0092684	1.13 (1.03 - 1.23)	0.0100231
Basal metabolic rate	rs4282339	1.13 (1.03 - 1.24)	0.0092684	1.13 (1.03 - 1.23)	0.0100284
Basal metabolic rate	rs9321191	1.13 (1.03 - 1.24)	0.0092684	1.13 (1.03 - 1.23)	0.0100447
Basal metabolic rate	rs113386058	1.13 (1.03 - 1.24)	0.0092684	1.13 (1.03 - 1.23)	0.0100493
Basal metabolic rate	rs6899155	1.13 (1.03 - 1.24)	0.0092684	1.13 (1.03 - 1.23)	0.0100533
Basal metabolic rate	rs13124829	1.13 (1.03 - 1.24)	0.0092684	1.13 (1.03 - 1.23)	0.0100535
Basal metabolic rate	rs2413592	1.13 (1.03 - 1.24)	0.0092684	1.13 (1.03 - 1.23)	0.0100624
Basal metabolic rate	rs10111935	1.13 (1.03 - 1.24)	0.0092684	1.13 (1.03 - 1.23)	0.0100636
Basal metabolic rate	rs6445198	1.13 (1.03 - 1.24)	0.0092684	1.13 (1.03 - 1.23)	0.010065
Basal metabolic rate	rs1064213	1.13 (1.03 - 1.24)	0.0092684	1.13 (1.03 - 1.23)	0.0100653
Basal metabolic rate	rs808982	1.13 (1.03 - 1.24)	0.0092684	1.13 (1.03 - 1.23)	0.0100696
Basal metabolic rate	rs56311196	1.13 (1.03 - 1.24)	0.0092684	1.13 (1.03 - 1.23)	0.0100743
Basal metabolic rate	rs8067165	1.13 (1.03 - 1.24)	0.0092684	1.13 (1.03 - 1.23)	0.0100764
Basal metabolic rate	rs757558	1.13 (1.03 - 1.24)	0.0092684	1.13 (1.03 - 1.23)	0.0100797
Basal metabolic rate	rs9496567	1.13 (1.03 - 1.24)	0.0092684	1.13 (1.03 - 1.23)	0.0100798
Basal metabolic rate	rs2157663	1.13 (1.03 - 1.24)	0.0092684	1.13 (1.03 - 1.23)	0.0100948
Basal metabolic rate	rs2289976	1.13 (1.03 - 1.24)	0.0092684	1.13 (1.03 - 1.23)	0.0100957
Basal metabolic rate	rs4235012	1.13 (1.03 - 1.24)	0.0092684	1.13 (1.03 - 1.23)	0.0100976
Basal metabolic rate	rs3810291	1.13 (1.03 - 1.24)	0.0092684	1.13 (1.03 - 1.23)	0.0101045
Basal metabolic rate	rs4301837	1.13 (1.03 - 1.24)	0.0092684	1.13 (1.03 - 1.23)	0.0101107
Basal metabolic rate	rs31210	1.13 (1.03 - 1.24)	0.0092684	1.13 (1.03 - 1.23)	0.0101189
Basal metabolic rate	rs4864766	1.13 (1.03 - 1.24)	0.0092684	1.13 (1.03 - 1.23)	0.0101215
Basal metabolic rate	rs7132908	1.13 (1.03 - 1.24)	0.0092684	1.13 (1.03 - 1.23)	0.0101242
Basal metabolic rate	rs7338963	1.13 (1.03 - 1.24)	0.0092684	1.13 (1.03 - 1.23)	0.0101243
Basal metabolic rate	rs10995366	1.13 (1.03 - 1.24)	0.0092684	1.13 (1.03 - 1.23)	0.0101263
Basal metabolic rate	rs78818722	1.13 (1.03 - 1.24)	0.0092684	1.13 (1.03 - 1.23)	0.0101289
Basal metabolic rate	rs6950388	1.13 (1.03 - 1.24)	0.0092684	1.13 (1.03 - 1.23)	0.0101319
Basal metabolic rate	rs10404726	1.13 (1.03 - 1.24)	0.0092684	1.13 (1.03 - 1.23)	0.0101479
Basal metabolic rate	rs113457986	1.13 (1.03 - 1.24)	0.0092684	1.13 (1.03 - 1.23)	0.0101499
Basal metabolic rate	rs11657325	1.13 (1.03 - 1.24)	0.0092684	1.13 (1.03 - 1.23)	0.0101534
Basal metabolic rate	rs7948120	1.13 (1.03 - 1.24)	0.0092684	1.13 (1.03 - 1.23)	0.0101557
Basal metabolic rate	rs1911250	1.13 (1.03 - 1.24)	0.0092684	1.13 (1.03 - 1.23)	0.0101596
Basal metabolic rate	rs10128597	1.13 (1.03 - 1.24)	0.0092684	1.13 (1.03 - 1.23)	0.0101612
Basal metabolic rate	rs7152091	1.13 (1.03 - 1.24)	0.0092684	1.13 (1.03 - 1.23)	0.0101735
Basal metabolic rate	rs10107388	1.13 (1.03 - 1.24)	0.0092684	1.13 (1.03 - 1.23)	0.0101756
Basal metabolic rate	rs11678716	1.13 (1.03 - 1.24)	0.0092684	1.13 (1.03 - 1.23)	0.0101789
Basal metabolic rate	rs10237317	1.13 (1.03 - 1.24)	0.0092684	1.13 (1.03 - 1.23)	0.0102078
Basal metabolic rate	rs77234976	1.13 (1.03 - 1.24)	0.0092684	1.13 (1.03 - 1.23)	0.0102101
Basal metabolic rate	rs815335	1.13 (1.03 - 1.24)	0.0092684	1.13 (1.03 - 1.23)	0.0102289
Basal metabolic rate	rs1542224	1.13 (1.03 - 1.24)	0.0092684	1.13 (1.03 - 1.23)	0.0102361
Basal metabolic rate	rs6489159	1.13 (1.03 - 1.24)	0.0092684	1.13 (1.03 - 1.23)	0.0102417
Basal metabolic rate	rs7781964	1.13 (1.03 - 1.24)	0.0092684	1.13 (1.03 - 1.23)	0.0102614
Basal metabolic rate	rs224045	1.13 (1.03 - 1.24)	0.0092684	1.13 (1.03 - 1.23)	0.0102662
Basal metabolic rate	rs714785	1.13 (1.03 - 1.24)	0.0092684	1.13 (1.03 - 1.23)	0.0102681
Basal metabolic rate	rs17042314	1.13 (1.03 - 1.24)	0.0092684	1.13 (1.03 - 1.23)	0.010271
Basal metabolic rate	rs9748337	1.13 (1.03 - 1.24)	0.0092684	1.13 (1.03 - 1.23)	0.0102931
Basal metabolic rate	rs13340461	1.13 (1.03 - 1.24)	0.0092684	1.13 (1.03 - 1.23)	0.0102947
Basal metabolic rate	rs1837367	1.13 (1.03 - 1.24)	0.0092684	1.13 (1.03 - 1.23)	0.0102965
Basal metabolic rate	rs1047891	1.13 (1.03 - 1.24)	0.0092684	1.13 (1.03 - 1.23)	0.010298
Basal metabolic rate	rs1552234	1.13 (1.03 - 1.24)	0.0092684	1.13 (1.03 - 1.23)	0.010305
Basal metabolic rate	rs2419076	1.13 (1.03 - 1.24)	0.0092684	1.13 (1.03 - 1.23)	0.0103059
Basal metabolic rate	rs2678204	1.13 (1.03 - 1.24)	0.0092684	1.13 (1.03 - 1.23)	0.0103076
Basal metabolic rate	rs284315	1.13 (1.03 - 1.24)	0.0092684	1.13 (1.03 - 1.23)	0.0103099
Basal metabolic rate	rs56161855	1.13 (1.03 - 1.24)	0.0092684	1.13 (1.03 - 1.23)	0.010314
Basal metabolic rate	rs4778918	1.13 (1.03 - 1.24)	0.0092684	1.13 (1.03 - 1.23)	0.0103181
Basal metabolic rate	rs836519	1.13 (1.03 - 1.24)	0.0092684	1.13 (1.03 - 1.23)	0.0103201
Basal metabolic rate	rs1861410	1.13 (1.03 - 1.24)	0.0092684	1.13 (1.03 - 1.23)	0.0103253
Basal metabolic rate	rs12451657	1.13 (1.03 - 1.24)	0.0092684	1.13 (1.03 - 1.23)	0.0103278
Basal metabolic rate	rs6026578	1.13 (1.03 - 1.24)	0.0092684	1.13 (1.03 - 1.23)	0.0103279
Basal metabolic rate	rs62130981	1.13 (1.03 - 1.24)	0.0092684	1.13 (1.03 - 1.23)	0.0103353
Basal metabolic rate	rs12140153	1.13 (1.03 - 1.24)	0.0092684	1.13 (1.03 - 1.23)	0.0103379
Basal metabolic rate	rs2270894	1.13 (1.03 - 1.24)	0.0092684	1.13 (1.03 - 1.23)	0.0103502
Basal metabolic rate	rs7184768	1.13 (1.03 - 1.24)	0.0092684	1.13 (1.03 - 1.23)	0.0103506
Basal metabolic rate	rs10214770	1.13 (1.03 - 1.24)	0.0092684	1.13 (1.03 - 1.23)	0.0103682
Basal metabolic rate	rs9888189	1.13 (1.03 - 1.24)	0.0092684	1.13 (1.03 - 1.23)	0.0103742
Basal metabolic rate	rs62075854	1.13 (1.03 - 1.24)	0.0092684	1.13 (1.03 - 1.23)	0.0103844
Basal metabolic rate	rs2842385	1.13 (1.03 - 1.24)	0.0092684	1.13 (1.03 - 1.23)	0.0103867
Basal metabolic rate	rs2508710	1.13 (1.03 - 1.24)	0.0092684	1.13 (1.03 - 1.23)	0.0103903
Basal metabolic rate	rs11065979	1.13 (1.03 - 1.24)	0.0092684	1.13 (1.03 - 1.23)	0.0103992
Basal metabolic rate	rs10777860	1.13 (1.03 - 1.24)	0.0092684	1.13 (1.03 - 1.23)	0.0104333
Basal metabolic rate	rs17363646	1.13 (1.03 - 1.24)	0.0092684	1.13 (1.03 - 1.23)	0.0104369
Basal metabolic rate	rs12638455	1.13 (1.03 - 1.24)	0.0092684	1.13 (1.03 - 1.23)	0.010442
Basal metabolic rate	rs35756741	1.13 (1.03 - 1.24)	0.0092684	1.13 (1.03 - 1.23)	0.0104467
Basal metabolic rate	rs1731259	1.13 (1.03 - 1.24)	0.0092684	1.13 (1.03 - 1.23)	0.010458
Basal metabolic rate	rs75571707	1.13 (1.03 - 1.24)	0.0092684	1.13 (1.03 - 1.23)	0.0104647
Basal metabolic rate	rs11802147	1.13 (1.03 - 1.24)	0.0092684	1.13 (1.03 - 1.23)	0.0104672
Basal metabolic rate	rs2610986	1.13 (1.03 - 1.24)	0.0092684	1.13 (1.03 - 1.23)	0.0104676
Basal metabolic rate	rs768023	1.13 (1.03 - 1.24)	0.0092684	1.13 (1.03 - 1.23)	0.010493
Basal metabolic rate	rs10861678	1.13 (1.03 - 1.24)	0.0092684	1.13 (1.03 - 1.23)	0.0104986
Basal metabolic rate	rs57126421	1.13 (1.03 - 1.24)	0.0092684	1.13 (1.03 - 1.23)	0.0105152
Basal metabolic rate	rs757608	1.13 (1.03 - 1.24)	0.0092684	1.13 (1.03 - 1.23)	0.0105244
Basal metabolic rate	rs1971955	1.13 (1.03 - 1.24)	0.0092684	1.13 (1.03 - 1.23)	0.0105284
Basal metabolic rate	rs2319817	1.13 (1.03 - 1.24)	0.0092684	1.13 (1.03 - 1.23)	0.010529
Basal metabolic rate	rs11098675	1.13 (1.03 - 1.24)	0.0092684	1.13 (1.03 - 1.23)	0.0105355
Basal metabolic rate	rs2206734	1.13 (1.03 - 1.24)	0.0092684	1.13 (1.03 - 1.23)	0.0105398
Basal metabolic rate	rs6031847	1.13 (1.03 - 1.24)	0.0092684	1.13 (1.03 - 1.23)	0.0105423
Basal metabolic rate	rs13386222	1.13 (1.03 - 1.24)	0.0092684	1.13 (1.03 - 1.23)	0.0105516
Basal metabolic rate	rs76098726	1.13 (1.03 - 1.24)	0.0092684	1.13 (1.03 - 1.23)	0.0105522
Basal metabolic rate	rs58895838	1.13 (1.03 - 1.24)	0.0092684	1.13 (1.03 - 1.23)	0.0105742
Basal metabolic rate	rs6821305	1.13 (1.03 - 1.24)	0.0092684	1.13 (1.03 - 1.23)	0.010575
Basal metabolic rate	rs2069408	1.13 (1.03 - 1.24)	0.0092684	1.13 (1.03 - 1.23)	0.0105781
Basal metabolic rate	rs11580196	1.13 (1.03 - 1.24)	0.0092684	1.13 (1.03 - 1.23)	0.010581
Basal metabolic rate	rs7218014	1.13 (1.03 - 1.24)	0.0092684	1.13 (1.03 - 1.23)	0.0105925
Basal metabolic rate	rs10832963	1.13 (1.03 - 1.24)	0.0092684	1.13 (1.03 - 1.23)	0.0105974
Basal metabolic rate	rs3212260	1.13 (1.03 - 1.24)	0.0092684	1.13 (1.03 - 1.23)	0.0106024
Basal metabolic rate	rs9302428	1.13 (1.03 - 1.24)	0.0092684	1.13 (1.03 - 1.23)	0.0106033
Basal metabolic rate	rs9266225	1.13 (1.03 - 1.24)	0.0092684	1.13 (1.03 - 1.23)	0.0106035
Basal metabolic rate	rs2542713	1.13 (1.03 - 1.24)	0.0092684	1.13 (1.03 - 1.23)	0.0106037
Basal metabolic rate	rs17265387	1.13 (1.03 - 1.24)	0.0092684	1.13 (1.03 - 1.23)	0.0106176
Basal metabolic rate	rs11042321	1.13 (1.03 - 1.24)	0.0092684	1.13 (1.03 - 1.23)	0.0106197
Basal metabolic rate	rs7226064	1.13 (1.03 - 1.24)	0.0092684	1.13 (1.03 - 1.23)	0.0106283
Basal metabolic rate	rs3742716	1.13 (1.03 - 1.24)	0.0092684	1.13 (1.03 - 1.23)	0.0106642
Basal metabolic rate	rs68106312	1.13 (1.03 - 1.24)	0.0092684	1.13 (1.03 - 1.23)	0.0106653
Basal metabolic rate	rs12041740	1.13 (1.03 - 1.24)	0.0092684	1.13 (1.03 - 1.23)	0.0106758
Basal metabolic rate	rs7754048	1.13 (1.03 - 1.24)	0.0092684	1.13 (1.03 - 1.23)	0.0106879
Basal metabolic rate	rs4693128	1.13 (1.03 - 1.24)	0.0092684	1.13 (1.03 - 1.23)	0.0106936
Basal metabolic rate	rs2533879	1.13 (1.03 - 1.24)	0.0092684	1.13 (1.03 - 1.23)	0.0106955
Basal metabolic rate	rs6779752	1.13 (1.03 - 1.24)	0.0092684	1.13 (1.03 - 1.23)	0.0106987
Basal metabolic rate	rs2313200	1.13 (1.03 - 1.24)	0.0092684	1.13 (1.03 - 1.23)	0.0107063
Basal metabolic rate	rs35626515	1.13 (1.03 - 1.24)	0.0092684	1.13 (1.03 - 1.23)	0.0107476
Basal metabolic rate	rs5752989	1.13 (1.03 - 1.24)	0.0092684	1.13 (1.03 - 1.23)	0.0107535
Basal metabolic rate	rs73052033	1.13 (1.03 - 1.24)	0.0092684	1.13 (1.03 - 1.23)	0.0107568
Basal metabolic rate	rs1969844	1.13 (1.03 - 1.24)	0.0092684	1.13 (1.03 - 1.23)	0.0107623
Basal metabolic rate	rs4240326	1.13 (1.03 - 1.24)	0.0092684	1.13 (1.03 - 1.23)	0.0107643
Basal metabolic rate	rs2281175	1.13 (1.03 - 1.24)	0.0092684	1.13 (1.03 - 1.23)	0.0107705
Basal metabolic rate	rs17256211	1.13 (1.03 - 1.24)	0.0092684	1.13 (1.03 - 1.23)	0.0107731
Basal metabolic rate	rs11937249	1.13 (1.03 - 1.24)	0.0092684	1.13 (1.03 - 1.23)	0.0107862
Basal metabolic rate	rs2252720	1.13 (1.03 - 1.24)	0.0092684	1.13 (1.03 - 1.23)	0.010846
Basal metabolic rate	rs1325596	1.13 (1.03 - 1.24)	0.0092684	1.13 (1.03 - 1.23)	0.0108531
Basal metabolic rate	rs78470967	1.13 (1.03 - 1.24)	0.0092684	1.13 (1.03 - 1.23)	0.010867
Basal metabolic rate	rs7129320	1.13 (1.03 - 1.24)	0.0092684	1.13 (1.03 - 1.23)	0.0108827
Basal metabolic rate	rs758142	1.13 (1.03 - 1.24)	0.0092684	1.13 (1.03 - 1.23)	0.0108869
Basal metabolic rate	rs3756668	1.13 (1.03 - 1.24)	0.0092684	1.13 (1.03 - 1.23)	0.0108936
Basal metabolic rate	rs116072427	1.13 (1.03 - 1.24)	0.0092684	1.13 (1.03 - 1.23)	0.0108953
Basal metabolic rate	rs3766437	1.13 (1.03 - 1.24)	0.0092684	1.13 (1.03 - 1.23)	0.010896
Basal metabolic rate	rs149972755	1.13 (1.03 - 1.24)	0.0092684	1.13 (1.03 - 1.23)	0.0109075
Basal metabolic rate	rs73619441	1.13 (1.03 - 1.24)	0.0092684	1.13 (1.03 - 1.23)	0.0109631
Basal metabolic rate	rs4751889	1.13 (1.03 - 1.24)	0.0092684	1.13 (1.03 - 1.23)	0.0109669
Basal metabolic rate	rs76193355	1.13 (1.03 - 1.24)	0.0092684	1.13 (1.03 - 1.23)	0.0109717
Basal metabolic rate	rs72664840	1.13 (1.03 - 1.24)	0.0092684	1.12 (1.03 - 1.23)	0.0110434
Basal metabolic rate	rs10118701	1.13 (1.03 - 1.24)	0.0092684	1.12 (1.03 - 1.23)	0.0110647
Basal metabolic rate	rs4940940	1.13 (1.03 - 1.24)	0.0092684	1.12 (1.03 - 1.23)	0.0110925
Basal metabolic rate	rs7134283	1.13 (1.03 - 1.24)	0.0092684	1.12 (1.03 - 1.23)	0.0111
Basal metabolic rate	rs7930275	1.13 (1.03 - 1.24)	0.0092684	1.12 (1.03 - 1.23)	0.0111421
Basal metabolic rate	rs755481	1.13 (1.03 - 1.24)	0.0092684	1.12 (1.03 - 1.23)	0.011172
Basal metabolic rate	rs12124756	1.13 (1.03 - 1.24)	0.0092684	1.12 (1.03 - 1.23)	0.0111898
Basal metabolic rate	rs12713004	1.13 (1.03 - 1.24)	0.0092684	1.12 (1.03 - 1.23)	0.0112352
Basal metabolic rate	rs2238435	1.13 (1.03 - 1.24)	0.0092684	1.12 (1.03 - 1.23)	0.0112952
Basal metabolic rate	rs17551974	1.13 (1.03 - 1.24)	0.0092684	1.12 (1.03 - 1.23)	0.0113241
Basal metabolic rate	rs1296527	1.13 (1.03 - 1.24)	0.0092684	1.12 (1.03 - 1.23)	0.0113307
Basal metabolic rate	rs10202701	1.13 (1.03 - 1.24)	0.0092684	1.12 (1.03 - 1.23)	0.0113544
Basal metabolic rate	rs7396827	1.13 (1.03 - 1.24)	0.0092684	1.12 (1.03 - 1.23)	0.011367
Basal metabolic rate	rs652112	1.13 (1.03 - 1.24)	0.0092684	1.12 (1.03 - 1.23)	0.0113903
Basal metabolic rate	rs12443906	1.13 (1.03 - 1.24)	0.0092684	1.12 (1.03 - 1.23)	0.0113929
Basal metabolic rate	rs3861879	1.13 (1.03 - 1.24)	0.0092684	1.12 (1.03 - 1.23)	0.0114156
Basal metabolic rate	rs2733287	1.13 (1.03 - 1.24)	0.0092684	1.12 (1.03 - 1.23)	0.0114282
Basal metabolic rate	rs2005172	1.13 (1.03 - 1.24)	0.0092684	1.12 (1.03 - 1.23)	0.0116546
Basal metabolic rate	rs7815955	1.13 (1.03 - 1.24)	0.0092684	1.12 (1.03 - 1.23)	0.0116927
Basal metabolic rate	rs4868125	1.13 (1.03 - 1.24)	0.0092684	1.12 (1.03 - 1.23)	0.011698
Basal metabolic rate	rs41284816	1.13 (1.03 - 1.24)	0.0092684	1.12 (1.03 - 1.23)	0.0120262
Basal metabolic rate	rs114278107	1.13 (1.03 - 1.24)	0.0092684	1.12 (1.03 - 1.23)	0.0120729
Basal metabolic rate	rs62621812	1.13 (1.03 - 1.24)	0.0092684	1.12 (1.03 - 1.23)	0.0121728
Basal metabolic rate	rs35506085	1.13 (1.03 - 1.24)	0.0092684	1.12 (1.03 - 1.23)	0.012181
Basal metabolic rate	rs55831773	1.13 (1.03 - 1.24)	0.0092684	1.12 (1.03 - 1.23)	0.0122045
Basal metabolic rate	rs509035	1.13 (1.03 - 1.24)	0.0092684	1.12 (1.03 - 1.23)	0.0123987
Basal metabolic rate	rs9861443	1.13 (1.03 - 1.24)	0.0092684	1.12 (1.03 - 1.23)	0.0124253
Basal metabolic rate	rs11642430	1.13 (1.03 - 1.24)	0.0092684	1.12 (1.03 - 1.23)	0.0124479
Basal metabolic rate	rs11030119	1.13 (1.03 - 1.24)	0.0092684	1.12 (1.03 - 1.23)	0.0126779
Basal metabolic rate	rs67631072	1.13 (1.03 - 1.24)	0.0092684	1.12 (1.02 - 1.23)	0.0127741
Basal metabolic rate	rs10236214	1.13 (1.03 - 1.24)	0.0092684	1.12 (1.02 - 1.23)	0.0128445
Basal metabolic rate	rs116165844	1.13 (1.03 - 1.24)	0.0092684	1.12 (1.02 - 1.23)	0.0132886
Basal metabolic rate	rs9328930	1.13 (1.03 - 1.24)	0.0092684	1.12 (1.02 - 1.23)	0.0133883
Basal metabolic rate	rs28457693	1.13 (1.03 - 1.24)	0.0092684	1.12 (1.02 - 1.23)	0.0134146
Basal metabolic rate	rs34517439	1.13 (1.03 - 1.24)	0.0092684	1.12 (1.02 - 1.23)	0.0135589
Basal metabolic rate	rs62106258	1.13 (1.03 - 1.24)	0.0092684	1.12 (1.02 - 1.23)	0.0136524
Basal metabolic rate	rs6792892	1.13 (1.03 - 1.24)	0.0092684	1.12 (1.02 - 1.23)	0.0142833
Basal metabolic rate	rs1260326	1.13 (1.03 - 1.24)	0.0092684	1.12 (1.02 - 1.23)	0.0155234
Basal metabolic rate	rs6567160	1.13 (1.03 - 1.24)	0.0092684	1.12 (1.02 - 1.22)	0.01905
Basal metabolic rate	rs78378222	1.13 (1.03 - 1.24)	0.0092684	1.09 (0.99 - 1.19)	0.0715945
Birth weight	rs13322435	1.07 (0.88 - 1.31)	0.48137	1.11 (0.90 - 1.36)	0.329263
Birth weight	rs12534093	1.07 (0.88 - 1.31)	0.48137	1.10 (0.90 - 1.35)	0.345081
Birth weight	rs6971880	1.07 (0.88 - 1.31)	0.48137	1.10 (0.90 - 1.34)	0.352701
Birth weight	rs10883846	1.07 (0.88 - 1.31)	0.48137	1.10 (0.90 - 1.34)	0.367292
Birth weight	rs6467157	1.07 (0.88 - 1.31)	0.48137	1.10 (0.90 - 1.34)	0.37242
Birth weight	rs28378473	1.07 (0.88 - 1.31)	0.48137	1.09 (0.90 - 1.34)	0.375918
Birth weight	rs6570509	1.07 (0.88 - 1.31)	0.48137	1.09 (0.90 - 1.34)	0.377399
Birth weight	rs12679821	1.07 (0.88 - 1.31)	0.48137	1.09 (0.89 - 1.33)	0.386389
Birth weight	rs7306710	1.07 (0.88 - 1.31)	0.48137	1.09 (0.89 - 1.34)	0.386619
Birth weight	rs8069093	1.07 (0.88 - 1.31)	0.48137	1.09 (0.89 - 1.33)	0.392904
Birth weight	rs77994518	1.07 (0.88 - 1.31)	0.48137	1.09 (0.89 - 1.33)	0.396838
Birth weight	rs11042596	1.07 (0.88 - 1.31)	0.48137	1.09 (0.89 - 1.33)	0.399186
Birth weight	rs41311445	1.07 (0.88 - 1.31)	0.48137	1.09 (0.89 - 1.33)	0.403328
Birth weight	rs222852	1.07 (0.88 - 1.31)	0.48137	1.09 (0.89 - 1.33)	0.404509
Birth weight	rs79780963	1.07 (0.88 - 1.31)	0.48137	1.09 (0.89 - 1.33)	0.40936
Birth weight	rs4958244	1.07 (0.88 - 1.31)	0.48137	1.09 (0.89 - 1.33)	0.418401
Birth weight	rs667515	1.07 (0.88 - 1.31)	0.48137	1.09 (0.89 - 1.33)	0.419304
Birth weight	rs7285579	1.07 (0.88 - 1.31)	0.48137	1.09 (0.89 - 1.33)	0.420086
Birth weight	rs71585962	1.07 (0.88 - 1.31)	0.48137	1.09 (0.89 - 1.33)	0.421529
Birth weight	rs7402983	1.07 (0.88 - 1.31)	0.48137	1.08 (0.89 - 1.32)	0.426424
Birth weight	rs149600208	1.07 (0.88 - 1.31)	0.48137	1.08 (0.89 - 1.32)	0.426741
Birth weight	rs76895963	1.07 (0.88 - 1.31)	0.48137	1.08 (0.89 - 1.33)	0.427364
Birth weight	rs9669403	1.07 (0.88 - 1.31)	0.48137	1.08 (0.89 - 1.32)	0.428176
Birth weight	rs11708067	1.07 (0.88 - 1.31)	0.48137	1.08 (0.89 - 1.33)	0.431676
Birth weight	rs34844754	1.07 (0.88 - 1.31)	0.48137	1.08 (0.89 - 1.32)	0.434778
Birth weight	rs11187838	1.07 (0.88 - 1.31)	0.48137	1.08 (0.89 - 1.32)	0.435223
Birth weight	rs116707877	1.07 (0.88 - 1.31)	0.48137	1.08 (0.89 - 1.32)	0.437197
Birth weight	rs11698914	1.07 (0.88 - 1.31)	0.48137	1.08 (0.89 - 1.32)	0.437236
Birth weight	rs7104332	1.07 (0.88 - 1.31)	0.48137	1.08 (0.89 - 1.32)	0.437303
Birth weight	rs11176006	1.07 (0.88 - 1.31)	0.48137	1.08 (0.89 - 1.32)	0.439817
Birth weight	rs12889267	1.07 (0.88 - 1.31)	0.48137	1.08 (0.89 - 1.32)	0.442597
Birth weight	rs11187143	1.07 (0.88 - 1.31)	0.48137	1.08 (0.88 - 1.32)	0.445751
Birth weight	rs7744700	1.07 (0.88 - 1.31)	0.48137	1.08 (0.88 - 1.32)	0.450658
Birth weight	rs2344500	1.07 (0.88 - 1.31)	0.48137	1.08 (0.88 - 1.32)	0.452661
Birth weight	rs9483085	1.07 (0.88 - 1.31)	0.48137	1.08 (0.88 - 1.32)	0.452663
Birth weight	rs7772579	1.07 (0.88 - 1.31)	0.48137	1.08 (0.88 - 1.32)	0.453079
Birth weight	rs11225170	1.07 (0.88 - 1.31)	0.48137	1.08 (0.88 - 1.32)	0.454974
Birth weight	rs3810232	1.07 (0.88 - 1.31)	0.48137	1.08 (0.88 - 1.32)	0.456588
Birth weight	rs4350272	1.07 (0.88 - 1.31)	0.48137	1.08 (0.88 - 1.32)	0.456606
Birth weight	rs36112366	1.07 (0.88 - 1.31)	0.48137	1.08 (0.88 - 1.32)	0.457489
Birth weight	rs55958435	1.07 (0.88 - 1.31)	0.48137	1.08 (0.88 - 1.32)	0.461023
Birth weight	rs5762980	1.07 (0.88 - 1.31)	0.48137	1.08 (0.88 - 1.32)	0.462355
Birth weight	rs2071382	1.07 (0.88 - 1.31)	0.48137	1.08 (0.88 - 1.32)	0.464652
Birth weight	rs36101267	1.07 (0.88 - 1.31)	0.48137	1.08 (0.88 - 1.32)	0.466797
Birth weight	rs56356159	1.07 (0.88 - 1.31)	0.48137	1.08 (0.88 - 1.32)	0.467062
Birth weight	rs4681161	1.07 (0.88 - 1.31)	0.48137	1.08 (0.88 - 1.31)	0.47172
Birth weight	rs258781	1.07 (0.88 - 1.31)	0.48137	1.08 (0.88 - 1.31)	0.471775
Birth weight	rs7722058	1.07 (0.88 - 1.31)	0.48137	1.08 (0.88 - 1.31)	0.473314
Birth weight	rs2423514	1.07 (0.88 - 1.31)	0.48137	1.08 (0.88 - 1.31)	0.474511
Birth weight	rs2647873	1.07 (0.88 - 1.31)	0.48137	1.08 (0.88 - 1.31)	0.475277
Birth weight	rs45560031	1.07 (0.88 - 1.31)	0.48137	1.08 (0.88 - 1.31)	0.476419
Birth weight	rs2296528	1.07 (0.88 - 1.31)	0.48137	1.07 (0.88 - 1.31)	0.479203
Birth weight	rs2645715	1.07 (0.88 - 1.31)	0.48137	1.07 (0.88 - 1.31)	0.481695
Birth weight	rs7223535	1.07 (0.88 - 1.31)	0.48137	1.07 (0.88 - 1.31)	0.482404
Birth weight	rs9379832	1.07 (0.88 - 1.31)	0.48137	1.07 (0.88 - 1.31)	0.485646
Birth weight	rs4870941	1.07 (0.88 - 1.31)	0.48137	1.07 (0.88 - 1.31)	0.491058
Birth weight	rs1015521	1.07 (0.88 - 1.31)	0.48137	1.07 (0.88 - 1.31)	0.491387
Birth weight	rs5030317	1.07 (0.88 - 1.31)	0.48137	1.07 (0.88 - 1.31)	0.492579
Birth weight	rs6845999	1.07 (0.88 - 1.31)	0.48137	1.07 (0.88 - 1.31)	0.495504
Birth weight	rs28366133	1.07 (0.88 - 1.31)	0.48137	1.07 (0.88 - 1.31)	0.499089
Birth weight	rs12205495	1.07 (0.88 - 1.31)	0.48137	1.07 (0.88 - 1.31)	0.501849
Birth weight	rs7854962	1.07 (0.88 - 1.31)	0.48137	1.07 (0.88 - 1.31)	0.503831
Birth weight	rs2163167	1.07 (0.88 - 1.31)	0.48137	1.07 (0.88 - 1.31)	0.50514
Birth weight	rs9827156	1.07 (0.88 - 1.31)	0.48137	1.07 (0.88 - 1.31)	0.507122
Birth weight	rs1056567	1.07 (0.88 - 1.31)	0.48137	1.07 (0.88 - 1.31)	0.510687
Birth weight	rs72698731	1.07 (0.88 - 1.31)	0.48137	1.07 (0.88 - 1.31)	0.511547
Birth weight	rs1374205	1.07 (0.88 - 1.31)	0.48137	1.07 (0.87 - 1.31)	0.51569
Birth weight	rs1801253	1.07 (0.88 - 1.31)	0.48137	1.07 (0.87 - 1.31)	0.520996
Birth weight	rs2608029	1.07 (0.88 - 1.31)	0.48137	1.07 (0.87 - 1.30)	0.521993
Birth weight	rs4078443	1.07 (0.88 - 1.31)	0.48137	1.07 (0.87 - 1.30)	0.527208
Birth weight	rs28477757	1.07 (0.88 - 1.31)	0.48137	1.07 (0.87 - 1.30)	0.528648
Birth weight	rs10823318	1.07 (0.88 - 1.31)	0.48137	1.07 (0.87 - 1.30)	0.530412
Birth weight	rs34712412	1.07 (0.88 - 1.31)	0.48137	1.07 (0.87 - 1.30)	0.53281
Birth weight	rs577044	1.07 (0.88 - 1.31)	0.48137	1.07 (0.87 - 1.30)	0.533525
Birth weight	rs12206634	1.07 (0.88 - 1.31)	0.48137	1.07 (0.87 - 1.30)	0.537324
Birth weight	rs7336104	1.07 (0.88 - 1.31)	0.48137	1.06 (0.87 - 1.30)	0.539907
Birth weight	rs2901307	1.07 (0.88 - 1.31)	0.48137	1.06 (0.87 - 1.30)	0.542012
Birth weight	rs150138294	1.07 (0.88 - 1.31)	0.48137	1.06 (0.87 - 1.30)	0.542513
Birth weight	rs10505073	1.07 (0.88 - 1.31)	0.48137	1.06 (0.87 - 1.30)	0.545668
Birth weight	rs515071	1.07 (0.88 - 1.31)	0.48137	1.06 (0.87 - 1.30)	0.546404
Birth weight	rs339969	1.07 (0.88 - 1.31)	0.48137	1.06 (0.87 - 1.30)	0.552227
Birth weight	rs798548	1.07 (0.88 - 1.31)	0.48137	1.06 (0.87 - 1.30)	0.556954
Birth weight	rs6930558	1.07 (0.88 - 1.31)	0.48137	1.06 (0.87 - 1.30)	0.564539
Birth weight	rs6029174	1.07 (0.88 - 1.31)	0.48137	1.06 (0.87 - 1.30)	0.567506
Birth weight	rs12713004	1.07 (0.88 - 1.31)	0.48137	1.06 (0.87 - 1.29)	0.568916
Birth weight	rs10985827	1.07 (0.88 - 1.31)	0.48137	1.06 (0.87 - 1.29)	0.56944
Birth weight	rs35502362	1.07 (0.88 - 1.31)	0.48137	1.06 (0.87 - 1.29)	0.571565
Birth weight	rs75104038	1.07 (0.88 - 1.31)	0.48137	1.06 (0.87 - 1.29)	0.579037
Birth weight	rs3184504	1.07 (0.88 - 1.31)	0.48137	1.05 (0.86 - 1.29)	0.605619
Birth weight	rs4144829	1.07 (0.88 - 1.31)	0.48137	1.05 (0.86 - 1.29)	0.625445
Birth weight	rs1056204	1.07 (0.88 - 1.31)	0.48137	1.05 (0.86 - 1.28)	0.651899
Birth weight	rs28457693	1.07 (0.88 - 1.31)	0.48137	1.04 (0.85 - 1.27)	0.702182
Birth weight	rs78378222	1.07 (0.88 - 1.31)	0.48137	0.96 (0.79 - 1.17)	0.703131
Birth weight	rs10440833	1.07 (0.88 - 1.31)	0.48137	1.04 (0.85 - 1.27)	0.73159
Blood carnitine	rs6479648	1.01 (0.93 - 1.10)	0.849117	1.03 (0.94 - 1.12)	0.55644
Blood carnitine	rs12356193	1.01 (0.93 - 1.10)	0.849117	0.98 (0.88 - 1.08)	0.637141
Blood carnitine	rs419291	1.01 (0.93 - 1.10)	0.849117	1.02 (0.93 - 1.11)	0.672573
Blood carnitine	rs4860022	1.01 (0.93 - 1.10)	0.849117	1.02 (0.93 - 1.11)	0.684306
Blood carnitine	rs6862024	1.01 (0.93 - 1.10)	0.849117	1.02 (0.93 - 1.11)	0.722117
Blood carnitine	rs11620955	1.01 (0.93 - 1.10)	0.849117	1.01 (0.93 - 1.11)	0.74314
Blood carnitine	rs1466788	1.01 (0.93 - 1.10)	0.849117	1.01 (0.93 - 1.11)	0.76343
Blood carnitine	rs11620973	1.01 (0.93 - 1.10)	0.849117	1.01 (0.93 - 1.10)	0.779821
Blood carnitine	rs11183620	1.01 (0.93 - 1.10)	0.849117	1.01 (0.93 - 1.10)	0.781785
Blood carnitine	rs735315	1.01 (0.93 - 1.10)	0.849117	1.01 (0.93 - 1.10)	0.781859
Blood carnitine	rs2396004	1.01 (0.93 - 1.10)	0.849117	1.01 (0.93 - 1.10)	0.824969
Blood carnitine	rs9842133	1.01 (0.93 - 1.10)	0.849117	1.00 (0.92 - 1.09)	0.941759
Blood carnitine	rs13182512	1.01 (0.93 - 1.10)	0.849117	1.00 (0.91 - 1.09)	0.944774
Blood carnitine	rs2279014	1.01 (0.93 - 1.10)	0.849117	1.00 (0.92 - 1.09)	0.973912
Blood carnitine	rs12709393	1.01 (0.93 - 1.10)	0.849117	1.00 (0.92 - 1.09)	0.986948
Blood carnitine	rs2114713	1.01 (0.93 - 1.10)	0.849117	1.00 (0.92 - 1.09)	0.987725
Blood carnitine	rs3736438	1.01 (0.93 - 1.10)	0.849117	1.00 (0.92 - 1.09)	0.99163
Body fat percentage	rs7124681	1.06 (0.92 - 1.21)	0.4211	1.07 (0.94 - 1.23)	0.300957
Body fat percentage	rs9320823	1.06 (0.92 - 1.21)	0.4211	1.07 (0.93 - 1.23)	0.321751
Body fat percentage	rs7613261	1.06 (0.92 - 1.21)	0.4211	1.07 (0.93 - 1.23)	0.331267
Body fat percentage	rs713586	1.06 (0.92 - 1.21)	0.4211	1.07 (0.93 - 1.23)	0.340292
Body fat percentage	rs4790841	1.06 (0.92 - 1.21)	0.4211	1.07 (0.93 - 1.22)	0.344133
Body fat percentage	rs2855818	1.06 (0.92 - 1.21)	0.4211	1.07 (0.93 - 1.22)	0.34888
Body fat percentage	rs539515	1.06 (0.92 - 1.21)	0.4211	1.07 (0.93 - 1.22)	0.357522
Body fat percentage	rs6545714	1.06 (0.92 - 1.21)	0.4211	1.07 (0.93 - 1.22)	0.357641
Body fat percentage	rs6857	1.06 (0.92 - 1.21)	0.4211	1.07 (0.93 - 1.22)	0.360071
Body fat percentage	rs1568489	1.06 (0.92 - 1.21)	0.4211	1.07 (0.93 - 1.22)	0.360191
Body fat percentage	rs76040172	1.06 (0.92 - 1.21)	0.4211	1.07 (0.93 - 1.22)	0.360359
Body fat percentage	rs2243928	1.06 (0.92 - 1.21)	0.4211	1.07 (0.93 - 1.22)	0.360869
Body fat percentage	rs10791109	1.06 (0.92 - 1.21)	0.4211	1.07 (0.93 - 1.22)	0.361358
Body fat percentage	rs2980240	1.06 (0.92 - 1.21)	0.4211	1.07 (0.93 - 1.22)	0.362857
Body fat percentage	rs10423928	1.06 (0.92 - 1.21)	0.4211	1.07 (0.93 - 1.22)	0.362861
Body fat percentage	rs62477684	1.06 (0.92 - 1.21)	0.4211	1.07 (0.93 - 1.22)	0.364559
Body fat percentage	rs72976986	1.06 (0.92 - 1.21)	0.4211	1.07 (0.93 - 1.22)	0.365526
Body fat percentage	rs10954772	1.06 (0.92 - 1.21)	0.4211	1.07 (0.93 - 1.22)	0.365647
Body fat percentage	rs12339822	1.06 (0.92 - 1.21)	0.4211	1.06 (0.93 - 1.22)	0.368755
Body fat percentage	rs1881505	1.06 (0.92 - 1.21)	0.4211	1.06 (0.93 - 1.22)	0.36988
Body fat percentage	rs7020	1.06 (0.92 - 1.21)	0.4211	1.06 (0.93 - 1.22)	0.370015
Body fat percentage	rs78801969	1.06 (0.92 - 1.21)	0.4211	1.06 (0.93 - 1.22)	0.370651
Body fat percentage	rs2289379	1.06 (0.92 - 1.21)	0.4211	1.06 (0.93 - 1.22)	0.37099
Body fat percentage	rs11150745	1.06 (0.92 - 1.21)	0.4211	1.06 (0.93 - 1.22)	0.372432
Body fat percentage	rs2943650	1.06 (0.92 - 1.21)	0.4211	1.06 (0.93 - 1.22)	0.372663
Body fat percentage	rs7442885	1.06 (0.92 - 1.21)	0.4211	1.06 (0.93 - 1.22)	0.376008
Body fat percentage	rs12477385	1.06 (0.92 - 1.21)	0.4211	1.06 (0.93 - 1.22)	0.376075
Body fat percentage	rs28893270	1.06 (0.92 - 1.21)	0.4211	1.06 (0.93 - 1.22)	0.376116
Body fat percentage	rs6561937	1.06 (0.92 - 1.21)	0.4211	1.06 (0.93 - 1.22)	0.37666
Body fat percentage	rs704061	1.06 (0.92 - 1.21)	0.4211	1.06 (0.93 - 1.22)	0.37777
Body fat percentage	rs1891215	1.06 (0.92 - 1.21)	0.4211	1.06 (0.93 - 1.22)	0.378676
Body fat percentage	rs809955	1.06 (0.92 - 1.21)	0.4211	1.06 (0.93 - 1.22)	0.379066
Body fat percentage	rs12568522	1.06 (0.92 - 1.21)	0.4211	1.06 (0.93 - 1.22)	0.379576
Body fat percentage	rs3764002	1.06 (0.92 - 1.21)	0.4211	1.06 (0.93 - 1.22)	0.379683
Body fat percentage	rs245775	1.06 (0.92 - 1.21)	0.4211	1.06 (0.93 - 1.22)	0.379967
Body fat percentage	rs1928185	1.06 (0.92 - 1.21)	0.4211	1.06 (0.93 - 1.22)	0.379982
Body fat percentage	rs1414506	1.06 (0.92 - 1.21)	0.4211	1.06 (0.93 - 1.22)	0.380298
Body fat percentage	rs9522279	1.06 (0.92 - 1.21)	0.4211	1.06 (0.93 - 1.22)	0.380518
Body fat percentage	rs17115183	1.06 (0.92 - 1.21)	0.4211	1.06 (0.93 - 1.22)	0.380572
Body fat percentage	rs3766823	1.06 (0.92 - 1.21)	0.4211	1.06 (0.93 - 1.22)	0.381411
Body fat percentage	rs6717858	1.06 (0.92 - 1.21)	0.4211	1.06 (0.93 - 1.22)	0.382475
Body fat percentage	rs7982447	1.06 (0.92 - 1.21)	0.4211	1.06 (0.93 - 1.22)	0.382493
Body fat percentage	rs7503604	1.06 (0.92 - 1.21)	0.4211	1.06 (0.93 - 1.22)	0.383547
Body fat percentage	rs16940859	1.06 (0.92 - 1.21)	0.4211	1.06 (0.93 - 1.22)	0.383571
Body fat percentage	rs76095247	1.06 (0.92 - 1.21)	0.4211	1.06 (0.93 - 1.22)	0.383997
Body fat percentage	rs10938397	1.06 (0.92 - 1.21)	0.4211	1.06 (0.93 - 1.22)	0.38403
Body fat percentage	rs6847975	1.06 (0.92 - 1.21)	0.4211	1.06 (0.93 - 1.22)	0.38556
Body fat percentage	rs34220678	1.06 (0.92 - 1.21)	0.4211	1.06 (0.93 - 1.22)	0.386524
Body fat percentage	rs7135617	1.06 (0.92 - 1.21)	0.4211	1.06 (0.93 - 1.22)	0.386599
Body fat percentage	rs12679106	1.06 (0.92 - 1.21)	0.4211	1.06 (0.93 - 1.22)	0.386704
Body fat percentage	rs4690324	1.06 (0.92 - 1.21)	0.4211	1.06 (0.93 - 1.22)	0.386805
Body fat percentage	rs6792984	1.06 (0.92 - 1.21)	0.4211	1.06 (0.93 - 1.22)	0.386854
Body fat percentage	rs9902386	1.06 (0.92 - 1.21)	0.4211	1.06 (0.93 - 1.22)	0.387475
Body fat percentage	rs7519259	1.06 (0.92 - 1.21)	0.4211	1.06 (0.93 - 1.22)	0.387508
Body fat percentage	rs10259620	1.06 (0.92 - 1.21)	0.4211	1.06 (0.93 - 1.22)	0.387545
Body fat percentage	rs145350287	1.06 (0.92 - 1.21)	0.4211	1.06 (0.93 - 1.22)	0.387723
Body fat percentage	rs2306937	1.06 (0.92 - 1.21)	0.4211	1.06 (0.93 - 1.22)	0.387826
Body fat percentage	rs116399833	1.06 (0.92 - 1.21)	0.4211	1.06 (0.93 - 1.22)	0.388297
Body fat percentage	rs12901071	1.06 (0.92 - 1.21)	0.4211	1.06 (0.93 - 1.22)	0.388459
Body fat percentage	rs10278040	1.06 (0.92 - 1.21)	0.4211	1.06 (0.93 - 1.22)	0.388841
Body fat percentage	rs1491592	1.06 (0.92 - 1.21)	0.4211	1.06 (0.93 - 1.22)	0.388909
Body fat percentage	rs3736896	1.06 (0.92 - 1.21)	0.4211	1.06 (0.93 - 1.22)	0.389417
Body fat percentage	rs2798297	1.06 (0.92 - 1.21)	0.4211	1.06 (0.93 - 1.22)	0.389437
Body fat percentage	rs1653892	1.06 (0.92 - 1.21)	0.4211	1.06 (0.93 - 1.22)	0.39034
Body fat percentage	rs72820274	1.06 (0.92 - 1.21)	0.4211	1.06 (0.93 - 1.22)	0.391068
Body fat percentage	rs8087074	1.06 (0.92 - 1.21)	0.4211	1.06 (0.93 - 1.22)	0.391104
Body fat percentage	rs3803286	1.06 (0.92 - 1.21)	0.4211	1.06 (0.93 - 1.22)	0.391341
Body fat percentage	rs11113445	1.06 (0.92 - 1.21)	0.4211	1.06 (0.93 - 1.22)	0.39248
Body fat percentage	rs34483452	1.06 (0.92 - 1.21)	0.4211	1.06 (0.93 - 1.22)	0.392693
Body fat percentage	rs1893659	1.06 (0.92 - 1.21)	0.4211	1.06 (0.93 - 1.22)	0.392997
Body fat percentage	rs9358912	1.06 (0.92 - 1.21)	0.4211	1.06 (0.93 - 1.22)	0.393529
Body fat percentage	rs35882248	1.06 (0.92 - 1.21)	0.4211	1.06 (0.93 - 1.22)	0.394108
Body fat percentage	rs35276127	1.06 (0.92 - 1.21)	0.4211	1.06 (0.93 - 1.22)	0.394731
Body fat percentage	rs78265103	1.06 (0.92 - 1.21)	0.4211	1.06 (0.93 - 1.22)	0.394816
Body fat percentage	rs2239647	1.06 (0.92 - 1.21)	0.4211	1.06 (0.93 - 1.22)	0.394908
Body fat percentage	rs3796658	1.06 (0.92 - 1.21)	0.4211	1.06 (0.93 - 1.22)	0.395174
Body fat percentage	rs2665856	1.06 (0.92 - 1.21)	0.4211	1.06 (0.93 - 1.22)	0.395194
Body fat percentage	rs9425633	1.06 (0.92 - 1.21)	0.4211	1.06 (0.93 - 1.22)	0.39575
Body fat percentage	rs7959140	1.06 (0.92 - 1.21)	0.4211	1.06 (0.93 - 1.22)	0.39628
Body fat percentage	rs7591494	1.06 (0.92 - 1.21)	0.4211	1.06 (0.93 - 1.22)	0.397511
Body fat percentage	rs62104477	1.06 (0.92 - 1.21)	0.4211	1.06 (0.93 - 1.22)	0.398188
Body fat percentage	rs7139583	1.06 (0.92 - 1.21)	0.4211	1.06 (0.93 - 1.22)	0.398598
Body fat percentage	rs34966008	1.06 (0.92 - 1.21)	0.4211	1.06 (0.93 - 1.22)	0.398725
Body fat percentage	rs7700107	1.06 (0.92 - 1.21)	0.4211	1.06 (0.93 - 1.22)	0.39932
Body fat percentage	rs217672	1.06 (0.92 - 1.21)	0.4211	1.06 (0.93 - 1.22)	0.39965
Body fat percentage	rs13174863	1.06 (0.92 - 1.21)	0.4211	1.06 (0.93 - 1.22)	0.399737
Body fat percentage	rs10496731	1.06 (0.92 - 1.21)	0.4211	1.06 (0.93 - 1.22)	0.399842
Body fat percentage	rs477895	1.06 (0.92 - 1.21)	0.4211	1.06 (0.93 - 1.22)	0.400099
Body fat percentage	rs12477088	1.06 (0.92 - 1.21)	0.4211	1.06 (0.93 - 1.22)	0.400631
Body fat percentage	rs1324088	1.06 (0.92 - 1.21)	0.4211	1.06 (0.93 - 1.22)	0.400813
Body fat percentage	rs62285233	1.06 (0.92 - 1.21)	0.4211	1.06 (0.93 - 1.22)	0.400883
Body fat percentage	rs11030016	1.06 (0.92 - 1.21)	0.4211	1.06 (0.92 - 1.22)	0.40119
Body fat percentage	rs11742930	1.06 (0.92 - 1.21)	0.4211	1.06 (0.92 - 1.22)	0.4018
Body fat percentage	rs11790018	1.06 (0.92 - 1.21)	0.4211	1.06 (0.92 - 1.21)	0.402022
Body fat percentage	rs2914231	1.06 (0.92 - 1.21)	0.4211	1.06 (0.92 - 1.22)	0.402113
Body fat percentage	rs75854315	1.06 (0.92 - 1.21)	0.4211	1.06 (0.92 - 1.21)	0.402353
Body fat percentage	rs9788550	1.06 (0.92 - 1.21)	0.4211	1.06 (0.92 - 1.22)	0.402441
Body fat percentage	rs7570258	1.06 (0.92 - 1.21)	0.4211	1.06 (0.92 - 1.21)	0.402529
Body fat percentage	rs10510025	1.06 (0.92 - 1.21)	0.4211	1.06 (0.92 - 1.21)	0.402566
Body fat percentage	rs35060985	1.06 (0.92 - 1.21)	0.4211	1.06 (0.92 - 1.22)	0.40301
Body fat percentage	rs4864201	1.06 (0.92 - 1.21)	0.4211	1.06 (0.92 - 1.21)	0.403739
Body fat percentage	rs11642015	1.06 (0.92 - 1.21)	0.4211	1.06 (0.92 - 1.22)	0.403888
Body fat percentage	rs17704028	1.06 (0.92 - 1.21)	0.4211	1.06 (0.92 - 1.21)	0.404459
Body fat percentage	rs10499014	1.06 (0.92 - 1.21)	0.4211	1.06 (0.92 - 1.21)	0.404496
Body fat percentage	rs2371767	1.06 (0.92 - 1.21)	0.4211	1.06 (0.92 - 1.21)	0.404793
Body fat percentage	rs2002023	1.06 (0.92 - 1.21)	0.4211	1.06 (0.92 - 1.21)	0.404853
Body fat percentage	rs7191938	1.06 (0.92 - 1.21)	0.4211	1.06 (0.92 - 1.21)	0.404956
Body fat percentage	rs7953	1.06 (0.92 - 1.21)	0.4211	1.06 (0.92 - 1.21)	0.405333
Body fat percentage	rs2124499	1.06 (0.92 - 1.21)	0.4211	1.06 (0.92 - 1.21)	0.40555
Body fat percentage	rs4727630	1.06 (0.92 - 1.21)	0.4211	1.06 (0.92 - 1.21)	0.405575
Body fat percentage	rs62414900	1.06 (0.92 - 1.21)	0.4211	1.06 (0.92 - 1.21)	0.406025
Body fat percentage	rs73236524	1.06 (0.92 - 1.21)	0.4211	1.06 (0.92 - 1.21)	0.406633
Body fat percentage	rs11119364	1.06 (0.92 - 1.21)	0.4211	1.06 (0.92 - 1.21)	0.406797
Body fat percentage	rs7117842	1.06 (0.92 - 1.21)	0.4211	1.06 (0.92 - 1.21)	0.407014
Body fat percentage	rs35644221	1.06 (0.92 - 1.21)	0.4211	1.06 (0.92 - 1.21)	0.407321
Body fat percentage	rs6739303	1.06 (0.92 - 1.21)	0.4211	1.06 (0.92 - 1.21)	0.408103
Body fat percentage	rs241459	1.06 (0.92 - 1.21)	0.4211	1.06 (0.92 - 1.21)	0.408256
Body fat percentage	rs4503172	1.06 (0.92 - 1.21)	0.4211	1.06 (0.92 - 1.21)	0.408263
Body fat percentage	rs10803762	1.06 (0.92 - 1.21)	0.4211	1.06 (0.92 - 1.21)	0.408475
Body fat percentage	rs2318543	1.06 (0.92 - 1.21)	0.4211	1.06 (0.92 - 1.21)	0.408507
Body fat percentage	rs1441264	1.06 (0.92 - 1.21)	0.4211	1.06 (0.92 - 1.21)	0.408598
Body fat percentage	rs825501	1.06 (0.92 - 1.21)	0.4211	1.06 (0.92 - 1.21)	0.408616
Body fat percentage	rs117632017	1.06 (0.92 - 1.21)	0.4211	1.06 (0.92 - 1.21)	0.409042
Body fat percentage	rs12550674	1.06 (0.92 - 1.21)	0.4211	1.06 (0.92 - 1.21)	0.409172
Body fat percentage	rs16934748	1.06 (0.92 - 1.21)	0.4211	1.06 (0.92 - 1.21)	0.409434
Body fat percentage	rs7498044	1.06 (0.92 - 1.21)	0.4211	1.06 (0.92 - 1.21)	0.409691
Body fat percentage	rs7571753	1.06 (0.92 - 1.21)	0.4211	1.06 (0.92 - 1.21)	0.409712
Body fat percentage	rs6893495	1.06 (0.92 - 1.21)	0.4211	1.06 (0.92 - 1.21)	0.409743
Body fat percentage	rs314279	1.06 (0.92 - 1.21)	0.4211	1.06 (0.92 - 1.21)	0.409759
Body fat percentage	rs7164727	1.06 (0.92 - 1.21)	0.4211	1.06 (0.92 - 1.21)	0.410068
Body fat percentage	rs9659073	1.06 (0.92 - 1.21)	0.4211	1.06 (0.92 - 1.21)	0.410537
Body fat percentage	rs2439823	1.06 (0.92 - 1.21)	0.4211	1.06 (0.92 - 1.21)	0.41082
Body fat percentage	rs2477534	1.06 (0.92 - 1.21)	0.4211	1.06 (0.92 - 1.21)	0.41114
Body fat percentage	rs7774	1.06 (0.92 - 1.21)	0.4211	1.06 (0.92 - 1.21)	0.411626
Body fat percentage	rs6686901	1.06 (0.92 - 1.21)	0.4211	1.06 (0.92 - 1.21)	0.411689
Body fat percentage	rs7027304	1.06 (0.92 - 1.21)	0.4211	1.06 (0.92 - 1.21)	0.41172
Body fat percentage	rs4549080	1.06 (0.92 - 1.21)	0.4211	1.06 (0.92 - 1.21)	0.412022
Body fat percentage	rs57292329	1.06 (0.92 - 1.21)	0.4211	1.06 (0.92 - 1.21)	0.412079
Body fat percentage	rs1046080	1.06 (0.92 - 1.21)	0.4211	1.06 (0.92 - 1.21)	0.412261
Body fat percentage	rs41310284	1.06 (0.92 - 1.21)	0.4211	1.06 (0.92 - 1.21)	0.412289
Body fat percentage	rs1296328	1.06 (0.92 - 1.21)	0.4211	1.06 (0.92 - 1.21)	0.412318
Body fat percentage	rs12619178	1.06 (0.92 - 1.21)	0.4211	1.06 (0.92 - 1.21)	0.412499
Body fat percentage	rs2112347	1.06 (0.92 - 1.21)	0.4211	1.06 (0.92 - 1.21)	0.412582
Body fat percentage	rs2043016	1.06 (0.92 - 1.21)	0.4211	1.06 (0.92 - 1.21)	0.412896
Body fat percentage	rs6977416	1.06 (0.92 - 1.21)	0.4211	1.06 (0.92 - 1.21)	0.412903
Body fat percentage	rs10947793	1.06 (0.92 - 1.21)	0.4211	1.06 (0.92 - 1.21)	0.413553
Body fat percentage	rs4238585	1.06 (0.92 - 1.21)	0.4211	1.06 (0.92 - 1.21)	0.413595
Body fat percentage	rs11781222	1.06 (0.92 - 1.21)	0.4211	1.06 (0.92 - 1.21)	0.413601
Body fat percentage	rs249612	1.06 (0.92 - 1.21)	0.4211	1.06 (0.92 - 1.21)	0.413824
Body fat percentage	rs11695700	1.06 (0.92 - 1.21)	0.4211	1.06 (0.92 - 1.21)	0.413966
Body fat percentage	rs10172196	1.06 (0.92 - 1.21)	0.4211	1.06 (0.92 - 1.21)	0.413985
Body fat percentage	rs4759318	1.06 (0.92 - 1.21)	0.4211	1.06 (0.92 - 1.21)	0.414402
Body fat percentage	rs35761930	1.06 (0.92 - 1.21)	0.4211	1.06 (0.92 - 1.21)	0.414532
Body fat percentage	rs1928496	1.06 (0.92 - 1.21)	0.4211	1.06 (0.92 - 1.21)	0.414591
Body fat percentage	rs62037365	1.06 (0.92 - 1.21)	0.4211	1.06 (0.92 - 1.21)	0.415366
Body fat percentage	rs113019802	1.06 (0.92 - 1.21)	0.4211	1.06 (0.92 - 1.21)	0.415389
Body fat percentage	rs4450871	1.06 (0.92 - 1.21)	0.4211	1.06 (0.92 - 1.21)	0.41551
Body fat percentage	rs12962597	1.06 (0.92 - 1.21)	0.4211	1.06 (0.92 - 1.21)	0.415712
Body fat percentage	rs17296856	1.06 (0.92 - 1.21)	0.4211	1.06 (0.92 - 1.21)	0.415787
Body fat percentage	rs7692075	1.06 (0.92 - 1.21)	0.4211	1.06 (0.92 - 1.21)	0.41601
Body fat percentage	rs16951304	1.06 (0.92 - 1.21)	0.4211	1.06 (0.92 - 1.21)	0.416018
Body fat percentage	rs2242449	1.06 (0.92 - 1.21)	0.4211	1.06 (0.92 - 1.21)	0.416281
Body fat percentage	rs11603783	1.06 (0.92 - 1.21)	0.4211	1.06 (0.92 - 1.21)	0.416486
Body fat percentage	rs12127506	1.06 (0.92 - 1.21)	0.4211	1.06 (0.92 - 1.21)	0.416898
Body fat percentage	rs111743285	1.06 (0.92 - 1.21)	0.4211	1.06 (0.92 - 1.21)	0.417343
Body fat percentage	rs7412	1.06 (0.92 - 1.21)	0.4211	1.06 (0.92 - 1.21)	0.417663
Body fat percentage	rs116298073	1.06 (0.92 - 1.21)	0.4211	1.06 (0.92 - 1.21)	0.4177
Body fat percentage	rs2606228	1.06 (0.92 - 1.21)	0.4211	1.06 (0.92 - 1.21)	0.417872
Body fat percentage	rs11856579	1.06 (0.92 - 1.21)	0.4211	1.06 (0.92 - 1.21)	0.417872
Body fat percentage	rs4752182	1.06 (0.92 - 1.21)	0.4211	1.06 (0.92 - 1.21)	0.418046
Body fat percentage	rs7630228	1.06 (0.92 - 1.21)	0.4211	1.06 (0.92 - 1.21)	0.418704
Body fat percentage	rs73021485	1.06 (0.92 - 1.21)	0.4211	1.06 (0.92 - 1.21)	0.418713
Body fat percentage	rs815611	1.06 (0.92 - 1.21)	0.4211	1.06 (0.92 - 1.21)	0.418729
Body fat percentage	rs3817428	1.06 (0.92 - 1.21)	0.4211	1.06 (0.92 - 1.21)	0.418942
Body fat percentage	rs2281819	1.06 (0.92 - 1.21)	0.4211	1.06 (0.92 - 1.21)	0.418979
Body fat percentage	rs40071	1.06 (0.92 - 1.21)	0.4211	1.06 (0.92 - 1.21)	0.419275
Body fat percentage	rs9394307	1.06 (0.92 - 1.21)	0.4211	1.06 (0.92 - 1.21)	0.41931
Body fat percentage	rs79869125	1.06 (0.92 - 1.21)	0.4211	1.06 (0.92 - 1.21)	0.419325
Body fat percentage	rs56803094	1.06 (0.92 - 1.21)	0.4211	1.06 (0.92 - 1.21)	0.41933
Body fat percentage	rs13135092	1.06 (0.92 - 1.21)	0.4211	1.06 (0.92 - 1.21)	0.419387
Body fat percentage	rs1218822	1.06 (0.92 - 1.21)	0.4211	1.06 (0.92 - 1.21)	0.419412
Body fat percentage	rs13069856	1.06 (0.92 - 1.21)	0.4211	1.06 (0.92 - 1.21)	0.419415
Body fat percentage	rs12037698	1.06 (0.92 - 1.21)	0.4211	1.06 (0.92 - 1.21)	0.419667
Body fat percentage	rs7649970	1.06 (0.92 - 1.21)	0.4211	1.06 (0.92 - 1.21)	0.419829
Body fat percentage	rs4482463	1.06 (0.92 - 1.21)	0.4211	1.06 (0.92 - 1.21)	0.420043
Body fat percentage	rs1460940	1.06 (0.92 - 1.21)	0.4211	1.06 (0.92 - 1.21)	0.420274
Body fat percentage	rs2398861	1.06 (0.92 - 1.21)	0.4211	1.06 (0.92 - 1.21)	0.420754
Body fat percentage	rs972283	1.06 (0.92 - 1.21)	0.4211	1.06 (0.92 - 1.21)	0.420779
Body fat percentage	rs254024	1.06 (0.92 - 1.21)	0.4211	1.06 (0.92 - 1.21)	0.420838
Body fat percentage	rs4547132	1.06 (0.92 - 1.21)	0.4211	1.06 (0.92 - 1.21)	0.42132
Body fat percentage	rs6688826	1.06 (0.92 - 1.21)	0.4211	1.06 (0.92 - 1.21)	0.421591
Body fat percentage	rs4722398	1.06 (0.92 - 1.21)	0.4211	1.06 (0.92 - 1.21)	0.421885
Body fat percentage	rs6888037	1.06 (0.92 - 1.21)	0.4211	1.06 (0.92 - 1.21)	0.422134
Body fat percentage	rs7238896	1.06 (0.92 - 1.21)	0.4211	1.06 (0.92 - 1.21)	0.422223
Body fat percentage	rs34898535	1.06 (0.92 - 1.21)	0.4211	1.06 (0.92 - 1.21)	0.422308
Body fat percentage	rs7925100	1.06 (0.92 - 1.21)	0.4211	1.06 (0.92 - 1.21)	0.422343
Body fat percentage	rs7498798	1.06 (0.92 - 1.21)	0.4211	1.06 (0.92 - 1.21)	0.422391
Body fat percentage	rs10947510	1.06 (0.92 - 1.21)	0.4211	1.06 (0.92 - 1.21)	0.42277
Body fat percentage	rs7200589	1.06 (0.92 - 1.21)	0.4211	1.06 (0.92 - 1.21)	0.42301
Body fat percentage	rs12622267	1.06 (0.92 - 1.21)	0.4211	1.06 (0.92 - 1.21)	0.423575
Body fat percentage	rs58360798	1.06 (0.92 - 1.21)	0.4211	1.06 (0.92 - 1.21)	0.423693
Body fat percentage	rs4642249	1.06 (0.92 - 1.21)	0.4211	1.06 (0.92 - 1.21)	0.423892
Body fat percentage	rs1038088	1.06 (0.92 - 1.21)	0.4211	1.06 (0.92 - 1.21)	0.424114
Body fat percentage	rs597309	1.06 (0.92 - 1.21)	0.4211	1.06 (0.92 - 1.21)	0.424788
Body fat percentage	rs1322998	1.06 (0.92 - 1.21)	0.4211	1.06 (0.92 - 1.21)	0.424804
Body fat percentage	rs3847072	1.06 (0.92 - 1.21)	0.4211	1.06 (0.92 - 1.21)	0.425158
Body fat percentage	rs33503	1.06 (0.92 - 1.21)	0.4211	1.06 (0.92 - 1.21)	0.425401
Body fat percentage	rs4477562	1.06 (0.92 - 1.21)	0.4211	1.06 (0.92 - 1.21)	0.425548
Body fat percentage	rs10830566	1.06 (0.92 - 1.21)	0.4211	1.06 (0.92 - 1.21)	0.425787
Body fat percentage	rs10514641	1.06 (0.92 - 1.21)	0.4211	1.06 (0.92 - 1.21)	0.425856
Body fat percentage	rs9551991	1.06 (0.92 - 1.21)	0.4211	1.06 (0.92 - 1.21)	0.425931
Body fat percentage	rs2172131	1.06 (0.92 - 1.21)	0.4211	1.06 (0.92 - 1.21)	0.426526
Body fat percentage	rs4502882	1.06 (0.92 - 1.21)	0.4211	1.06 (0.92 - 1.21)	0.426933
Body fat percentage	rs13062093	1.06 (0.92 - 1.21)	0.4211	1.06 (0.92 - 1.21)	0.427405
Body fat percentage	rs114052060	1.06 (0.92 - 1.21)	0.4211	1.06 (0.92 - 1.21)	0.427417
Body fat percentage	rs17024393	1.06 (0.92 - 1.21)	0.4211	1.06 (0.92 - 1.21)	0.42823
Body fat percentage	rs6927268	1.06 (0.92 - 1.21)	0.4211	1.06 (0.92 - 1.21)	0.428252
Body fat percentage	rs34580448	1.06 (0.92 - 1.21)	0.4211	1.06 (0.92 - 1.21)	0.428448
Body fat percentage	rs4148866	1.06 (0.92 - 1.21)	0.4211	1.06 (0.92 - 1.21)	0.428645
Body fat percentage	rs2370982	1.06 (0.92 - 1.21)	0.4211	1.06 (0.92 - 1.21)	0.428825
Body fat percentage	rs1538742	1.06 (0.92 - 1.21)	0.4211	1.06 (0.92 - 1.21)	0.429146
Body fat percentage	rs4657796	1.06 (0.92 - 1.21)	0.4211	1.06 (0.92 - 1.21)	0.429934
Body fat percentage	rs61778068	1.06 (0.92 - 1.21)	0.4211	1.06 (0.92 - 1.21)	0.430303
Body fat percentage	rs2954033	1.06 (0.92 - 1.21)	0.4211	1.06 (0.92 - 1.21)	0.430496
Body fat percentage	rs36090025	1.06 (0.92 - 1.21)	0.4211	1.06 (0.92 - 1.21)	0.430599
Body fat percentage	rs17770336	1.06 (0.92 - 1.21)	0.4211	1.06 (0.92 - 1.21)	0.431045
Body fat percentage	rs6575340	1.06 (0.92 - 1.21)	0.4211	1.06 (0.92 - 1.21)	0.431296
Body fat percentage	rs10848835	1.06 (0.92 - 1.21)	0.4211	1.06 (0.92 - 1.21)	0.431623
Body fat percentage	rs9948863	1.06 (0.92 - 1.21)	0.4211	1.06 (0.92 - 1.21)	0.431633
Body fat percentage	rs586461	1.06 (0.92 - 1.21)	0.4211	1.06 (0.92 - 1.21)	0.431809
Body fat percentage	rs6021948	1.06 (0.92 - 1.21)	0.4211	1.06 (0.92 - 1.21)	0.432119
Body fat percentage	rs11782341	1.06 (0.92 - 1.21)	0.4211	1.06 (0.92 - 1.21)	0.432152
Body fat percentage	rs7094644	1.06 (0.92 - 1.21)	0.4211	1.06 (0.92 - 1.21)	0.434242
Body fat percentage	rs72917533	1.06 (0.92 - 1.21)	0.4211	1.06 (0.92 - 1.21)	0.434249
Body fat percentage	rs1783541	1.06 (0.92 - 1.21)	0.4211	1.06 (0.92 - 1.21)	0.434414
Body fat percentage	rs7133378	1.06 (0.92 - 1.21)	0.4211	1.06 (0.92 - 1.21)	0.434619
Body fat percentage	rs11873305	1.06 (0.92 - 1.21)	0.4211	1.06 (0.92 - 1.21)	0.434744
Body fat percentage	rs4549685	1.06 (0.92 - 1.21)	0.4211	1.06 (0.92 - 1.21)	0.434757
Body fat percentage	rs79921461	1.06 (0.92 - 1.21)	0.4211	1.06 (0.92 - 1.21)	0.435025
Body fat percentage	rs34356467	1.06 (0.92 - 1.21)	0.4211	1.06 (0.92 - 1.21)	0.43522
Body fat percentage	rs73041988	1.06 (0.92 - 1.21)	0.4211	1.06 (0.92 - 1.21)	0.435226
Body fat percentage	rs114295766	1.06 (0.92 - 1.21)	0.4211	1.06 (0.92 - 1.21)	0.435596
Body fat percentage	rs2802774	1.06 (0.92 - 1.21)	0.4211	1.06 (0.92 - 1.21)	0.436015
Body fat percentage	rs2192527	1.06 (0.92 - 1.21)	0.4211	1.06 (0.92 - 1.21)	0.436175
Body fat percentage	rs4619804	1.06 (0.92 - 1.21)	0.4211	1.06 (0.92 - 1.21)	0.436374
Body fat percentage	rs72755233	1.06 (0.92 - 1.21)	0.4211	1.06 (0.92 - 1.21)	0.436406
Body fat percentage	rs117068593	1.06 (0.92 - 1.21)	0.4211	1.06 (0.92 - 1.21)	0.436481
Body fat percentage	rs13109830	1.06 (0.92 - 1.21)	0.4211	1.06 (0.92 - 1.21)	0.436495
Body fat percentage	rs11685627	1.06 (0.92 - 1.21)	0.4211	1.06 (0.92 - 1.21)	0.437105
Body fat percentage	rs12923476	1.06 (0.92 - 1.21)	0.4211	1.06 (0.92 - 1.21)	0.43711
Body fat percentage	rs56399737	1.06 (0.92 - 1.21)	0.4211	1.06 (0.92 - 1.21)	0.437143
Body fat percentage	rs61975142	1.06 (0.92 - 1.21)	0.4211	1.06 (0.92 - 1.21)	0.437242
Body fat percentage	rs35154152	1.06 (0.92 - 1.21)	0.4211	1.06 (0.92 - 1.21)	0.437285
Body fat percentage	rs4785955	1.06 (0.92 - 1.21)	0.4211	1.06 (0.92 - 1.21)	0.43745
Body fat percentage	rs12370302	1.06 (0.92 - 1.21)	0.4211	1.06 (0.92 - 1.21)	0.43823
Body fat percentage	rs34769775	1.06 (0.92 - 1.21)	0.4211	1.06 (0.92 - 1.21)	0.43824
Body fat percentage	rs8042404	1.06 (0.92 - 1.21)	0.4211	1.06 (0.92 - 1.21)	0.438372
Body fat percentage	rs2052607	1.06 (0.92 - 1.21)	0.4211	1.06 (0.92 - 1.21)	0.43843
Body fat percentage	rs76824303	1.06 (0.92 - 1.21)	0.4211	1.06 (0.92 - 1.21)	0.438648
Body fat percentage	rs479018	1.06 (0.92 - 1.21)	0.4211	1.06 (0.92 - 1.21)	0.439106
Body fat percentage	rs11786089	1.06 (0.92 - 1.21)	0.4211	1.06 (0.92 - 1.21)	0.439206
Body fat percentage	rs3810291	1.06 (0.92 - 1.21)	0.4211	1.06 (0.92 - 1.21)	0.43923
Body fat percentage	rs34417222	1.06 (0.92 - 1.21)	0.4211	1.06 (0.92 - 1.21)	0.439794
Body fat percentage	rs67807996	1.06 (0.92 - 1.21)	0.4211	1.06 (0.92 - 1.21)	0.440512
Body fat percentage	rs2455821	1.06 (0.92 - 1.21)	0.4211	1.06 (0.92 - 1.21)	0.440537
Body fat percentage	rs1503526	1.06 (0.92 - 1.21)	0.4211	1.06 (0.92 - 1.21)	0.440746
Body fat percentage	rs2984618	1.06 (0.92 - 1.21)	0.4211	1.06 (0.92 - 1.21)	0.440852
Body fat percentage	rs1322842	1.06 (0.92 - 1.21)	0.4211	1.06 (0.92 - 1.21)	0.441124
Body fat percentage	rs4284389	1.06 (0.92 - 1.21)	0.4211	1.06 (0.92 - 1.21)	0.441297
Body fat percentage	rs4709745	1.06 (0.92 - 1.21)	0.4211	1.06 (0.92 - 1.21)	0.441528
Body fat percentage	rs1535274	1.06 (0.92 - 1.21)	0.4211	1.05 (0.92 - 1.21)	0.442133
Body fat percentage	rs11943456	1.06 (0.92 - 1.21)	0.4211	1.05 (0.92 - 1.21)	0.442451
Body fat percentage	rs10854853	1.06 (0.92 - 1.21)	0.4211	1.05 (0.92 - 1.21)	0.442756
Body fat percentage	rs116792274	1.06 (0.92 - 1.21)	0.4211	1.05 (0.92 - 1.21)	0.443135
Body fat percentage	rs9906944	1.06 (0.92 - 1.21)	0.4211	1.05 (0.92 - 1.21)	0.443731
Body fat percentage	rs6948959	1.06 (0.92 - 1.21)	0.4211	1.05 (0.92 - 1.21)	0.444194
Body fat percentage	rs9747171	1.06 (0.92 - 1.21)	0.4211	1.05 (0.92 - 1.21)	0.445262
Body fat percentage	rs2038646	1.06 (0.92 - 1.21)	0.4211	1.05 (0.92 - 1.21)	0.445356
Body fat percentage	rs35557355	1.06 (0.92 - 1.21)	0.4211	1.05 (0.92 - 1.21)	0.445421
Body fat percentage	rs75846784	1.06 (0.92 - 1.21)	0.4211	1.05 (0.92 - 1.21)	0.445422
Body fat percentage	rs12072739	1.06 (0.92 - 1.21)	0.4211	1.05 (0.92 - 1.21)	0.445777
Body fat percentage	rs62277722	1.06 (0.92 - 1.21)	0.4211	1.05 (0.92 - 1.21)	0.445783
Body fat percentage	rs4976033	1.06 (0.92 - 1.21)	0.4211	1.05 (0.92 - 1.21)	0.446074
Body fat percentage	rs11012732	1.06 (0.92 - 1.21)	0.4211	1.05 (0.92 - 1.21)	0.44626
Body fat percentage	rs3826226	1.06 (0.92 - 1.21)	0.4211	1.05 (0.92 - 1.21)	0.446304
Body fat percentage	rs10758031	1.06 (0.92 - 1.21)	0.4211	1.05 (0.92 - 1.21)	0.446469
Body fat percentage	rs1013293	1.06 (0.92 - 1.21)	0.4211	1.05 (0.92 - 1.21)	0.446649
Body fat percentage	rs4876611	1.06 (0.92 - 1.21)	0.4211	1.05 (0.92 - 1.21)	0.44706
Body fat percentage	rs301806	1.06 (0.92 - 1.21)	0.4211	1.05 (0.92 - 1.21)	0.447062
Body fat percentage	rs157845	1.06 (0.92 - 1.21)	0.4211	1.05 (0.92 - 1.21)	0.44746
Body fat percentage	rs11258438	1.06 (0.92 - 1.21)	0.4211	1.05 (0.92 - 1.21)	0.447581
Body fat percentage	rs7159203	1.06 (0.92 - 1.21)	0.4211	1.05 (0.92 - 1.21)	0.447722
Body fat percentage	rs1182143	1.06 (0.92 - 1.21)	0.4211	1.05 (0.92 - 1.21)	0.447861
Body fat percentage	rs1701820	1.06 (0.92 - 1.21)	0.4211	1.05 (0.92 - 1.21)	0.448171
Body fat percentage	rs6875585	1.06 (0.92 - 1.21)	0.4211	1.05 (0.92 - 1.21)	0.44837
Body fat percentage	rs1486921	1.06 (0.92 - 1.21)	0.4211	1.05 (0.92 - 1.21)	0.448605
Body fat percentage	rs1335055	1.06 (0.92 - 1.21)	0.4211	1.05 (0.92 - 1.21)	0.448858
Body fat percentage	rs147730268	1.06 (0.92 - 1.21)	0.4211	1.05 (0.92 - 1.21)	0.448889
Body fat percentage	rs11857221	1.06 (0.92 - 1.21)	0.4211	1.05 (0.92 - 1.21)	0.449265
Body fat percentage	rs34811474	1.06 (0.92 - 1.21)	0.4211	1.05 (0.92 - 1.21)	0.449642
Body fat percentage	rs12616638	1.06 (0.92 - 1.21)	0.4211	1.05 (0.92 - 1.21)	0.449838
Body fat percentage	rs6861649	1.06 (0.92 - 1.21)	0.4211	1.05 (0.92 - 1.21)	0.449921
Body fat percentage	rs11594905	1.06 (0.92 - 1.21)	0.4211	1.05 (0.92 - 1.21)	0.449983
Body fat percentage	rs11042030	1.06 (0.92 - 1.21)	0.4211	1.05 (0.92 - 1.21)	0.450173
Body fat percentage	rs11866219	1.06 (0.92 - 1.21)	0.4211	1.05 (0.92 - 1.21)	0.45042
Body fat percentage	rs73213501	1.06 (0.92 - 1.21)	0.4211	1.05 (0.92 - 1.21)	0.451056
Body fat percentage	rs28483178	1.06 (0.92 - 1.21)	0.4211	1.05 (0.92 - 1.21)	0.451105
Body fat percentage	rs878206	1.06 (0.92 - 1.21)	0.4211	1.05 (0.92 - 1.21)	0.451446
Body fat percentage	rs113230003	1.06 (0.92 - 1.21)	0.4211	1.05 (0.92 - 1.21)	0.451805
Body fat percentage	rs11852419	1.06 (0.92 - 1.21)	0.4211	1.05 (0.92 - 1.21)	0.45197
Body fat percentage	rs12367809	1.06 (0.92 - 1.21)	0.4211	1.05 (0.92 - 1.21)	0.452314
Body fat percentage	rs4718964	1.06 (0.92 - 1.21)	0.4211	1.05 (0.92 - 1.21)	0.45248
Body fat percentage	rs57866767	1.06 (0.92 - 1.21)	0.4211	1.05 (0.92 - 1.21)	0.452617
Body fat percentage	rs2678204	1.06 (0.92 - 1.21)	0.4211	1.05 (0.92 - 1.21)	0.453765
Body fat percentage	rs9358657	1.06 (0.92 - 1.21)	0.4211	1.05 (0.92 - 1.21)	0.45391
Body fat percentage	rs10732335	1.06 (0.92 - 1.21)	0.4211	1.05 (0.92 - 1.21)	0.454423
Body fat percentage	rs12218858	1.06 (0.92 - 1.21)	0.4211	1.05 (0.92 - 1.21)	0.45467
Body fat percentage	rs7601895	1.06 (0.92 - 1.21)	0.4211	1.05 (0.92 - 1.21)	0.454686
Body fat percentage	rs10774018	1.06 (0.92 - 1.21)	0.4211	1.05 (0.92 - 1.21)	0.45487
Body fat percentage	rs72961007	1.06 (0.92 - 1.21)	0.4211	1.05 (0.92 - 1.21)	0.455441
Body fat percentage	rs9471333	1.06 (0.92 - 1.21)	0.4211	1.05 (0.92 - 1.21)	0.455889
Body fat percentage	rs591939	1.06 (0.92 - 1.21)	0.4211	1.05 (0.92 - 1.21)	0.456475
Body fat percentage	rs56226325	1.06 (0.92 - 1.21)	0.4211	1.05 (0.92 - 1.21)	0.45716
Body fat percentage	rs2660241	1.06 (0.92 - 1.21)	0.4211	1.05 (0.92 - 1.21)	0.457262
Body fat percentage	rs56288810	1.06 (0.92 - 1.21)	0.4211	1.05 (0.92 - 1.21)	0.457363
Body fat percentage	rs9803921	1.06 (0.92 - 1.21)	0.4211	1.05 (0.92 - 1.21)	0.457604
Body fat percentage	rs68169458	1.06 (0.92 - 1.21)	0.4211	1.05 (0.92 - 1.21)	0.457951
Body fat percentage	rs12702528	1.06 (0.92 - 1.21)	0.4211	1.05 (0.92 - 1.21)	0.458399
Body fat percentage	rs1731260	1.06 (0.92 - 1.21)	0.4211	1.05 (0.92 - 1.21)	0.45844
Body fat percentage	rs815163	1.06 (0.92 - 1.21)	0.4211	1.05 (0.92 - 1.21)	0.459169
Body fat percentage	rs11810577	1.06 (0.92 - 1.21)	0.4211	1.05 (0.92 - 1.21)	0.459566
Body fat percentage	rs10100245	1.06 (0.92 - 1.21)	0.4211	1.05 (0.92 - 1.21)	0.459737
Body fat percentage	rs1861410	1.06 (0.92 - 1.21)	0.4211	1.05 (0.92 - 1.21)	0.460402
Body fat percentage	rs28726372	1.06 (0.92 - 1.21)	0.4211	1.05 (0.92 - 1.21)	0.460609
Body fat percentage	rs1415475	1.06 (0.92 - 1.21)	0.4211	1.05 (0.92 - 1.21)	0.461166
Body fat percentage	rs17265513	1.06 (0.92 - 1.21)	0.4211	1.05 (0.92 - 1.21)	0.461434
Body fat percentage	rs7206608	1.06 (0.92 - 1.21)	0.4211	1.05 (0.92 - 1.21)	0.462256
Body fat percentage	rs12890931	1.06 (0.92 - 1.21)	0.4211	1.05 (0.92 - 1.21)	0.462423
Body fat percentage	rs72995085	1.06 (0.92 - 1.21)	0.4211	1.05 (0.92 - 1.21)	0.462903
Body fat percentage	rs79478789	1.06 (0.92 - 1.21)	0.4211	1.05 (0.92 - 1.21)	0.46305
Body fat percentage	rs62261725	1.06 (0.92 - 1.21)	0.4211	1.05 (0.92 - 1.21)	0.463779
Body fat percentage	rs12124126	1.06 (0.92 - 1.21)	0.4211	1.05 (0.92 - 1.21)	0.464933
Body fat percentage	rs1609906	1.06 (0.92 - 1.21)	0.4211	1.05 (0.92 - 1.21)	0.46704
Body fat percentage	rs10766077	1.06 (0.92 - 1.21)	0.4211	1.05 (0.92 - 1.21)	0.468079
Body fat percentage	rs55637757	1.06 (0.92 - 1.21)	0.4211	1.05 (0.92 - 1.21)	0.468473
Body fat percentage	rs10756798	1.06 (0.92 - 1.21)	0.4211	1.05 (0.92 - 1.21)	0.469307
Body fat percentage	rs4547574	1.06 (0.92 - 1.21)	0.4211	1.05 (0.92 - 1.21)	0.470158
Body fat percentage	rs879620	1.06 (0.92 - 1.21)	0.4211	1.05 (0.92 - 1.21)	0.471536
Body fat percentage	rs2042864	1.06 (0.92 - 1.21)	0.4211	1.05 (0.92 - 1.20)	0.474847
Body fat percentage	rs136309	1.06 (0.92 - 1.21)	0.4211	1.05 (0.92 - 1.20)	0.476224
Body fat percentage	rs71658797	1.06 (0.92 - 1.21)	0.4211	1.05 (0.92 - 1.20)	0.476976
Body fat percentage	rs28434748	1.06 (0.92 - 1.21)	0.4211	1.05 (0.92 - 1.20)	0.479409
Body fat percentage	rs55714539	1.06 (0.92 - 1.21)	0.4211	1.05 (0.92 - 1.20)	0.48052
Body fat percentage	rs8112818	1.06 (0.92 - 1.21)	0.4211	1.05 (0.92 - 1.20)	0.481756
Body fat percentage	rs4402589	1.06 (0.92 - 1.21)	0.4211	1.05 (0.92 - 1.20)	0.48363
Body fat percentage	rs2436772	1.06 (0.92 - 1.21)	0.4211	1.05 (0.92 - 1.20)	0.485684
Body fat percentage	rs80135947	1.06 (0.92 - 1.21)	0.4211	1.05 (0.92 - 1.20)	0.486104
Body fat percentage	rs35128308	1.06 (0.92 - 1.21)	0.4211	1.05 (0.92 - 1.20)	0.487881
Body fat percentage	rs9865173	1.06 (0.92 - 1.21)	0.4211	1.05 (0.92 - 1.20)	0.488824
Body fat percentage	rs61888762	1.06 (0.92 - 1.21)	0.4211	1.05 (0.91 - 1.20)	0.496947
Body fat percentage	rs7046483	1.06 (0.92 - 1.21)	0.4211	1.05 (0.91 - 1.20)	0.505686
Body fat percentage	rs10999460	1.06 (0.92 - 1.21)	0.4211	1.05 (0.91 - 1.20)	0.509631
Body fat percentage	rs62106258	1.06 (0.92 - 1.21)	0.4211	1.05 (0.91 - 1.20)	0.514081
Body fat percentage	rs208015	1.06 (0.92 - 1.21)	0.4211	1.04 (0.91 - 1.20)	0.528309
Body fat percentage	rs538656	1.06 (0.92 - 1.21)	0.4211	1.04 (0.91 - 1.20)	0.533064
Body fat percentage	rs6446187	1.06 (0.92 - 1.21)	0.4211	1.04 (0.91 - 1.20)	0.545035
Body fat percentage	rs4821764	1.06 (0.92 - 1.21)	0.4211	1.04 (0.90 - 1.19)	0.598042
Body fat percentage	rs1056441	1.06 (0.92 - 1.21)	0.4211	1.03 (0.90 - 1.18)	0.69374
Body mass index	rs663129	0.98 (0.88 - 1.10)	0.763571	0.97 (0.87 - 1.08)	0.573935
Body mass index	rs11713193	0.98 (0.88 - 1.10)	0.763571	0.97 (0.87 - 1.09)	0.619619
Body mass index	rs208015	0.98 (0.88 - 1.10)	0.763571	0.98 (0.87 - 1.09)	0.658694
Body mass index	rs17450772	0.98 (0.88 - 1.10)	0.763571	0.98 (0.87 - 1.09)	0.686704
Body mass index	rs6479905	0.98 (0.88 - 1.10)	0.763571	0.98 (0.87 - 1.09)	0.689958
Body mass index	rs4757144	0.98 (0.88 - 1.10)	0.763571	0.98 (0.87 - 1.09)	0.693336
Body mass index	rs8047395	0.98 (0.88 - 1.10)	0.763571	0.98 (0.87 - 1.09)	0.694
Body mass index	rs2733287	0.98 (0.88 - 1.10)	0.763571	0.98 (0.88 - 1.09)	0.694328
Body mass index	rs12628891	0.98 (0.88 - 1.10)	0.763571	0.98 (0.88 - 1.09)	0.695667
Body mass index	rs12449219	0.98 (0.88 - 1.10)	0.763571	0.98 (0.88 - 1.09)	0.696022
Body mass index	rs3814883	0.98 (0.88 - 1.10)	0.763571	0.98 (0.88 - 1.09)	0.696461
Body mass index	rs12593036	0.98 (0.88 - 1.10)	0.763571	0.98 (0.88 - 1.09)	0.701632
Body mass index	rs2282802	0.98 (0.88 - 1.10)	0.763571	0.98 (0.88 - 1.09)	0.702532
Body mass index	rs13292976	0.98 (0.88 - 1.10)	0.763571	0.98 (0.88 - 1.09)	0.702733
Body mass index	rs2114824	0.98 (0.88 - 1.10)	0.763571	0.98 (0.88 - 1.09)	0.704046
Body mass index	rs1658820	0.98 (0.88 - 1.10)	0.763571	0.98 (0.88 - 1.09)	0.704221
Body mass index	rs2271189	0.98 (0.88 - 1.10)	0.763571	0.98 (0.88 - 1.09)	0.70467
Body mass index	rs1048932	0.98 (0.88 - 1.10)	0.763571	0.98 (0.88 - 1.09)	0.705345
Body mass index	rs1260326	0.98 (0.88 - 1.10)	0.763571	0.98 (0.88 - 1.09)	0.707283
Body mass index	rs17391694	0.98 (0.88 - 1.10)	0.763571	0.98 (0.88 - 1.09)	0.708241
Body mass index	rs879620	0.98 (0.88 - 1.10)	0.763571	0.98 (0.88 - 1.09)	0.708442
Body mass index	rs3852012	0.98 (0.88 - 1.10)	0.763571	0.98 (0.88 - 1.09)	0.709644
Body mass index	rs213533	0.98 (0.88 - 1.10)	0.763571	0.98 (0.88 - 1.09)	0.710026
Body mass index	rs9816226	0.98 (0.88 - 1.10)	0.763571	0.98 (0.88 - 1.09)	0.710093
Body mass index	rs2429150	0.98 (0.88 - 1.10)	0.763571	0.98 (0.88 - 1.09)	0.710673
Body mass index	rs11792311	0.98 (0.88 - 1.10)	0.763571	0.98 (0.88 - 1.09)	0.711391
Body mass index	rs12364470	0.98 (0.88 - 1.10)	0.763571	0.98 (0.88 - 1.09)	0.712581
Body mass index	rs9530843	0.98 (0.88 - 1.10)	0.763571	0.98 (0.88 - 1.09)	0.712626
Body mass index	rs4953577	0.98 (0.88 - 1.10)	0.763571	0.98 (0.88 - 1.09)	0.712794
Body mass index	rs1861410	0.98 (0.88 - 1.10)	0.763571	0.98 (0.88 - 1.09)	0.713381
Body mass index	rs1006896	0.98 (0.88 - 1.10)	0.763571	0.98 (0.88 - 1.09)	0.713892
Body mass index	rs7636868	0.98 (0.88 - 1.10)	0.763571	0.98 (0.88 - 1.09)	0.714958
Body mass index	rs2357760	0.98 (0.88 - 1.10)	0.763571	0.98 (0.88 - 1.09)	0.715432
Body mass index	rs7025938	0.98 (0.88 - 1.10)	0.763571	0.98 (0.88 - 1.09)	0.71556
Body mass index	rs2836961	0.98 (0.88 - 1.10)	0.763571	0.98 (0.88 - 1.09)	0.716116
Body mass index	rs17551974	0.98 (0.88 - 1.10)	0.763571	0.98 (0.88 - 1.09)	0.716225
Body mass index	rs7138803	0.98 (0.88 - 1.10)	0.763571	0.98 (0.88 - 1.09)	0.71628
Body mass index	rs4857329	0.98 (0.88 - 1.10)	0.763571	0.98 (0.88 - 1.09)	0.71643
Body mass index	rs2254542	0.98 (0.88 - 1.10)	0.763571	0.98 (0.88 - 1.09)	0.718204
Body mass index	rs429343	0.98 (0.88 - 1.10)	0.763571	0.98 (0.88 - 1.09)	0.71859
Body mass index	rs6864049	0.98 (0.88 - 1.10)	0.763571	0.98 (0.88 - 1.09)	0.718814
Body mass index	rs249292	0.98 (0.88 - 1.10)	0.763571	0.98 (0.88 - 1.10)	0.719439
Body mass index	rs2169399	0.98 (0.88 - 1.10)	0.763571	0.98 (0.88 - 1.10)	0.720171
Body mass index	rs954018	0.98 (0.88 - 1.10)	0.763571	0.98 (0.88 - 1.10)	0.720289
Body mass index	rs1787267	0.98 (0.88 - 1.10)	0.763571	0.98 (0.88 - 1.10)	0.720354
Body mass index	rs3957285	0.98 (0.88 - 1.10)	0.763571	0.98 (0.88 - 1.10)	0.720448
Body mass index	rs3766430	0.98 (0.88 - 1.10)	0.763571	0.98 (0.88 - 1.10)	0.72094
Body mass index	rs6591407	0.98 (0.88 - 1.10)	0.763571	0.98 (0.88 - 1.10)	0.721214
Body mass index	rs8088123	0.98 (0.88 - 1.10)	0.763571	0.98 (0.88 - 1.10)	0.72215
Body mass index	rs2907948	0.98 (0.88 - 1.10)	0.763571	0.98 (0.88 - 1.10)	0.723764
Body mass index	rs1941697	0.98 (0.88 - 1.10)	0.763571	0.98 (0.88 - 1.10)	0.724137
Body mass index	rs4639527	0.98 (0.88 - 1.10)	0.763571	0.98 (0.88 - 1.10)	0.724494
Body mass index	rs243387	0.98 (0.88 - 1.10)	0.763571	0.98 (0.88 - 1.10)	0.724518
Body mass index	rs1814170	0.98 (0.88 - 1.10)	0.763571	0.98 (0.88 - 1.10)	0.724814
Body mass index	rs10920678	0.98 (0.88 - 1.10)	0.763571	0.98 (0.88 - 1.10)	0.725592
Body mass index	rs6448587	0.98 (0.88 - 1.10)	0.763571	0.98 (0.88 - 1.10)	0.725693
Body mass index	rs12602912	0.98 (0.88 - 1.10)	0.763571	0.98 (0.88 - 1.10)	0.725762
Body mass index	rs12044597	0.98 (0.88 - 1.10)	0.763571	0.98 (0.88 - 1.10)	0.725905
Body mass index	rs16851483	0.98 (0.88 - 1.10)	0.763571	0.98 (0.88 - 1.10)	0.726127
Body mass index	rs1523768	0.98 (0.88 - 1.10)	0.763571	0.98 (0.88 - 1.10)	0.726218
Body mass index	rs2694047	0.98 (0.88 - 1.10)	0.763571	0.98 (0.88 - 1.10)	0.72657
Body mass index	rs2820311	0.98 (0.88 - 1.10)	0.763571	0.98 (0.88 - 1.10)	0.726594
Body mass index	rs7206608	0.98 (0.88 - 1.10)	0.763571	0.98 (0.88 - 1.10)	0.726741
Body mass index	rs2427453	0.98 (0.88 - 1.10)	0.763571	0.98 (0.88 - 1.10)	0.726791
Body mass index	rs6661316	0.98 (0.88 - 1.10)	0.763571	0.98 (0.88 - 1.10)	0.726985
Body mass index	rs11581304	0.98 (0.88 - 1.10)	0.763571	0.98 (0.88 - 1.10)	0.727471
Body mass index	rs2122042	0.98 (0.88 - 1.10)	0.763571	0.98 (0.88 - 1.10)	0.727643
Body mass index	rs2172211	0.98 (0.88 - 1.10)	0.763571	0.98 (0.88 - 1.10)	0.727972
Body mass index	rs16943356	0.98 (0.88 - 1.10)	0.763571	0.98 (0.88 - 1.10)	0.72802
Body mass index	rs11753081	0.98 (0.88 - 1.10)	0.763571	0.98 (0.88 - 1.10)	0.728185
Body mass index	rs12888545	0.98 (0.88 - 1.10)	0.763571	0.98 (0.88 - 1.10)	0.728279
Body mass index	rs2923774	0.98 (0.88 - 1.10)	0.763571	0.98 (0.88 - 1.10)	0.728295
Body mass index	rs17327461	0.98 (0.88 - 1.10)	0.763571	0.98 (0.88 - 1.10)	0.728403
Body mass index	rs11754747	0.98 (0.88 - 1.10)	0.763571	0.98 (0.88 - 1.10)	0.72844
Body mass index	rs17056301	0.98 (0.88 - 1.10)	0.763571	0.98 (0.88 - 1.10)	0.72847
Body mass index	rs6804842	0.98 (0.88 - 1.10)	0.763571	0.98 (0.88 - 1.10)	0.72852
Body mass index	rs7760082	0.98 (0.88 - 1.10)	0.763571	0.98 (0.88 - 1.10)	0.728531
Body mass index	rs1285245	0.98 (0.88 - 1.10)	0.763571	0.98 (0.88 - 1.10)	0.72875
Body mass index	rs2731277	0.98 (0.88 - 1.10)	0.763571	0.98 (0.88 - 1.10)	0.728822
Body mass index	rs11251352	0.98 (0.88 - 1.10)	0.763571	0.98 (0.88 - 1.10)	0.72883
Body mass index	rs1409818	0.98 (0.88 - 1.10)	0.763571	0.98 (0.88 - 1.10)	0.728936
Body mass index	rs11880870	0.98 (0.88 - 1.10)	0.763571	0.98 (0.88 - 1.10)	0.7292
Body mass index	rs4858887	0.98 (0.88 - 1.10)	0.763571	0.98 (0.88 - 1.10)	0.729222
Body mass index	rs7601895	0.98 (0.88 - 1.10)	0.763571	0.98 (0.88 - 1.10)	0.729254
Body mass index	rs4929923	0.98 (0.88 - 1.10)	0.763571	0.98 (0.88 - 1.10)	0.72945
Body mass index	rs10779751	0.98 (0.88 - 1.10)	0.763571	0.98 (0.88 - 1.10)	0.729732
Body mass index	rs3807566	0.98 (0.88 - 1.10)	0.763571	0.98 (0.88 - 1.10)	0.729878
Body mass index	rs10275044	0.98 (0.88 - 1.10)	0.763571	0.98 (0.88 - 1.10)	0.729925
Body mass index	rs17531363	0.98 (0.88 - 1.10)	0.763571	0.98 (0.88 - 1.10)	0.730114
Body mass index	rs7899106	0.98 (0.88 - 1.10)	0.763571	0.98 (0.88 - 1.10)	0.730295
Body mass index	rs4740619	0.98 (0.88 - 1.10)	0.763571	0.98 (0.88 - 1.10)	0.730301
Body mass index	rs12468863	0.98 (0.88 - 1.10)	0.763571	0.98 (0.88 - 1.10)	0.73035
Body mass index	rs8192675	0.98 (0.88 - 1.10)	0.763571	0.98 (0.88 - 1.10)	0.730356
Body mass index	rs12519652	0.98 (0.88 - 1.10)	0.763571	0.98 (0.88 - 1.10)	0.730465
Body mass index	rs17094222	0.98 (0.88 - 1.10)	0.763571	0.98 (0.88 - 1.10)	0.730499
Body mass index	rs3930349	0.98 (0.88 - 1.10)	0.763571	0.98 (0.88 - 1.10)	0.730856
Body mass index	rs1399471	0.98 (0.88 - 1.10)	0.763571	0.98 (0.88 - 1.10)	0.731666
Body mass index	rs9904177	0.98 (0.88 - 1.10)	0.763571	0.98 (0.88 - 1.10)	0.73191
Body mass index	rs6921533	0.98 (0.88 - 1.10)	0.763571	0.98 (0.88 - 1.10)	0.731992
Body mass index	rs6841761	0.98 (0.88 - 1.10)	0.763571	0.98 (0.88 - 1.10)	0.731994
Body mass index	rs17695092	0.98 (0.88 - 1.10)	0.763571	0.98 (0.88 - 1.10)	0.732169
Body mass index	rs2010281	0.98 (0.88 - 1.10)	0.763571	0.98 (0.88 - 1.10)	0.732289
Body mass index	rs12589208	0.98 (0.88 - 1.10)	0.763571	0.98 (0.88 - 1.10)	0.732508
Body mass index	rs4785578	0.98 (0.88 - 1.10)	0.763571	0.98 (0.88 - 1.10)	0.732577
Body mass index	rs6767619	0.98 (0.88 - 1.10)	0.763571	0.98 (0.88 - 1.10)	0.732981
Body mass index	rs1853639	0.98 (0.88 - 1.10)	0.763571	0.98 (0.88 - 1.10)	0.733265
Body mass index	rs7235205	0.98 (0.88 - 1.10)	0.763571	0.98 (0.88 - 1.10)	0.733429
Body mass index	rs1634350	0.98 (0.88 - 1.10)	0.763571	0.98 (0.88 - 1.10)	0.733514
Body mass index	rs1830074	0.98 (0.88 - 1.10)	0.763571	0.98 (0.88 - 1.10)	0.733575
Body mass index	rs13159555	0.98 (0.88 - 1.10)	0.763571	0.98 (0.88 - 1.10)	0.733658
Body mass index	rs733594	0.98 (0.88 - 1.10)	0.763571	0.98 (0.88 - 1.10)	0.733659
Body mass index	rs3810291	0.98 (0.88 - 1.10)	0.763571	0.98 (0.88 - 1.10)	0.733714
Body mass index	rs6764533	0.98 (0.88 - 1.10)	0.763571	0.98 (0.88 - 1.10)	0.733813
Body mass index	rs340025	0.98 (0.88 - 1.10)	0.763571	0.98 (0.88 - 1.10)	0.733935
Body mass index	rs1430387	0.98 (0.88 - 1.10)	0.763571	0.98 (0.88 - 1.10)	0.733959
Body mass index	rs17724992	0.98 (0.88 - 1.10)	0.763571	0.98 (0.88 - 1.10)	0.733993
Body mass index	rs12448738	0.98 (0.88 - 1.10)	0.763571	0.98 (0.88 - 1.10)	0.734255
Body mass index	rs7172627	0.98 (0.88 - 1.10)	0.763571	0.98 (0.88 - 1.10)	0.734289
Body mass index	rs6676084	0.98 (0.88 - 1.10)	0.763571	0.98 (0.88 - 1.10)	0.734311
Body mass index	rs13250058	0.98 (0.88 - 1.10)	0.763571	0.98 (0.88 - 1.10)	0.734337
Body mass index	rs2365389	0.98 (0.88 - 1.10)	0.763571	0.98 (0.88 - 1.10)	0.734354
Body mass index	rs740157	0.98 (0.88 - 1.10)	0.763571	0.98 (0.88 - 1.10)	0.734706
Body mass index	rs2481665	0.98 (0.88 - 1.10)	0.763571	0.98 (0.88 - 1.10)	0.734722
Body mass index	rs1075901	0.98 (0.88 - 1.10)	0.763571	0.98 (0.88 - 1.10)	0.734791
Body mass index	rs7220138	0.98 (0.88 - 1.10)	0.763571	0.98 (0.88 - 1.10)	0.734843
Body mass index	rs10838465	0.98 (0.88 - 1.10)	0.763571	0.98 (0.88 - 1.10)	0.735047
Body mass index	rs11951673	0.98 (0.88 - 1.10)	0.763571	0.98 (0.88 - 1.10)	0.735208
Body mass index	rs11165643	0.98 (0.88 - 1.10)	0.763571	0.98 (0.88 - 1.10)	0.73532
Body mass index	rs2195086	0.98 (0.88 - 1.10)	0.763571	0.98 (0.88 - 1.10)	0.735673
Body mass index	rs7929418	0.98 (0.88 - 1.10)	0.763571	0.98 (0.88 - 1.10)	0.735741
Body mass index	rs12439798	0.98 (0.88 - 1.10)	0.763571	0.98 (0.88 - 1.10)	0.735744
Body mass index	rs9514131	0.98 (0.88 - 1.10)	0.763571	0.98 (0.88 - 1.10)	0.73598
Body mass index	rs9814633	0.98 (0.88 - 1.10)	0.763571	0.98 (0.88 - 1.10)	0.736265
Body mass index	rs10939792	0.98 (0.88 - 1.10)	0.763571	0.98 (0.88 - 1.10)	0.736482
Body mass index	rs7826312	0.98 (0.88 - 1.10)	0.763571	0.98 (0.88 - 1.10)	0.736566
Body mass index	rs326889	0.98 (0.88 - 1.10)	0.763571	0.98 (0.88 - 1.10)	0.736568
Body mass index	rs621042	0.98 (0.88 - 1.10)	0.763571	0.98 (0.88 - 1.10)	0.737033
Body mass index	rs1865989	0.98 (0.88 - 1.10)	0.763571	0.98 (0.88 - 1.10)	0.737113
Body mass index	rs961917	0.98 (0.88 - 1.10)	0.763571	0.98 (0.88 - 1.10)	0.737171
Body mass index	rs17599948	0.98 (0.88 - 1.10)	0.763571	0.98 (0.88 - 1.10)	0.737228
Body mass index	rs11138313	0.98 (0.88 - 1.10)	0.763571	0.98 (0.88 - 1.10)	0.737415
Body mass index	rs755407	0.98 (0.88 - 1.10)	0.763571	0.98 (0.88 - 1.10)	0.737624
Body mass index	rs6587552	0.98 (0.88 - 1.10)	0.763571	0.98 (0.88 - 1.10)	0.737753
Body mass index	rs6692586	0.98 (0.88 - 1.10)	0.763571	0.98 (0.88 - 1.10)	0.737821
Body mass index	rs7332115	0.98 (0.88 - 1.10)	0.763571	0.98 (0.88 - 1.10)	0.737828
Body mass index	rs254800	0.98 (0.88 - 1.10)	0.763571	0.98 (0.88 - 1.10)	0.737847
Body mass index	rs2246012	0.98 (0.88 - 1.10)	0.763571	0.98 (0.88 - 1.10)	0.737895
Body mass index	rs10132280	0.98 (0.88 - 1.10)	0.763571	0.98 (0.88 - 1.10)	0.737897
Body mass index	rs10915840	0.98 (0.88 - 1.10)	0.763571	0.98 (0.88 - 1.10)	0.738018
Body mass index	rs7801551	0.98 (0.88 - 1.10)	0.763571	0.98 (0.88 - 1.10)	0.738147
Body mass index	rs1154659	0.98 (0.88 - 1.10)	0.763571	0.98 (0.88 - 1.10)	0.738347
Body mass index	rs11738695	0.98 (0.88 - 1.10)	0.763571	0.98 (0.88 - 1.10)	0.738483
Body mass index	rs999889	0.98 (0.88 - 1.10)	0.763571	0.98 (0.88 - 1.10)	0.738764
Body mass index	rs2619976	0.98 (0.88 - 1.10)	0.763571	0.98 (0.88 - 1.10)	0.739182
Body mass index	rs8036040	0.98 (0.88 - 1.10)	0.763571	0.98 (0.88 - 1.10)	0.739189
Body mass index	rs6512302	0.98 (0.88 - 1.10)	0.763571	0.98 (0.88 - 1.10)	0.73919
Body mass index	rs10929925	0.98 (0.88 - 1.10)	0.763571	0.98 (0.88 - 1.10)	0.739192
Body mass index	rs17105272	0.98 (0.88 - 1.10)	0.763571	0.98 (0.88 - 1.10)	0.739199
Body mass index	rs10499275	0.98 (0.88 - 1.10)	0.763571	0.98 (0.88 - 1.10)	0.739525
Body mass index	rs4430672	0.98 (0.88 - 1.10)	0.763571	0.98 (0.88 - 1.10)	0.73953
Body mass index	rs17820822	0.98 (0.88 - 1.10)	0.763571	0.98 (0.88 - 1.10)	0.739553
Body mass index	rs2317299	0.98 (0.88 - 1.10)	0.763571	0.98 (0.88 - 1.10)	0.739574
Body mass index	rs1596299	0.98 (0.88 - 1.10)	0.763571	0.98 (0.88 - 1.10)	0.739662
Body mass index	rs7512146	0.98 (0.88 - 1.10)	0.763571	0.98 (0.88 - 1.10)	0.739709
Body mass index	rs7144011	0.98 (0.88 - 1.10)	0.763571	0.98 (0.88 - 1.10)	0.739795
Body mass index	rs1511471	0.98 (0.88 - 1.10)	0.763571	0.98 (0.88 - 1.10)	0.739842
Body mass index	rs2033529	0.98 (0.88 - 1.10)	0.763571	0.98 (0.88 - 1.10)	0.739967
Body mass index	rs427943	0.98 (0.88 - 1.10)	0.763571	0.98 (0.88 - 1.10)	0.740134
Body mass index	rs769051	0.98 (0.88 - 1.10)	0.763571	0.98 (0.88 - 1.10)	0.740135
Body mass index	rs6545709	0.98 (0.88 - 1.10)	0.763571	0.98 (0.88 - 1.10)	0.740191
Body mass index	rs6561766	0.98 (0.88 - 1.10)	0.763571	0.98 (0.88 - 1.10)	0.740237
Body mass index	rs2478879	0.98 (0.88 - 1.10)	0.763571	0.98 (0.88 - 1.10)	0.740329
Body mass index	rs1730859	0.98 (0.88 - 1.10)	0.763571	0.98 (0.88 - 1.10)	0.740394
Body mass index	rs9077	0.98 (0.88 - 1.10)	0.763571	0.98 (0.88 - 1.10)	0.74053
Body mass index	rs9507983	0.98 (0.88 - 1.10)	0.763571	0.98 (0.88 - 1.10)	0.740533
Body mass index	rs10942476	0.98 (0.88 - 1.10)	0.763571	0.98 (0.88 - 1.10)	0.74056
Body mass index	rs424539	0.98 (0.88 - 1.10)	0.763571	0.98 (0.88 - 1.10)	0.740625
Body mass index	rs6898812	0.98 (0.88 - 1.10)	0.763571	0.98 (0.88 - 1.10)	0.74064
Body mass index	rs11790280	0.98 (0.88 - 1.10)	0.763571	0.98 (0.88 - 1.10)	0.740778
Body mass index	rs10119216	0.98 (0.88 - 1.10)	0.763571	0.98 (0.88 - 1.10)	0.740807
Body mass index	rs9299	0.98 (0.88 - 1.10)	0.763571	0.98 (0.88 - 1.10)	0.740813
Body mass index	rs2875762	0.98 (0.88 - 1.10)	0.763571	0.98 (0.88 - 1.10)	0.740828
Body mass index	rs9317219	0.98 (0.88 - 1.10)	0.763571	0.98 (0.88 - 1.10)	0.740851
Body mass index	rs4523552	0.98 (0.88 - 1.10)	0.763571	0.98 (0.88 - 1.10)	0.741093
Body mass index	rs6691857	0.98 (0.88 - 1.10)	0.763571	0.98 (0.88 - 1.10)	0.741097
Body mass index	rs11066188	0.98 (0.88 - 1.10)	0.763571	0.98 (0.88 - 1.10)	0.741132
Body mass index	rs1911746	0.98 (0.88 - 1.10)	0.763571	0.98 (0.88 - 1.10)	0.741165
Body mass index	rs573455	0.98 (0.88 - 1.10)	0.763571	0.98 (0.88 - 1.10)	0.741335
Body mass index	rs774211	0.98 (0.88 - 1.10)	0.763571	0.98 (0.88 - 1.10)	0.74148
Body mass index	rs1420341	0.98 (0.88 - 1.10)	0.763571	0.98 (0.88 - 1.10)	0.741524
Body mass index	rs10150964	0.98 (0.88 - 1.10)	0.763571	0.98 (0.88 - 1.10)	0.741607
Body mass index	rs6461115	0.98 (0.88 - 1.10)	0.763571	0.98 (0.88 - 1.10)	0.741678
Body mass index	rs1402025	0.98 (0.88 - 1.10)	0.763571	0.98 (0.88 - 1.10)	0.741707
Body mass index	rs1964927	0.98 (0.88 - 1.10)	0.763571	0.98 (0.88 - 1.10)	0.741721
Body mass index	rs2837398	0.98 (0.88 - 1.10)	0.763571	0.98 (0.88 - 1.10)	0.741841
Body mass index	rs1345942	0.98 (0.88 - 1.10)	0.763571	0.98 (0.88 - 1.10)	0.741959
Body mass index	rs17789218	0.98 (0.88 - 1.10)	0.763571	0.98 (0.88 - 1.10)	0.741965
Body mass index	rs1899898	0.98 (0.88 - 1.10)	0.763571	0.98 (0.88 - 1.10)	0.741979
Body mass index	rs12989476	0.98 (0.88 - 1.10)	0.763571	0.98 (0.88 - 1.10)	0.742001
Body mass index	rs7640424	0.98 (0.88 - 1.10)	0.763571	0.98 (0.88 - 1.10)	0.742189
Body mass index	rs284262	0.98 (0.88 - 1.10)	0.763571	0.98 (0.88 - 1.10)	0.742218
Body mass index	rs1876359	0.98 (0.88 - 1.10)	0.763571	0.98 (0.88 - 1.10)	0.742298
Body mass index	rs12147845	0.98 (0.88 - 1.10)	0.763571	0.98 (0.88 - 1.10)	0.742327
Body mass index	rs1455137	0.98 (0.88 - 1.10)	0.763571	0.98 (0.88 - 1.10)	0.742336
Body mass index	rs7006629	0.98 (0.88 - 1.10)	0.763571	0.98 (0.88 - 1.10)	0.742353
Body mass index	rs2009416	0.98 (0.88 - 1.10)	0.763571	0.98 (0.88 - 1.10)	0.742556
Body mass index	rs10146527	0.98 (0.88 - 1.10)	0.763571	0.98 (0.88 - 1.10)	0.742711
Body mass index	rs10971721	0.98 (0.88 - 1.10)	0.763571	0.98 (0.88 - 1.10)	0.742808
Body mass index	rs351114	0.98 (0.88 - 1.10)	0.763571	0.98 (0.88 - 1.10)	0.742905
Body mass index	rs11670142	0.98 (0.88 - 1.10)	0.763571	0.98 (0.88 - 1.10)	0.742943
Body mass index	rs538579	0.98 (0.88 - 1.10)	0.763571	0.98 (0.88 - 1.10)	0.743119
Body mass index	rs10923724	0.98 (0.88 - 1.10)	0.763571	0.98 (0.88 - 1.10)	0.743244
Body mass index	rs4704513	0.98 (0.88 - 1.10)	0.763571	0.98 (0.88 - 1.10)	0.743265
Body mass index	rs13105058	0.98 (0.88 - 1.10)	0.763571	0.98 (0.88 - 1.10)	0.743359
Body mass index	rs4718966	0.98 (0.88 - 1.10)	0.763571	0.98 (0.88 - 1.10)	0.743541
Body mass index	rs11150911	0.98 (0.88 - 1.10)	0.763571	0.98 (0.88 - 1.10)	0.743687
Body mass index	rs17272434	0.98 (0.88 - 1.10)	0.763571	0.98 (0.88 - 1.10)	0.743763
Body mass index	rs2470520	0.98 (0.88 - 1.10)	0.763571	0.98 (0.88 - 1.10)	0.74388
Body mass index	rs802460	0.98 (0.88 - 1.10)	0.763571	0.98 (0.88 - 1.10)	0.744084
Body mass index	rs3800229	0.98 (0.88 - 1.10)	0.763571	0.98 (0.88 - 1.10)	0.744202
Body mass index	rs1657930	0.98 (0.88 - 1.10)	0.763571	0.98 (0.88 - 1.10)	0.744272
Body mass index	rs2170382	0.98 (0.88 - 1.10)	0.763571	0.98 (0.88 - 1.10)	0.744315
Body mass index	rs903959	0.98 (0.88 - 1.10)	0.763571	0.98 (0.88 - 1.10)	0.744583
Body mass index	rs17201143	0.98 (0.88 - 1.10)	0.763571	0.98 (0.88 - 1.10)	0.744677
Body mass index	rs10259786	0.98 (0.88 - 1.10)	0.763571	0.98 (0.88 - 1.10)	0.744715
Body mass index	rs12776880	0.98 (0.88 - 1.10)	0.763571	0.98 (0.88 - 1.10)	0.744963
Body mass index	rs1014194	0.98 (0.88 - 1.10)	0.763571	0.98 (0.88 - 1.10)	0.745156
Body mass index	rs7550711	0.98 (0.88 - 1.10)	0.763571	0.98 (0.88 - 1.10)	0.745193
Body mass index	rs1021066	0.98 (0.88 - 1.10)	0.763571	0.98 (0.88 - 1.10)	0.74521
Body mass index	rs12446632	0.98 (0.88 - 1.10)	0.763571	0.98 (0.88 - 1.10)	0.745297
Body mass index	rs1503526	0.98 (0.88 - 1.10)	0.763571	0.98 (0.88 - 1.10)	0.745503
Body mass index	rs6606686	0.98 (0.88 - 1.10)	0.763571	0.98 (0.88 - 1.10)	0.745582
Body mass index	rs10795422	0.98 (0.88 - 1.10)	0.763571	0.98 (0.88 - 1.10)	0.745645
Body mass index	rs9615905	0.98 (0.88 - 1.10)	0.763571	0.98 (0.88 - 1.10)	0.745827
Body mass index	rs9921416	0.98 (0.88 - 1.10)	0.763571	0.98 (0.88 - 1.10)	0.745882
Body mass index	rs16916303	0.98 (0.88 - 1.10)	0.763571	0.98 (0.88 - 1.10)	0.746053
Body mass index	rs13380104	0.98 (0.88 - 1.10)	0.763571	0.98 (0.88 - 1.10)	0.746073
Body mass index	rs487060	0.98 (0.88 - 1.10)	0.763571	0.98 (0.88 - 1.10)	0.746099
Body mass index	rs12033257	0.98 (0.88 - 1.10)	0.763571	0.98 (0.88 - 1.10)	0.746202
Body mass index	rs977747	0.98 (0.88 - 1.10)	0.763571	0.98 (0.88 - 1.10)	0.746203
Body mass index	rs273504	0.98 (0.88 - 1.10)	0.763571	0.98 (0.88 - 1.10)	0.746544
Body mass index	rs936227	0.98 (0.88 - 1.10)	0.763571	0.98 (0.88 - 1.10)	0.746611
Body mass index	rs11089885	0.98 (0.88 - 1.10)	0.763571	0.98 (0.88 - 1.10)	0.746743
Body mass index	rs13417156	0.98 (0.88 - 1.10)	0.763571	0.98 (0.88 - 1.10)	0.746912
Body mass index	rs11128904	0.98 (0.88 - 1.10)	0.763571	0.98 (0.88 - 1.10)	0.746971
Body mass index	rs4759075	0.98 (0.88 - 1.10)	0.763571	0.98 (0.88 - 1.10)	0.746992
Body mass index	rs2605603	0.98 (0.88 - 1.10)	0.763571	0.98 (0.88 - 1.10)	0.747006
Body mass index	rs11538	0.98 (0.88 - 1.10)	0.763571	0.98 (0.88 - 1.10)	0.747094
Body mass index	rs17446091	0.98 (0.88 - 1.10)	0.763571	0.98 (0.88 - 1.10)	0.747109
Body mass index	rs11708733	0.98 (0.88 - 1.10)	0.763571	0.98 (0.88 - 1.10)	0.747419
Body mass index	rs17066842	0.98 (0.88 - 1.10)	0.763571	0.98 (0.88 - 1.10)	0.747514
Body mass index	rs2890652	0.98 (0.88 - 1.10)	0.763571	0.98 (0.88 - 1.10)	0.747517
Body mass index	rs765875	0.98 (0.88 - 1.10)	0.763571	0.98 (0.88 - 1.10)	0.748213
Body mass index	rs9367368	0.98 (0.88 - 1.10)	0.763571	0.98 (0.88 - 1.10)	0.748295
Body mass index	rs1840969	0.98 (0.88 - 1.10)	0.763571	0.98 (0.88 - 1.10)	0.748437
Body mass index	rs13063194	0.98 (0.88 - 1.10)	0.763571	0.98 (0.88 - 1.10)	0.748456
Body mass index	rs6561710	0.98 (0.88 - 1.10)	0.763571	0.98 (0.88 - 1.10)	0.748587
Body mass index	rs13267015	0.98 (0.88 - 1.10)	0.763571	0.98 (0.88 - 1.10)	0.748746
Body mass index	rs1928295	0.98 (0.88 - 1.10)	0.763571	0.98 (0.88 - 1.10)	0.74885
Body mass index	rs29941	0.98 (0.88 - 1.10)	0.763571	0.98 (0.88 - 1.10)	0.74886
Body mass index	rs2874800	0.98 (0.88 - 1.10)	0.763571	0.98 (0.88 - 1.10)	0.74892
Body mass index	rs2279620	0.98 (0.88 - 1.10)	0.763571	0.98 (0.88 - 1.10)	0.748953
Body mass index	rs1158684	0.98 (0.88 - 1.10)	0.763571	0.98 (0.88 - 1.10)	0.748982
Body mass index	rs1330052	0.98 (0.88 - 1.10)	0.763571	0.98 (0.88 - 1.10)	0.749065
Body mass index	rs9806058	0.98 (0.88 - 1.10)	0.763571	0.98 (0.88 - 1.10)	0.749086
Body mass index	rs9845966	0.98 (0.88 - 1.10)	0.763571	0.98 (0.88 - 1.10)	0.749246
Body mass index	rs7784465	0.98 (0.88 - 1.10)	0.763571	0.98 (0.88 - 1.10)	0.749514
Body mass index	rs6548834	0.98 (0.88 - 1.10)	0.763571	0.98 (0.88 - 1.10)	0.749551
Body mass index	rs845084	0.98 (0.88 - 1.10)	0.763571	0.98 (0.88 - 1.10)	0.74964
Body mass index	rs925421	0.98 (0.88 - 1.10)	0.763571	0.98 (0.88 - 1.10)	0.749683
Body mass index	rs6235	0.98 (0.88 - 1.10)	0.763571	0.98 (0.88 - 1.10)	0.749802
Body mass index	rs9296723	0.98 (0.88 - 1.10)	0.763571	0.98 (0.88 - 1.10)	0.749831
Body mass index	rs4740383	0.98 (0.88 - 1.10)	0.763571	0.98 (0.88 - 1.10)	0.749859
Body mass index	rs1007934	0.98 (0.88 - 1.10)	0.763571	0.98 (0.88 - 1.10)	0.750092
Body mass index	rs10058464	0.98 (0.88 - 1.10)	0.763571	0.98 (0.88 - 1.10)	0.750123
Body mass index	rs4523610	0.98 (0.88 - 1.10)	0.763571	0.98 (0.88 - 1.10)	0.750136
Body mass index	rs2448241	0.98 (0.88 - 1.10)	0.763571	0.98 (0.88 - 1.10)	0.750252
Body mass index	rs1526665	0.98 (0.88 - 1.10)	0.763571	0.98 (0.88 - 1.10)	0.750303
Body mass index	rs11084553	0.98 (0.88 - 1.10)	0.763571	0.98 (0.88 - 1.10)	0.750381
Body mass index	rs263041	0.98 (0.88 - 1.10)	0.763571	0.98 (0.88 - 1.10)	0.750387
Body mass index	rs17619973	0.98 (0.88 - 1.10)	0.763571	0.98 (0.88 - 1.10)	0.75045
Body mass index	rs7630080	0.98 (0.88 - 1.10)	0.763571	0.98 (0.88 - 1.10)	0.750598
Body mass index	rs13001304	0.98 (0.88 - 1.10)	0.763571	0.98 (0.88 - 1.10)	0.7506
Body mass index	rs1241986	0.98 (0.88 - 1.10)	0.763571	0.98 (0.88 - 1.10)	0.750605
Body mass index	rs7323827	0.98 (0.88 - 1.10)	0.763571	0.98 (0.88 - 1.10)	0.750661
Body mass index	rs9321054	0.98 (0.88 - 1.10)	0.763571	0.98 (0.88 - 1.10)	0.750873
Body mass index	rs16882001	0.98 (0.88 - 1.10)	0.763571	0.98 (0.88 - 1.10)	0.750911
Body mass index	rs10768994	0.98 (0.88 - 1.10)	0.763571	0.98 (0.88 - 1.10)	0.750922
Body mass index	rs4148155	0.98 (0.88 - 1.10)	0.763571	0.98 (0.88 - 1.10)	0.750946
Body mass index	rs1169091	0.98 (0.88 - 1.10)	0.763571	0.98 (0.88 - 1.10)	0.750985
Body mass index	rs10460960	0.98 (0.88 - 1.10)	0.763571	0.98 (0.88 - 1.10)	0.751007
Body mass index	rs10481754	0.98 (0.88 - 1.10)	0.763571	0.98 (0.88 - 1.10)	0.751092
Body mass index	rs9426003	0.98 (0.88 - 1.10)	0.763571	0.98 (0.88 - 1.10)	0.751173
Body mass index	rs9318380	0.98 (0.88 - 1.10)	0.763571	0.98 (0.88 - 1.10)	0.75121
Body mass index	rs6056413	0.98 (0.88 - 1.10)	0.763571	0.98 (0.88 - 1.10)	0.751239
Body mass index	rs7102454	0.98 (0.88 - 1.10)	0.763571	0.98 (0.88 - 1.10)	0.751258
Body mass index	rs6445538	0.98 (0.88 - 1.10)	0.763571	0.98 (0.88 - 1.10)	0.751358
Body mass index	rs4673553	0.98 (0.88 - 1.10)	0.763571	0.98 (0.88 - 1.10)	0.751523
Body mass index	rs2440452	0.98 (0.88 - 1.10)	0.763571	0.98 (0.88 - 1.10)	0.751524
Body mass index	rs284227	0.98 (0.88 - 1.10)	0.763571	0.98 (0.88 - 1.10)	0.751524
Body mass index	rs9989141	0.98 (0.88 - 1.10)	0.763571	0.98 (0.88 - 1.10)	0.751527
Body mass index	rs273697	0.98 (0.88 - 1.10)	0.763571	0.98 (0.88 - 1.10)	0.751759
Body mass index	rs10408013	0.98 (0.88 - 1.10)	0.763571	0.98 (0.88 - 1.10)	0.751798
Body mass index	rs12595158	0.98 (0.88 - 1.10)	0.763571	0.98 (0.88 - 1.10)	0.751828
Body mass index	rs236527	0.98 (0.88 - 1.10)	0.763571	0.98 (0.88 - 1.10)	0.751841
Body mass index	rs3849570	0.98 (0.88 - 1.10)	0.763571	0.98 (0.88 - 1.10)	0.751874
Body mass index	rs9356132	0.98 (0.88 - 1.10)	0.763571	0.98 (0.88 - 1.10)	0.751908
Body mass index	rs9817583	0.98 (0.88 - 1.10)	0.763571	0.98 (0.88 - 1.10)	0.751956
Body mass index	rs2600226	0.98 (0.88 - 1.10)	0.763571	0.98 (0.88 - 1.10)	0.752021
Body mass index	rs7683836	0.98 (0.88 - 1.10)	0.763571	0.98 (0.88 - 1.10)	0.752053
Body mass index	rs472611	0.98 (0.88 - 1.10)	0.763571	0.98 (0.88 - 1.10)	0.752078
Body mass index	rs4865796	0.98 (0.88 - 1.10)	0.763571	0.98 (0.88 - 1.10)	0.752212
Body mass index	rs4711986	0.98 (0.88 - 1.10)	0.763571	0.98 (0.88 - 1.10)	0.752239
Body mass index	rs9458814	0.98 (0.88 - 1.10)	0.763571	0.98 (0.88 - 1.10)	0.752248
Body mass index	rs1541928	0.98 (0.88 - 1.10)	0.763571	0.98 (0.88 - 1.10)	0.752287
Body mass index	rs6930066	0.98 (0.88 - 1.10)	0.763571	0.98 (0.88 - 1.10)	0.752487
Body mass index	rs1158805	0.98 (0.88 - 1.10)	0.763571	0.98 (0.88 - 1.10)	0.752818
Body mass index	rs17014375	0.98 (0.88 - 1.10)	0.763571	0.98 (0.88 - 1.10)	0.753153
Body mass index	rs2959592	0.98 (0.88 - 1.10)	0.763571	0.98 (0.88 - 1.10)	0.75317
Body mass index	rs10118866	0.98 (0.88 - 1.10)	0.763571	0.98 (0.88 - 1.10)	0.753332
Body mass index	rs946824	0.98 (0.88 - 1.10)	0.763571	0.98 (0.88 - 1.10)	0.753404
Body mass index	rs2282231	0.98 (0.88 - 1.10)	0.763571	0.98 (0.88 - 1.10)	0.753565
Body mass index	rs2274550	0.98 (0.88 - 1.10)	0.763571	0.98 (0.88 - 1.10)	0.753664
Body mass index	rs12651833	0.98 (0.88 - 1.10)	0.763571	0.98 (0.88 - 1.10)	0.753732
Body mass index	rs10163018	0.98 (0.88 - 1.10)	0.763571	0.98 (0.88 - 1.10)	0.753773
Body mass index	rs12759296	0.98 (0.88 - 1.10)	0.763571	0.98 (0.88 - 1.10)	0.753836
Body mass index	rs2198679	0.98 (0.88 - 1.10)	0.763571	0.98 (0.88 - 1.10)	0.753869
Body mass index	rs4745794	0.98 (0.88 - 1.10)	0.763571	0.98 (0.88 - 1.10)	0.753877
Body mass index	rs7770443	0.98 (0.88 - 1.10)	0.763571	0.98 (0.88 - 1.10)	0.75403
Body mass index	rs12325419	0.98 (0.88 - 1.10)	0.763571	0.98 (0.88 - 1.10)	0.754037
Body mass index	rs9332817	0.98 (0.88 - 1.10)	0.763571	0.98 (0.88 - 1.10)	0.754058
Body mass index	rs4916229	0.98 (0.88 - 1.10)	0.763571	0.98 (0.88 - 1.10)	0.754105
Body mass index	rs1412235	0.98 (0.88 - 1.10)	0.763571	0.98 (0.88 - 1.10)	0.754134
Body mass index	rs7802342	0.98 (0.88 - 1.10)	0.763571	0.98 (0.88 - 1.10)	0.754228
Body mass index	rs2190788	0.98 (0.88 - 1.10)	0.763571	0.98 (0.88 - 1.10)	0.754229
Body mass index	rs2063177	0.98 (0.88 - 1.10)	0.763571	0.98 (0.88 - 1.10)	0.754264
Body mass index	rs7186893	0.98 (0.88 - 1.10)	0.763571	0.98 (0.88 - 1.10)	0.754311
Body mass index	rs4670627	0.98 (0.88 - 1.10)	0.763571	0.98 (0.88 - 1.10)	0.754376
Body mass index	rs11496125	0.98 (0.88 - 1.10)	0.763571	0.98 (0.88 - 1.10)	0.754567
Body mass index	rs2065418	0.98 (0.88 - 1.10)	0.763571	0.98 (0.88 - 1.10)	0.754651
Body mass index	rs223391	0.98 (0.88 - 1.10)	0.763571	0.98 (0.88 - 1.10)	0.754665
Body mass index	rs17424278	0.98 (0.88 - 1.10)	0.763571	0.98 (0.88 - 1.10)	0.754706
Body mass index	rs9408882	0.98 (0.88 - 1.10)	0.763571	0.98 (0.88 - 1.10)	0.75473
Body mass index	rs2732275	0.98 (0.88 - 1.10)	0.763571	0.98 (0.88 - 1.10)	0.75478
Body mass index	rs11079849	0.98 (0.88 - 1.10)	0.763571	0.98 (0.88 - 1.10)	0.754819
Body mass index	rs10818938	0.98 (0.88 - 1.10)	0.763571	0.98 (0.88 - 1.10)	0.755108
Body mass index	rs4663629	0.98 (0.88 - 1.10)	0.763571	0.98 (0.88 - 1.10)	0.755269
Body mass index	rs3902951	0.98 (0.88 - 1.10)	0.763571	0.98 (0.88 - 1.10)	0.7553
Body mass index	rs4813619	0.98 (0.88 - 1.10)	0.763571	0.98 (0.88 - 1.10)	0.755317
Body mass index	rs1467693	0.98 (0.88 - 1.10)	0.763571	0.98 (0.88 - 1.10)	0.755348
Body mass index	rs491711	0.98 (0.88 - 1.10)	0.763571	0.98 (0.88 - 1.10)	0.755385
Body mass index	rs7217226	0.98 (0.88 - 1.10)	0.763571	0.98 (0.88 - 1.10)	0.755523
Body mass index	rs10433609	0.98 (0.88 - 1.10)	0.763571	0.98 (0.88 - 1.10)	0.755629
Body mass index	rs8016771	0.98 (0.88 - 1.10)	0.763571	0.98 (0.88 - 1.10)	0.755637
Body mass index	rs7630302	0.98 (0.88 - 1.10)	0.763571	0.98 (0.88 - 1.10)	0.75565
Body mass index	rs1884389	0.98 (0.88 - 1.10)	0.763571	0.98 (0.88 - 1.10)	0.755669
Body mass index	rs40067	0.98 (0.88 - 1.10)	0.763571	0.98 (0.88 - 1.10)	0.755707
Body mass index	rs7780752	0.98 (0.88 - 1.10)	0.763571	0.98 (0.88 - 1.10)	0.755712
Body mass index	rs6564360	0.98 (0.88 - 1.10)	0.763571	0.98 (0.88 - 1.10)	0.755757
Body mass index	rs1358980	0.98 (0.88 - 1.10)	0.763571	0.98 (0.88 - 1.10)	0.755849
Body mass index	rs506338	0.98 (0.88 - 1.10)	0.763571	0.98 (0.88 - 1.10)	0.75594
Body mass index	rs1784460	0.98 (0.88 - 1.10)	0.763571	0.98 (0.88 - 1.10)	0.756088
Body mass index	rs7133378	0.98 (0.88 - 1.10)	0.763571	0.98 (0.88 - 1.10)	0.756097
Body mass index	rs8070454	0.98 (0.88 - 1.10)	0.763571	0.98 (0.88 - 1.10)	0.756143
Body mass index	rs17448885	0.98 (0.88 - 1.10)	0.763571	0.98 (0.88 - 1.10)	0.756407
Body mass index	rs1187352	0.98 (0.88 - 1.10)	0.763571	0.98 (0.88 - 1.10)	0.756635
Body mass index	rs11001963	0.98 (0.88 - 1.10)	0.763571	0.98 (0.88 - 1.10)	0.756644
Body mass index	rs10962549	0.98 (0.88 - 1.10)	0.763571	0.98 (0.88 - 1.10)	0.756939
Body mass index	rs2362777	0.98 (0.88 - 1.10)	0.763571	0.98 (0.88 - 1.10)	0.757026
Body mass index	rs12065553	0.98 (0.88 - 1.10)	0.763571	0.98 (0.88 - 1.10)	0.757104
Body mass index	rs13072095	0.98 (0.88 - 1.10)	0.763571	0.98 (0.88 - 1.10)	0.757149
Body mass index	rs6497676	0.98 (0.88 - 1.10)	0.763571	0.98 (0.88 - 1.10)	0.757163
Body mass index	rs17538472	0.98 (0.88 - 1.10)	0.763571	0.98 (0.88 - 1.10)	0.757237
Body mass index	rs4880341	0.98 (0.88 - 1.10)	0.763571	0.98 (0.88 - 1.10)	0.757261
Body mass index	rs1117080	0.98 (0.88 - 1.10)	0.763571	0.98 (0.88 - 1.10)	0.757272
Body mass index	rs2160077	0.98 (0.88 - 1.10)	0.763571	0.98 (0.88 - 1.10)	0.75731
Body mass index	rs10883759	0.98 (0.88 - 1.10)	0.763571	0.98 (0.88 - 1.10)	0.757339
Body mass index	rs6819344	0.98 (0.88 - 1.10)	0.763571	0.98 (0.88 - 1.10)	0.757354
Body mass index	rs13110266	0.98 (0.88 - 1.10)	0.763571	0.98 (0.88 - 1.10)	0.757355
Body mass index	rs11264483	0.98 (0.88 - 1.10)	0.763571	0.98 (0.88 - 1.10)	0.757453
Body mass index	rs10842240	0.98 (0.88 - 1.10)	0.763571	0.98 (0.88 - 1.10)	0.75746
Body mass index	rs1485038	0.98 (0.88 - 1.10)	0.763571	0.98 (0.88 - 1.10)	0.757499
Body mass index	rs4521182	0.98 (0.88 - 1.10)	0.763571	0.98 (0.88 - 1.10)	0.757541
Body mass index	rs4148866	0.98 (0.88 - 1.10)	0.763571	0.98 (0.88 - 1.10)	0.757711
Body mass index	rs820071	0.98 (0.88 - 1.10)	0.763571	0.98 (0.88 - 1.10)	0.757813
Body mass index	rs536445	0.98 (0.88 - 1.10)	0.763571	0.98 (0.88 - 1.10)	0.757831
Body mass index	rs3826705	0.98 (0.88 - 1.10)	0.763571	0.98 (0.88 - 1.10)	0.757837
Body mass index	rs6713781	0.98 (0.88 - 1.10)	0.763571	0.98 (0.88 - 1.10)	0.757839
Body mass index	rs2080454	0.98 (0.88 - 1.10)	0.763571	0.98 (0.88 - 1.10)	0.757856
Body mass index	rs9571687	0.98 (0.88 - 1.10)	0.763571	0.98 (0.88 - 1.10)	0.757943
Body mass index	rs11118308	0.98 (0.88 - 1.10)	0.763571	0.98 (0.88 - 1.10)	0.757988
Body mass index	rs9644681	0.98 (0.88 - 1.10)	0.763571	0.98 (0.88 - 1.10)	0.758016
Body mass index	rs3813680	0.98 (0.88 - 1.10)	0.763571	0.98 (0.88 - 1.10)	0.758046
Body mass index	rs702820	0.98 (0.88 - 1.10)	0.763571	0.98 (0.88 - 1.10)	0.75807
Body mass index	rs11246991	0.98 (0.88 - 1.10)	0.763571	0.98 (0.88 - 1.10)	0.75819
Body mass index	rs12429545	0.98 (0.88 - 1.10)	0.763571	0.98 (0.88 - 1.10)	0.758255
Body mass index	rs6023633	0.98 (0.88 - 1.10)	0.763571	0.98 (0.88 - 1.10)	0.758389
Body mass index	rs657452	0.98 (0.88 - 1.10)	0.763571	0.98 (0.88 - 1.10)	0.758543
Body mass index	rs9318686	0.98 (0.88 - 1.10)	0.763571	0.98 (0.88 - 1.10)	0.758571
Body mass index	rs12189178	0.98 (0.88 - 1.10)	0.763571	0.98 (0.88 - 1.10)	0.758832
Body mass index	rs33485	0.98 (0.88 - 1.10)	0.763571	0.98 (0.88 - 1.10)	0.758937
Body mass index	rs9814557	0.98 (0.88 - 1.10)	0.763571	0.98 (0.88 - 1.10)	0.758949
Body mass index	rs7748777	0.98 (0.88 - 1.10)	0.763571	0.98 (0.88 - 1.10)	0.759028
Body mass index	rs7715256	0.98 (0.88 - 1.10)	0.763571	0.98 (0.88 - 1.10)	0.759034
Body mass index	rs6574695	0.98 (0.88 - 1.10)	0.763571	0.98 (0.88 - 1.10)	0.75909
Body mass index	rs11129662	0.98 (0.88 - 1.10)	0.763571	0.98 (0.88 - 1.10)	0.759111
Body mass index	rs934515	0.98 (0.88 - 1.10)	0.763571	0.98 (0.88 - 1.10)	0.759232
Body mass index	rs17001561	0.98 (0.88 - 1.10)	0.763571	0.98 (0.88 - 1.10)	0.759323
Body mass index	rs833831	0.98 (0.88 - 1.10)	0.763571	0.98 (0.88 - 1.10)	0.759513
Body mass index	rs4077093	0.98 (0.88 - 1.10)	0.763571	0.98 (0.88 - 1.10)	0.759658
Body mass index	rs9964756	0.98 (0.88 - 1.10)	0.763571	0.98 (0.88 - 1.10)	0.759708
Body mass index	rs7084454	0.98 (0.88 - 1.10)	0.763571	0.98 (0.88 - 1.10)	0.759885
Body mass index	rs11121210	0.98 (0.88 - 1.10)	0.763571	0.98 (0.88 - 1.10)	0.759905
Body mass index	rs223051	0.98 (0.88 - 1.10)	0.763571	0.98 (0.88 - 1.10)	0.759981
Body mass index	rs17309825	0.98 (0.88 - 1.10)	0.763571	0.98 (0.88 - 1.10)	0.76
Body mass index	rs11649864	0.98 (0.88 - 1.10)	0.763571	0.98 (0.88 - 1.10)	0.760164
Body mass index	rs1371108	0.98 (0.88 - 1.10)	0.763571	0.98 (0.88 - 1.10)	0.760185
Body mass index	rs16833232	0.98 (0.88 - 1.10)	0.763571	0.98 (0.88 - 1.10)	0.760293
Body mass index	rs535533	0.98 (0.88 - 1.10)	0.763571	0.98 (0.88 - 1.10)	0.760366
Body mass index	rs6050446	0.98 (0.88 - 1.10)	0.763571	0.98 (0.88 - 1.10)	0.760534
Body mass index	rs294704	0.98 (0.88 - 1.10)	0.763571	0.98 (0.88 - 1.10)	0.760543
Body mass index	rs1038088	0.98 (0.88 - 1.10)	0.763571	0.98 (0.88 - 1.10)	0.760621
Body mass index	rs2293605	0.98 (0.88 - 1.10)	0.763571	0.98 (0.88 - 1.10)	0.760626
Body mass index	rs13168288	0.98 (0.88 - 1.10)	0.763571	0.98 (0.88 - 1.10)	0.760635
Body mass index	rs9688431	0.98 (0.88 - 1.10)	0.763571	0.98 (0.88 - 1.10)	0.760712
Body mass index	rs17120344	0.98 (0.88 - 1.10)	0.763571	0.98 (0.88 - 1.10)	0.760869
Body mass index	rs2489676	0.98 (0.88 - 1.10)	0.763571	0.98 (0.88 - 1.10)	0.760893
Body mass index	rs1496742	0.98 (0.88 - 1.10)	0.763571	0.98 (0.88 - 1.10)	0.761031
Body mass index	rs12369179	0.98 (0.88 - 1.10)	0.763571	0.98 (0.88 - 1.10)	0.76105
Body mass index	rs17405819	0.98 (0.88 - 1.10)	0.763571	0.98 (0.88 - 1.10)	0.76117
Body mass index	rs1512914	0.98 (0.88 - 1.10)	0.763571	0.98 (0.88 - 1.10)	0.761184
Body mass index	rs7421089	0.98 (0.88 - 1.10)	0.763571	0.98 (0.88 - 1.10)	0.761462
Body mass index	rs2616192	0.98 (0.88 - 1.10)	0.763571	0.98 (0.88 - 1.10)	0.761513
Body mass index	rs3764835	0.98 (0.88 - 1.10)	0.763571	0.98 (0.88 - 1.10)	0.76163
Body mass index	rs9848399	0.98 (0.88 - 1.10)	0.763571	0.98 (0.88 - 1.10)	0.761642
Body mass index	rs2224272	0.98 (0.88 - 1.10)	0.763571	0.98 (0.88 - 1.10)	0.761687
Body mass index	rs4877313	0.98 (0.88 - 1.10)	0.763571	0.98 (0.88 - 1.10)	0.76169
Body mass index	rs5749334	0.98 (0.88 - 1.10)	0.763571	0.98 (0.88 - 1.10)	0.761734
Body mass index	rs329122	0.98 (0.88 - 1.10)	0.763571	0.98 (0.88 - 1.10)	0.761767
Body mass index	rs13034320	0.98 (0.88 - 1.10)	0.763571	0.98 (0.88 - 1.10)	0.76178
Body mass index	rs12779328	0.98 (0.88 - 1.10)	0.763571	0.98 (0.88 - 1.10)	0.762251
Body mass index	rs1927790	0.98 (0.88 - 1.10)	0.763571	0.98 (0.88 - 1.10)	0.762367
Body mass index	rs12454712	0.98 (0.88 - 1.10)	0.763571	0.98 (0.88 - 1.10)	0.762384
Body mass index	rs12629015	0.98 (0.88 - 1.10)	0.763571	0.98 (0.88 - 1.10)	0.762387
Body mass index	rs9475173	0.98 (0.88 - 1.10)	0.763571	0.98 (0.88 - 1.10)	0.762425
Body mass index	rs3811514	0.98 (0.88 - 1.10)	0.763571	0.98 (0.88 - 1.10)	0.762435
Body mass index	rs4722398	0.98 (0.88 - 1.10)	0.763571	0.98 (0.88 - 1.10)	0.762475
Body mass index	rs10497810	0.98 (0.88 - 1.10)	0.763571	0.98 (0.88 - 1.10)	0.762487
Body mass index	rs6901756	0.98 (0.88 - 1.10)	0.763571	0.98 (0.88 - 1.10)	0.762498
Body mass index	rs1982441	0.98 (0.88 - 1.10)	0.763571	0.98 (0.88 - 1.10)	0.762511
Body mass index	rs11173522	0.98 (0.88 - 1.10)	0.763571	0.98 (0.88 - 1.10)	0.762526
Body mass index	rs253537	0.98 (0.88 - 1.10)	0.763571	0.98 (0.88 - 1.10)	0.762555
Body mass index	rs11659764	0.98 (0.88 - 1.10)	0.763571	0.98 (0.88 - 1.10)	0.762592
Body mass index	rs1668633	0.98 (0.88 - 1.10)	0.763571	0.98 (0.88 - 1.10)	0.762711
Body mass index	rs10733051	0.98 (0.88 - 1.10)	0.763571	0.98 (0.88 - 1.10)	0.762781
Body mass index	rs10732321	0.98 (0.88 - 1.10)	0.763571	0.98 (0.88 - 1.10)	0.762818
Body mass index	rs12675063	0.98 (0.88 - 1.10)	0.763571	0.98 (0.88 - 1.10)	0.76285
Body mass index	rs10759951	0.98 (0.88 - 1.10)	0.763571	0.98 (0.88 - 1.10)	0.762859
Body mass index	rs7685048	0.98 (0.88 - 1.10)	0.763571	0.98 (0.88 - 1.10)	0.762901
Body mass index	rs3007105	0.98 (0.88 - 1.10)	0.763571	0.98 (0.88 - 1.10)	0.76296
Body mass index	rs881301	0.98 (0.88 - 1.10)	0.763571	0.98 (0.88 - 1.10)	0.763035
Body mass index	rs7206395	0.98 (0.88 - 1.10)	0.763571	0.98 (0.88 - 1.10)	0.763048
Body mass index	rs40245	0.98 (0.88 - 1.10)	0.763571	0.98 (0.88 - 1.10)	0.763061
Body mass index	rs1528435	0.98 (0.88 - 1.10)	0.763571	0.98 (0.88 - 1.10)	0.763199
Body mass index	rs972283	0.98 (0.88 - 1.10)	0.763571	0.98 (0.88 - 1.10)	0.763248
Body mass index	rs2269828	0.98 (0.88 - 1.10)	0.763571	0.98 (0.88 - 1.10)	0.763253
Body mass index	rs719802	0.98 (0.88 - 1.10)	0.763571	0.98 (0.88 - 1.10)	0.763518
Body mass index	rs6548221	0.98 (0.88 - 1.10)	0.763571	0.98 (0.88 - 1.10)	0.76352
Body mass index	rs7788008	0.98 (0.88 - 1.10)	0.763571	0.98 (0.88 - 1.10)	0.763741
Body mass index	rs1956153	0.98 (0.88 - 1.10)	0.763571	0.98 (0.88 - 1.10)	0.763803
Body mass index	rs2903971	0.98 (0.88 - 1.10)	0.763571	0.98 (0.88 - 1.10)	0.76382
Body mass index	rs1465900	0.98 (0.88 - 1.10)	0.763571	0.98 (0.88 - 1.10)	0.763877
Body mass index	rs10131890	0.98 (0.88 - 1.10)	0.763571	0.98 (0.88 - 1.10)	0.76393
Body mass index	rs2425840	0.98 (0.88 - 1.10)	0.763571	0.98 (0.88 - 1.10)	0.763946
Body mass index	rs2423668	0.98 (0.88 - 1.10)	0.763571	0.98 (0.88 - 1.10)	0.763983
Body mass index	rs10269783	0.98 (0.88 - 1.10)	0.763571	0.98 (0.88 - 1.10)	0.764103
Body mass index	rs12519552	0.98 (0.88 - 1.10)	0.763571	0.98 (0.88 - 1.10)	0.764105
Body mass index	rs2161097	0.98 (0.88 - 1.10)	0.763571	0.98 (0.88 - 1.10)	0.76412
Body mass index	rs6777784	0.98 (0.88 - 1.10)	0.763571	0.98 (0.88 - 1.10)	0.764134
Body mass index	rs2051559	0.98 (0.88 - 1.10)	0.763571	0.98 (0.88 - 1.10)	0.764169
Body mass index	rs4482463	0.98 (0.88 - 1.10)	0.763571	0.98 (0.88 - 1.10)	0.764176
Body mass index	rs2467594	0.98 (0.88 - 1.10)	0.763571	0.98 (0.88 - 1.10)	0.764262
Body mass index	rs10192119	0.98 (0.88 - 1.10)	0.763571	0.98 (0.88 - 1.10)	0.764366
Body mass index	rs2809395	0.98 (0.88 - 1.10)	0.763571	0.98 (0.88 - 1.10)	0.764413
Body mass index	rs1199334	0.98 (0.88 - 1.10)	0.763571	0.98 (0.88 - 1.10)	0.764571
Body mass index	rs17608150	0.98 (0.88 - 1.10)	0.763571	0.98 (0.88 - 1.10)	0.764596
Body mass index	rs6985109	0.98 (0.88 - 1.10)	0.763571	0.98 (0.88 - 1.10)	0.764635
Body mass index	rs7950748	0.98 (0.88 - 1.10)	0.763571	0.98 (0.88 - 1.10)	0.764652
Body mass index	rs2035831	0.98 (0.88 - 1.10)	0.763571	0.98 (0.88 - 1.10)	0.764654
Body mass index	rs1993709	0.98 (0.88 - 1.10)	0.763571	0.98 (0.88 - 1.10)	0.764705
Body mass index	rs4889606	0.98 (0.88 - 1.10)	0.763571	0.98 (0.88 - 1.10)	0.76471
Body mass index	rs2467210	0.98 (0.88 - 1.10)	0.763571	0.98 (0.88 - 1.10)	0.764739
Body mass index	rs248139	0.98 (0.88 - 1.10)	0.763571	0.98 (0.88 - 1.10)	0.764748
Body mass index	rs10135922	0.98 (0.88 - 1.10)	0.763571	0.98 (0.88 - 1.10)	0.764769
Body mass index	rs1218822	0.98 (0.88 - 1.10)	0.763571	0.98 (0.88 - 1.10)	0.764775
Body mass index	rs17776719	0.98 (0.88 - 1.10)	0.763571	0.98 (0.88 - 1.10)	0.764786
Body mass index	rs17720922	0.98 (0.88 - 1.10)	0.763571	0.98 (0.88 - 1.10)	0.764904
Body mass index	rs4886869	0.98 (0.88 - 1.10)	0.763571	0.98 (0.88 - 1.10)	0.76493
Body mass index	rs8033995	0.98 (0.88 - 1.10)	0.763571	0.98 (0.88 - 1.10)	0.764985
Body mass index	rs7730004	0.98 (0.88 - 1.10)	0.763571	0.98 (0.88 - 1.10)	0.764998
Body mass index	rs7498665	0.98 (0.88 - 1.10)	0.763571	0.98 (0.88 - 1.10)	0.765002
Body mass index	rs2281819	0.98 (0.88 - 1.10)	0.763571	0.98 (0.88 - 1.10)	0.76503
Body mass index	rs17573940	0.98 (0.88 - 1.10)	0.763571	0.98 (0.88 - 1.10)	0.765092
Body mass index	rs12904761	0.98 (0.88 - 1.10)	0.763571	0.98 (0.88 - 1.10)	0.765174
Body mass index	rs577525	0.98 (0.88 - 1.10)	0.763571	0.98 (0.88 - 1.10)	0.765305
Body mass index	rs1707322	0.98 (0.88 - 1.10)	0.763571	0.98 (0.88 - 1.10)	0.76546
Body mass index	rs10818810	0.98 (0.88 - 1.10)	0.763571	0.98 (0.88 - 1.10)	0.765461
Body mass index	rs11577094	0.98 (0.88 - 1.10)	0.763571	0.98 (0.88 - 1.10)	0.765487
Body mass index	rs4985155	0.98 (0.88 - 1.10)	0.763571	0.98 (0.88 - 1.10)	0.765519
Body mass index	rs1365466	0.98 (0.88 - 1.10)	0.763571	0.98 (0.88 - 1.10)	0.765591
Body mass index	rs10989568	0.98 (0.88 - 1.10)	0.763571	0.98 (0.88 - 1.10)	0.765675
Body mass index	rs2718786	0.98 (0.88 - 1.10)	0.763571	0.98 (0.88 - 1.10)	0.765699
Body mass index	rs7024334	0.98 (0.88 - 1.10)	0.763571	0.98 (0.88 - 1.10)	0.765705
Body mass index	rs857601	0.98 (0.88 - 1.10)	0.763571	0.98 (0.88 - 1.10)	0.765819
Body mass index	rs2155645	0.98 (0.88 - 1.10)	0.763571	0.98 (0.88 - 1.10)	0.766041
Body mass index	rs11075489	0.98 (0.88 - 1.10)	0.763571	0.98 (0.88 - 1.10)	0.766104
Body mass index	rs2100814	0.98 (0.88 - 1.10)	0.763571	0.98 (0.88 - 1.10)	0.766183
Body mass index	rs10438964	0.98 (0.88 - 1.10)	0.763571	0.98 (0.88 - 1.10)	0.766278
Body mass index	rs7567655	0.98 (0.88 - 1.10)	0.763571	0.98 (0.88 - 1.10)	0.766281
Body mass index	rs11945861	0.98 (0.88 - 1.10)	0.763571	0.98 (0.88 - 1.10)	0.766317
Body mass index	rs823074	0.98 (0.88 - 1.10)	0.763571	0.98 (0.88 - 1.10)	0.766383
Body mass index	rs10757826	0.98 (0.88 - 1.10)	0.763571	0.98 (0.88 - 1.10)	0.766674
Body mass index	rs1884897	0.98 (0.88 - 1.10)	0.763571	0.98 (0.88 - 1.10)	0.766815
Body mass index	rs10071816	0.98 (0.88 - 1.10)	0.763571	0.98 (0.88 - 1.10)	0.766854
Body mass index	rs1912631	0.98 (0.88 - 1.10)	0.763571	0.98 (0.88 - 1.10)	0.766865
Body mass index	rs13184896	0.98 (0.88 - 1.10)	0.763571	0.98 (0.88 - 1.10)	0.766948
Body mass index	rs12149756	0.98 (0.88 - 1.10)	0.763571	0.98 (0.88 - 1.10)	0.76699
Body mass index	rs252749	0.98 (0.88 - 1.10)	0.763571	0.98 (0.88 - 1.10)	0.76705
Body mass index	rs11792069	0.98 (0.88 - 1.10)	0.763571	0.98 (0.88 - 1.10)	0.767139
Body mass index	rs2527366	0.98 (0.88 - 1.10)	0.763571	0.98 (0.88 - 1.10)	0.767208
Body mass index	rs610634	0.98 (0.88 - 1.10)	0.763571	0.98 (0.88 - 1.10)	0.767218
Body mass index	rs10846428	0.98 (0.88 - 1.10)	0.763571	0.98 (0.88 - 1.10)	0.767226
Body mass index	rs7117238	0.98 (0.88 - 1.10)	0.763571	0.98 (0.88 - 1.10)	0.767234
Body mass index	rs1544459	0.98 (0.88 - 1.10)	0.763571	0.98 (0.88 - 1.10)	0.767422
Body mass index	rs13021737	0.98 (0.88 - 1.10)	0.763571	0.98 (0.88 - 1.10)	0.767439
Body mass index	rs2832283	0.98 (0.88 - 1.10)	0.763571	0.98 (0.88 - 1.10)	0.767504
Body mass index	rs2235564	0.98 (0.88 - 1.10)	0.763571	0.98 (0.88 - 1.10)	0.767567
Body mass index	rs4802778	0.98 (0.88 - 1.10)	0.763571	0.98 (0.88 - 1.10)	0.767771
Body mass index	rs945211	0.98 (0.88 - 1.10)	0.763571	0.98 (0.88 - 1.10)	0.767798
Body mass index	rs10811901	0.98 (0.88 - 1.10)	0.763571	0.98 (0.88 - 1.10)	0.767809
Body mass index	rs7652415	0.98 (0.88 - 1.10)	0.763571	0.98 (0.88 - 1.10)	0.76782
Body mass index	rs3851083	0.98 (0.88 - 1.10)	0.763571	0.98 (0.88 - 1.10)	0.767877
Body mass index	rs2245368	0.98 (0.88 - 1.10)	0.763571	0.98 (0.88 - 1.10)	0.767943
Body mass index	rs1275691	0.98 (0.88 - 1.10)	0.763571	0.98 (0.88 - 1.10)	0.768176
Body mass index	rs10176705	0.98 (0.88 - 1.10)	0.763571	0.98 (0.88 - 1.10)	0.768237
Body mass index	rs9540493	0.98 (0.88 - 1.10)	0.763571	0.98 (0.88 - 1.10)	0.768282
Body mass index	rs7535528	0.98 (0.88 - 1.10)	0.763571	0.98 (0.88 - 1.10)	0.768307
Body mass index	rs10009336	0.98 (0.88 - 1.10)	0.763571	0.98 (0.88 - 1.10)	0.768376
Body mass index	rs10211055	0.98 (0.88 - 1.10)	0.763571	0.98 (0.88 - 1.10)	0.768392
Body mass index	rs12564992	0.98 (0.88 - 1.10)	0.763571	0.98 (0.88 - 1.10)	0.768422
Body mass index	rs1937684	0.98 (0.88 - 1.10)	0.763571	0.98 (0.88 - 1.10)	0.768433
Body mass index	rs6471941	0.98 (0.88 - 1.10)	0.763571	0.98 (0.88 - 1.10)	0.768574
Body mass index	rs8097672	0.98 (0.88 - 1.10)	0.763571	0.98 (0.88 - 1.10)	0.768809
Body mass index	rs460799	0.98 (0.88 - 1.10)	0.763571	0.98 (0.88 - 1.10)	0.768817
Body mass index	rs7181610	0.98 (0.88 - 1.10)	0.763571	0.98 (0.88 - 1.10)	0.768925
Body mass index	rs8061382	0.98 (0.88 - 1.10)	0.763571	0.98 (0.88 - 1.10)	0.768956
Body mass index	rs11170468	0.98 (0.88 - 1.10)	0.763571	0.98 (0.88 - 1.10)	0.769132
Body mass index	rs1035010	0.98 (0.88 - 1.10)	0.763571	0.98 (0.88 - 1.10)	0.769182
Body mass index	rs13266989	0.98 (0.88 - 1.10)	0.763571	0.98 (0.88 - 1.10)	0.769217
Body mass index	rs6265	0.98 (0.88 - 1.10)	0.763571	0.98 (0.88 - 1.10)	0.769247
Body mass index	rs11781222	0.98 (0.88 - 1.10)	0.763571	0.98 (0.88 - 1.10)	0.769255
Body mass index	rs731834	0.98 (0.88 - 1.10)	0.763571	0.98 (0.88 - 1.10)	0.769349
Body mass index	rs1421334	0.98 (0.88 - 1.10)	0.763571	0.98 (0.88 - 1.10)	0.76935
Body mass index	rs8071182	0.98 (0.88 - 1.10)	0.763571	0.98 (0.88 - 1.10)	0.769361
Body mass index	rs11855853	0.98 (0.88 - 1.10)	0.763571	0.98 (0.88 - 1.10)	0.769477
Body mass index	rs420158	0.98 (0.88 - 1.10)	0.763571	0.98 (0.88 - 1.10)	0.769506
Body mass index	rs7844647	0.98 (0.88 - 1.10)	0.763571	0.98 (0.88 - 1.10)	0.769641
Body mass index	rs4835778	0.98 (0.88 - 1.10)	0.763571	0.98 (0.88 - 1.10)	0.769642
Body mass index	rs6879326	0.98 (0.88 - 1.10)	0.763571	0.98 (0.88 - 1.10)	0.769717
Body mass index	rs1020548	0.98 (0.88 - 1.10)	0.763571	0.98 (0.88 - 1.10)	0.769741
Body mass index	rs6712	0.98 (0.88 - 1.10)	0.763571	0.98 (0.88 - 1.10)	0.769771
Body mass index	rs889398	0.98 (0.88 - 1.10)	0.763571	0.98 (0.88 - 1.10)	0.769913
Body mass index	rs12206564	0.98 (0.88 - 1.10)	0.763571	0.98 (0.88 - 1.10)	0.769981
Body mass index	rs4912652	0.98 (0.88 - 1.10)	0.763571	0.98 (0.88 - 1.10)	0.770078
Body mass index	rs4814512	0.98 (0.88 - 1.10)	0.763571	0.98 (0.88 - 1.10)	0.770142
Body mass index	rs1689437	0.98 (0.88 - 1.10)	0.763571	0.98 (0.88 - 1.10)	0.770173
Body mass index	rs4717623	0.98 (0.88 - 1.10)	0.763571	0.98 (0.88 - 1.10)	0.770312
Body mass index	rs1522569	0.98 (0.88 - 1.10)	0.763571	0.98 (0.88 - 1.10)	0.770337
Body mass index	rs6850639	0.98 (0.88 - 1.10)	0.763571	0.98 (0.88 - 1.10)	0.770377
Body mass index	rs784944	0.98 (0.88 - 1.10)	0.763571	0.98 (0.88 - 1.10)	0.77038
Body mass index	rs12042959	0.98 (0.88 - 1.10)	0.763571	0.98 (0.88 - 1.10)	0.770433
Body mass index	rs7925748	0.98 (0.88 - 1.10)	0.763571	0.98 (0.88 - 1.10)	0.770492
Body mass index	rs2815324	0.98 (0.88 - 1.10)	0.763571	0.98 (0.88 - 1.10)	0.770512
Body mass index	rs1584121	0.98 (0.88 - 1.10)	0.763571	0.98 (0.88 - 1.10)	0.770566
Body mass index	rs9489622	0.98 (0.88 - 1.10)	0.763571	0.98 (0.88 - 1.10)	0.77074
Body mass index	rs7235563	0.98 (0.88 - 1.10)	0.763571	0.98 (0.88 - 1.10)	0.770744
Body mass index	rs7599312	0.98 (0.88 - 1.10)	0.763571	0.98 (0.88 - 1.10)	0.77076
Body mass index	rs7903146	0.98 (0.88 - 1.10)	0.763571	0.98 (0.88 - 1.10)	0.770929
Body mass index	rs6781254	0.98 (0.88 - 1.10)	0.763571	0.98 (0.88 - 1.10)	0.771039
Body mass index	rs3887080	0.98 (0.88 - 1.10)	0.763571	0.98 (0.88 - 1.10)	0.771044
Body mass index	rs11119208	0.98 (0.88 - 1.10)	0.763571	0.98 (0.88 - 1.10)	0.771077
Body mass index	rs2984433	0.98 (0.88 - 1.10)	0.763571	0.98 (0.88 - 1.10)	0.771153
Body mass index	rs6121381	0.98 (0.88 - 1.10)	0.763571	0.98 (0.88 - 1.10)	0.771186
Body mass index	rs7147503	0.98 (0.88 - 1.10)	0.763571	0.98 (0.88 - 1.10)	0.771252
Body mass index	rs12953970	0.98 (0.88 - 1.10)	0.763571	0.98 (0.88 - 1.10)	0.771416
Body mass index	rs349088	0.98 (0.88 - 1.10)	0.763571	0.98 (0.88 - 1.10)	0.771472
Body mass index	rs4676084	0.98 (0.88 - 1.10)	0.763571	0.98 (0.88 - 1.10)	0.771542
Body mass index	rs9388766	0.98 (0.88 - 1.10)	0.763571	0.98 (0.88 - 1.10)	0.771645
Body mass index	rs10765208	0.98 (0.88 - 1.10)	0.763571	0.98 (0.88 - 1.10)	0.771711
Body mass index	rs16982345	0.98 (0.88 - 1.10)	0.763571	0.98 (0.88 - 1.10)	0.771895
Body mass index	rs3807875	0.98 (0.88 - 1.10)	0.763571	0.98 (0.88 - 1.10)	0.771926
Body mass index	rs12762034	0.98 (0.88 - 1.10)	0.763571	0.98 (0.88 - 1.10)	0.771935
Body mass index	rs217433	0.98 (0.88 - 1.10)	0.763571	0.98 (0.88 - 1.10)	0.771962
Body mass index	rs13263601	0.98 (0.88 - 1.10)	0.763571	0.98 (0.88 - 1.10)	0.77202
Body mass index	rs2023671	0.98 (0.88 - 1.10)	0.763571	0.98 (0.88 - 1.10)	0.772204
Body mass index	rs10904675	0.98 (0.88 - 1.10)	0.763571	0.98 (0.88 - 1.10)	0.772234
Body mass index	rs6807940	0.98 (0.88 - 1.10)	0.763571	0.98 (0.88 - 1.10)	0.772246
Body mass index	rs2072518	0.98 (0.88 - 1.10)	0.763571	0.98 (0.88 - 1.10)	0.77225
Body mass index	rs11074446	0.98 (0.88 - 1.10)	0.763571	0.98 (0.88 - 1.10)	0.772277
Body mass index	rs4653017	0.98 (0.88 - 1.10)	0.763571	0.98 (0.88 - 1.10)	0.772295
Body mass index	rs2143624	0.98 (0.88 - 1.10)	0.763571	0.98 (0.88 - 1.10)	0.772452
Body mass index	rs2286028	0.98 (0.88 - 1.10)	0.763571	0.98 (0.88 - 1.10)	0.772454
Body mass index	rs6047046	0.98 (0.88 - 1.10)	0.763571	0.98 (0.88 - 1.10)	0.772575
Body mass index	rs779206	0.98 (0.88 - 1.10)	0.763571	0.98 (0.88 - 1.10)	0.772591
Body mass index	rs4072917	0.98 (0.88 - 1.10)	0.763571	0.98 (0.88 - 1.10)	0.772775
Body mass index	rs1296328	0.98 (0.88 - 1.10)	0.763571	0.98 (0.88 - 1.10)	0.772783
Body mass index	rs13209872	0.98 (0.88 - 1.10)	0.763571	0.98 (0.88 - 1.10)	0.77293
Body mass index	rs4237643	0.98 (0.88 - 1.10)	0.763571	0.98 (0.88 - 1.10)	0.773155
Body mass index	rs7123876	0.98 (0.88 - 1.10)	0.763571	0.98 (0.88 - 1.10)	0.7732
Body mass index	rs811054	0.98 (0.88 - 1.10)	0.763571	0.98 (0.88 - 1.10)	0.773224
Body mass index	rs13425435	0.98 (0.88 - 1.10)	0.763571	0.98 (0.88 - 1.10)	0.773291
Body mass index	rs849135	0.98 (0.88 - 1.10)	0.763571	0.98 (0.88 - 1.10)	0.773307
Body mass index	rs3844598	0.98 (0.88 - 1.10)	0.763571	0.98 (0.88 - 1.10)	0.773315
Body mass index	rs10803762	0.98 (0.88 - 1.10)	0.763571	0.98 (0.88 - 1.10)	0.773356
Body mass index	rs3806116	0.98 (0.88 - 1.10)	0.763571	0.98 (0.88 - 1.10)	0.773448
Body mass index	rs6738445	0.98 (0.88 - 1.10)	0.763571	0.98 (0.88 - 1.10)	0.773561
Body mass index	rs13191362	0.98 (0.88 - 1.10)	0.763571	0.98 (0.88 - 1.10)	0.773579
Body mass index	rs4307239	0.98 (0.88 - 1.10)	0.763571	0.98 (0.88 - 1.10)	0.773642
Body mass index	rs7164727	0.98 (0.88 - 1.10)	0.763571	0.98 (0.88 - 1.10)	0.773696
Body mass index	rs6852276	0.98 (0.88 - 1.10)	0.763571	0.98 (0.88 - 1.10)	0.773733
Body mass index	rs2371767	0.98 (0.88 - 1.10)	0.763571	0.98 (0.88 - 1.10)	0.773837
Body mass index	rs1476322	0.98 (0.88 - 1.10)	0.763571	0.98 (0.88 - 1.10)	0.773856
Body mass index	rs9931967	0.98 (0.88 - 1.10)	0.763571	0.98 (0.88 - 1.10)	0.773912
Body mass index	rs653264	0.98 (0.88 - 1.10)	0.763571	0.98 (0.88 - 1.10)	0.77392
Body mass index	rs11904490	0.98 (0.88 - 1.10)	0.763571	0.98 (0.88 - 1.10)	0.773975
Body mass index	rs6968554	0.98 (0.88 - 1.10)	0.763571	0.98 (0.88 - 1.10)	0.77419
Body mass index	rs10889550	0.98 (0.88 - 1.10)	0.763571	0.98 (0.88 - 1.10)	0.774262
Body mass index	rs17019087	0.98 (0.88 - 1.10)	0.763571	0.98 (0.88 - 1.10)	0.774293
Body mass index	rs4082793	0.98 (0.88 - 1.10)	0.763571	0.98 (0.88 - 1.10)	0.774426
Body mass index	rs8126575	0.98 (0.88 - 1.10)	0.763571	0.98 (0.88 - 1.10)	0.774695
Body mass index	rs13107325	0.98 (0.88 - 1.10)	0.763571	0.98 (0.88 - 1.10)	0.774799
Body mass index	rs9547153	0.98 (0.88 - 1.10)	0.763571	0.98 (0.88 - 1.10)	0.774837
Body mass index	rs559231	0.98 (0.88 - 1.10)	0.763571	0.98 (0.88 - 1.10)	0.774899
Body mass index	rs12439829	0.98 (0.88 - 1.10)	0.763571	0.98 (0.88 - 1.10)	0.774919
Body mass index	rs4677812	0.98 (0.88 - 1.10)	0.763571	0.98 (0.88 - 1.10)	0.774935
Body mass index	rs17535749	0.98 (0.88 - 1.10)	0.763571	0.98 (0.88 - 1.10)	0.775
Body mass index	rs2124499	0.98 (0.88 - 1.10)	0.763571	0.98 (0.88 - 1.10)	0.775012
Body mass index	rs331949	0.98 (0.88 - 1.10)	0.763571	0.98 (0.88 - 1.10)	0.775057
Body mass index	rs10197031	0.98 (0.88 - 1.10)	0.763571	0.98 (0.88 - 1.10)	0.775143
Body mass index	rs4538727	0.98 (0.88 - 1.10)	0.763571	0.98 (0.88 - 1.10)	0.77517
Body mass index	rs2012502	0.98 (0.88 - 1.10)	0.763571	0.98 (0.88 - 1.10)	0.775214
Body mass index	rs1277723	0.98 (0.88 - 1.10)	0.763571	0.98 (0.88 - 1.10)	0.775241
Body mass index	rs9650755	0.98 (0.88 - 1.10)	0.763571	0.98 (0.88 - 1.10)	0.77544
Body mass index	rs2283093	0.98 (0.88 - 1.10)	0.763571	0.98 (0.88 - 1.10)	0.775491
Body mass index	rs591088	0.98 (0.88 - 1.10)	0.763571	0.98 (0.88 - 1.10)	0.775503
Body mass index	rs4969387	0.98 (0.88 - 1.10)	0.763571	0.98 (0.88 - 1.10)	0.775655
Body mass index	rs6903387	0.98 (0.88 - 1.10)	0.763571	0.98 (0.88 - 1.10)	0.775722
Body mass index	rs1336486	0.98 (0.88 - 1.10)	0.763571	0.98 (0.88 - 1.10)	0.775813
Body mass index	rs4796243	0.98 (0.88 - 1.10)	0.763571	0.98 (0.88 - 1.10)	0.775834
Body mass index	rs1150659	0.98 (0.88 - 1.10)	0.763571	0.98 (0.88 - 1.10)	0.775981
Body mass index	rs6482729	0.98 (0.88 - 1.10)	0.763571	0.98 (0.88 - 1.10)	0.775995
Body mass index	rs1045411	0.98 (0.88 - 1.10)	0.763571	0.98 (0.88 - 1.10)	0.776158
Body mass index	rs10942267	0.98 (0.88 - 1.10)	0.763571	0.98 (0.88 - 1.10)	0.776259
Body mass index	rs17806379	0.98 (0.88 - 1.10)	0.763571	0.98 (0.88 - 1.10)	0.776464
Body mass index	rs7941030	0.98 (0.88 - 1.10)	0.763571	0.98 (0.88 - 1.10)	0.776513
Body mass index	rs12299814	0.98 (0.88 - 1.10)	0.763571	0.98 (0.88 - 1.10)	0.776616
Body mass index	rs12454204	0.98 (0.88 - 1.10)	0.763571	0.98 (0.88 - 1.10)	0.776802
Body mass index	rs10491182	0.98 (0.88 - 1.10)	0.763571	0.98 (0.88 - 1.10)	0.776824
Body mass index	rs1436344	0.98 (0.88 - 1.10)	0.763571	0.98 (0.88 - 1.10)	0.776825
Body mass index	rs7694732	0.98 (0.88 - 1.10)	0.763571	0.98 (0.88 - 1.10)	0.776828
Body mass index	rs5742914	0.98 (0.88 - 1.10)	0.763571	0.98 (0.88 - 1.10)	0.776884
Body mass index	rs16940823	0.98 (0.88 - 1.10)	0.763571	0.98 (0.88 - 1.10)	0.776905
Body mass index	rs16907751	0.98 (0.88 - 1.10)	0.763571	0.98 (0.88 - 1.10)	0.776955
Body mass index	rs483752	0.98 (0.88 - 1.10)	0.763571	0.98 (0.88 - 1.10)	0.776984
Body mass index	rs4860782	0.98 (0.88 - 1.10)	0.763571	0.98 (0.88 - 1.10)	0.777112
Body mass index	rs2479958	0.98 (0.88 - 1.10)	0.763571	0.98 (0.88 - 1.10)	0.777346
Body mass index	rs17681708	0.98 (0.88 - 1.10)	0.763571	0.98 (0.88 - 1.10)	0.777383
Body mass index	rs10832778	0.98 (0.88 - 1.10)	0.763571	0.98 (0.88 - 1.10)	0.777436
Body mass index	rs13329567	0.98 (0.88 - 1.10)	0.763571	0.98 (0.88 - 1.10)	0.777494
Body mass index	rs1625427	0.98 (0.88 - 1.10)	0.763571	0.98 (0.88 - 1.10)	0.777771
Body mass index	rs1941213	0.98 (0.88 - 1.10)	0.763571	0.98 (0.88 - 1.10)	0.777816
Body mass index	rs9951893	0.98 (0.88 - 1.10)	0.763571	0.98 (0.88 - 1.10)	0.777859
Body mass index	rs6556301	0.98 (0.88 - 1.10)	0.763571	0.98 (0.88 - 1.10)	0.77809
Body mass index	rs12779943	0.98 (0.88 - 1.10)	0.763571	0.98 (0.88 - 1.10)	0.778128
Body mass index	rs11096549	0.98 (0.88 - 1.10)	0.763571	0.98 (0.88 - 1.10)	0.778194
Body mass index	rs2228213	0.98 (0.88 - 1.10)	0.763571	0.98 (0.88 - 1.10)	0.778277
Body mass index	rs17387761	0.98 (0.88 - 1.10)	0.763571	0.98 (0.88 - 1.10)	0.778366
Body mass index	rs4954638	0.98 (0.88 - 1.10)	0.763571	0.98 (0.88 - 1.10)	0.778479
Body mass index	rs11604688	0.98 (0.88 - 1.10)	0.763571	0.98 (0.88 - 1.10)	0.778503
Body mass index	rs1000940	0.98 (0.88 - 1.10)	0.763571	0.98 (0.88 - 1.10)	0.778523
Body mass index	rs13432055	0.98 (0.88 - 1.10)	0.763571	0.98 (0.88 - 1.10)	0.778592
Body mass index	rs11915371	0.98 (0.88 - 1.10)	0.763571	0.98 (0.88 - 1.10)	0.778716
Body mass index	rs2185027	0.98 (0.88 - 1.10)	0.763571	0.98 (0.88 - 1.10)	0.778743
Body mass index	rs17203016	0.98 (0.88 - 1.10)	0.763571	0.98 (0.88 - 1.10)	0.778803
Body mass index	rs6710871	0.98 (0.88 - 1.10)	0.763571	0.98 (0.88 - 1.10)	0.778882
Body mass index	rs10878946	0.98 (0.88 - 1.10)	0.763571	0.98 (0.88 - 1.10)	0.7789
Body mass index	rs8081039	0.98 (0.88 - 1.10)	0.763571	0.98 (0.88 - 1.10)	0.778936
Body mass index	rs7009017	0.98 (0.88 - 1.10)	0.763571	0.98 (0.88 - 1.10)	0.779026
Body mass index	rs6433243	0.98 (0.88 - 1.10)	0.763571	0.98 (0.88 - 1.10)	0.779038
Body mass index	rs4682718	0.98 (0.88 - 1.10)	0.763571	0.98 (0.88 - 1.10)	0.779198
Body mass index	rs7181498	0.98 (0.88 - 1.10)	0.763571	0.98 (0.88 - 1.10)	0.779303
Body mass index	rs2119753	0.98 (0.88 - 1.10)	0.763571	0.98 (0.88 - 1.10)	0.779304
Body mass index	rs459552	0.98 (0.88 - 1.10)	0.763571	0.98 (0.88 - 1.10)	0.779475
Body mass index	rs7249143	0.98 (0.88 - 1.10)	0.763571	0.98 (0.88 - 1.10)	0.77954
Body mass index	rs9294260	0.98 (0.88 - 1.10)	0.763571	0.98 (0.88 - 1.10)	0.779729
Body mass index	rs9361779	0.98 (0.88 - 1.10)	0.763571	0.98 (0.88 - 1.10)	0.779736
Body mass index	rs3829849	0.98 (0.88 - 1.10)	0.763571	0.98 (0.88 - 1.10)	0.779854
Body mass index	rs7243357	0.98 (0.88 - 1.10)	0.763571	0.98 (0.88 - 1.10)	0.779887
Body mass index	rs10840606	0.98 (0.88 - 1.10)	0.763571	0.98 (0.88 - 1.10)	0.779887
Body mass index	rs7865157	0.98 (0.88 - 1.10)	0.763571	0.98 (0.88 - 1.10)	0.779957
Body mass index	rs6594967	0.98 (0.88 - 1.10)	0.763571	0.98 (0.88 - 1.10)	0.780022
Body mass index	rs7334078	0.98 (0.88 - 1.10)	0.763571	0.98 (0.88 - 1.10)	0.780069
Body mass index	rs2270778	0.98 (0.88 - 1.10)	0.763571	0.98 (0.88 - 1.10)	0.780153
Body mass index	rs7209235	0.98 (0.88 - 1.10)	0.763571	0.98 (0.88 - 1.10)	0.780176
Body mass index	rs12150665	0.98 (0.88 - 1.10)	0.763571	0.98 (0.88 - 1.10)	0.780213
Body mass index	rs16867703	0.98 (0.88 - 1.10)	0.763571	0.98 (0.88 - 1.10)	0.780223
Body mass index	rs1477199	0.98 (0.88 - 1.10)	0.763571	0.98 (0.88 - 1.10)	0.780257
Body mass index	rs10144318	0.98 (0.88 - 1.10)	0.763571	0.98 (0.88 - 1.10)	0.780286
Body mass index	rs1452075	0.98 (0.88 - 1.10)	0.763571	0.98 (0.88 - 1.10)	0.780325
Body mass index	rs16965225	0.98 (0.88 - 1.10)	0.763571	0.98 (0.88 - 1.10)	0.780393
Body mass index	rs6504165	0.98 (0.88 - 1.10)	0.763571	0.98 (0.88 - 1.10)	0.780399
Body mass index	rs11702843	0.98 (0.88 - 1.10)	0.763571	0.98 (0.88 - 1.10)	0.780406
Body mass index	rs4372836	0.98 (0.88 - 1.10)	0.763571	0.98 (0.88 - 1.10)	0.780453
Body mass index	rs34525648	0.98 (0.88 - 1.10)	0.763571	0.98 (0.88 - 1.10)	0.780456
Body mass index	rs17709991	0.98 (0.88 - 1.10)	0.763571	0.98 (0.88 - 1.10)	0.780488
Body mass index	rs4864201	0.98 (0.88 - 1.10)	0.763571	0.98 (0.88 - 1.10)	0.780553
Body mass index	rs12422552	0.98 (0.88 - 1.10)	0.763571	0.98 (0.88 - 1.10)	0.780605
Body mass index	rs17636031	0.98 (0.88 - 1.10)	0.763571	0.98 (0.88 - 1.10)	0.78062
Body mass index	rs12041258	0.98 (0.88 - 1.10)	0.763571	0.98 (0.88 - 1.10)	0.780645
Body mass index	rs2322622	0.98 (0.88 - 1.10)	0.763571	0.98 (0.88 - 1.10)	0.780683
Body mass index	rs6849518	0.98 (0.88 - 1.10)	0.763571	0.98 (0.88 - 1.10)	0.780687
Body mass index	rs6449532	0.98 (0.88 - 1.10)	0.763571	0.98 (0.88 - 1.10)	0.780739
Body mass index	rs6014523	0.98 (0.88 - 1.10)	0.763571	0.98 (0.88 - 1.10)	0.780822
Body mass index	rs7987314	0.98 (0.88 - 1.10)	0.763571	0.98 (0.88 - 1.10)	0.78107
Body mass index	rs2477017	0.98 (0.88 - 1.10)	0.763571	0.98 (0.88 - 1.10)	0.781152
Body mass index	rs7615297	0.98 (0.88 - 1.10)	0.763571	0.98 (0.88 - 1.10)	0.781287
Body mass index	rs1006353	0.98 (0.88 - 1.10)	0.763571	0.98 (0.88 - 1.10)	0.781288
Body mass index	rs827092	0.98 (0.88 - 1.10)	0.763571	0.98 (0.88 - 1.10)	0.781302
Body mass index	rs323742	0.98 (0.88 - 1.10)	0.763571	0.98 (0.88 - 1.10)	0.781356
Body mass index	rs12620249	0.98 (0.88 - 1.10)	0.763571	0.98 (0.88 - 1.10)	0.781357
Body mass index	rs7560871	0.98 (0.88 - 1.10)	0.763571	0.98 (0.88 - 1.10)	0.781472
Body mass index	rs12101393	0.98 (0.88 - 1.10)	0.763571	0.98 (0.88 - 1.10)	0.781483
Body mass index	rs965961	0.98 (0.88 - 1.10)	0.763571	0.98 (0.88 - 1.10)	0.781497
Body mass index	rs298563	0.98 (0.88 - 1.10)	0.763571	0.98 (0.88 - 1.10)	0.781622
Body mass index	rs16846136	0.98 (0.88 - 1.10)	0.763571	0.98 (0.88 - 1.10)	0.781625
Body mass index	rs17757975	0.98 (0.88 - 1.10)	0.763571	0.98 (0.88 - 1.10)	0.781763
Body mass index	rs4912637	0.98 (0.88 - 1.10)	0.763571	0.98 (0.88 - 1.10)	0.781882
Body mass index	rs13012099	0.98 (0.88 - 1.10)	0.763571	0.98 (0.88 - 1.10)	0.781909
Body mass index	rs4858193	0.98 (0.88 - 1.10)	0.763571	0.98 (0.88 - 1.10)	0.781968
Body mass index	rs2450444	0.98 (0.88 - 1.10)	0.763571	0.98 (0.88 - 1.10)	0.782191
Body mass index	rs11917965	0.98 (0.88 - 1.10)	0.763571	0.98 (0.88 - 1.10)	0.782254
Body mass index	rs2543132	0.98 (0.88 - 1.10)	0.763571	0.98 (0.88 - 1.10)	0.782528
Body mass index	rs11739877	0.98 (0.88 - 1.10)	0.763571	0.98 (0.88 - 1.10)	0.782585
Body mass index	rs3769948	0.98 (0.88 - 1.10)	0.763571	0.98 (0.88 - 1.10)	0.782668
Body mass index	rs7565976	0.98 (0.88 - 1.10)	0.763571	0.98 (0.88 - 1.10)	0.782679
Body mass index	rs6477694	0.98 (0.88 - 1.10)	0.763571	0.98 (0.88 - 1.10)	0.78286
Body mass index	rs3736485	0.98 (0.88 - 1.10)	0.763571	0.98 (0.88 - 1.10)	0.782888
Body mass index	rs987237	0.98 (0.88 - 1.10)	0.763571	0.98 (0.88 - 1.10)	0.783067
Body mass index	rs12905439	0.98 (0.88 - 1.10)	0.763571	0.98 (0.88 - 1.10)	0.783107
Body mass index	rs2029331	0.98 (0.88 - 1.10)	0.763571	0.98 (0.88 - 1.10)	0.783179
Body mass index	rs12477088	0.98 (0.88 - 1.10)	0.763571	0.98 (0.88 - 1.10)	0.783505
Body mass index	rs2174367	0.98 (0.88 - 1.10)	0.763571	0.98 (0.88 - 1.10)	0.783569
Body mass index	rs7561278	0.98 (0.88 - 1.10)	0.763571	0.98 (0.88 - 1.10)	0.783724
Body mass index	rs9538141	0.98 (0.88 - 1.10)	0.763571	0.98 (0.88 - 1.10)	0.783777
Body mass index	rs8123881	0.98 (0.88 - 1.10)	0.763571	0.98 (0.88 - 1.10)	0.783786
Body mass index	rs6759670	0.98 (0.88 - 1.10)	0.763571	0.98 (0.88 - 1.10)	0.78379
Body mass index	rs7805441	0.98 (0.88 - 1.10)	0.763571	0.98 (0.88 - 1.10)	0.783995
Body mass index	rs9463175	0.98 (0.88 - 1.10)	0.763571	0.98 (0.88 - 1.10)	0.784026
Body mass index	rs13174863	0.98 (0.88 - 1.10)	0.763571	0.98 (0.88 - 1.10)	0.784102
Body mass index	rs4856794	0.98 (0.88 - 1.10)	0.763571	0.98 (0.88 - 1.10)	0.784351
Body mass index	rs12615778	0.98 (0.88 - 1.10)	0.763571	0.98 (0.88 - 1.10)	0.784422
Body mass index	rs7973955	0.98 (0.88 - 1.10)	0.763571	0.98 (0.88 - 1.10)	0.784576
Body mass index	rs7874154	0.98 (0.88 - 1.10)	0.763571	0.98 (0.88 - 1.10)	0.784632
Body mass index	rs11577179	0.98 (0.88 - 1.10)	0.763571	0.98 (0.88 - 1.10)	0.784677
Body mass index	rs1431659	0.98 (0.88 - 1.10)	0.763571	0.98 (0.88 - 1.10)	0.784685
Body mass index	rs7536433	0.98 (0.88 - 1.10)	0.763571	0.98 (0.88 - 1.10)	0.784705
Body mass index	rs3005710	0.98 (0.88 - 1.10)	0.763571	0.98 (0.88 - 1.10)	0.78478
Body mass index	rs17513613	0.98 (0.88 - 1.10)	0.763571	0.98 (0.88 - 1.10)	0.784783
Body mass index	rs1955540	0.98 (0.88 - 1.10)	0.763571	0.98 (0.88 - 1.10)	0.784895
Body mass index	rs6138482	0.98 (0.88 - 1.10)	0.763571	0.98 (0.88 - 1.10)	0.784904
Body mass index	rs8089514	0.98 (0.88 - 1.10)	0.763571	0.98 (0.88 - 1.10)	0.784933
Body mass index	rs10886017	0.98 (0.88 - 1.10)	0.763571	0.98 (0.88 - 1.10)	0.784937
Body mass index	rs7871866	0.98 (0.88 - 1.10)	0.763571	0.98 (0.88 - 1.10)	0.785124
Body mass index	rs2246664	0.98 (0.88 - 1.10)	0.763571	0.98 (0.88 - 1.10)	0.785353
Body mass index	rs6419734	0.98 (0.88 - 1.10)	0.763571	0.98 (0.88 - 1.10)	0.785447
Body mass index	rs818524	0.98 (0.88 - 1.10)	0.763571	0.98 (0.88 - 1.10)	0.785456
Body mass index	rs1895957	0.98 (0.88 - 1.10)	0.763571	0.98 (0.88 - 1.10)	0.785498
Body mass index	rs16906845	0.98 (0.88 - 1.10)	0.763571	0.98 (0.88 - 1.10)	0.785556
Body mass index	rs7869771	0.98 (0.88 - 1.10)	0.763571	0.98 (0.88 - 1.10)	0.785608
Body mass index	rs962796	0.98 (0.88 - 1.10)	0.763571	0.98 (0.88 - 1.10)	0.785741
Body mass index	rs4936175	0.98 (0.88 - 1.10)	0.763571	0.98 (0.88 - 1.10)	0.785859
Body mass index	rs12443621	0.98 (0.88 - 1.10)	0.763571	0.98 (0.88 - 1.10)	0.78599
Body mass index	rs1128249	0.98 (0.88 - 1.10)	0.763571	0.98 (0.88 - 1.10)	0.786013
Body mass index	rs217671	0.98 (0.88 - 1.10)	0.763571	0.98 (0.88 - 1.10)	0.786019
Body mass index	rs7600699	0.98 (0.88 - 1.10)	0.763571	0.98 (0.88 - 1.10)	0.786106
Body mass index	rs13201877	0.98 (0.88 - 1.10)	0.763571	0.98 (0.88 - 1.10)	0.786216
Body mass index	rs2931434	0.98 (0.88 - 1.10)	0.763571	0.98 (0.88 - 1.10)	0.786352
Body mass index	rs1885728	0.98 (0.88 - 1.10)	0.763571	0.98 (0.88 - 1.10)	0.78647
Body mass index	rs11056875	0.98 (0.88 - 1.10)	0.763571	0.98 (0.88 - 1.10)	0.786672
Body mass index	rs4757638	0.98 (0.88 - 1.10)	0.763571	0.98 (0.88 - 1.10)	0.786687
Body mass index	rs12705977	0.98 (0.88 - 1.10)	0.763571	0.98 (0.88 - 1.10)	0.786716
Body mass index	rs12148330	0.98 (0.88 - 1.10)	0.763571	0.98 (0.88 - 1.10)	0.786747
Body mass index	rs2074881	0.98 (0.88 - 1.10)	0.763571	0.98 (0.88 - 1.10)	0.786756
Body mass index	rs9478671	0.98 (0.88 - 1.10)	0.763571	0.98 (0.88 - 1.10)	0.786786
Body mass index	rs10514222	0.98 (0.88 - 1.10)	0.763571	0.98 (0.88 - 1.10)	0.787086
Body mass index	rs7083450	0.98 (0.88 - 1.10)	0.763571	0.98 (0.88 - 1.10)	0.78711
Body mass index	rs7195386	0.98 (0.88 - 1.10)	0.763571	0.98 (0.88 - 1.10)	0.787259
Body mass index	rs11736228	0.98 (0.88 - 1.10)	0.763571	0.98 (0.88 - 1.10)	0.787396
Body mass index	rs2717926	0.98 (0.88 - 1.10)	0.763571	0.98 (0.88 - 1.10)	0.787656
Body mass index	rs12476772	0.98 (0.88 - 1.10)	0.763571	0.98 (0.88 - 1.10)	0.787757
Body mass index	rs16942944	0.98 (0.88 - 1.10)	0.763571	0.98 (0.88 - 1.10)	0.788149
Body mass index	rs3845802	0.98 (0.88 - 1.10)	0.763571	0.98 (0.88 - 1.10)	0.788344
Body mass index	rs11677541	0.98 (0.88 - 1.10)	0.763571	0.98 (0.88 - 1.10)	0.788644
Body mass index	rs13227658	0.98 (0.88 - 1.10)	0.763571	0.98 (0.88 - 1.10)	0.788786
Body mass index	rs4700646	0.98 (0.88 - 1.10)	0.763571	0.98 (0.88 - 1.10)	0.788866
Body mass index	rs7947143	0.98 (0.88 - 1.10)	0.763571	0.98 (0.88 - 1.10)	0.789175
Body mass index	rs11138082	0.98 (0.88 - 1.10)	0.763571	0.98 (0.88 - 1.10)	0.789219
Body mass index	rs16932761	0.98 (0.88 - 1.10)	0.763571	0.98 (0.88 - 1.10)	0.789222
Body mass index	rs9527455	0.98 (0.88 - 1.10)	0.763571	0.98 (0.88 - 1.10)	0.789231
Body mass index	rs930295	0.98 (0.88 - 1.10)	0.763571	0.98 (0.88 - 1.10)	0.78931
Body mass index	rs3819811	0.98 (0.88 - 1.10)	0.763571	0.98 (0.88 - 1.10)	0.789432
Body mass index	rs1263618	0.98 (0.88 - 1.10)	0.763571	0.98 (0.88 - 1.10)	0.789544
Body mass index	rs10483389	0.98 (0.88 - 1.10)	0.763571	0.99 (0.88 - 1.10)	0.790054
Body mass index	rs13240600	0.98 (0.88 - 1.10)	0.763571	0.99 (0.88 - 1.10)	0.790478
Body mass index	rs7475340	0.98 (0.88 - 1.10)	0.763571	0.99 (0.88 - 1.10)	0.790797
Body mass index	rs762147	0.98 (0.88 - 1.10)	0.763571	0.99 (0.88 - 1.10)	0.790972
[truncated: 3,759 more rows]

## Sheet: Sup. Table 7a
	Supplementary Table 7a: Results of MR-Egger analysis of potential bias in causal estimates.
	* Results from restricted analysis, which excludes SNPs known to be associated with other fatty acid classes.
	NA if MR-Egger regression not applied to trait SNPs. MR-Egger regression only completed if >2 SNPs available for use in MR analysis.
			MR-Egger intercept			Causal estimate from MR-Egger slope
	Risk factor class	Trait	Intercept	SE	P-value	ORSD (95% CI)	P-value
	Lifestyle and dietary factors	Blood carnitine	-0.00583391	0.0136464	0.675086	1.11 (0.31 - 3.95)	0.646573
		Blood methionine	NA	NA	NA	NA	NA
		Blood selenium	NA	NA	NA	NA	NA
		Blood zinc	NA	NA	NA	NA	NA
		Circulating 25-hydroxyvitamin D	0.00101003	0.0223694	0.966823	1.20 (0.43 - 3.34)	0.52443
		Circulating adiponectin	0.0203975	0.0220535	0.382066	0.90 (0.46 - 1.78)	0.77486
		Circulating carotenoids	NA	NA	NA	NA	NA
		Circulating fetuin-A	NA	NA	NA	NA	NA
		Height	0.000901591	0.00119667	0.45127	0.98 (0.88 - 1.10)	0.737487
		Iron status	0.0115411	0.043055	0.83327	0.77 (0.37 - 1.58)	0.604003
		Mono-unsaturated fatty acids	-0.0159276	0.0705126	0.830235	0.86 (0.29 - 2.53)	0.790346
		Omega-3 fatty acids	-0.0556169	0.0558462	0.392703	1.25 (0.49 - 3.18)	0.668788
		Omega-6 fatty acids	-0.0279354	0.0269241	0.321745	1.20 (0.78 - 1.86)	0.427077
		Plasma IGF-I	NA	NA	NA	NA	NA
		Serum calcium	0.0024726	0.0232377	0.91873	0.74 (0.46 - 1.19)	0.264279
		Serum vitamin A1	NA	NA	NA	NA	NA
		Serum vitamin B12	-0.0408598	0.0230284	0.119281	1.46 (1.05 - 2.04)	0.0599983
		Serum vitamin B6	NA	NA	NA	NA	NA
		Serum vitamin E	-0.0285387	0.0937868	0.811948	1.49 (0.18 - 12.66)	0.77573
	Inflammatory factors	Circulating C-reactive protein	0.0287654	0.0137852	0.0589209	0.77 (0.55 - 1.06)	0.131773
		Plasma IL-6 sRa	NA	NA	NA	NA	NA
		Serum IgE	-0.0769569	0.109942	0.61121	1.65 (0.40 - 6.83)	0.613686
	Cardiometabolic factors	Basal metabolic rate	0.00275191	0.0032344	0.395161	1.00 (0.75 - 1.34)	0.974949
		Birth weight	-0.0226199	0.0144927	0.122008	2.40 (0.83 - 6.91)	0.108361
		Body fat percentage	0.00499918	0.00581476	0.390496	0.83 (0.46 - 1.48)	0.52262
		Body mass index	0.000977555	0.0027027	0.717659	0.92 (0.64 - 1.33)	0.665964
		Diastolic blood pressure	0.00273387	0.00433558	0.528841	0.86 (0.52 - 1.41)	0.543659
		Fasting glucose	-0.00447326	0.0166658	0.791004	1.05 (0.65 - 1.70)	0.832259
		Fasting proinsulin	-0.00232428	0.0241667	0.926512	0.92 (0.66 - 1.28)	0.631456
		HbA1C levels	-0.00849084	0.0217213	0.704964	1.35 (0.76 - 2.40)	0.337091
		HDL cholesterol	-0.00293688	0.00761241	0.701132	1.16 (0.87 - 1.55)	0.325557
		LDL cholesterol	0.00384706	0.00757721	0.614309	0.98 (0.80 - 1.21)	0.861037
		Systolic blood pressure	-0.014316	0.00781982	0.0685054	2.74 (1.03 - 7.25)	0.0437098
		Total cholesterol	-0.0124254	0.0132923	0.358502	1.08 (0.86 - 1.36)	0.522367
		Total triglycerides	-0.00427841	0.008634	0.623612	0.91 (0.70 - 1.18)	0.482195
		Waist circumference	-0.000189688	0.00546848	0.972351	1.05 (0.61 - 1.81)	0.856148
		Waist-to-hip ratio	-0.0237511	0.0153164	0.130511	1.75 (0.76 - 4.06)	0.199365

## Sheet: Sup. Table 8a
Supplementary Table 8a: Comparison of effect estimates from this MR analysis to those from previous Glioma MR analyses.
* Results from restricted analysis, which excludes SNPs known to be associated with other fatty acid classes
NA if statistic not reported in referenced study.
		Causal effect estimate from this study		Causal effect estimates from previous MR analyses of putative Glioma risk factor
Risk factor class	Trait	OR (95% CI)	P-value	OR (95% CI)	P-value	Reference
Diet and lifestyle	Circulating 25-hydroxyvitamin D	0.88 (0.74-1.05)	0.169683	0.62 (0.37 - 1.04)	0.07	Takahsahi 2018
Obesity Risk Factors	Body Mass Index	0.98 (0.88-1.10)	0.763571	0.89 (0.73 - 1.08)	0.237	Disney Hogg 2018a
	Fasting Glucose	0.99 (0.84-1.17)	0.939498	0.89 (0.66 - 1.22)	0.484	Disney Hogg 2018a
	HDL Cholesterol	1.10 (0.97-1.26)	0.141207	1.01 (0.97 - 1.05)	0.377	Disney Hogg 2018a
	LDL Cholesterol	1.03 (0.92-1.15)	0.663	0.96 (0.90 - 1.02)	0.197	Disney Hogg 2018a
	Total Cholesterol	0.98 (0.88-1.09)	0.750036	1.00 (0.87 - 1.14)	0.949	Disney Hogg 2018a
	Total Triglycerides	0.87 (0.76-0.99)	0.0300693	0.97 (0.92 - 1.03)	0.291	Disney Hogg 2018a
	Waist-to-hip ratio	0.92 (0.74-1.16)	0.499982	0.97 (0.69 - 1.35)	0.847	Disney Hogg 2018a
Immune System	Serum IgE Level	1.00 (0.81-1.24)	0.974333	0.92 (0.67 - 1.25)	0.587	Disney Hogg 2018
