# Supplementary material for: Lack of association between modifiable exposures and glioma risk: a Mendelian randomization analysis
Source: Neuro Oncol. 2019 Oct 30;22(2):207–15. doi: 10.1093/neuonc/noz209 (PMC7442418; doi:10.1093/neuonc/noz209)
Supplement: noz209_suppl_Supplementary_Tables_ST2b-ST8b [file noz209_suppl_supplementary_tables_st2b-st8b.xlsx]

## Sheet: Index
List of Supplementary Tables
ST2b	Modifiable risk factors included in MR analysis
ST3b	Instrumental variable information: Effect allele, effect allele frequency, effect on exposure, strength of association with nonGBM for SNP
ST4b	Summary of 8 nonGBM GWAS used in meta-analysis
ST5b	Causal estimates from Wald ratio, IVW, Maximum Likelihood, Weighted Median Estimator, Weighted Mode Estimater for each exposure and nonGBM risk.
ST6b	Leave-one-out analysis results for modifiable SNPs.
ST7b	MR Egger results - assessing pleiotropy of exposures used.
ST8b	Comparison with previous MR studies on nonGBM.

## Sheet: Sup. Table 2b
Supplementary Table 2b: Modifiable risk factors considered in MR analysis (non-GBM).
Risk factor class	Trait	PubMed ID	Final Number of SNPs used in MR analysis	PVE by SNPs	Power to identify ORSD of 0.91 or 1.10	Power to identify ORSD of 0.83 or 1.20	Power to identify ORSD of 0.75 or 1.33	Power to identify ORSD of 0.67 or 1.50	F-statistic
Lifestyle and dietary factors	Blood carnitine	24816252	17	0.131814	0.65376	0.996015	1	1	65.4729
	Blood methionine	24816252	1	0.00414423	0.0702112	0.129469	0.260727	0.492743	30.5661
	Blood selenium	23720494	1	0.0204595	0.152978	0.44344	0.833183	0.990719	114.355
	Blood zinc	23720494	2	0.0459248	0.284863	0.777292	0.992346	0.999997	62.5761
	Circulating 25-hydroxyvitamin D	29343764	5	0.0264592	0.184108	0.542606	0.914408	0.998391	431.374
	Circulating adiponectin	22479202	10	0.0177906	0.139202	0.39558	0.77913	0.980443	65.1173
	Circulating carotenoids	19185284	1	0.027731	0.190722	0.562015	0.926116	0.998903	106.358
	Circulating fetuin-A	28379451	1	0.143326	0.69012	0.997818	1	1	1331.92
	Height	30124842	2483	0.379908	0.979267	1	1	1	172.401
	Iron status	25352340	3	0.01153	0.107182	0.27618	0.593758	0.899497	190.396
	Mono-unsaturated fatty acids	27005778	7	0.0288127	0.196349	0.578065	0.934896	0.99921	57.3177
	Omega-3 fatty acids	27005778	5	0.0248032	0.175501	0.516472	0.896629	0.997366	68.8654
	Omega-6 fatty acids	27005778	13	0.0552523	0.332035	0.84775	0.997812	1	60.688
	Plasma IGF-I	29875488	1	0.0144921	0.122271	0.333731	0.692626	0.952634	48.5126
	Serum calcium	24068962	8	0.0258192	0.18078	0.532621	0.907896	0.998052	202.321
	Serum vitamin A1	21878437	2	0.00696463	0.0842023	0.185444	0.400512	0.711282	34.6851
	Serum vitamin B12	23754956	9	0.0474277	0.292534	0.790246	0.993723	0.999998	252.076
	Serum vitamin B6	19303062	1	0.0141221	0.12038	0.326632	0.681415	0.947843	26.6721
	Serum vitamin E	21729881	3	0.00650755	0.0819233	0.17633	0.37869	0.681943	10.9213
Inflammatory factors	Circulating C-reactive protein	21300955	14	0.0359163	0.233273	0.672981	0.972436	0.999914	220.093
	Plasma IL-6 sRa	29875488	1	0.604334	0.998977	1	1	1	5038.85
	Serum IgE	22075330	3	0.0160861	0.130438	0.363959	0.737362	0.968939	79.6965
Cardiometabolic factors	Basal metabolic rate	NA	693	0.121337	0.617895	0.993172	1	1	65.8805
	Birth weight	NA	94	0.024975	0.176393	0.519228	0.898617	0.997496	52.5833
	Body fat percentage	NA	370	0.0532091	0.321798	0.834247	0.99711	1	50.2371
	Body mass index	30124842	964	0.0786527	0.444218	0.945601	0.999921	1	70.0542
	Diastolic blood pressure	30224653	281	0.0307055	0.206197	0.605132	0.947978	0.999558	85.3756
	Fasting glucose	22581228	23	0.0358073	0.232707	0.67166	0.972061	0.999911	93.7307
	Fasting proinsulin	20081858	8	0.0613346	0.362138	0.882373	0.999057	1	87.3301
	HbA1C levels	20858683	11	0.0183379	0.142022	0.405565	0.791295	0.983181	78.7227
	HDL cholesterol	24097068	57	0.0607347	0.359196	0.879302	0.998974	1	106.549
	LDL cholesterol	24097068	44	0.0788478	0.445108	0.946086	0.999923	1	182.744
	Systolic blood pressure	30224653	220	0.0203605	0.152467	0.441704	0.831406	0.990455	71.5506
	Total cholesterol	27005778	27	0.0889008	0.489847	0.966275	0.999983	1	77.5651
	Total triglycerides	24097068	34	0.0612322	0.361637	0.881854	0.999043	1	180.229
	Waist circumference	NA	318	0.0465966	0.288295	0.783163	0.992994	0.999997	51.6896
	Waist-to-hip ratio	25673412	35	0.0176064	0.138254	0.3922	0.774904	0.979429	57.6558

## Sheet: Sup. Table 3b
Supplementary Table 3b: Effect allele, frequency, effect on exposure and strength of association with non-GBM Glioma for SNPs used as instrumental variables.
					Trait			nonGBM
Trait	SNP	Effect allele	Other allele	Effect allele frequency	Beta	Standard error	P-value	Beta *	Standard error *	P-value *
Basal metabolic rate	rs1000940	G	A	0.3489	0.0148976	0.00267878	2.67927e-08	-0.00677244	0.0260376	0.794785
Basal metabolic rate	rs10041141	C	T	0.4811	-0.0136195	0.00247224	3.61247e-08	-0.0281351	0.0239595	0.240283
Basal metabolic rate	rs10051589	G	A	0.2962	-0.0151254	0.0027493	3.76795e-08	0.00572016	0.0275656	0.835611
Basal metabolic rate	rs10091194	G	A	0.5179	0.0157877	0.00245682	1.3111e-10	0.023425	0.0238526	0.326064
Basal metabolic rate	rs10094200	G	C	0.2714	-0.0193729	0.00269251	6.25334e-13	0.0529603	0.0264361	0.045142
Basal metabolic rate	rs10107388	C	T	0.3877	-0.0155085	0.00254811	1.1568e-09	-0.041392	0.0258423	0.109218
Basal metabolic rate	rs10111935	A	G	0.2913	0.0308417	0.00272117	9.0221e-30	0.0431529	0.0263509	0.1015
Basal metabolic rate	rs10118701	G	A	0.334	0.0190157	0.00263909	5.79869e-13	-0.0170656	0.0254066	0.501774
Basal metabolic rate	rs10128597	A	G	0.3151	-0.015171	0.00275421	3.62553e-08	-0.0484765	0.0265918	0.0683048
Basal metabolic rate	rs10181359	G	T	0.3887	0.0150264	0.00247849	1.33979e-09	0.0159068	0.0245006	0.516183
Basal metabolic rate	rs10202701	T	C	0.501	0.0152149	0.00246605	6.84918e-10	0.0128469	0.0239671	0.591945
Basal metabolic rate	rs10202845	G	A	0.1252	-0.0214362	0.00388515	3.44162e-08	0.0384453	0.0363955	0.290822
Basal metabolic rate	rs10214770	G	A	0.5885	0.021491	0.00249096	6.29167e-18	0.0183616	0.0242888	0.449666
Basal metabolic rate	rs1023617	A	G	0.3598	-0.0152193	0.00266893	1.18231e-08	-0.00643775	0.0264753	0.807881
Basal metabolic rate	rs10236214	T	C	0.5994	0.0312861	0.00256096	2.58151e-34	0.0192861	0.025112	0.442485
Basal metabolic rate	rs10237306	T	G	0.3767	0.0188051	0.00253045	1.07609e-13	-0.0294881	0.0248518	0.235401
Basal metabolic rate	rs10237317	G	A	0.4165	0.0142867	0.00249144	9.79952e-09	0.0206741	0.0248311	0.405076
Basal metabolic rate	rs10260993	G	T	0.2515	-0.017811	0.00311029	1.02621e-08	0.00462768	0.0298579	0.876829
Basal metabolic rate	rs10275719	A	T	0.164	-0.0175539	0.00311712	1.78852e-08	0.0263631	0.0303578	0.385168
Basal metabolic rate	rs10283100	G	A	0.9463	0.0375827	0.00535315	2.21202e-12	-0.0480921	0.0598538	0.42169
Basal metabolic rate	rs10404726	T	C	0.4871	-0.0137374	0.00246229	2.41927e-08	-0.0331947	0.0239733	0.166158
Basal metabolic rate	rs10423928	A	T	0.2137	-0.0229851	0.00310957	1.45264e-13	0.0478131	0.0294937	0.10499
Basal metabolic rate	rs1043413	G	C	0.4095	0.0148309	0.00252077	4.02099e-09	-0.0250651	0.0244972	0.306221
Basal metabolic rate	rs1047891	A	C	0.3012	0.025788	0.00264275	1.71682e-22	-0.00206875	0.026437	0.937627
Basal metabolic rate	rs10483727	C	T	0.5964	-0.0330799	0.00252159	2.63381e-39	0.0268293	0.0242395	0.268362
Basal metabolic rate	rs1057035	C	T	0.3608	0.014394	0.00253725	1.40388e-08	0.0230899	0.0257524	0.369925
Basal metabolic rate	rs1057941	A	G	0.3917	-0.0173453	0.00250721	4.58303e-12	0.0796146	0.0325746	0.0145225
Basal metabolic rate	rs1064213	A	G	0.5239	0.0175942	0.00245939	8.45065e-13	0.0106893	0.0238499	0.654016
Basal metabolic rate	rs1073160	A	G	0.4841	0.0147042	0.00245736	2.18302e-09	0.00542094	0.0240928	0.821977
Basal metabolic rate	rs10741669	A	G	0.8757	0.0212822	0.0037845	1.87255e-08	-0.0154622	0.0390351	0.692023
Basal metabolic rate	rs10746837	A	G	0.6103	-0.0157745	0.00249	2.37374e-10	0.03712	0.0244004	0.128188
Basal metabolic rate	rs10748128	T	G	0.3529	0.0174281	0.00258437	1.54731e-11	-0.00656983	0.0249846	0.792585
Basal metabolic rate	rs10775348	G	A	0.7177	0.0204811	0.00268546	2.41496e-14	-0.0399544	0.0265084	0.131751
Basal metabolic rate	rs10777860	A	G	0.5318	-0.0217154	0.00246074	1.10215e-18	-0.0118048	0.0237921	0.619776
Basal metabolic rate	rs10782550	C	T	0.2028	-0.0171104	0.00298249	9.64756e-09	-0.00873513	0.0419531	0.835063
Basal metabolic rate	rs10787738	T	C	0.2724	0.0156156	0.0028246	3.23393e-08	-0.0357012	0.0282243	0.205902
Basal metabolic rate	rs1080312	A	G	0.0219	-0.0502015	0.00777503	1.07114e-10	0.0811421	0.0772855	0.293764
Basal metabolic rate	rs10811901	A	G	0.6093	0.0159287	0.00248092	1.35988e-10	-0.0158018	0.0240869	0.511803
Basal metabolic rate	rs10832963	G	T	0.7197	-0.0157097	0.00282155	2.58252e-08	-0.023914	0.0276374	0.386887
Basal metabolic rate	rs10835498	A	G	0.4573	0.0143869	0.00248038	6.62733e-09	-0.00826145	0.0241911	0.732721
Basal metabolic rate	rs10843139	G	T	0.2863	-0.0203145	0.00269443	4.72962e-14	0.0245819	0.0265468	0.354454
Basal metabolic rate	rs10861678	A	G	0.2932	-0.01704	0.00278367	9.283e-10	-0.00834703	0.0271717	0.758694
Basal metabolic rate	rs10897932	G	A	0.4443	-0.0140222	0.00246847	1.34378e-08	-0.0087135	0.0331702	0.792789
Basal metabolic rate	rs10931008	C	T	0.3111	-0.0190316	0.00258472	1.80087e-13	-0.0485282	0.0253248	0.0553358
Basal metabolic rate	rs10932200	C	A	0.4175	0.0147426	0.00247183	2.46039e-09	0.0173455	0.0240554	0.47087
Basal metabolic rate	rs10938398	A	G	0.4205	0.020791	0.00247884	4.99088e-17	-0.00583995	0.0240999	0.80853
Basal metabolic rate	rs10995366	A	G	0.2346	-0.0169722	0.00283144	2.04747e-09	0.0244533	0.027945	0.381546
Basal metabolic rate	rs11014285	A	G	0.164	0.0261236	0.00330506	2.70581e-15	0.0353998	0.0333211	0.288061
Basal metabolic rate	rs11030119	A	G	0.2823	0.0295531	0.00265854	1.05754e-28	0.0287961	0.0263032	0.273614
Basal metabolic rate	rs11042321	A	G	0.4394	0.0162738	0.00250098	7.68113e-11	-0.0262958	0.0245191	0.283512
Basal metabolic rate	rs11060406	T	C	0.0258	-0.0379825	0.00645501	4.0043e-09	-0.104058	0.0718896	0.147766
Basal metabolic rate	rs11065979	T	C	0.4394	-0.0228047	0.00247608	3.28019e-20	-0.0052873	0.0247433	0.830792
Basal metabolic rate	rs11071182	G	A	0.8817	0.021307	0.00366645	6.20299e-09	0.0547957	0.0374889	0.143837
Basal metabolic rate	rs11098675	G	A	0.7962	-0.023687	0.00312419	3.41592e-14	-0.0386331	0.029559	0.191219
Basal metabolic rate	rs111391498	G	A	0.0417	-0.0451593	0.00572105	2.94651e-15	0.0490879	0.060926	0.420417
Basal metabolic rate	rs11150745	G	A	0.3151	-0.0195545	0.00263444	1.15039e-13	-0.0118554	0.0259513	0.64779
Basal metabolic rate	rs111640872	C	G	0.2903	0.025088	0.0026101	7.17068e-22	0.00447047	0.0255013	0.860841
Basal metabolic rate	rs11187838	A	G	0.4553	0.0204089	0.00247976	1.87611e-16	0.0207339	0.0240394	0.388413
Basal metabolic rate	rs111901479	A	G	0.0954	0.0361947	0.00433283	6.64656e-17	0.00780394	0.0411313	0.849519
Basal metabolic rate	rs11196169	G	A	0.5636	-0.0150326	0.00246016	9.95125e-10	-0.0250867	0.0258552	0.331908
Basal metabolic rate	rs11205303	C	T	0.3688	0.0171114	0.00249841	7.45326e-12	0.0118962	0.0254244	0.639852
Basal metabolic rate	rs11205617	A	G	0.2982	0.0190883	0.00263966	4.793e-13	-0.0439034	0.0257089	0.08769
Basal metabolic rate	rs11217863	A	G	0.1024	-0.0247255	0.00383813	1.18018e-10	0.0296142	0.0376802	0.431905
Basal metabolic rate	rs11242111	G	A	0.9453	-0.0324336	0.00563527	8.64748e-09	-0.0152018	0.0485829	0.754353
Basal metabolic rate	rs11242236	A	G	0.4831	-0.0148003	0.00246664	1.97306e-09	-0.020228	0.0239129	0.397607
Basal metabolic rate	rs11245450	A	G	0.4155	-0.0161311	0.00248668	8.76708e-11	0.00238628	0.0240378	0.920922
Basal metabolic rate	rs11246328	C	T	0.5467	0.0143531	0.00247702	6.85857e-09	0.00423005	0.0260393	0.870952
Basal metabolic rate	rs112635299	T	G	0.0169	0.0514695	0.00851813	1.52052e-09	0.046154	0.0881377	0.600516
Basal metabolic rate	rs112758380	A	G	0.0527	0.0362225	0.00527186	6.3902e-12	0.0441926	0.0530074	0.404447
Basal metabolic rate	rs112867328	T	C	0.0219	0.0530929	0.00937615	1.49253e-08	-0.12891	0.0992778	0.194125
Basal metabolic rate	rs112957890	G	A	0.2575	0.0189991	0.00278061	8.34564e-12	-0.0432333	0.0277136	0.118759
Basal metabolic rate	rs113386058	T	A	0.0278	-0.0421128	0.00726566	6.79238e-09	-0.0536227	0.0736663	0.466667
Basal metabolic rate	rs113457986	G	A	0.0149	0.0627999	0.0101011	5.06891e-10	0.233963	0.105481	0.0265504
Basal metabolic rate	rs114278107	G	T	0.1779	-0.0230901	0.00316202	2.83427e-13	-0.0279961	0.0311365	0.368578
Basal metabolic rate	rs115070315	C	T	0.0249	-0.0474955	0.00862221	3.62152e-08	0.0447369	0.0959855	0.641159
Basal metabolic rate	rs11545482	T	C	0.0129	-0.0530599	0.00859865	6.80535e-10	0.00620266	0.0997591	0.950422
Basal metabolic rate	rs11546878	T	C	0.1799	-0.0308735	0.00323007	1.20663e-21	0.0675614	0.0322335	0.036082
Basal metabolic rate	rs11578046	A	G	0.335	-0.0190529	0.00262361	3.81948e-13	0.00567861	0.0255334	0.824003
Basal metabolic rate	rs11580196	G	A	0.1531	-0.0184965	0.00325085	1.27342e-08	0.0260619	0.0323577	0.420571
Basal metabolic rate	rs11589536	A	C	0.3887	0.0174655	0.00250978	3.43369e-12	0.0165142	0.0245208	0.500643
Basal metabolic rate	rs11594322	C	A	0.1561	-0.0241378	0.00360762	2.22296e-11	0.0370065	0.0353218	0.294778
Basal metabolic rate	rs116072427	C	G	0.0825	-0.0390181	0.00477791	3.18977e-16	-0.00419241	0.0474379	0.929577
Basal metabolic rate	rs11609105	C	A	0.2873	0.0178483	0.00281757	2.38212e-10	0.0252562	0.0279361	0.365959
Basal metabolic rate	rs11609241	A	G	0.0467	-0.0279612	0.00506729	3.43215e-08	0.0985516	0.0495785	0.0468352
Basal metabolic rate	rs116165844	T	G	0.1243	-0.021734	0.00356683	1.10707e-09	-0.0996616	0.0351444	0.00457139
Basal metabolic rate	rs11642015	T	C	0.4324	0.062574	0.00250284	7.96761e-138	-0.0410974	0.0242845	0.0905826
Basal metabolic rate	rs11642430	G	C	0.3817	0.0379566	0.00250472	7.42567e-52	-0.0227571	0.0244593	0.352161
Basal metabolic rate	rs11653367	G	A	0.3111	-0.0161226	0.00262112	7.70754e-10	0.000747236	0.026496	0.977501
Basal metabolic rate	rs11657325	A	G	0.2744	-0.0230532	0.00282116	3.05555e-16	0.0298719	0.0274909	0.27721
Basal metabolic rate	rs11658342	A	G	0.3907	-0.0142641	0.00252693	1.65478e-08	0.00502978	0.0248515	0.839609
Basal metabolic rate	rs11667280	G	C	0.2197	-0.0175799	0.00304533	7.80561e-09	0.052546	0.0298655	0.0785055
Basal metabolic rate	rs11677279	C	G	0.675	0.0142047	0.002578	3.5917e-08	-0.0309797	0.0252201	0.219306
Basal metabolic rate	rs11678716	C	G	0	-0.0313956	0.00486919	1.13624e-10	-0.000866797	0.0495012	0.986029
Basal metabolic rate	rs11689727	A	C	0.2992	-0.0186064	0.00260821	9.78589e-13	-0.034485	0.0254252	0.174993
Basal metabolic rate	rs11695297	A	T	0.6421	0.0142825	0.0025272	1.59152e-08	-0.0488191	0.0253946	0.0545526
Basal metabolic rate	rs11709402	G	A	0.2654	0.0181252	0.00273912	3.66711e-11	-0.0184178	0.0270748	0.496341
Basal metabolic rate	rs11723262	C	T	0.4254	-0.0145772	0.00247683	3.97398e-09	-0.0192811	0.0240735	0.423175
Basal metabolic rate	rs1173727	C	T	0.5795	-0.0171168	0.00250375	8.13057e-12	0.013831	0.0241528	0.566886
Basal metabolic rate	rs11748619	G	C	0.6561	0.0143951	0.00251641	1.06302e-08	0.0189402	0.0246147	0.441616
Basal metabolic rate	rs117523404	G	A	0.0119	-0.0703728	0.0114854	8.95502e-10	-0.211555	0.133618	0.113357
Basal metabolic rate	rs117612812	T	C	0.0119	0.0650476	0.010352	3.31274e-10	0.266837	0.103742	0.0101074
Basal metabolic rate	rs117837409	G	A	0.0239	0.0339309	0.00582946	5.86951e-09	-0.0519723	0.0700665	0.458235
Basal metabolic rate	rs11784242	G	A	0.2137	-0.0209121	0.0028401	1.80009e-13	-0.0461119	0.0275008	0.0935916
Basal metabolic rate	rs11802147	G	A	0.3211	-0.0164269	0.00267327	8.01121e-10	-0.00991243	0.0262245	0.705443
Basal metabolic rate	rs118136297	T	C	0.0765	0.0319341	0.00499173	1.58277e-10	-0.000194328	0.0441681	0.99649
Basal metabolic rate	rs1184570	T	C	0.5388	-0.0160752	0.00246	6.38558e-11	0.0125771	0.0238797	0.598412
Basal metabolic rate	rs11855017	A	C	0.166	0.0204275	0.00317589	1.26042e-10	-0.0255697	0.0312129	0.41267
Basal metabolic rate	rs11867479	T	C	0.3459	0.0141863	0.00256142	3.05344e-08	-0.0147452	0.0249807	0.555014
Basal metabolic rate	rs1187115	A	C	0.834	-0.0485543	0.00327018	7.4823e-50	-0.0236276	0.0315943	0.454554
Basal metabolic rate	rs11873305	C	A	0.0308	-0.0685885	0.00633338	2.51656e-27	0.0200693	0.0629425	0.749839
Basal metabolic rate	rs11880992	A	G	0.4344	0.0217228	0.00250003	3.67266e-18	-0.0170876	0.024253	0.481087
Basal metabolic rate	rs11922605	C	A	0.1521	-0.0180968	0.0033168	4.86984e-08	-0.0084073	0.0319979	0.792747
Basal metabolic rate	rs11937249	T	G	0.6412	-0.0143795	0.00255648	1.85964e-08	0.0380105	0.025	0.128406
Basal metabolic rate	rs12041740	A	G	0.7356	-0.0240065	0.00281011	1.31419e-17	-0.0577482	0.0270649	0.032868
Basal metabolic rate	rs12048049	G	C	0.2883	0.0215571	0.00271529	2.04176e-15	0.000606048	0.0264213	0.9817
Basal metabolic rate	rs12051245	C	T	0.2664	0.0245371	0.00291625	3.97958e-17	-0.0662125	0.0333713	0.047243
Basal metabolic rate	rs12072845	A	G	0.4175	-0.0214743	0.00251434	1.33929e-17	-0.000168593	0.0247261	0.99456
Basal metabolic rate	rs12073468	T	C	0.2197	0.0188624	0.00292147	1.07344e-10	-0.0286828	0.0289147	0.321208
Basal metabolic rate	rs12124756	C	T	0.4682	-0.0146265	0.00246388	2.91726e-09	-0.0103863	0.0241172	0.666716
Basal metabolic rate	rs12135550	C	T	0.2266	0.0174211	0.00295732	3.84589e-09	0.0219039	0.0292002	0.453176
Basal metabolic rate	rs12140153	T	G	0.0666	-0.0273558	0.00415519	4.5999e-11	-0.124902	0.0440427	0.00456918
Basal metabolic rate	rs12209223	A	C	0.1103	0.0278542	0.00405604	6.55376e-12	0.0392263	0.0419086	0.349275
Basal metabolic rate	rs1228024	A	C	0.662	-0.0161448	0.0025953	4.9522e-10	9.51419e-05	0.0252466	0.996993
Basal metabolic rate	rs1233387	T	C	0.2555	-0.0163481	0.00290442	1.81737e-08	-0.0305871	0.0277882	0.271018
Basal metabolic rate	rs12356443	G	C	0.0646	0.0255294	0.00428437	2.54439e-09	-0.098792	0.0437473	0.0239304
Basal metabolic rate	rs12375196	A	C	0.4105	0.0142463	0.00248548	9.94406e-09	0.0138095	0.024339	0.570453
Basal metabolic rate	rs12443906	T	C	0.7247	-0.023245	0.00274656	2.60925e-17	0.018084	0.0274279	0.509685
Basal metabolic rate	rs12451657	T	C	0.1223	-0.0242279	0.00374878	1.02872e-10	-0.0275876	0.0362723	0.446914
Basal metabolic rate	rs12454712	C	T	0.3857	0.0156907	0.00253637	6.16759e-10	-0.00309596	0.024562	0.899695
Basal metabolic rate	rs12475607	C	T	0.1024	0.02258	0.00405186	2.50936e-08	0.123071	0.0445446	0.00572936
Basal metabolic rate	rs12476059	C	T	0.1103	-0.0189836	0.00340735	2.52907e-08	-0.0146936	0.0367218	0.689059
Basal metabolic rate	rs12479357	G	A	0.5934	0.0155591	0.00254588	9.88043e-10	0.0367357	0.0252191	0.14521
Basal metabolic rate	rs12484438	C	T	0.3191	-0.0164377	0.00258934	2.18121e-10	0.0790144	0.0250792	0.00162935
Basal metabolic rate	rs12500748	C	A	0.4155	-0.0148619	0.00247384	1.88427e-09	-0.024778	0.0241625	0.305138
Basal metabolic rate	rs12514473	C	T	0.2087	-0.0183225	0.00286072	1.50739e-10	-0.0204245	0.0283855	0.471808
Basal metabolic rate	rs1260326	C	T	0.5895	0.030821	0.00251495	1.60498e-34	0.0113025	0.0243414	0.64241
Basal metabolic rate	rs12629746	A	C	0.4682	-0.0216482	0.00245806	1.29089e-18	0.0369136	0.0242574	0.128072
Basal metabolic rate	rs12633841	T	G	0.1948	0.0235196	0.003223	2.93982e-13	0.00194151	0.0311049	0.95023
Basal metabolic rate	rs12638455	A	C	0.5567	0.0198728	0.00248836	1.39488e-15	0.020089	0.0245023	0.412283
Basal metabolic rate	rs12682601	A	C	0.3748	-0.0177128	0.00263869	1.91264e-11	0.021586	0.0254329	0.396026
Basal metabolic rate	rs12713004	G	A	0.7187	0.0260854	0.00275345	2.71686e-21	0.0724323	0.0270467	0.00740527
Basal metabolic rate	rs12811171	T	C	0.3459	0.0141846	0.0025745	3.5982e-08	0.00716796	0.0252736	0.776706
Basal metabolic rate	rs12813149	A	G	0.2545	-0.0173725	0.00285921	1.23374e-09	0.00603819	0.0278504	0.828358
Basal metabolic rate	rs1286138	G	T	0.7137	0.0185864	0.00261942	1.29017e-12	-0.00305928	0.0253722	0.904027
Basal metabolic rate	rs12879423	G	A	0.6551	0.0243225	0.00263202	2.4569e-20	-0.0143458	0.0257322	0.577183
Basal metabolic rate	rs12889702	C	A	0.326	0.0155493	0.00265488	4.72112e-09	-0.0118737	0.0258685	0.646231
Basal metabolic rate	rs12906197	T	C	0.4155	-0.018837	0.00248504	3.46106e-14	0.026086	0.0249882	0.296516
Basal metabolic rate	rs12951408	C	T	0.5577	0.0163657	0.00247355	3.6887e-11	-0.00474939	0.0243377	0.845279
Basal metabolic rate	rs12953492	C	T	0.1958	0.0174778	0.00295363	3.27402e-09	-0.0256888	0.0289518	0.37492
Basal metabolic rate	rs1296527	C	T	0.171	-0.0217593	0.00351911	6.28901e-10	-0.0913733	0.032916	0.00550401
Basal metabolic rate	rs12989742	C	T	0.3161	0.0164805	0.00267523	7.26214e-10	0.00476644	0.0258594	0.853761
Basal metabolic rate	rs13124829	G	A	0.3231	0.0157225	0.00263184	2.31783e-09	-0.0234205	0.025731	0.362713
Basal metabolic rate	rs13130148	T	C	0.1282	-0.0211114	0.00353051	2.23804e-09	-0.0274416	0.0339612	0.419076
Basal metabolic rate	rs13226	C	T	0.0706	-0.0285652	0.0043859	7.37756e-11	-0.0356595	0.0435435	0.41282
Basal metabolic rate	rs13233381	C	T	0.2107	-0.0255213	0.0029448	4.47424e-18	0.00562299	0.0294805	0.848732
Basal metabolic rate	rs1325596	A	G	0.5547	0.0221074	0.00246792	3.32456e-19	-0.00920196	0.0239794	0.701169
Basal metabolic rate	rs13340461	T	C	0.3161	0.0298217	0.00275752	2.96374e-27	-0.0189094	0.0261966	0.4704
Basal metabolic rate	rs13381549	A	C	0.0408	0.0296447	0.00532436	2.58262e-08	-0.0615027	0.0665622	0.355492
Basal metabolic rate	rs13386222	G	A	0.2803	-0.0161311	0.00277133	5.86665e-09	0.0293938	0.0270337	0.276904
Basal metabolic rate	rs1342395	A	C	0.7038	0.0163414	0.0026124	3.97104e-10	-0.0169344	0.0253703	0.504459
Basal metabolic rate	rs13430869	T	G	0.6899	0.0231799	0.00282811	2.48908e-16	-0.0184602	0.0268989	0.492537
Basal metabolic rate	rs1351394	C	T	0.5497	-0.0408363	0.0024564	4.91049e-62	0.00680592	0.0242348	0.778839
Basal metabolic rate	rs1376750	T	C	0.168	0.0201657	0.00352522	1.06348e-08	-0.0658752	0.046944	0.160536
Basal metabolic rate	rs139868653	T	C	0.0119	-0.048993	0.00812101	1.61253e-09	0.0683407	0.084046	0.416141
Basal metabolic rate	rs139996541	T	G	0.0328	0.0426583	0.00766123	2.57777e-08	0.00755476	0.0915146	0.934207
Basal metabolic rate	rs1407031	T	C	0.3996	-0.0142273	0.00250771	1.40078e-08	0.00173315	0.0243875	0.943344
Basal metabolic rate	rs141403611	G	C	0.0905	-0.0224217	0.00403493	2.74853e-08	0.00598801	0.0427179	0.888521
Basal metabolic rate	rs141729694	T	C	0.0905	0.0332117	0.00472778	2.14787e-12	-0.0127635	0.0447204	0.775332
Basal metabolic rate	rs142611765	A	G	0.0457	-0.0375277	0.00627711	2.25424e-09	-0.102908	0.0658244	0.117966
Basal metabolic rate	rs143384	G	A	0.4115	0.0561447	0.00250286	2.31287e-111	-0.00728043	0.0246386	0.767621
Basal metabolic rate	rs143840904	T	C	0.0229	-0.0723424	0.00893657	5.74057e-16	-0.07823	0.109055	0.473162
Basal metabolic rate	rs146815522	T	G	0.0129	-0.0626553	0.00937987	2.39705e-11	-0.138748	0.114023	0.223667
Basal metabolic rate	rs147233090	T	C	0.0229	-0.044741	0.00797288	2.00566e-08	0.0299788	0.0745024	0.687399
Basal metabolic rate	rs1472852	A	C	0.1252	-0.0461796	0.00338147	1.89214e-42	0.0450465	0.0331491	0.174176
Basal metabolic rate	rs1476387	T	G	0.4314	-0.0218453	0.00249984	2.37001e-18	-0.0152754	0.024188	0.527695
Basal metabolic rate	rs1478575	A	T	0.661	0.0300477	0.00264511	6.71827e-30	-0.0145969	0.0256095	0.568692
Basal metabolic rate	rs148225495	A	C	0.0308	0.0372246	0.00672654	3.13256e-08	-0.0105304	0.0741273	0.887034
Basal metabolic rate	rs149229890	T	G	0.0169	0.0651453	0.0116725	2.39209e-08	0.135362	0.134081	0.312709
Basal metabolic rate	rs149972755	T	C	0.0239	0.0377013	0.00667945	1.65913e-08	0.0839057	0.0681893	0.218517
Basal metabolic rate	rs150260898	G	A	0.0388	-0.038948	0.0046916	1.03062e-16	-0.0976612	0.0536555	0.0687357
Basal metabolic rate	rs150353	G	T	0.4334	0.0167937	0.00246724	1.00073e-11	-0.0615289	0.0239952	0.0103408
Basal metabolic rate	rs1514176	A	G	0.5716	-0.0147298	0.00248497	3.07703e-09	0.0243167	0.0238853	0.30865
Basal metabolic rate	rs1520929	C	T	0.4672	-0.0158602	0.00247102	1.37857e-10	0.000438994	0.0239935	0.985402
Basal metabolic rate	rs1524445	T	C	0.4006	-0.0143508	0.00248858	8.09272e-09	-0.0191088	0.0243146	0.431927
Basal metabolic rate	rs1534043	T	C	0.2913	0.0189402	0.00261863	4.74141e-13	0.0213036	0.0256493	0.406217
Basal metabolic rate	rs153560	A	G	0.6282	0.0173442	0.00251351	5.19512e-12	0.0224457	0.025252	0.374074
Basal metabolic rate	rs1541597	T	G	0.1998	0.0179322	0.003068	5.07388e-09	0.0177489	0.0297033	0.550147
Basal metabolic rate	rs1542224	C	T	0.7107	0.0218688	0.00273997	1.45161e-15	0.00158713	0.0265403	0.952314
Basal metabolic rate	rs1544459	C	T	0.4791	0.0144958	0.00246708	4.21539e-09	-0.0226565	0.024027	0.345702
Basal metabolic rate	rs1552234	A	G	0.4245	0.014904	0.00246353	1.45126e-09	0.0084919	0.0239067	0.722432
Basal metabolic rate	rs1573891	C	G	0.166	-0.0334064	0.00338126	5.12744e-23	-0.00668933	0.0331167	0.839922
Basal metabolic rate	rs157577	C	G	0.6859	0.0250315	0.0027373	6.01777e-20	-0.026736	0.0274418	0.329917
Basal metabolic rate	rs1582931	A	G	0.498	-0.0312415	0.00246022	6.13728e-37	0.0136425	0.0248551	0.583088
Basal metabolic rate	rs1600055	T	G	0.3777	0.0149002	0.00254955	5.09356e-09	-0.00632769	0.0332468	0.849055
Basal metabolic rate	rs16869017	T	C	0.0736	0.0271959	0.0043906	5.86863e-10	0.0254248	0.04427	0.565757
Basal metabolic rate	rs16927092	T	A	0.1879	0.0169269	0.00297226	1.23539e-08	0.00848415	0.0293896	0.772827
Basal metabolic rate	rs16930370	C	T	0.1839	0.0228725	0.00324961	1.9462e-12	-0.0206029	0.0309488	0.505597
Basal metabolic rate	rs17024393	C	T	0.0328	0.0487664	0.00774846	3.10389e-10	0.0759755	0.0719534	0.291015
Basal metabolic rate	rs17042314	C	T	0.1054	0.0217184	0.00374836	6.87509e-09	-0.0330587	0.0384751	0.390217
Basal metabolic rate	rs17178006	G	T	0.0815	-0.026505	0.00382285	4.11835e-12	0.017899	0.0414856	0.666142
Basal metabolic rate	rs1724557	A	C	0.5795	-0.0142928	0.00249609	1.02872e-08	-9.49744e-05	0.0246062	0.99692
Basal metabolic rate	rs17256211	G	A	0.6571	0.0197118	0.00257553	1.96093e-14	-0.0296146	0.0252945	0.241682
Basal metabolic rate	rs17265387	T	C	0.2247	-0.0165061	0.0028959	1.20046e-08	-0.0715984	0.029027	0.0136396
Basal metabolic rate	rs1731259	G	T	0.495	0.0152662	0.00246066	5.50677e-10	0.0203966	0.0238866	0.393165
Basal metabolic rate	rs17363646	G	A	0.171	0.0234793	0.00359907	6.86938e-11	-0.0497613	0.0343725	0.147699
Basal metabolic rate	rs17551974	A	C	0.17	-0.0197112	0.00316037	4.46665e-10	-0.0132994	0.0306899	0.664762
Basal metabolic rate	rs17741497	A	G	0.334	-0.0157119	0.00259071	1.32295e-09	0.0350219	0.0255886	0.171108
Basal metabolic rate	rs17761801	A	G	0.2058	-0.0206042	0.00305277	1.48748e-11	0.028485	0.0417068	0.494618
Basal metabolic rate	rs17770336	T	C	0.3022	0.0191293	0.00262513	3.17739e-13	0.0388281	0.025965	0.13481
Basal metabolic rate	rs17835270	T	C	0.2863	0.0156706	0.0028706	4.79137e-08	0.036705	0.027862	0.187709
Basal metabolic rate	rs1815518	T	C	0.1918	0.0226782	0.00322676	2.09614e-12	0.00195762	0.0314332	0.950341
Basal metabolic rate	rs181895	A	G	0.5964	0.0150436	0.00249618	1.67556e-09	-0.0370753	0.0244354	0.129197
Basal metabolic rate	rs1837367	A	G	0.4662	0.0146721	0.00245781	2.38123e-09	0.0121578	0.0238632	0.610417
Basal metabolic rate	rs1861410	T	C	0.5696	-0.015705	0.00247154	2.09623e-10	-0.0135861	0.0241131	0.57314
Basal metabolic rate	rs186281175	C	T	0.0229	0.0412949	0.00674732	9.35628e-10	0.0789427	0.0689	0.251895
Basal metabolic rate	rs1864193	A	C	0.161	-0.0227846	0.00353959	1.21947e-10	-0.0624929	0.0347614	0.0722141
Basal metabolic rate	rs1878528	G	A	0.3241	0.0202582	0.00265065	2.13221e-14	0.0405528	0.0257659	0.115511
Basal metabolic rate	rs1911250	G	A	0.3817	0.015161	0.00252039	1.79684e-09	-0.0286116	0.0249776	0.252007
Basal metabolic rate	rs1927635	C	T	0.3668	0.0159281	0.00256804	5.5658e-10	3.59261e-05	0.0347327	0.999175
Basal metabolic rate	rs194633	A	C	0.4692	-0.0150902	0.00247383	1.0622e-09	0.0664454	0.024186	0.0060095
Basal metabolic rate	rs1967315	A	G	0.2932	0.0190704	0.00277271	6.08521e-12	0.0065054	0.0282001	0.817558
Basal metabolic rate	rs1969844	T	C	0.328	0.0161587	0.00254963	2.33588e-10	0.00410751	0.0250646	0.869828
Basal metabolic rate	rs1971955	G	A	0.8459	-0.0215182	0.00349078	7.0884e-10	-0.000229365	0.0331945	0.994487
Basal metabolic rate	rs197372	C	T	0.3449	0.0165809	0.00265578	4.28774e-10	-0.00753276	0.0257227	0.769641
Basal metabolic rate	rs2005172	C	A	0.6382	0.0332433	0.00256217	1.74067e-38	-0.0171906	0.0255644	0.501303
Basal metabolic rate	rs2043290	C	T	0.498	0.0141874	0.00245712	7.74743e-09	-0.0386003	0.0240786	0.108913
Basal metabolic rate	rs2066827	G	T	0.2425	-0.016676	0.00290759	9.7407e-09	-0.0610042	0.0278741	0.0286287
Basal metabolic rate	rs2069408	G	A	0.3201	-0.0211292	0.00259474	3.86623e-16	-0.000511526	0.025307	0.983874
Basal metabolic rate	rs2102278	G	A	0.2803	0.0182715	0.00262887	3.6503e-12	-0.0025318	0.0266328	0.924264
Basal metabolic rate	rs2106929	T	G	0.1342	0.0212731	0.00359234	3.18759e-09	-0.0208522	0.0358419	0.560713
Basal metabolic rate	rs2115459	C	T	0.5179	-0.015248	0.00246084	5.78884e-10	-0.0508711	0.0248885	0.0409569
Basal metabolic rate	rs2118663	C	T	0.1938	-0.0183872	0.00311952	3.7684e-09	-0.00647594	0.0307387	0.83314
Basal metabolic rate	rs2121058	C	T	0.2028	-0.0184865	0.00292507	2.6189e-10	-0.00797683	0.0283818	0.778669
Basal metabolic rate	rs2134963	A	C	0.328	-0.0153553	0.00266714	8.55706e-09	0.0305755	0.02552	0.230878
Basal metabolic rate	rs213656	G	T	0.6034	-0.0146882	0.00250052	4.25644e-09	-0.00516976	0.0245706	0.833352
Basal metabolic rate	rs2148564	G	A	0.7326	0.0180435	0.00274354	4.81513e-11	0.02599	0.0271859	0.339068
Basal metabolic rate	rs2157663	T	C	0.1103	-0.0243968	0.004168	4.822e-09	-0.00143647	0.0399703	0.971331
Basal metabolic rate	rs2158045	T	C	0.4533	0.0188947	0.0024595	1.56647e-14	0.0105471	0.0241507	0.662315
Basal metabolic rate	rs216193	G	A	0.6133	-0.0144701	0.00253522	1.14654e-08	-0.00335227	0.0323379	0.917436
Basal metabolic rate	rs2168101	A	C	0.2952	-0.016148	0.00265336	1.15967e-09	-0.0217651	0.0288498	0.450592
Basal metabolic rate	rs2206734	T	C	0.175	-0.0178758	0.00323086	3.15299e-08	0.0123952	0.0307724	0.687094
Basal metabolic rate	rs2229840	T	C	0.1551	0.0323877	0.00334559	3.66706e-22	-0.0228737	0.0323317	0.479273
Basal metabolic rate	rs2230033	A	G	0.497	-0.0199724	0.00247798	7.65634e-16	-0.0225467	0.023982	0.347141
Basal metabolic rate	rs2238435	G	C	0.6143	0.0290441	0.00252486	1.28733e-30	-0.0105371	0.0246439	0.668959
Basal metabolic rate	rs2239647	C	A	0.5427	-0.0138129	0.00247014	2.24708e-08	-0.0599555	0.0242947	0.0135929
Basal metabolic rate	rs224045	C	T	0.5765	-0.0138649	0.00249087	2.60398e-08	-0.00754381	0.0243762	0.756961
Basal metabolic rate	rs2241960	G	A	0.2803	0.0158806	0.00275366	8.07426e-09	0.0363049	0.0271169	0.180627
Basal metabolic rate	rs2252720	T	C	0.67	-0.0202849	0.00262082	9.97216e-15	-0.0873024	0.0255705	0.000639727
Basal metabolic rate	rs2270894	G	C	0.2157	-0.0240692	0.00304236	2.55359e-15	0.0138521	0.0313765	0.658865
Basal metabolic rate	rs2274116	T	C	0.3121	-0.0143997	0.00258618	2.57998e-08	0.0351868	0.0262855	0.180688
Basal metabolic rate	rs2277138	C	T	0.4105	-0.0283652	0.00251221	1.47234e-29	0.0126788	0.0243457	0.602519
Basal metabolic rate	rs2277339	G	T	0.1113	-0.0292458	0.00403821	4.42245e-13	0.0390575	0.0394067	0.321617
Basal metabolic rate	rs2279396	C	A	0.6272	-0.0144337	0.00255145	1.54103e-08	0.00515472	0.0248363	0.835582
Basal metabolic rate	rs2280940	T	C	0.6551	0.0185662	0.00265728	2.81466e-12	0.0159393	0.0259376	0.538869
Basal metabolic rate	rs2281175	C	T	0.4016	0.0164641	0.00250175	4.67872e-11	0.0114897	0.0284119	0.685921
Basal metabolic rate	rs2282231	T	C	0.1988	0.0243262	0.00300225	5.39546e-16	0.00270203	0.0289651	0.925677
Basal metabolic rate	rs2288671	C	T	0.4493	0.0154236	0.00246954	4.22861e-10	0.0206671	0.024466	0.398263
Basal metabolic rate	rs2289976	A	G	0.2823	0.0179326	0.00266192	1.62267e-11	0.0107692	0.0262981	0.682169
Basal metabolic rate	rs2290345	T	C	0.17	0.018705	0.00324955	8.60995e-09	-0.00573776	0.0323706	0.85931
Basal metabolic rate	rs2296316	C	T	0.4612	-0.0158691	0.00246309	1.17485e-10	0.00283783	0.0241514	0.906463
Basal metabolic rate	rs2303262	T	C	0.7853	-0.0165923	0.00292589	1.42196e-08	-0.00153973	0.0284158	0.956787
Basal metabolic rate	rs2307111	C	T	0.3956	-0.030905	0.00251446	1.03103e-34	0.0222694	0.0243659	0.360738
Basal metabolic rate	rs2313200	A	G	0.4155	-0.0151697	0.00254737	2.60235e-09	-0.0472396	0.0246314	0.0551291
Basal metabolic rate	rs2319817	A	G	0.1034	0.0259914	0.00382049	1.02538e-11	0.00916683	0.0418821	0.826749
Basal metabolic rate	rs2332326	C	G	0.8748	-0.0220744	0.00394343	2.17324e-08	0.0205014	0.0385017	0.594393
Basal metabolic rate	rs2363081	A	G	0.4861	-0.0155519	0.00245735	2.47526e-10	0.0348234	0.0241494	0.149303
Basal metabolic rate	rs2369463	C	T	0.1571	-0.0183524	0.00327309	2.05934e-08	0.00185049	0.0324236	0.954488
Basal metabolic rate	rs2396348	T	C	0.339	0.0159269	0.00267347	2.56556e-09	-0.0184291	0.0256038	0.471661
Basal metabolic rate	rs240764	A	G	0.4652	0.0136012	0.00246221	3.31594e-08	0.0121423	0.0239418	0.612044
Basal metabolic rate	rs2413592	G	A	0.7177	0.0167725	0.00281254	2.47194e-09	8.06116e-05	0.0270755	0.997624
Basal metabolic rate	rs2419076	A	G	0.5547	-0.0182694	0.00248341	1.89087e-13	-0.0302533	0.0240276	0.207991
Basal metabolic rate	rs2439823	G	A	0.5457	0.0144771	0.0024681	4.47707e-09	0.00623886	0.0243244	0.797576
Basal metabolic rate	rs244711	T	C	0.662	0.0237354	0.00264973	3.33293e-19	-0.0243957	0.0289067	0.398698
Basal metabolic rate	rs2455561	G	T	0.497	-0.0173876	0.00246131	1.61641e-12	0.00308709	0.0240138	0.89771
Basal metabolic rate	rs246435	G	A	0.9254	-0.0251466	0.00461269	4.99533e-08	-0.048695	0.0452076	0.281417
Basal metabolic rate	rs2476998	T	C	0.2873	0.0153663	0.00272435	1.6986e-08	-0.00275863	0.0260453	0.915648
Basal metabolic rate	rs2508710	T	G	0.1869	0.0207919	0.0031252	2.8773e-11	-0.00186979	0.030846	0.951664
Basal metabolic rate	rs252758	A	T	0.2127	-0.0274086	0.00285379	7.72266e-22	0.0324788	0.0282635	0.250497
Basal metabolic rate	rs2533879	A	G	0.2922	-0.0354538	0.00267763	5.22278e-40	-0.013303	0.0263707	0.613938
Basal metabolic rate	rs2542713	C	A	0.5537	-0.0147578	0.00248668	2.94614e-09	0.00279295	0.0241682	0.907999
Basal metabolic rate	rs254963	G	A	0.4682	-0.0143058	0.00247117	7.08331e-09	-0.03747	0.0251803	0.136733
Basal metabolic rate	rs25849	G	C	0.2863	0.0263209	0.00271467	3.16229e-22	-0.0288726	0.0279715	0.301972
Basal metabolic rate	rs2592831	C	T	0.332	0.0203202	0.00260143	5.6816e-15	-0.0100598	0.025245	0.690272
Basal metabolic rate	rs2602713	C	A	0.3986	0.014336	0.00247673	7.11736e-09	0.00429149	0.0249836	0.863617
Basal metabolic rate	rs2610986	T	C	0.666	-0.0172944	0.00258929	2.40591e-11	0.00640008	0.0271111	0.81338
Basal metabolic rate	rs2647085	C	T	0.2783	-0.0166546	0.00285149	5.20399e-09	-0.00298325	0.0270938	0.912324
Basal metabolic rate	rs2647268	G	A	0.3718	-0.0253348	0.00252064	9.17533e-24	0.0274114	0.0246857	0.266819
Basal metabolic rate	rs2650965	G	A	0.3628	-0.0156203	0.00261623	2.36686e-09	0.0308297	0.024944	0.216473
Basal metabolic rate	rs2678204	G	T	0.3052	0.0217541	0.00258973	4.47638e-17	0.0325687	0.0256093	0.203461
Basal metabolic rate	rs2721938	T	C	0.6083	-0.0215659	0.00250762	7.99688e-18	-0.0362521	0.0243064	0.13584
Basal metabolic rate	rs2733287	C	A	0.4493	0.0156014	0.00245747	2.17637e-10	0.004151	0.0239786	0.862563
Basal metabolic rate	rs2744965	T	C	0.1243	0.0638829	0.00354586	1.57575e-72	0.0340871	0.0341365	0.31801
Basal metabolic rate	rs274677	C	T	0.6421	-0.0150472	0.00261536	8.75494e-09	0.0166844	0.0251451	0.506994
Basal metabolic rate	rs2761844	T	G	0.0885	-0.0250225	0.0042279	3.25351e-09	0.0283094	0.0420699	0.501003
Basal metabolic rate	rs281438	G	T	0.2734	0.015932	0.00267247	2.50172e-09	0.00319153	0.0264807	0.904069
Basal metabolic rate	rs281780	C	G	0.6441	0.0144132	0.00255581	1.70789e-08	-0.00359589	0.0247738	0.884593
Basal metabolic rate	rs283475	T	G	0.2763	-0.0165017	0.00258024	1.60293e-10	0.0206411	0.0256549	0.421068
Basal metabolic rate	rs28377284	C	G	0.1819	-0.0177164	0.00308982	9.82764e-09	-0.00553432	0.030269	0.854925
Basal metabolic rate	rs2842385	G	A	0.174	0.0233651	0.00307359	2.92554e-14	-0.0552729	0.0303158	0.0682672
Basal metabolic rate	rs284315	G	A	0.5368	-0.0158773	0.00245687	1.03178e-10	-0.0271759	0.0243891	0.265165
Basal metabolic rate	rs28457693	G	A	0.1123	0.0398376	0.00397102	1.11023e-23	0.0381515	0.0394311	0.33327
Basal metabolic rate	rs28642975	A	G	0.4294	0.0222699	0.00246146	1.47115e-19	-0.0172792	0.0241647	0.474572
Basal metabolic rate	rs28756926	T	C	0.502	0.0169035	0.00246304	6.76087e-12	-0.00967295	0.0245126	0.693129
Basal metabolic rate	rs2876826	G	A	0.2594	0.0212032	0.00294532	6.08099e-13	0.0237952	0.0288825	0.410018
Basal metabolic rate	rs2885697	T	G	0.6869	-0.029723	0.00260106	3.09641e-30	-0.014927	0.0250138	0.550675
Basal metabolic rate	rs2897968	A	G	0.6362	0.0226364	0.00251323	2.13062e-19	-0.0251039	0.0244389	0.30432
Basal metabolic rate	rs2900208	A	C	0.3539	0.0199617	0.00256643	7.38852e-15	0.00523805	0.0255448	0.83753
Basal metabolic rate	rs2926799	A	G	0.8191	-0.0169989	0.00308712	3.66609e-08	0.0173999	0.0324417	0.591721
Basal metabolic rate	rs2930973	A	G	0.5169	-0.0171856	0.00245958	2.80981e-12	-0.00257549	0.0246447	0.916769
Basal metabolic rate	rs2979655	G	T	0.1958	0.0204788	0.00336237	1.12631e-09	0.00999793	0.0316938	0.752417
Basal metabolic rate	rs29938	C	T	0.6551	0.0160608	0.0025904	5.64781e-10	-0.0425758	0.0251237	0.0901425
Basal metabolic rate	rs310307	G	A	0.4344	-0.0142417	0.0024704	8.17652e-09	-0.0114348	0.0240338	0.634231
Basal metabolic rate	rs3118915	T	C	0.2137	-0.0466883	0.00298387	3.65033e-55	0.00417882	0.0287523	0.884443
Basal metabolic rate	rs31210	A	G	0.2684	-0.0202568	0.00282848	7.98178e-13	-0.0321663	0.038713	0.406035
Basal metabolic rate	rs3128334	A	G	0.6322	-0.0146678	0.00254707	8.48459e-09	-0.00528162	0.024912	0.832098
Basal metabolic rate	rs3130046	G	C	0.1461	0.0411074	0.00308486	1.68512e-40	-0.0855645	0.0317044	0.00695848
Basal metabolic rate	rs3134614	C	G	0.8917	0.020264	0.00370242	4.42363e-08	-0.0514365	0.0372317	0.167118
Basal metabolic rate	rs3212260	T	A	0.2326	0.0205948	0.0028027	2.01311e-13	0.0341615	0.0280757	0.223694
Basal metabolic rate	rs33967909	A	G	0.2714	0.0232801	0.00299321	7.40695e-15	-0.029344	0.0285121	0.303396
Basal metabolic rate	rs34013557	T	C	0.0517	-0.0292823	0.00508724	8.62e-09	0.0748325	0.0526217	0.155002
Basal metabolic rate	rs34060476	G	A	0.1233	0.0268829	0.00360304	8.59601e-14	0.0587139	0.0367827	0.110436
Basal metabolic rate	rs34170044	C	T	0.5606	0.0143859	0.00246925	5.6818e-09	0.0261283	0.0242682	0.281639
Basal metabolic rate	rs34297248	A	G	0.1958	-0.0193165	0.00307849	3.50888e-10	-0.0225018	0.030438	0.459746
Basal metabolic rate	rs343935	C	T	0.1759	0.0207548	0.00334955	5.78694e-10	-0.0718086	0.0331298	0.0301975
Basal metabolic rate	rs34478611	A	G	0.2227	0.0187757	0.00286243	5.41261e-11	-0.00309774	0.0282177	0.912584
Basal metabolic rate	rs34517439	A	C	0.0915	0.0570666	0.00370357	1.49645e-53	0.0569408	0.0392245	0.146595
Basal metabolic rate	rs34879158	C	A	0.2425	-0.0324023	0.00279314	4.14382e-31	0.0359641	0.0276418	0.193232
Basal metabolic rate	rs34898535	T	C	0.3867	-0.0196478	0.00253525	9.22521e-15	0.0236245	0.024812	0.341026
Basal metabolic rate	rs34914463	C	T	0.0994	0.0263369	0.00362417	3.6835e-13	0.0145048	0.0383716	0.705424
Basal metabolic rate	rs34949187	A	G	0.165	-0.0209045	0.00314626	3.05254e-11	0.0507821	0.033564	0.130282
Basal metabolic rate	rs34997336	A	G	0.2247	0.0215737	0.00304426	1.37643e-12	0.0493967	0.0295637	0.0947503
Basal metabolic rate	rs35506085	A	G	0.2256	-0.0288426	0.00318633	1.41187e-19	0.00854009	0.0298593	0.77487
Basal metabolic rate	rs35533339	T	C	0.3042	0.0174697	0.00263434	3.32781e-11	-0.00970197	0.0365617	0.790733
Basal metabolic rate	rs35626515	A	C	0.3509	0.0234053	0.00249935	7.68319e-21	0.048334	0.0345172	0.161427
Basal metabolic rate	rs35631456	T	C	0.1183	-0.024349	0.00382791	2.00845e-10	-0.112606	0.0569418	0.0479771
Basal metabolic rate	rs35637261	A	G	0.1759	0.02087	0.00300565	3.83022e-12	-0.0348422	0.0295867	0.238944
Basal metabolic rate	rs35679149	G	A	0.0308	-0.0416318	0.00760519	4.3998e-08	-0.0348038	0.0869247	0.688869
Basal metabolic rate	rs35710322	C	T	0.4334	0.0182005	0.00247507	1.93498e-13	-0.0179576	0.0239823	0.453986
Basal metabolic rate	rs357501	A	G	0.3976	0.0175265	0.002534	4.63834e-12	0.00508383	0.0244748	0.83545
Basal metabolic rate	rs35756741	T	C	0.1014	-0.0264942	0.00424882	4.50351e-10	-0.0189129	0.0411186	0.645546
Basal metabolic rate	rs357868	T	G	0.3926	-0.0165431	0.00248897	3.00447e-11	-0.0162962	0.0245591	0.506977
Basal metabolic rate	rs35804313	T	C	0.2445	-0.0182497	0.00298838	1.01706e-09	0.00477615	0.0288709	0.868604
Basal metabolic rate	rs35874463	G	A	0.0527	0.0360111	0.00526672	8.07344e-12	0.00428002	0.0582266	0.941403
Basal metabolic rate	rs35910339	G	C	0.6581	-0.019396	0.00264047	2.05164e-13	0.073829	0.0257483	0.00413944
Basal metabolic rate	rs36000545	G	A	0.3807	-0.0224047	0.00251509	5.21442e-19	-0.000298696	0.0261489	0.990886
Basal metabolic rate	rs36120387	T	C	0.1054	-0.0244094	0.00393246	5.40209e-10	-0.0129573	0.0419146	0.757218
Basal metabolic rate	rs365738	T	C	0.666	-0.015372	0.00263883	5.70696e-09	0.0154927	0.0256542	0.545907
Basal metabolic rate	rs3730071	A	C	0.0278	-0.039608	0.00716505	3.24263e-08	-0.0545375	0.0784378	0.48687
Basal metabolic rate	rs3737251	C	G	0.1839	-0.0206656	0.00328851	3.30048e-10	-0.0220539	0.0307891	0.473812
Basal metabolic rate	rs3738449	A	G	0.331	-0.018545	0.00260977	1.1971e-12	-0.0142647	0.0253971	0.574342
Basal metabolic rate	rs3740591	T	C	0.4404	0.0184179	0.00247177	9.26237e-14	0.00301816	0.0357665	0.93275
Basal metabolic rate	rs3742716	A	G	0.2883	-0.0144894	0.00262093	3.23518e-08	-0.0364011	0.025508	0.153566
Basal metabolic rate	rs374335	G	A	0.3082	-0.0179872	0.00263613	8.90745e-12	-0.0210437	0.025472	0.408721
Basal metabolic rate	rs3753614	A	G	0.5865	0.0159366	0.00247732	1.25235e-10	0.0194897	0.0245714	0.42767
Basal metabolic rate	rs3754863	A	G	0.0616	-0.0319573	0.00578985	3.40176e-08	0.0141101	0.0612069	0.81768
Basal metabolic rate	rs3756668	A	G	0.4543	-0.0197583	0.00246471	1.09151e-15	-0.028849	0.0241691	0.232623
Basal metabolic rate	rs3765351	T	C	0.5487	-0.0168251	0.00246513	8.79506e-12	0.0257027	0.0237786	0.279734
Basal metabolic rate	rs3766437	G	A	0.3996	0.0146192	0.00246782	3.14614e-09	0.0239439	0.0244713	0.327853
Basal metabolic rate	rs3795503	T	C	0.3012	0.0163839	0.00264127	5.54436e-10	0.0397268	0.0264451	0.133036
Basal metabolic rate	rs3798519	C	A	0.1819	0.0352946	0.00320926	3.96341e-28	0.013982	0.0310399	0.652383
Basal metabolic rate	rs3802725	T	G	0.4483	0.0274465	0.00248127	1.95073e-28	-0.0268203	0.0242007	0.267755
Basal metabolic rate	rs3803286	G	A	0.6809	-0.0172364	0.00260528	3.69803e-11	0.0191993	0.0253502	0.448832
Basal metabolic rate	rs3809570	A	C	0.2495	0.0191364	0.00286357	2.34938e-11	0.0351527	0.0273608	0.198868
Basal metabolic rate	rs3810291	A	G	0.663	0.0276603	0.00262766	6.57865e-26	-0.0237977	0.025784	0.356026
Basal metabolic rate	rs3811463	C	T	0.504	-0.0142008	0.00246359	8.20933e-09	-0.0185941	0.0239243	0.437038
Basal metabolic rate	rs3814333	T	C	0.3002	0.0220993	0.00264022	5.77081e-17	0.0142425	0.0257603	0.580342
Basal metabolic rate	rs3814828	G	A	0.6292	-0.0143522	0.00252376	1.29524e-08	0.00576308	0.0248273	0.81644
Basal metabolic rate	rs3818416	C	A	0.7793	0.0234417	0.00290169	6.57283e-16	-0.0247914	0.0282785	0.380656
Basal metabolic rate	rs3850625	A	G	0.1183	-0.0215607	0.00379771	1.36958e-08	0.0812395	0.0366479	0.0266398
Basal metabolic rate	rs3853252	A	G	0.4195	0.0249785	0.00246635	4.1965e-24	-0.00882727	0.0239198	0.712101
Basal metabolic rate	rs3857602	A	G	0.3419	0.0159104	0.00260719	1.04549e-09	0.0239094	0.0254091	0.346717
Basal metabolic rate	rs3858652	A	C	0.6769	0.014501	0.00260066	2.46474e-08	0.00978508	0.0254541	0.700667
Basal metabolic rate	rs3861879	G	A	0.4722	0.0148856	0.00247668	1.85344e-09	0.0397602	0.0241296	0.0993982
Basal metabolic rate	rs3931	G	A	0.2903	-0.0211833	0.00262939	7.8845e-16	-0.036306	0.0256741	0.15733
Basal metabolic rate	rs3966775	A	C	0.508	0.0222917	0.00246131	1.34979e-19	0.00578477	0.0240869	0.810204
Basal metabolic rate	rs4073717	T	G	0.2117	-0.0281654	0.00306493	3.96553e-20	0.0139164	0.0304156	0.647281
Basal metabolic rate	rs407819	A	G	0.1441	0.0199945	0.00348173	9.32482e-09	0.0428308	0.0345372	0.214925
Basal metabolic rate	rs4082793	T	C	0.4304	-0.0150699	0.00248234	1.27377e-09	-0.0261305	0.0243586	0.283385
Basal metabolic rate	rs4083497	G	A	0.7823	-0.0172825	0.00305727	1.57866e-08	0.0588242	0.0310027	0.0577765
Basal metabolic rate	rs41271299	T	C	0.0437	0.0680058	0.00554658	1.49519e-34	-0.067462	0.0632895	0.286457
Basal metabolic rate	rs4128460	G	A	0.2276	-0.0214843	0.00302238	1.17633e-12	-0.00346199	0.0291388	0.905426
Basal metabolic rate	rs41284816	T	G	0.0258	0.1224	0.00879309	4.92749e-44	-0.0636232	0.0854176	0.456363
Basal metabolic rate	rs41311445	C	A	0.0974	-0.0373668	0.00415285	2.31345e-19	0.0644603	0.0411359	0.117113
Basal metabolic rate	rs4143843	T	C	0.4573	-0.0147615	0.0024689	2.24754e-09	-0.0255777	0.0241622	0.28979
Basal metabolic rate	rs41544614	G	C	0.0368	-0.037175	0.0067707	4.00959e-08	0.00673856	0.0649366	0.917351
Basal metabolic rate	rs42044	G	T	0.3151	0.0434204	0.00276607	1.6475e-55	0.0158134	0.0266975	0.553639
Basal metabolic rate	rs4233168	T	A	0.9115	-0.0283089	0.00453021	4.13875e-10	0.0482973	0.0454095	0.287513
Basal metabolic rate	rs4235012	C	T	0.5417	0.0146034	0.00247975	3.88812e-09	-0.011513	0.0241779	0.633947
Basal metabolic rate	rs4239060	A	G	0.1809	-0.0204448	0.00316323	1.0262e-10	-0.0146594	0.0312813	0.639332
Basal metabolic rate	rs4240326	G	A	0.5258	-0.0341774	0.00246848	1.39164e-43	-0.00649681	0.0239319	0.786029
Basal metabolic rate	rs4243464	T	C	0.7296	0.0225436	0.00275188	2.57645e-16	-0.0525607	0.0270655	0.0521393
Basal metabolic rate	rs4282339	A	G	0.2137	-0.0254041	0.00303445	5.69252e-17	-0.0504177	0.0295028	0.0874667
Basal metabolic rate	rs4290163	T	G	0.4115	0.0189341	0.00251808	5.5212e-14	-0.0394012	0.0243721	0.105953
Basal metabolic rate	rs4301837	C	T	0.498	-0.015087	0.00245686	8.2217e-10	0.0137941	0.0242377	0.569276
Basal metabolic rate	rs4369056	T	C	0.1332	0.0230633	0.00371737	5.50468e-10	0.004276	0.0361517	0.905846
Basal metabolic rate	rs4407366	T	C	0.6143	0.0149754	0.00252391	2.96954e-09	-0.00367389	0.0245258	0.880925
Basal metabolic rate	rs4428159	C	G	0.0785	0.0236825	0.00419706	1.67626e-08	0.00177404	0.0484232	0.970775
Basal metabolic rate	rs4447106	A	G	0.1113	-0.0254836	0.00388812	5.60237e-11	-0.00945431	0.0394093	0.810407
Basal metabolic rate	rs4477562	T	C	0.1103	0.0275557	0.00367049	6.04892e-14	-0.00858458	0.0357371	0.810164
Basal metabolic rate	rs4556959	G	A	0.9563	-0.0441663	0.00629302	2.2504e-12	-0.0491654	0.059706	0.410248
Basal metabolic rate	rs4613239	G	C	0.1213	0.0217132	0.0037953	1.05951e-08	-0.0643795	0.0363495	0.0765403
Basal metabolic rate	rs4627713	C	T	0.0239	0.0486485	0.00746209	7.06806e-11	0.0772751	0.0750421	0.303125
Basal metabolic rate	rs4635681	G	A	0.159	0.0194387	0.00338158	9.01829e-09	-0.00402518	0.0333368	0.903895
Basal metabolic rate	rs4650639	T	C	0.7624	0.0176848	0.00300176	3.83225e-09	-0.00760745	0.029104	0.793793
Basal metabolic rate	rs4652839	G	C	0.6312	0.0252997	0.0026196	4.58354e-22	-0.01297	0.0253104	0.608346
Basal metabolic rate	rs4660586	T	C	0.7276	-0.0157851	0.00279375	1.60475e-08	0.0374042	0.0271798	0.168767
Basal metabolic rate	rs4680	A	G	0.5	0.0134425	0.00245826	4.54759e-08	0.002783	0.0243277	0.908924
Basal metabolic rate	rs4693128	T	C	0.171	-0.0178125	0.0031243	1.19036e-08	0.0198852	0.0312624	0.524727
Basal metabolic rate	rs4711633	T	C	0.6074	-0.0144456	0.00250077	7.63568e-09	-0.0321863	0.0242634	0.184661
Basal metabolic rate	rs4713942	A	G	0.3797	0.0153498	0.00256443	2.15771e-09	-0.0065749	0.0248519	0.791346
Basal metabolic rate	rs4751889	C	T	0.4115	-0.0176538	0.0024944	1.47179e-12	-0.00241007	0.0241842	0.920618
Basal metabolic rate	rs475591	C	T	0.5755	0.0169477	0.00248749	9.56349e-12	-0.024466	0.0244196	0.316393
Basal metabolic rate	rs4776970	T	A	0.3777	-0.0194889	0.00256374	2.92931e-14	-0.0126249	0.024821	0.611006
Basal metabolic rate	rs4778918	C	T	0.4085	-0.0155879	0.00248672	3.65065e-10	-0.01651	0.0243575	0.497886
Basal metabolic rate	rs4804090	T	C	0.4095	-0.0202659	0.00252119	9.1428e-16	0.00534312	0.0276883	0.84698
Basal metabolic rate	rs4819021	C	T	0.495	-0.0162596	0.00245993	3.85519e-11	-0.0332335	0.0245912	0.176555
Basal metabolic rate	rs4857330	C	T	0.5815	-0.0161294	0.00246985	6.56173e-11	0.00654755	0.024229	0.786979
Basal metabolic rate	rs4864766	G	T	0.2068	0.0183712	0.00312639	4.20283e-09	0.0640284	0.0301186	0.0335139
Basal metabolic rate	rs4865956	A	T	0.6968	-0.0155702	0.00267246	5.67756e-09	0.0210079	0.0262151	0.422919
Basal metabolic rate	rs4868125	G	C	0.6193	0.0192446	0.00248892	1.06077e-14	0.0368856	0.0255046	0.148113
Basal metabolic rate	rs4870941	C	G	0.2227	-0.0259752	0.00288165	1.99766e-19	0.0215716	0.0286954	0.452204
Basal metabolic rate	rs4895917	T	C	0.341	-0.0165449	0.00262873	3.10015e-10	0.0666672	0.0258	0.00976621
Basal metabolic rate	rs4917451	C	T	0.5517	0.0142614	0.00248132	9.06373e-09	0.00442815	0.0240835	0.854118
Basal metabolic rate	rs4940940	A	G	0.1978	-0.0209183	0.0031308	2.36896e-11	0.0079468	0.0299413	0.790692
Basal metabolic rate	rs4980067	A	C	0.5577	-0.0175169	0.00245688	1.00763e-12	0.0992419	0.0251458	7.93e-05
Basal metabolic rate	rs4985148	C	A	0.3171	-0.0173105	0.00266174	7.85831e-11	-0.0361843	0.0259383	0.163012
Basal metabolic rate	rs508347	C	T	0.7207	-0.0206181	0.00268247	1.51914e-14	0.0431269	0.0264335	0.10278
Basal metabolic rate	rs509035	A	G	0.2763	0.0256003	0.00263551	2.65792e-22	0.0583961	0.0259258	0.0242952
Basal metabolic rate	rs520829	G	T	0.4811	0.0213415	0.00245991	4.12605e-18	-0.00146442	0.0246127	0.952555
Basal metabolic rate	rs543874	G	A	0.1869	0.0446168	0.00302678	3.66172e-49	-0.027369	0.0300006	0.36162
Basal metabolic rate	rs55681913	C	T	0.1044	0.0409854	0.00394756	3.00561e-25	0.0254915	0.041335	0.537429
Basal metabolic rate	rs55726687	A	G	0.1879	0.0243855	0.00300984	5.42797e-16	-0.0456631	0.0294198	0.120633
Basal metabolic rate	rs55745040	G	T	0.1909	-0.0178064	0.00325307	4.40934e-08	0.0394889	0.0307918	0.199686
Basal metabolic rate	rs557748	A	G	0.2048	0.0176545	0.00301631	4.83093e-09	-0.0288037	0.0290887	0.322075
Basal metabolic rate	rs557951	G	T	0.3181	0.0152738	0.00264843	8.06997e-09	-0.0128656	0.0255026	0.613923
Basal metabolic rate	rs55831773	T	C	0.2207	-0.0246882	0.00308416	1.20011e-15	-0.0426062	0.0312223	0.172376
Basal metabolic rate	rs560505	G	A	0.3658	-0.017559	0.00254793	5.53179e-12	0.0283937	0.0243961	0.24448
Basal metabolic rate	rs56161855	T	A	0.1571	0.0245435	0.00362896	1.35172e-11	0.0795642	0.0352367	0.0239461
Basal metabolic rate	rs56169492	T	C	0.2386	-0.0170522	0.00287009	2.8291e-09	0.00992045	0.0279276	0.722425
Basal metabolic rate	rs56238630	C	T	0.0209	-0.0672555	0.00736437	6.72691e-20	-0.0864364	0.0722534	0.231581
Basal metabolic rate	rs56277911	T	C	0.0905	-0.0230708	0.00415439	2.80457e-08	-0.0297426	0.0429067	0.488189
Basal metabolic rate	rs56311196	T	C	0.1849	-0.0202907	0.00355044	1.09797e-08	-0.0170601	0.0331986	0.607335
Basal metabolic rate	rs57126421	G	A	0.2376	-0.0168654	0.00289499	5.6909e-09	0.0304918	0.0285037	0.284732
Basal metabolic rate	rs57477602	A	G	0.0437	0.041442	0.0058324	1.20155e-12	0.03412	0.058593	0.56035
Basal metabolic rate	rs5752989	A	G	0.5706	-0.0162513	0.00248347	6.00582e-11	-0.0200256	0.0239143	0.402373
Basal metabolic rate	rs57635800	A	G	0.3032	0.0218702	0.00270609	6.39936e-16	0.045383	0.0267612	0.0899142
Basal metabolic rate	rs58895838	G	A	0.2435	-0.0160073	0.0028752	2.58789e-08	-0.00828895	0.0279535	0.766828
Basal metabolic rate	rs59066169	T	C	0.0815	-0.0258038	0.00455849	1.50979e-08	-0.0149569	0.0625794	0.8111
Basal metabolic rate	rs59985551	T	C	0.2286	-0.0287128	0.00294454	1.83602e-22	-0.0045786	0.0281361	0.870731
Basal metabolic rate	rs60077625	A	G	0.2913	0.0219679	0.00264208	9.23754e-17	-0.0614702	0.0257417	0.0169421
Basal metabolic rate	rs602364	T	C	0.2992	0.0162854	0.00272615	2.32064e-09	0.00253023	0.0260247	0.922549
Basal metabolic rate	rs6026578	G	C	0.6431	-0.0145936	0.00253735	8.85292e-09	-0.0281252	0.0265884	0.290147
Basal metabolic rate	rs6031847	T	C	0.2853	0.0206626	0.00277504	9.65397e-14	0.0242042	0.0267322	0.365237
Basal metabolic rate	rs6050446	G	A	0.9692	0.0389753	0.00685694	1.3163e-08	-0.0728617	0.0722859	0.313471
Basal metabolic rate	rs607472	G	C	0.4085	0.0180092	0.0024927	5.03019e-13	0.0939557	0.0242348	0.000105797
Basal metabolic rate	rs6088638	C	T	0.1561	0.0281208	0.00323049	3.19508e-18	-0.0424632	0.0325421	0.191937
Basal metabolic rate	rs6096886	G	A	0.1819	-0.0306152	0.00313071	1.39536e-22	0.0377466	0.0310163	0.223606
Basal metabolic rate	rs6124472	A	G	0.1531	-0.0248408	0.00348269	9.86594e-13	0.0256546	0.0341596	0.45264
Basal metabolic rate	rs61729527	T	C	0.0497	-0.0380008	0.00557536	9.38629e-12	0.0520064	0.0614927	0.397701
Basal metabolic rate	rs61765651	T	C	0.174	-0.0234607	0.00311617	5.13799e-14	-0.039425	0.0316273	0.212562
Basal metabolic rate	rs61791109	C	T	0.2863	0.0160542	0.00274762	5.13469e-09	-0.0221438	0.0264191	0.401933
Basal metabolic rate	rs61849823	C	T	0.171	0.0183281	0.00331929	3.35997e-08	-0.0455956	0.0335348	0.173941
Basal metabolic rate	rs61855849	A	G	0.2744	-0.0193834	0.00280911	5.20208e-12	-0.0239385	0.0271099	0.377228
Basal metabolic rate	rs61862463	G	A	0.0169	0.0452835	0.00810332	2.29515e-08	-0.107981	0.080831	0.181586
Basal metabolic rate	rs61947194	A	G	0.2038	0.0188136	0.00290383	9.25282e-11	0.010512	0.0290886	0.717816
Basal metabolic rate	rs62070645	A	C	0.2843	-0.0364452	0.00276997	1.58174e-39	-0.0257728	0.0270905	0.341423
Basal metabolic rate	rs62075854	T	C	0.4254	-0.0142642	0.002531	1.74375e-08	0.0160739	0.0245687	0.512956
Basal metabolic rate	rs62076130	A	G	0.0537	-0.0279165	0.00481461	6.70606e-09	0.00185474	0.048859	0.969719
Basal metabolic rate	rs62106258	C	T	0.0437	-0.0905966	0.00571835	1.64464e-56	-0.0657057	0.0627366	0.294949
Basal metabolic rate	rs62127683	T	C	0.2157	0.0191686	0.00291764	5.04226e-11	0.00702611	0.0292448	0.810135
Basal metabolic rate	rs62130981	T	C	0.3698	-0.0138686	0.00252714	4.07083e-08	-0.0348965	0.0255228	0.171541
Basal metabolic rate	rs62234801	C	T	0.3101	0.0176081	0.00273245	1.1646e-10	-0.0104789	0.0264793	0.692298
Basal metabolic rate	rs62246314	A	G	0.0895	0.0244352	0.00407174	1.96077e-09	-0.0241442	0.039041	0.536291
Basal metabolic rate	rs6235	G	C	0.2594	0.0255715	0.00277428	3.06248e-20	0.028104	0.0268203	0.294701
Basal metabolic rate	rs62365724	T	C	0.6431	-0.0178987	0.00253391	1.62508e-12	-0.0318724	0.0244822	0.192963
Basal metabolic rate	rs62395828	G	A	0.0358	-0.0356853	0.00586455	1.16691e-09	0.0193006	0.0554818	0.727935
Basal metabolic rate	rs62396185	C	G	0.2823	-0.0380408	0.00281246	1.12913e-41	0.000715198	0.0267948	0.978706
Basal metabolic rate	rs62442203	C	G	0.4115	-0.0154438	0.0025036	6.89797e-10	-0.032981	0.02441	0.176654
Basal metabolic rate	rs62466110	C	T	0.0706	-0.0339122	0.0049437	6.91245e-12	0.0265981	0.0601453	0.658322
Basal metabolic rate	rs62477684	T	C	0.4443	-0.0142435	0.00248921	1.05294e-08	0.0118228	0.0252577	0.639722
Basal metabolic rate	rs62515433	T	A	0.2276	0.0306604	0.00295357	3.05993e-25	-0.0277349	0.0297391	0.351023
Basal metabolic rate	rs62621197	T	C	0.0527	-0.0587593	0.00660066	5.50982e-19	-0.124712	0.0748251	0.0955703
Basal metabolic rate	rs62621812	A	G	0.0199	0.0694388	0.00854316	4.37983e-16	-0.00312663	0.0804281	0.96899
Basal metabolic rate	rs629710	C	A	0.7167	0.015118	0.00273791	3.35919e-08	0.0108647	0.0274335	0.692077
Basal metabolic rate	rs632224	G	A	0.4195	-0.0168626	0.00248346	1.12352e-11	0.0359626	0.0241349	0.136206
Basal metabolic rate	rs64388	C	G	0.2992	0.0178241	0.00273016	6.65001e-11	-0.00279711	0.0278495	0.919998
Basal metabolic rate	rs6445198	T	G	0.3946	-0.0157726	0.00249169	2.45317e-10	0.021172	0.0242834	0.383279
Basal metabolic rate	rs6460270	G	C	0.1948	0.0179554	0.0029845	1.78722e-09	0.0129207	0.0299135	0.665788
Basal metabolic rate	rs6489159	A	G	0.7416	0.0271843	0.00279586	2.41995e-22	0.00229056	0.0272797	0.933084
Basal metabolic rate	rs6511690	C	T	0.8449	0.0182562	0.00326187	2.18447e-08	-0.0602988	0.0316135	0.0564717
Basal metabolic rate	rs652112	C	T	0.0984	0.0276269	0.00402076	6.38407e-12	0.0751958	0.0390399	0.0540885
Basal metabolic rate	rs6563808	C	T	0.6948	-0.0162335	0.00278578	5.63957e-09	-0.0192726	0.0267579	0.471368
Basal metabolic rate	rs6567160	C	T	0.2396	0.0705938	0.00289884	7.11907e-131	0.0101329	0.027979	0.717233
Basal metabolic rate	rs6570509	T	G	0.3201	-0.0281751	0.00272197	4.17802e-25	0.0477807	0.0263728	0.0700255
Basal metabolic rate	rs6598540	G	A	0.2406	-0.021109	0.00274628	1.51762e-14	-0.0200578	0.0274257	0.464564
Basal metabolic rate	rs662115	T	C	0.4583	0.0135758	0.00247044	3.90353e-08	-0.0168277	0.0240217	0.483603
Basal metabolic rate	rs6684450	G	T	0.2167	0.0234797	0.00293998	1.3946e-15	-0.0391653	0.0282493	0.16562
Basal metabolic rate	rs6753852	A	G	0.7087	-0.0184932	0.00267875	5.07783e-12	0.0514953	0.0266862	0.0536488
Basal metabolic rate	rs676105	C	T	0.2932	0.0211329	0.00266717	2.31959e-15	0.00769657	0.0259038	0.766374
Basal metabolic rate	rs6762578	A	G	0.8161	0.0250956	0.00295656	2.1083e-17	0.0160577	0.0300131	0.592633
Basal metabolic rate	rs6762851	C	T	0.3598	-0.0205141	0.00256583	1.29854e-15	0.0134691	0.0249082	0.588681
Basal metabolic rate	rs67631072	T	C	0.5328	-0.0149765	0.00247218	1.37965e-09	-0.00459408	0.0263412	0.861546
Basal metabolic rate	rs676845	C	A	0.6889	-0.0153129	0.00265419	7.96709e-09	-0.0669026	0.0277023	0.0157327
Basal metabolic rate	rs6779752	A	G	0.6402	-0.0229263	0.00255948	3.34067e-19	-0.000895696	0.0246585	0.971024
Basal metabolic rate	rs6792892	C	T	0.5209	0.02437	0.00246202	4.26048e-23	0.0209292	0.0236943	0.377073
Basal metabolic rate	rs68106312	A	G	0.1044	0.032538	0.0041542	4.79473e-15	-0.0050331	0.0419949	0.904602
Basal metabolic rate	rs68156080	G	A	0.3032	-0.0160402	0.00275685	5.95054e-09	-0.0321686	0.0273045	0.23874
Basal metabolic rate	rs6821305	C	A	0.4334	0.0197516	0.00251039	3.61689e-15	0.017738	0.0243936	0.467129
Basal metabolic rate	rs6860245	C	G	0.2107	0.0228752	0.00284333	8.63723e-16	-0.0110238	0.027955	0.693329
Basal metabolic rate	rs6867471	T	C	0.3539	-0.0145937	0.00255704	1.14894e-08	0.0415181	0.0260064	0.110387
Basal metabolic rate	rs6874142	G	T	0.1153	0.0297469	0.00390293	2.51018e-14	-0.0316614	0.0455142	0.486655
Basal metabolic rate	rs6890684	G	A	0.496	-0.0158054	0.00245908	1.3e-10	0.0290069	0.0248872	0.243803
Basal metabolic rate	rs6899155	C	T	0.4384	-0.0207191	0.0024716	5.18459e-17	-0.00505231	0.0241937	0.834583
Basal metabolic rate	rs6902789	A	G	0.3847	0.0157905	0.00254501	5.49381e-10	-0.00411153	0.0249613	0.869167
Basal metabolic rate	rs6918737	A	T	0.2306	-0.017111	0.00289778	3.53316e-09	0.0274225	0.0282364	0.331461
Basal metabolic rate	rs6927500	A	G	0.4592	0.0270179	0.00245721	4.06711e-28	-0.00126209	0.0238239	0.957751
Basal metabolic rate	rs6950388	A	G	0.7803	0.0215362	0.00304284	1.46905e-12	-0.0560959	0.0332519	0.0916034
Basal metabolic rate	rs6951489	G	A	0.7863	-0.0258161	0.00325084	2.00544e-15	-0.0359211	0.036715	0.327888
Basal metabolic rate	rs7014106	T	C	0.2704	0.0215383	0.00287066	6.25654e-14	-0.00635302	0.027241	0.815594
Basal metabolic rate	rs7017463	G	A	0.4662	0.0143755	0.00245751	4.93114e-09	-0.0215595	0.0240073	0.369166
Basal metabolic rate	rs7032363	C	T	0.1859	0.0240592	0.00311251	1.07989e-14	0.0293719	0.0299855	0.327315
Basal metabolic rate	rs7033487	C	T	0.1909	-0.0366154	0.00307427	1.06224e-32	-0.0235499	0.0298308	0.429848
Basal metabolic rate	rs703593	G	A	0.5179	-0.0184748	0.00245853	5.72503e-14	0.00358436	0.0237994	0.880286
Basal metabolic rate	rs704076	A	C	0.2018	0.0180249	0.00312684	8.1939e-09	0.0176586	0.0302656	0.559588
Basal metabolic rate	rs705159	A	G	0.492	0.0140072	0.00246854	1.39372e-08	-0.00306573	0.0238583	0.897755
Basal metabolic rate	rs7072873	T	C	0.5298	-0.0178481	0.00246415	4.39434e-13	-0.0139138	0.0238054	0.558896
Basal metabolic rate	rs7077783	T	C	0.166	-0.0232124	0.00350015	3.32037e-11	0.0193921	0.0350187	0.57974
Basal metabolic rate	rs7129320	A	G	0.1571	-0.0350027	0.00328404	1.60827e-26	-0.0417192	0.0330341	0.206619
Basal metabolic rate	rs71301804	A	C	0.0765	0.0258275	0.00416195	5.45441e-10	-0.0754518	0.0405242	0.0626178
Basal metabolic rate	rs7132908	A	G	0.3569	0.0286061	0.0025255	9.77215e-30	0.0363501	0.024555	0.13878
Basal metabolic rate	rs7134283	A	G	0.2913	-0.0199754	0.00272454	2.27883e-13	0.00233398	0.0271557	0.931508
Basal metabolic rate	rs7138383	A	G	0.2773	-0.0177914	0.00282389	2.9735e-10	0.0368929	0.02719	0.174828
Basal metabolic rate	rs71385734	G	T	0.167	-0.0376592	0.00327399	1.29847e-30	-0.0339237	0.0481979	0.481532
Basal metabolic rate	rs7141420	T	C	0.5298	0.0206346	0.00245768	4.63628e-17	0.010734	0.0236658	0.650142
Basal metabolic rate	rs714785	A	G	0.0318	0.0359243	0.00643196	2.33534e-08	0.104301	0.0652477	0.109924
Basal metabolic rate	rs71484923	G	T	0.2058	0.0178677	0.00316621	1.67021e-08	-0.0197301	0.0314459	0.530377
Basal metabolic rate	rs7152091	A	C	0.4553	0.0138642	0.00248297	2.35655e-08	-0.00207368	0.0241349	0.93153
Basal metabolic rate	rs7159668	A	G	0.2903	0.0163388	0.0027252	2.03175e-09	-0.00828368	0.0265723	0.755237
Basal metabolic rate	rs71656155	C	T	0.2952	0.0170589	0.00265708	1.36289e-10	0.0387923	0.0262703	0.139766
Basal metabolic rate	rs7173751	A	G	0.4404	0.0159832	0.00247026	9.79572e-11	-0.00968837	0.0241677	0.688508
Basal metabolic rate	rs7184768	A	G	0.4583	0.0154813	0.00249448	5.43429e-10	-0.000716183	0.0244089	0.976593
Basal metabolic rate	rs7208285	A	G	0.5268	-0.0178114	0.00246036	4.5182e-13	0.0629221	0.0240437	0.00887093
Basal metabolic rate	rs7216472	G	A	0.3628	-0.0185305	0.00252309	2.07177e-13	-0.00633154	0.0258216	0.806299
Basal metabolic rate	rs7218001	A	C	0.166	0.0199392	0.00314291	2.23856e-10	-0.011985	0.0298823	0.688367
Basal metabolic rate	rs7218014	C	T	0.2187	0.0184514	0.00309096	2.38277e-09	0.0580808	0.0294766	0.0487921
Basal metabolic rate	rs7220854	C	T	0.6839	0.0160361	0.0025754	4.77103e-10	0.0260709	0.0252191	0.301241
Basal metabolic rate	rs7226064	G	A	0.4493	-0.0138503	0.0024817	2.39331e-08	0.0275227	0.02437	0.258743
Basal metabolic rate	rs7230581	G	A	0.173	-0.0243438	0.00330413	1.74029e-13	-0.0248266	0.0322904	0.44198
Basal metabolic rate	rs723149	G	A	0.5408	-0.0191331	0.00247694	1.12615e-14	0.000993096	0.0246147	0.967818
Basal metabolic rate	rs7235010	A	G	0.7813	0.0415135	0.00298485	5.82462e-44	-0.0593456	0.0291224	0.0415697
Basal metabolic rate	rs724016	G	A	0.4235	0.0466485	0.00246945	1.51152e-79	-0.0176749	0.024115	0.463595
Basal metabolic rate	rs7248205	T	C	0.5577	-0.0201657	0.00250958	9.348e-16	0.0519621	0.0247932	0.0360983
Basal metabolic rate	rs7261425	G	C	0.3002	-0.0173196	0.00274057	2.62363e-10	0.0290385	0.0266397	0.275693
Basal metabolic rate	rs726547	A	G	0.0557	-0.0329292	0.00592767	2.7758e-08	0.0553605	0.0395667	0.161762
Basal metabolic rate	rs72656010	C	T	0.1501	-0.0526855	0.00364184	2.0331e-47	0.040105	0.0350151	0.25206
Basal metabolic rate	rs72664840	T	C	0.1511	-0.0202624	0.00321204	2.82531e-10	-0.0313458	0.0307392	0.307855
Basal metabolic rate	rs72675793	T	C	0.2038	-0.0175488	0.00301268	5.71746e-09	-0.0186675	0.0301182	0.535385
Basal metabolic rate	rs72713946	A	G	0.0129	-0.0547321	0.00982854	2.56853e-08	0.116979	0.118903	0.325208
Basal metabolic rate	rs72755233	A	G	0.1044	-0.024244	0.0038818	4.22769e-10	-0.0527135	0.044496	0.236145
Basal metabolic rate	rs72756476	C	T	0.1421	-0.0228861	0.00352552	8.5085e-11	-0.00383087	0.0381775	0.920071
Basal metabolic rate	rs72801843	A	T	0.2883	0.0241348	0.00267574	1.89244e-19	-0.0249715	0.026078	0.338281
Basal metabolic rate	rs72885917	C	A	0.2406	-0.033532	0.00283254	2.51547e-32	0.0102487	0.0393976	0.79476
Basal metabolic rate	rs73013411	A	C	0.1252	0.0225883	0.00364422	5.71222e-10	-0.0355317	0.0359745	0.323304
Basal metabolic rate	rs73052033	C	T	0.1859	-0.0262266	0.0031686	1.26794e-16	-0.0743893	0.0317056	0.0189634
Basal metabolic rate	rs730536	C	G	0.7525	-0.015079	0.00270675	2.53632e-08	0.0207572	0.0268507	0.439486
Basal metabolic rate	rs7305516	G	A	0.4742	-0.0163951	0.0024569	2.50872e-11	-0.00259967	0.0243337	0.91492
Basal metabolic rate	rs73057171	A	G	0.0199	-0.0424384	0.00777604	4.82964e-08	-0.0713701	0.0818429	0.383188
Basal metabolic rate	rs73163931	G	A	0.0746	0.0229679	0.00400453	9.73316e-09	0.0174797	0.0396155	0.659044
Basal metabolic rate	rs73175572	G	A	0.1213	0.042457	0.003893	1.09129e-27	-0.0409794	0.0379821	0.280626
Basal metabolic rate	rs73199010	A	G	0.0775	0.0280949	0.00437731	1.38003e-10	-0.00209793	0.0445643	0.962452
Basal metabolic rate	rs7326480	G	A	0.8161	-0.0184905	0.00318756	6.60461e-09	0.00430456	0.0303791	0.887321
Basal metabolic rate	rs7338963	G	A	0.1889	-0.0232266	0.00306783	3.71287e-14	0.0205949	0.0302528	0.496023
Basal metabolic rate	rs7339203	T	C	0.7117	-0.0150751	0.00267883	1.82988e-08	-0.0251757	0.0258774	0.33061
Basal metabolic rate	rs735241	A	G	0.7177	-0.0182505	0.00281937	9.60267e-11	-0.0843683	0.0277218	0.00233924
Basal metabolic rate	rs73601548	T	C	0.0805	0.021701	0.00386543	1.97696e-08	0.0448425	0.0378225	0.235778
Basal metabolic rate	rs73619441	G	T	0.1581	-0.0252684	0.00353237	8.48484e-13	0.00852357	0.0336574	0.800079
Basal metabolic rate	rs7377083	A	C	0.4354	0.0148006	0.00248035	2.4171e-09	0.0242388	0.0246026	0.324519
Basal metabolic rate	rs73966422	G	C	0.1153	0.0214157	0.00374786	1.10374e-08	-0.0229662	0.0360939	0.524587
Basal metabolic rate	rs7396827	C	T	0.5298	-0.0143708	0.00246337	5.42305e-09	-0.0346156	0.0238952	0.147437
Basal metabolic rate	rs74411434	T	C	0.0815	0.0284497	0.00460593	6.55058e-10	0.00982175	0.0535422	0.854453
Basal metabolic rate	rs7442885	G	C	0.2356	-0.02599	0.00301522	6.74623e-18	0.0112675	0.0287171	0.69479
Basal metabolic rate	rs74494415	T	C	0.0487	-0.0455935	0.00625525	3.13313e-13	-0.0415437	0.0598373	0.487508
Basal metabolic rate	rs7460093	A	G	0.497	0.0149793	0.00246305	1.19111e-09	-0.0292362	0.0253627	0.249024
Basal metabolic rate	rs74796687	C	T	0.0149	-0.0461666	0.0079641	6.76383e-09	-0.00136099	0.0912261	0.988097
Basal metabolic rate	rs748457	A	G	0.4543	0.0157047	0.00249671	3.17434e-10	-0.0235337	0.0251045	0.348538
Basal metabolic rate	rs7498798	A	G	0.6312	-0.0181263	0.00256576	1.61266e-12	-0.0363686	0.0269891	0.17781
Basal metabolic rate	rs75406471	A	G	0.1213	0.0186912	0.00338751	3.43746e-08	-0.0474985	0.0332331	0.152932
Basal metabolic rate	rs755481	G	T	0.4324	0.014464	0.00246265	4.27436e-09	0.01915	0.0240248	0.425397
Basal metabolic rate	rs75571707	A	T	0.0437	0.0326494	0.00555759	4.23906e-09	0.0353551	0.0540881	0.513332
Basal metabolic rate	rs7559547	T	C	0.827	0.0533243	0.00323853	6.85967e-61	-0.0216829	0.0310068	0.484368
Basal metabolic rate	rs757558	T	G	0.1471	-0.027341	0.00339167	7.57674e-16	-0.00741232	0.0343632	0.829218
Basal metabolic rate	rs757608	G	A	0.6829	-0.0228522	0.00261187	2.15542e-18	-0.0355978	0.0256102	0.164533
Basal metabolic rate	rs758142	A	G	0.5577	-0.0141502	0.00245756	8.52875e-09	-0.0421253	0.0241184	0.0807054
Basal metabolic rate	rs76098726	C	T	0.0736	0.0327188	0.00454183	5.86487e-13	-0.0558408	0.0479239	0.24394
Basal metabolic rate	rs76193355	T	G	0.0517	0.027179	0.00479788	1.47319e-08	0.0463345	0.0523716	0.376304
Basal metabolic rate	rs7620978	C	T	0.7425	-0.0167202	0.0027804	1.8163e-09	-0.00949128	0.0282843	0.737197
Basal metabolic rate	rs76364830	A	G	0.0626	-0.0328086	0.00506508	9.34317e-11	-0.0350582	0.0533187	0.510846
Basal metabolic rate	rs76513770	C	T	0.1103	-0.0274164	0.00366365	7.26236e-14	0.0126321	0.0370671	0.733261
Basal metabolic rate	rs76520574	T	C	0.0497	-0.0357865	0.00621831	8.67077e-09	-0.147525	0.0658836	0.0251442
Basal metabolic rate	rs765875	T	C	0.498	-0.0160662	0.00245747	6.25585e-11	-0.0285024	0.0237628	0.230353
Basal metabolic rate	rs76798800	T	G	0.2505	0.0344821	0.0027769	2.14025e-35	-0.0527899	0.0385566	0.170951
Basal metabolic rate	rs768023	A	G	0.5666	0.0306624	0.00254189	1.68686e-33	-0.0258961	0.0245993	0.29247
Basal metabolic rate	rs76895963	G	T	0.0239	0.149114	0.00893033	1.45103e-62	-0.0350824	0.0899994	0.696679
Basal metabolic rate	rs76929617	G	A	0.0258	-0.0565469	0.00635586	5.7743e-19	-0.0366167	0.0816776	0.653931
Basal metabolic rate	rs7702240	G	A	0.7664	0.0167499	0.00291494	9.13349e-09	-0.00595559	0.0287619	0.835959
Basal metabolic rate	rs77234976	G	C	0.1402	0.0226558	0.00348345	7.84147e-11	0.0352987	0.0334046	0.290648
Basal metabolic rate	rs7730885	G	A	0.3837	0.0240247	0.00254231	3.41152e-21	0.0174352	0.0249591	0.484833
Basal metabolic rate	rs7731023	G	A	0.5964	0.013741	0.00248594	3.25095e-08	-0.0156379	0.0246517	0.525852
Basal metabolic rate	rs77336558	T	C	0.1103	-0.026309	0.00391364	1.79094e-11	0.0214117	0.0388035	0.581086
Basal metabolic rate	rs7740107	A	T	0.7346	-0.043828	0.00278424	8.23611e-56	-0.0136132	0.0273763	0.619005
Basal metabolic rate	rs7754048	G	A	0.4602	-0.0174094	0.00247133	1.8647e-12	0.00716419	0.0321388	0.823602
Basal metabolic rate	rs7781964	A	G	0.1998	0.0190041	0.00316811	1.99294e-09	-0.0211505	0.0296538	0.475694
Basal metabolic rate	rs77927866	A	G	0.2813	0.0162753	0.00264767	7.90348e-10	0.0169804	0.0270661	0.530418
Basal metabolic rate	rs77929895	C	T	0.0994	-0.0252005	0.00433076	5.92745e-09	-0.0953058	0.0410958	0.0203889
Basal metabolic rate	rs779933	A	G	0.4344	-0.0135702	0.00247902	4.40292e-08	0.0400993	0.0242079	0.0976299
Basal metabolic rate	rs7815955	T	A	0.2256	-0.0256619	0.00305682	4.67828e-17	-0.0787798	0.0301849	0.00905671
Basal metabolic rate	rs78378222	G	T	0.0129	0.131162	0.0110226	1.21108e-32	1.0549	0.0944354	5.68e-29
Basal metabolic rate	rs7845090	A	G	0.6998	-0.0197333	0.00271021	3.31845e-13	0.0149834	0.0262903	0.568732
Basal metabolic rate	rs78470967	A	T	0.0288	0.0371363	0.00606919	9.43678e-10	0.017052	0.0670353	0.799207
Basal metabolic rate	rs78500700	A	T	0.0318	0.0337905	0.00607559	2.67376e-08	-0.0363633	0.0665208	0.584623
Basal metabolic rate	rs7858917	A	T	0.2734	0.0179935	0.00268944	2.2287e-11	0.00329726	0.0259402	0.898853
Basal metabolic rate	rs78812993	C	G	0.0537	-0.0319742	0.00552063	6.9711e-09	0.0662799	0.0589871	0.261169
Basal metabolic rate	rs78818722	T	C	0.0765	0.0351546	0.0049019	7.4272e-13	0.0322788	0.0558747	0.563467
Basal metabolic rate	rs78855927	T	C	0.0457	0.0305444	0.00549596	2.73661e-08	-0.0583493	0.055012	0.288842
Basal metabolic rate	rs78924007	G	C	0.0656	0.0249229	0.00447531	2.56451e-08	0.0401602	0.0463033	0.385762
Basal metabolic rate	rs7902690	G	A	0.1928	0.0195059	0.00356156	4.33455e-08	-0.020253	0.0343604	0.555573
Basal metabolic rate	rs7930275	T	C	0.2217	0.0166786	0.00295941	1.74392e-08	-0.0211687	0.0301179	0.482141
Basal metabolic rate	rs79451365	C	T	0.0119	0.0610619	0.0103898	4.17978e-09	0.0134053	0.10766	0.900908
Basal metabolic rate	rs7948120	T	C	0.2425	-0.0161266	0.00280309	8.76538e-09	0.0132597	0.0276663	0.631746
Basal metabolic rate	rs7952436	T	C	0.0686	-0.0512402	0.00444709	1.0341e-30	0.012065	0.0525918	0.818551
Basal metabolic rate	rs7962636	C	T	0.6451	-0.0160838	0.0025726	4.05834e-10	0.0274109	0.0252372	0.277421
Basal metabolic rate	rs79723785	C	T	0.0139	-0.0609207	0.0098001	5.09526e-10	-0.141177	0.10277	0.169531
Basal metabolic rate	rs7977788	A	G	0.2227	0.0394786	0.0029418	4.74126e-41	0.0168096	0.0283866	0.55374
Basal metabolic rate	rs79780963	T	C	0.9662	0.029971	0.00463098	9.69592e-11	-0.00378267	0.0357936	0.915836
Basal metabolic rate	rs79883557	T	C	0.0736	-0.0253949	0.00450185	1.69215e-08	0.029937	0.0429359	0.485647
Basal metabolic rate	rs7994814	T	C	0.3887	0.0155081	0.00248832	4.60009e-10	0.00231549	0.0280844	0.934291
Basal metabolic rate	rs8007058	A	G	0.2147	0.0162487	0.00294153	3.31814e-08	0.00889132	0.028127	0.751916
Basal metabolic rate	rs8019890	A	C	0.5427	0.0152444	0.0024614	5.89539e-10	0.0262521	0.0246178	0.286249
Basal metabolic rate	rs8033416	A	G	0.1918	0.0158807	0.00288595	3.74221e-08	0.0435759	0.0289465	0.132223
Basal metabolic rate	rs8035410	G	C	0.1243	-0.0192413	0.00328538	4.72698e-09	-0.0310759	0.0347666	0.371406
Basal metabolic rate	rs8059189	A	G	0.3618	-0.0149329	0.0025064	2.55773e-09	-0.00953351	0.0247253	0.69981
Basal metabolic rate	rs8067165	G	C	0.6054	0.0149855	0.00251279	2.46856e-09	-0.0198047	0.0249724	0.427741
Basal metabolic rate	rs808982	G	T	0.7823	0.0160776	0.00286408	1.98418e-08	0.00339434	0.0279967	0.9035
Basal metabolic rate	rs8091287	C	T	0.2237	-0.0160569	0.00290822	3.3689e-08	0.0400717	0.0336589	0.233841
Basal metabolic rate	rs8101959	C	T	0.4622	-0.0135264	0.00246413	4.03695e-08	-0.025233	0.0240768	0.294628
Basal metabolic rate	rs8132491	A	G	0.3022	-0.0155585	0.00265037	4.35429e-09	0.00157962	0.0274802	0.954161
Basal metabolic rate	rs815335	T	C	0.3529	0.015987	0.00254346	3.27117e-10	0.00604756	0.0249279	0.808314
Basal metabolic rate	rs817300	A	G	0.0845	-0.0388765	0.00466005	7.30206e-17	-0.0220566	0.0483866	0.648505
Basal metabolic rate	rs817566	C	T	0.5755	-0.015376	0.00249321	6.96002e-10	0.00780979	0.0240139	0.745014
Basal metabolic rate	rs822549	C	T	0.2863	0.0178956	0.00277168	1.07211e-10	0.0181105	0.0273046	0.507154
Basal metabolic rate	rs836519	T	C	0.2137	0.019878	0.00309451	1.33239e-10	-0.0285286	0.0297242	0.337168
Basal metabolic rate	rs847151	A	G	0.3052	0.0147501	0.00258601	1.17255e-08	-0.0054205	0.0255839	0.832207
Basal metabolic rate	rs861491	C	T	0.3489	-0.0173168	0.00259459	2.4898e-11	0.0313234	0.0252522	0.214819
Basal metabolic rate	rs868554	G	C	0.2406	0.0211573	0.00287458	1.84115e-13	-8.1795e-05	0.0284266	0.997704
Basal metabolic rate	rs876531	T	C	0.4841	-0.0162634	0.00246641	4.2885e-11	-0.026441	0.0267423	0.322794
Basal metabolic rate	rs9266225	C	T	0.4056	-0.023097	0.00266972	5.10699e-18	0.00410311	0.0320323	0.898075
Basal metabolic rate	rs926779	A	G	0.2803	0.0151166	0.00275518	4.10057e-08	-0.0110722	0.0263115	0.673891
Basal metabolic rate	rs9295	A	G	0.331	0.0182072	0.00269352	1.38604e-11	-0.0275579	0.0262791	0.294334
Basal metabolic rate	rs9302428	G	C	0.6282	0.0177007	0.00255389	4.18878e-12	0.0390886	0.0244285	0.109571
Basal metabolic rate	rs9321191	C	T	0.1789	-0.0169058	0.00308275	4.16133e-08	-0.00597547	0.0297706	0.84092
Basal metabolic rate	rs9327336	C	T	0.3519	0.016117	0.00258387	4.45039e-10	0.033804	0.0252975	0.181465
Basal metabolic rate	rs9328930	T	C	0.3708	0.0158026	0.0025381	4.78557e-10	0.08607	0.0246451	0.000478745
Basal metabolic rate	rs9341808	A	C	0.5099	-0.0189551	0.00245868	1.26701e-14	-0.0298634	0.0238631	0.210771
Basal metabolic rate	rs9357471	T	C	0.3648	0.0145572	0.00253048	8.78755e-09	-0.0150477	0.0247942	0.543915
Basal metabolic rate	rs9362662	G	A	0.505	-0.0150434	0.00245977	9.61786e-10	0.0513172	0.0240623	0.0329506
Basal metabolic rate	rs937482	G	A	0.4761	-0.0168682	0.00246178	7.29224e-12	0.0431834	0.0238981	0.0707653
Basal metabolic rate	rs9379084	A	G	0.1322	-0.0213606	0.00381963	2.24229e-08	-0.0310927	0.0388146	0.423099
Basal metabolic rate	rs9388490	T	C	0.4414	0.0322009	0.00247599	1.16743e-38	0.010305	0.0245902	0.675166
Basal metabolic rate	rs9392371	T	C	0.2266	0.0198259	0.00305967	9.20102e-11	-0.0226778	0.0293716	0.440055
Basal metabolic rate	rs9397403	T	C	0.336	0.0160322	0.00260549	7.60109e-10	-0.0460838	0.0252907	0.06843
Basal metabolic rate	rs9496567	A	G	0.2376	0.015854	0.00286667	3.19629e-08	-0.0257964	0.0294375	0.38086
Basal metabolic rate	rs9512696	G	A	0.6799	0.015932	0.00259707	8.54397e-10	-0.00527663	0.0253503	0.835113
Basal metabolic rate	rs951366	C	T	0.4026	0.0213526	0.00251193	1.8955e-17	-0.0131738	0.0245533	0.591585
Basal metabolic rate	rs9525588	G	A	0.5706	0.0160499	0.0024963	1.28241e-10	0.0324721	0.0243446	0.182252
Basal metabolic rate	rs9532583	G	T	0.3042	-0.0171571	0.00271296	2.55003e-10	-0.0316805	0.0263712	0.229624
Basal metabolic rate	rs9540493	G	A	0.5348	-0.0140068	0.00246663	1.35989e-08	0.0033737	0.0248787	0.892133
Basal metabolic rate	rs9562770	C	G	0.3887	0.0140856	0.00252584	2.45454e-08	-0.00651364	0.0246298	0.791425
Basal metabolic rate	rs968821	C	G	0.339	-0.0174589	0.00260056	1.90293e-11	0.00850762	0.0253298	0.736966
Basal metabolic rate	rs9748337	A	G	0.3002	0.0155104	0.00284076	4.76685e-08	0.0599131	0.026837	0.0255834
Basal metabolic rate	rs9788550	C	G	0.2634	-0.0187586	0.00284635	4.39346e-11	0.0145446	0.027747	0.600149
Basal metabolic rate	rs981002	A	T	0.2704	-0.0159563	0.00277673	9.12207e-09	-0.00675535	0.0272165	0.803973
Basal metabolic rate	rs9813198	G	A	0.4443	0.0165052	0.00245703	1.85154e-11	0.0148303	0.0244328	0.543863
Basal metabolic rate	rs9827823	C	T	0.1332	-0.0197875	0.00342342	7.47539e-09	0.0615815	0.0339778	0.0699243
Basal metabolic rate	rs9858533	A	G	0.4702	0.0142362	0.00247291	8.57614e-09	0.0265993	0.0241736	0.271182
Basal metabolic rate	rs9861443	C	A	0.7147	0.0195874	0.00271737	5.67965e-13	0.0347472	0.0279368	0.213581
Basal metabolic rate	rs9888189	T	C	0.1541	0.023986	0.00348874	6.19805e-12	-0.00855524	0.0352155	0.808052
Basal metabolic rate	rs992105	A	C	0.8121	0.0184195	0.00332892	3.14708e-08	-0.0351755	0.0325163	0.27935
Basal metabolic rate	rs9921107	T	G	0.2813	0.0169852	0.00275605	7.15234e-10	-0.0133826	0.0266385	0.615402
Basal metabolic rate	rs9929715	C	G	0.3986	-0.0153003	0.00250972	1.08599e-09	0.0392677	0.0265651	0.139362
Basal metabolic rate	rs9931967	G	T	0.4592	-0.0150392	0.00245685	9.28953e-10	0.00725242	0.0256483	0.777357
Basal metabolic rate	rs9948863	G	A	0.4811	0.0146109	0.00246069	2.89274e-09	-0.0294575	0.0241031	0.221653
Basal metabolic rate	rs9960148	T	G	0.3658	-0.0139565	0.00251484	2.86449e-08	0.0141343	0.0247255	0.567561
Basal metabolic rate	rs9985795	C	T	0.5089	-0.0144998	0.0024586	3.69229e-09	-0.00961907	0.0238184	0.686323
Birth weight	rs1015521	T	G	0.3419	0.0251298	0.00342913	2.33891e-13	0.00525067	0.0250473	0.833956
Birth weight	rs10440833	A	T	0.2783	-0.0350849	0.00365385	7.91564e-22	0.0123554	0.0266922	0.643446
Birth weight	rs10505073	C	G	0.2127	0.0271395	0.00418958	9.32537e-11	0.0247962	0.0313282	0.428654
Birth weight	rs1056204	C	A	0.3201	0.03074	0.00349497	1.43533e-18	0.0434792	0.0258293	0.0923122
Birth weight	rs1056567	G	A	0.6819	0.0203651	0.00344464	3.38348e-09	0.00629582	0.0256999	0.806476
Birth weight	rs10823318	T	A	0.6581	0.0303361	0.00348005	2.87564e-18	0.0586729	0.0255464	0.0216349
Birth weight	rs10883846	T	C	0.3549	-0.0262283	0.00329053	1.58419e-15	0.00311047	0.0247219	0.899876
Birth weight	rs10985827	G	T	0.1491	0.0328377	0.00465738	1.78639e-12	0.0675766	0.035879	0.0596381
Birth weight	rs11042596	G	T	0.6193	-0.0249173	0.00340782	2.64589e-13	0.00621806	0.025639	0.808374
Birth weight	rs11176006	A	G	0.2942	0.022585	0.00357091	2.54226e-10	0.00169196	0.0267995	0.94966
Birth weight	rs11187143	A	G	0.3757	0.0238229	0.00331507	6.68409e-13	-0.00490529	0.0248855	0.843738
Birth weight	rs11187838	A	G	0.4553	0.0213615	0.00324842	4.84637e-11	0.0207339	0.0240394	0.388413
Birth weight	rs11225170	C	T	0.3996	0.0196936	0.00334945	4.11749e-09	0.00387026	0.025113	0.87752
Birth weight	rs116707877	T	C	0.0169	-0.069439	0.0116594	2.5958e-09	-0.0384133	0.0998598	0.700481
Birth weight	rs11698914	G	C	0.7594	-0.0303528	0.00384459	2.92013e-15	-0.0197059	0.0288959	0.495263
Birth weight	rs11708067	G	A	0.171	0.0379185	0.00373481	3.26729e-24	0.00789107	0.0288358	0.784349
Birth weight	rs12205495	A	T	0.2107	0.0294989	0.0038961	3.70882e-14	-0.0416491	0.0293456	0.155822
Birth weight	rs12206634	A	G	0.1372	0.0400155	0.00492026	4.21967e-16	-0.0553868	0.0362779	0.126826
Birth weight	rs12534093	A	T	0.2296	-0.0342263	0.00374499	6.34977e-20	-0.0145859	0.028569	0.609666
Birth weight	rs12679821	T	C	0.4672	0.0188551	0.0032207	4.79684e-09	0.00847324	0.0239247	0.723217
Birth weight	rs12713004	G	A	0.7187	0.0233708	0.00360706	9.24467e-11	0.0724323	0.0270467	0.00740527
Birth weight	rs12889267	G	A	0.1332	-0.0272444	0.00429773	2.31393e-10	0.0185681	0.0328228	0.571593
Birth weight	rs13322435	G	A	0.4066	-0.0468943	0.00328118	2.59534e-46	0.00486017	0.0244753	0.842595
Birth weight	rs1374205	C	T	0.7187	0.0431477	0.00351054	1.0448e-34	0.00504881	0.0269396	0.851337
Birth weight	rs150138294	A	G	0.0437	0.0691203	0.00839165	1.77973e-16	-0.0584632	0.0594163	0.325135
Birth weight	rs1801253	C	G	0.6849	0.0288894	0.00365794	2.85487e-15	-0.00161279	0.0270074	0.952381
Birth weight	rs181428649	A	T	0.0119	0.089903	0.0124826	5.94254e-13	-0.00433505	0.124129	0.972141
Birth weight	rs2071382	C	T	0.5288	0.0178205	0.00322261	3.20994e-08	-0.0342546	0.0330334	0.299749
Birth weight	rs2163167	C	T	0.5934	-0.0180588	0.00324089	2.51911e-08	0.0184436	0.0240358	0.442881
Birth weight	rs222852	G	A	0.4205	-0.0351524	0.0032489	2.82402e-27	0.0129845	0.024216	0.591823
Birth weight	rs2296528	C	G	0.6004	0.0198597	0.00333464	2.59625e-09	0.0203043	0.034121	0.551797
Birth weight	rs2344500	A	G	0.5129	-0.0221988	0.003219	5.3581e-12	5.71504e-05	0.0240218	0.998102
Birth weight	rs2423514	G	A	0.4334	0.0198202	0.00322719	8.18362e-10	-0.00347571	0.0239903	0.884806
Birth weight	rs258781	G	A	0.8091	0.0229474	0.00409949	2.17615e-08	0.0256389	0.0313328	0.4132
Birth weight	rs2608029	G	C	0.3519	0.019105	0.00341504	2.2171e-08	0.0142001	0.0250797	0.571259
Birth weight	rs2645715	G	A	0.5239	0.0184894	0.00323575	1.10446e-08	0.00929595	0.0241371	0.700141
Birth weight	rs2647873	G	A	0.506	-0.0189422	0.00322073	4.07628e-09	-0.0100318	0.0238922	0.674574
Birth weight	rs28366133	T	C	0.4463	-0.0182748	0.00333962	4.45167e-08	0.000127252	0.0245668	0.995867
Birth weight	rs28378473	C	T	0.7296	-0.0306075	0.00364434	4.54721e-17	0.0777839	0.0295684	0.00852225
Birth weight	rs28457693	G	A	0.1123	0.0444169	0.00520178	1.36581e-17	0.0381515	0.0394311	0.33327
Birth weight	rs28477757	A	G	0.0706	0.031961	0.0054641	4.94567e-09	0.0702204	0.0439959	0.110474
Birth weight	rs2901307	T	C	0.4672	0.0198652	0.00322459	7.26496e-10	0.0221298	0.0239822	0.356133
Birth weight	rs3184504	C	T	0.5358	0.0303127	0.00321989	4.81698e-21	0.00300938	0.0239856	0.900155
Birth weight	rs339969	A	C	0.6083	0.0190388	0.00330662	8.53626e-09	0.0413944	0.0245016	0.0911322
Birth weight	rs34712412	A	G	0.4771	0.0185626	0.00321877	8.08267e-09	0.00519905	0.024435	0.831506
Birth weight	rs34844754	A	G	0.6869	0.0209885	0.00350718	2.17528e-09	-0.0127543	0.0260117	0.6239
Birth weight	rs35502362	T	C	0.2962	0.0186748	0.00338305	3.39204e-08	-0.0153358	0.0251856	0.542582
Birth weight	rs36101267	A	G	0.2227	0.0211568	0.00372303	1.32796e-08	-0.00977066	0.0281077	0.72813
Birth weight	rs36112366	G	T	0.1233	-0.0285774	0.00515475	2.96172e-08	0.0662662	0.037785	0.0794697
Birth weight	rs3810232	C	A	0.4235	-0.0178817	0.00327535	4.78132e-08	0.0451937	0.0248112	0.0685307
Birth weight	rs4078443	C	T	0.7674	0.0221271	0.00369779	2.18276e-09	0.0459001	0.0309395	0.13793
Birth weight	rs41311445	C	A	0.0974	-0.0344173	0.00544027	2.51495e-10	0.0644603	0.0411359	0.117113
Birth weight	rs4144829	T	C	0.7087	-0.0317557	0.00365965	4.08566e-18	-0.00918811	0.0273054	0.736498
Birth weight	rs4350272	G	A	0.6988	-0.0219687	0.0036261	1.3766e-09	-0.0180181	0.0270809	0.505831
Birth weight	rs45560031	C	G	0.0507	-0.0474328	0.00692053	7.20604e-12	-0.110286	0.0535134	0.039313
Birth weight	rs4681161	C	T	0.5557	-0.0201848	0.00324198	4.79289e-10	-0.0040774	0.0240962	0.865629
Birth weight	rs4870941	C	G	0.2227	-0.0262097	0.00377491	3.84694e-12	0.0215716	0.0286954	0.452204
Birth weight	rs4958244	G	A	0.5915	0.0203149	0.0032606	4.66147e-10	-0.0681326	0.0325195	0.0361597
Birth weight	rs5030317	G	C	0.2942	-0.021102	0.00363707	6.56625e-09	0.000795127	0.0272946	0.97676
Birth weight	rs515071	G	A	0.7674	0.0228492	0.00378137	1.51948e-09	-0.0195328	0.0279411	0.484508
Birth weight	rs55958435	G	A	0.2127	-0.0298741	0.00371089	8.30062e-16	0.0129612	0.0306676	0.672563
Birth weight	rs56356159	C	T	0.0696	0.039095	0.006294	5.25997e-10	-0.0215195	0.0492195	0.661955
Birth weight	rs5762980	G	A	0.666	-0.0194376	0.00337554	8.50604e-09	-0.00271786	0.0249274	0.913178
Birth weight	rs577044	T	G	0.665	0.0196398	0.00357037	3.78594e-08	0.0172812	0.0259314	0.505143
Birth weight	rs6029174	G	T	0.3419	0.0244433	0.00330816	1.48751e-13	0.0360911	0.024964	0.148255
Birth weight	rs6467157	C	T	0.2833	-0.0221164	0.0035269	3.59979e-10	0.00968673	0.0267068	0.716825
Birth weight	rs6570509	T	G	0.3201	-0.0242715	0.00356589	1.00237e-11	0.0477807	0.0263728	0.0700255
Birth weight	rs667515	C	G	0.3757	-0.0182697	0.0033052	3.25123e-08	0.0292565	0.0255853	0.252837
Birth weight	rs6845999	T	C	0.4056	0.0264244	0.00325294	4.56576e-16	-0.029329	0.0239929	0.221555
Birth weight	rs6930558	T	G	0.7575	0.0273489	0.0036881	1.21717e-13	-0.0199416	0.0274393	0.467376
Birth weight	rs6971880	A	T	0.0547	-0.0412639	0.00654559	2.90526e-10	0.0665542	0.0561475	0.235881
Birth weight	rs7104332	A	C	0.2256	0.0232526	0.00364697	1.82339e-10	0.0215299	0.0271073	0.427051
Birth weight	rs71585962	A	G	0.3459	0.0191406	0.00335003	1.10787e-08	-0.00129879	0.0246297	0.957945
Birth weight	rs7223535	A	G	0.2863	-0.0217009	0.00362372	2.12106e-09	-0.0263624	0.0269715	0.328361
Birth weight	rs72698731	C	T	0.1362	-0.0302728	0.00483481	3.82281e-10	-0.0321864	0.0370935	0.385554
Birth weight	rs7285579	T	C	0.2734	-0.023787	0.00351821	1.37334e-11	0.00239984	0.0277921	0.931189
Birth weight	rs7306710	C	T	0.5537	-0.0414311	0.00321929	6.91807e-38	-0.00223474	0.0243263	0.926805
Birth weight	rs7336104	T	C	0.173	-0.0233362	0.00420445	2.85452e-08	-0.052779	0.0311086	0.0897718
Birth weight	rs7402983	C	A	0.6103	-0.0244053	0.0032865	1.12453e-13	0.0386184	0.033672	0.251422
Birth weight	rs75104038	A	G	0.0447	0.0516511	0.00671895	1.50874e-14	0.0662256	0.052786	0.209622
Birth weight	rs76895963	G	T	0.0239	0.0950391	0.0117015	4.61496e-16	-0.0350824	0.0899994	0.696679
Birth weight	rs7722058	C	T	0.1233	-0.0307107	0.00441647	3.56989e-12	0.000954592	0.0329412	0.976882
Birth weight	rs7744700	A	T	0.2942	-0.0297054	0.00353945	4.78263e-17	-0.0117379	0.0279397	0.674401
Birth weight	rs7772579	C	A	0.2714	-0.029402	0.00358837	2.54835e-16	-0.049196	0.0267332	0.0657301
Birth weight	rs77994518	A	G	0.1203	0.0264281	0.00482762	4.3963e-08	-0.016488	0.0351977	0.63947
Birth weight	rs78378222	G	T	0.0129	0.0804077	0.0144414	2.58177e-08	1.0549	0.0944354	5.68e-29
Birth weight	rs7854962	G	C	0.2058	-0.0238966	0.00392475	1.14044e-09	0.0203071	0.029751	0.494879
Birth weight	rs79780963	T	C	0.9662	0.0373431	0.0060663	7.4833e-10	-0.00378267	0.0357936	0.915836
Birth weight	rs798548	C	T	0.3062	-0.0260518	0.00350794	1.11945e-13	-0.0266131	0.0263221	0.31199
Birth weight	rs8069093	T	C	0.3956	0.0234535	0.00326939	7.32734e-13	-0.0488718	0.0242158	0.0435728
Birth weight	rs9379832	G	A	0.3171	-0.0221119	0.00369598	2.19852e-09	-0.00965053	0.0267425	0.718198
Birth weight	rs9483085	T	C	0.2306	0.0204889	0.00369722	2.99895e-08	0.0253604	0.0280576	0.366065
Birth weight	rs9669403	A	G	0.4076	0.0189767	0.00328159	7.36014e-09	-0.0748292	0.0249946	0.00275516
Birth weight	rs9827156	A	G	0.2684	-0.0207652	0.00366464	1.46057e-08	-0.0127977	0.0270317	0.635905
Blood carnitine	rs11183620	A	G	0.4602	0.0916499	0.016497	3.003e-08	-0.0229293	0.0238685	0.336727
Blood carnitine	rs11620955	A	G	0.5149	-0.09338	0.0164788	1.632e-08	-0.00593663	0.023959	0.804302
Blood carnitine	rs11620973	A	G	0.6461	-0.0967426	0.0170722	2.346e-08	0.0184569	0.0248543	0.457721
Blood carnitine	rs12356193	A	G	0.826	0.374276	0.0218556	3.686e-63	0.0106199	0.0318519	0.73882
Blood carnitine	rs12709393	T	G	0.6173	0.100294	0.017031	6.408e-09	-0.00652548	0.0246804	0.791472
Blood carnitine	rs13182512	A	T	0.3757	-0.0941821	0.0169528	3.363e-08	-0.0282327	0.0246521	0.252108
Blood carnitine	rs1466788	A	G	0.4374	-0.13743	0.0167144	3.053e-16	-0.00467498	0.0245186	0.848784
Blood carnitine	rs2114713	T	G	0.5487	-0.0926509	0.0166772	2.665e-08	0.00927348	0.0241619	0.701122
Blood carnitine	rs2279014	T	C	0.339	-0.0948754	0.0170776	4.863e-08	0.0139205	0.0251498	0.579917
Blood carnitine	rs2396004	A	G	0.4642	0.0903124	0.016588	4.315e-08	-0.0435276	0.0242325	0.0724543
Blood carnitine	rs3736438	T	G	0.3996	-0.106868	0.0168738	3.186e-10	-0.0226939	0.0244309	0.35294
Blood carnitine	rs419291	T	C	0.4125	0.149462	0.0170273	3.096e-18	0.00745469	0.0252085	0.767443
Blood carnitine	rs4860022	T	C	0.3489	-0.106432	0.0174162	9.602e-10	0.00601498	0.0253269	0.812274
Blood carnitine	rs6479648	A	G	0.4602	-0.160539	0.0166074	8.398e-22	0.0433578	0.0241458	0.0725475
Blood carnitine	rs6862024	A	G	0.34	-0.104193	0.0170497	8.988e-10	0.0146175	0.0251377	0.560907
Blood carnitine	rs735315	T	C	0.5	0.0987459	0.0164577	1.868e-09	0.0174594	0.0238187	0.463551
Blood carnitine	rs9842133	T	C	0.668	0.123838	0.0174147	4.2e-12	-0.0347883	0.0254296	0.171305
Blood methionine	rs320485	T	C	0.172	0.134308	0.0242898	4.97e-08	0.0580643	0.0348741	0.0959189
Blood selenium	rs921943	T	C	0.2952	0.219498	0.0205222	9.4e-28	0.000898101	0.0260771	0.972526
Blood zinc	rs1532423	A	G	0.3708	0.193359	0.0282434	6.4e-12	-0.00407647	0.0243256	0.866914
Blood zinc	rs2120019	C	T	0.2078	-0.239186	0.0275023	1.55e-18	-0.0105932	0.029589	0.720335
Body fat percentage	rs10100245	A	G	0.5527	0.018981	0.00247944	1.93e-14	-0.0267365	0.0241526	0.268301
Body fat percentage	rs1013293	A	G	0.4165	-0.0180628	0.00247961	3.24e-13	0.00941359	0.0241789	0.697032
Body fat percentage	rs10172196	A	G	0.339	0.0168974	0.00266926	2.45e-10	-0.0235695	0.0259704	0.364114
Body fat percentage	rs10259620	G	A	0.7813	-0.0206366	0.00300202	6.24e-12	0.0457973	0.0290633	0.115077
Body fat percentage	rs10278040	A	G	0.0815	-0.031223	0.00514651	1.31e-09	-0.0594734	0.0522861	0.255345
Body fat percentage	rs1038088	G	T	0.5119	0.0155579	0.0024597	2.53e-10	-0.0228854	0.0239568	0.339436
Body fat percentage	rs10423928	A	T	0.2137	-0.0298826	0.00311028	7.47e-22	0.0478131	0.0294937	0.10499
Body fat percentage	rs1046080	A	C	0.7674	0.0238299	0.00273456	2.94e-18	0.0330135	0.027647	0.232436
Body fat percentage	rs10496731	G	T	0.5109	-0.0157057	0.00255431	7.82e-10	-0.0326772	0.0245734	0.18359
Body fat percentage	rs10499014	G	C	0.2664	-0.0177434	0.00277467	1.61e-10	0.0600392	0.0272324	0.0274754
Body fat percentage	rs10510025	T	C	0.2604	0.018205	0.00285322	1.77e-10	-0.0376177	0.0277466	0.175176
Body fat percentage	rs10514641	G	C	0.329	0.0165634	0.00265544	4.45e-10	-0.0353875	0.0265699	0.182904
Body fat percentage	rs1056441	C	T	0.7227	0.0178839	0.00261962	8.69e-12	0.0598812	0.0261713	0.0221347
Body fat percentage	rs10732335	C	A	0.5318	-0.0276614	0.00247289	4.84e-29	-0.00903719	0.0241122	0.707811
Body fat percentage	rs10756798	T	C	0.6392	-0.0203038	0.00256783	2.65e-15	-0.0235417	0.0250666	0.347645
Body fat percentage	rs10758031	C	A	0.7873	-0.0164613	0.00280676	4.5e-09	-0.00541707	0.0281889	0.847608
Body fat percentage	rs10766077	A	G	0.3539	-0.0160773	0.00255216	2.99e-10	-0.0325216	0.0245446	0.185171
Body fat percentage	rs10774018	C	G	0.2545	0.0167571	0.00297652	1.81e-08	-0.00326298	0.0290913	0.910694
Body fat percentage	rs10791109	G	T	0.503	0.0159128	0.0024579	9.55e-11	0.0153127	0.0251665	0.542884
Body fat percentage	rs10803762	A	G	0.6779	0.0157356	0.00263169	2.24e-09	-0.0082282	0.0254772	0.746723
Body fat percentage	rs10830566	G	A	0.3082	-0.0153791	0.00274215	2.04e-08	0.0433669	0.0272148	0.111047
Body fat percentage	rs10848835	C	G	0.0984	-0.028922	0.00414712	3.09e-12	-0.0361916	0.0406832	0.373683
Body fat percentage	rs10854853	T	G	0.4404	0.0136647	0.00246625	3.01e-08	0.0235407	0.0241788	0.330251
Body fat percentage	rs10938397	G	A	0.4205	0.0255904	0.00247892	5.59e-25	-0.0052745	0.0240469	0.826383
Body fat percentage	rs10947510	C	T	0.4692	-0.0144044	0.00245901	4.69e-09	-0.00633897	0.0237301	0.789371
Body fat percentage	rs10947793	G	A	0.3519	-0.0153881	0.00254004	1.38e-09	-0.0182856	0.0337279	0.587714
Body fat percentage	rs10954772	C	T	0.7048	-0.0176176	0.00264686	2.82e-11	-0.00409342	0.0259488	0.874654
Body fat percentage	rs10999460	T	C	0.2376	0.0220837	0.00278093	2.01e-15	-0.0195891	0.0272957	0.472964
Body fat percentage	rs11012732	G	A	0.3519	0.0237204	0.00261083	1.04e-19	-0.010301	0.0251567	0.682191
Body fat percentage	rs11030016	T	C	0.7197	0.0157524	0.00280364	1.93e-08	0.0257367	0.0265739	0.332795
Body fat percentage	rs11042030	C	T	0.3151	-0.0181705	0.00275497	4.24e-11	-0.042972	0.0264904	0.104767
Body fat percentage	rs11113445	G	A	0.4155	0.0186372	0.00251781	1.34e-13	-0.00053749	0.0242322	0.982304
Body fat percentage	rs11119364	T	A	0.163	0.0209994	0.00318573	4.35e-11	0.0291495	0.0314617	0.354182
Body fat percentage	rs11150745	G	A	0.3151	-0.0169645	0.00263525	1.22e-10	-0.0118554	0.0259513	0.64779
Body fat percentage	rs11258438	A	G	0.5726	0.0134525	0.00246067	4.58e-08	-0.0226204	0.0244375	0.354631
Body fat percentage	rs113019802	A	G	0.1958	-0.0187451	0.00294585	1.98e-10	0.00252539	0.028833	0.930205
Body fat percentage	rs113230003	A	G	0.2386	-0.019701	0.00280065	2.01e-12	0.012043	0.0280841	0.668056
Body fat percentage	rs114052060	G	A	0.0408	-0.0384911	0.00532895	5.1e-13	-0.0766213	0.0632796	0.225958
Body fat percentage	rs114295766	T	A	0.0974	-0.0268229	0.00482299	2.68e-08	-0.0153634	0.0527864	0.771015
Body fat percentage	rs11594905	A	G	0.1282	0.0200518	0.00357231	1.99e-08	0.0082407	0.0387087	0.831413
Body fat percentage	rs11603783	C	T	0.2654	0.016702	0.00285058	4.66e-09	0.0288686	0.0271872	0.288306
Body fat percentage	rs116298073	T	C	0.0477	-0.0328698	0.00512987	1.48e-10	0.0449287	0.0514074	0.382133
Body fat percentage	rs116399833	A	C	0.2356	0.0166874	0.00292413	1.15e-08	-0.016488	0.0291798	0.572041
Body fat percentage	rs11642015	T	C	0.4324	0.052146	0.00250428	3.1e-96	-0.0410974	0.0242845	0.0905826
Body fat percentage	rs116792274	T	C	0.0288	-0.0348676	0.00630792	3.25e-08	0.133656	0.0669518	0.0459004
Body fat percentage	rs11685627	A	G	0.501	-0.0135585	0.00245874	3.5e-08	-0.00428715	0.0257637	0.86784
Body fat percentage	rs11695700	T	G	0.4274	0.0139131	0.00249156	2.35e-08	0.0191689	0.0246055	0.435949
Body fat percentage	rs117068593	T	C	0.1869	-0.0190079	0.00313638	1.36e-09	0.0674284	0.0443444	0.12837
Body fat percentage	rs11742930	T	C	0.5964	0.0143168	0.00247953	7.75e-09	-0.0435649	0.0241826	0.0716248
Body fat percentage	rs117632017	A	G	0.0328	0.0362736	0.00633613	1.04e-08	0.074676	0.0771887	0.33332
Body fat percentage	rs11781222	C	T	0.1262	-0.0207424	0.00356426	5.91e-09	-0.0511137	0.0356447	0.151578
Body fat percentage	rs11782341	G	A	0.1839	0.0195825	0.00314165	4.58e-10	-0.0216805	0.0306978	0.480029
Body fat percentage	rs11786089	G	A	0.4563	0.0154875	0.00246673	3.42e-10	0.021976	0.0243389	0.36657
Body fat percentage	rs11790018	G	C	0.3817	-0.0140827	0.00254702	3.22e-08	0.0103252	0.0254046	0.684426
Body fat percentage	rs11810577	T	C	0.1759	0.0181189	0.00314919	8.75e-09	0.0219676	0.0307102	0.47441
Body fat percentage	rs1182143	C	T	0.2853	-0.0161635	0.00269098	1.9e-09	-0.0115776	0.0267287	0.664906
Body fat percentage	rs11852419	T	A	0.2704	0.0165149	0.00279501	3.45e-09	0.0414033	0.0272177	0.128212
Body fat percentage	rs11856579	A	G	0.2197	-0.016606	0.00277363	2.14e-09	-0.00515275	0.0274792	0.851257
Body fat percentage	rs11857221	A	C	0.3738	0.0141933	0.00251154	1.59e-08	0.0521105	0.0243506	0.0323539
Body fat percentage	rs11866219	C	A	0.5606	-0.0221063	0.00249252	7.41e-19	0.0377055	0.0245583	0.124698
Body fat percentage	rs11873305	C	A	0.0308	-0.0587704	0.0063355	1.76e-20	0.0200693	0.0629425	0.749839
Body fat percentage	rs11943456	C	T	0.4563	0.0169734	0.0024648	5.74e-12	0.016556	0.0238369	0.487335
Body fat percentage	rs12037698	A	G	0.1223	-0.0222076	0.00352157	2.86e-10	-0.0921818	0.0339958	0.00669661
Body fat percentage	rs12072739	G	A	0.2197	0.0182742	0.00294443	5.43e-10	-0.00111052	0.0287504	0.969188
Body fat percentage	rs12124126	G	A	0.3191	-0.014881	0.00260571	1.12e-08	-0.028574	0.0255242	0.262934
Body fat percentage	rs12127506	A	C	0.3529	-0.0148385	0.00264237	1.96e-08	0.0102875	0.0256691	0.688588
Body fat percentage	rs1218822	A	G	0.6799	0.0154871	0.00259774	2.5e-09	-0.00335352	0.0253095	0.894588
Body fat percentage	rs12218858	T	C	0.5477	0.0146271	0.002484	3.9e-09	0.0217271	0.0241346	0.36799
Body fat percentage	rs12339822	G	A	0.5427	0.0185224	0.00246669	5.97e-14	-0.0183333	0.0240515	0.445909
Body fat percentage	rs12367809	T	C	0.339	0.024964	0.00254731	1.13e-22	0.0413513	0.0246332	0.0932136
Body fat percentage	rs12370302	C	T	0.1074	0.0224779	0.00375412	2.13e-09	0.0383315	0.0361049	0.288385
Body fat percentage	rs12477088	C	T	0.4026	-0.0160718	0.00249854	1.26e-10	-0.00251544	0.0243328	0.917664
Body fat percentage	rs12477385	T	G	0.2217	-0.0172393	0.00293202	4.11e-09	0.0381249	0.0289962	0.18857
Body fat percentage	rs12550674	C	A	0.7117	-0.0152084	0.00262101	6.54e-09	0.0127146	0.0259817	0.624581
Body fat percentage	rs12568522	A	G	0.3221	-0.0149079	0.002675	2.51e-08	0.00925142	0.0260887	0.722878
Body fat percentage	rs12616638	G	A	0.4423	-0.0137182	0.00249291	3.74e-08	-0.101384	0.0247941	4.33e-05
Body fat percentage	rs12619178	T	C	0.3917	-0.0160813	0.00250519	1.37e-10	0.0185176	0.0245627	0.450915
Body fat percentage	rs12622267	G	A	0.3897	-0.016511	0.00254907	9.35e-11	-0.0331085	0.0253236	0.191071
Body fat percentage	rs1262557	T	C	0.4831	0.0168316	0.00245893	7.66e-12	0.00615634	0.0241923	0.799128
Body fat percentage	rs12679106	T	G	0.6998	-0.0225424	0.00271155	9.33e-17	0.0116015	0.0262802	0.658885
Body fat percentage	rs12702528	T	C	0.4602	-0.0143951	0.00246751	5.42e-09	-0.0312917	0.0242607	0.197116
Body fat percentage	rs12890931	G	T	0.3579	0.0158051	0.00255463	6.14e-10	0.0578934	0.0247067	0.0191177
Body fat percentage	rs12901071	G	A	0.3439	0.0159683	0.00260387	8.66e-10	0.0150544	0.0251413	0.549312
Body fat percentage	rs12923476	A	G	0.2565	-0.0203149	0.00281815	5.66e-13	-0.00263785	0.0271482	0.922595
Body fat percentage	rs12962597	T	C	0.0964	0.0235252	0.00420309	2.18e-08	0.0100366	0.0413461	0.808202
Body fat percentage	rs1296328	C	A	0.5487	-0.0162373	0.00247535	5.4e-11	0.0115842	0.0244151	0.635165
Body fat percentage	rs13062093	G	T	0.3598	0.0169849	0.00255017	2.74e-11	-0.00542462	0.0247337	0.8264
Body fat percentage	rs13069856	C	T	0.0586	-0.0276662	0.00494264	2.18e-08	-0.0433342	0.0555485	0.435324
Body fat percentage	rs13109830	G	A	0.4761	-0.0146846	0.00246594	2.6e-09	-0.0126692	0.0240312	0.598055
Body fat percentage	rs13135092	G	A	0.0855	0.0475622	0.00444774	1.1e-26	0.0955415	0.0460139	0.0378604
Body fat percentage	rs13174863	G	A	0.167	0.0205536	0.00345835	2.8e-09	-0.028209	0.0331206	0.394377
Body fat percentage	rs1322842	G	A	0.6491	-0.0141905	0.00251532	1.69e-08	-0.00333055	0.024725	0.892846
Body fat percentage	rs1322998	A	G	0.4215	0.0138954	0.00247871	2.07e-08	0.0204341	0.0242557	0.399541
Body fat percentage	rs1324088	A	G	0.1093	0.0194985	0.00353054	3.34e-08	-0.0982663	0.0376347	0.00902641
Body fat percentage	rs1335055	A	G	0.6799	-0.0147085	0.00258628	1.29e-08	-0.0257201	0.0256311	0.315634
Body fat percentage	rs136309	A	C	0.1909	0.0173159	0.00304314	1.27e-08	0.0868266	0.0297299	0.00349453
Body fat percentage	rs141403828	T	A	0.0159	-0.0607267	0.0109842	3.23e-08	0.0702014	0.11869	0.554208
Body fat percentage	rs1414506	T	C	0.6233	0.0153657	0.00258115	2.63e-09	-0.0125827	0.024703	0.610502
Body fat percentage	rs1415475	C	T	0.0626	-0.0334351	0.0050625	4e-11	-0.034432	0.0483008	0.475929
Body fat percentage	rs1441264	A	G	0.6262	0.0164354	0.00250007	4.91e-11	0.0114843	0.0243573	0.637289
Body fat percentage	rs145350287	A	T	0.0298	-0.0460679	0.00629694	2.56e-13	0.00925906	0.069569	0.894121
Body fat percentage	rs1460940	A	G	0.8181	0.0268716	0.00308187	2.81e-18	0.0420591	0.0310833	0.176021
Body fat percentage	rs147730268	T	G	0.0706	-0.0396801	0.00428201	1.93e-20	-0.0244249	0.0460316	0.595688
Body fat percentage	rs1478804	A	G	0.7803	0.0165052	0.00302247	4.74e-08	-0.020513	0.0295225	0.487164
Body fat percentage	rs1486921	T	C	0.2903	-0.0148765	0.00268916	3.17e-08	-0.0225396	0.0254521	0.375851
Body fat percentage	rs1491592	T	C	0.5517	0.0142773	0.00246935	7.4e-09	-0.0236293	0.0243641	0.332126
Body fat percentage	rs1503526	C	T	0.5149	0.0160841	0.00245965	6.2e-11	-0.0184626	0.0240005	0.441739
Body fat percentage	rs1535274	C	A	0.5646	0.0171446	0.00251902	1e-11	-0.00537448	0.0243001	0.824959
Body fat percentage	rs1538742	A	C	0.5915	-0.0254962	0.00248143	9.23e-25	0.0317104	0.0243701	0.193191
Body fat percentage	rs1568489	G	A	0.5626	0.015177	0.0024852	1.02e-09	-0.0252849	0.0241912	0.295925
Body fat percentage	rs157845	C	T	0.7058	-0.0166831	0.00282339	3.45e-09	-0.00127893	0.0275656	0.962995
Body fat percentage	rs1609906	A	G	0.5477	-0.0204455	0.00245854	9.13e-17	0.0141905	0.0240907	0.555832
Body fat percentage	rs1653892	C	T	0.7078	-0.0170642	0.00267026	1.66e-10	-0.00490874	0.0256781	0.848397
Body fat percentage	rs16934748	C	T	0.1511	0.018966	0.00342635	3.11e-08	0.00729361	0.0338231	0.829268
Body fat percentage	rs16940859	G	A	0.16	-0.0179231	0.00313872	1.13e-08	0.0303063	0.031016	0.32851
Body fat percentage	rs16951304	C	T	0.2197	-0.0268277	0.00303431	9.49e-19	0.0407154	0.0294889	0.16737
Body fat percentage	rs1701820	A	G	0.5129	-0.0147289	0.00247025	2.49e-09	-0.00238174	0.0241624	0.921478
Body fat percentage	rs17024393	C	T	0.0328	0.0598275	0.00775045	1.17e-14	0.0759755	0.0719534	0.291015
Body fat percentage	rs17115183	T	C	0.4085	0.0149055	0.0025026	2.59e-09	-0.0106412	0.0245163	0.664254
Body fat percentage	rs17265513	C	T	0.1948	0.0184639	0.00307208	1.85e-09	-0.00531702	0.0310189	0.8639
Body fat percentage	rs17296856	C	A	0.2644	-0.0269783	0.00273062	5.13e-23	0.0115234	0.0263239	0.661566
Body fat percentage	rs1731260	T	G	0.495	0.0151163	0.00246138	8.19e-10	0.0194949	0.0238678	0.414048
Body fat percentage	rs17704028	T	C	0.1302	-0.0190041	0.0034688	4.29e-08	-0.0132526	0.0343369	0.699527
Body fat percentage	rs17770336	T	C	0.3022	0.0207423	0.00262585	2.81e-15	0.0388281	0.025965	0.13481
Body fat percentage	rs1783541	T	C	0.1948	0.01662	0.00297376	2.29e-08	-0.00313637	0.0296932	0.915879
Body fat percentage	rs1861410	T	C	0.5696	-0.0182885	0.0024722	1.39e-13	-0.0135861	0.0241131	0.57314
Body fat percentage	rs1881505	C	T	0.9523	-0.0294313	0.00526138	2.22e-08	0.0643632	0.0518352	0.214351
Body fat percentage	rs1891215	C	T	0.4284	0.0139314	0.00246581	1.61e-08	-0.00906884	0.0239671	0.705143
Body fat percentage	rs1893659	A	C	0.5736	-0.0200259	0.00246415	4.42e-16	0.0642679	0.0324551	0.0476805
Body fat percentage	rs1928185	C	T	0.166	0.0305466	0.00328297	1.35e-20	0.01403	0.0319944	0.661015
Body fat percentage	rs1928496	T	C	0.7266	0.0176835	0.00280976	3.11e-10	0.0439031	0.0277809	0.114031
Body fat percentage	rs2002023	T	C	0.4414	0.0155199	0.0025005	5.42e-10	0.0197679	0.0241278	0.412614
Body fat percentage	rs2038646	G	C	0.5885	0.0185817	0.00250673	1.24e-13	0.0298117	0.0242589	0.219112
Body fat percentage	rs2042864	C	T	0.3698	0.0163468	0.00250389	6.65e-11	0.027614	0.024565	0.260962
Body fat percentage	rs2043016	T	C	0.3191	0.0161186	0.00253694	2.11e-10	0.0145308	0.025199	0.564183
Body fat percentage	rs2052607	A	G	0.3479	-0.0195519	0.0025852	3.95e-14	-0.00679023	0.0252306	0.787832
Body fat percentage	rs208015	C	T	0.9115	-0.0335978	0.00488986	6.39e-12	-0.171408	0.0455408	0.000167328
Body fat percentage	rs2112347	G	T	0.3678	-0.0227706	0.002561	6.07e-19	0.024824	0.0249467	0.319695
Body fat percentage	rs2124499	C	G	0.3728	-0.0168661	0.0025468	3.54e-11	0.0217868	0.0247421	0.378557
Body fat percentage	rs2172131	C	T	0.5268	-0.016798	0.0024901	1.52e-11	-0.00618902	0.0241804	0.797988
Body fat percentage	rs217672	C	A	0.2435	0.0162158	0.00276131	4.3e-09	-0.0301487	0.027239	0.268371
Body fat percentage	rs2192527	G	A	0.4662	0.0181662	0.00246353	1.66e-13	-0.0604706	0.0240117	0.0117897
Body fat percentage	rs2239647	C	A	0.5427	-0.0165603	0.0024708	2.05e-11	-0.0599555	0.0242947	0.0135929
Body fat percentage	rs2242449	T	C	0.4165	0.0143777	0.00248494	7.22e-09	-0.00595379	0.0335701	0.85923
Body fat percentage	rs2243928	G	C	0.6541	-0.0176891	0.00257126	6.02e-12	-0.00903908	0.0252216	0.720054
Body fat percentage	rs2281819	A	T	0.2684	-0.0177897	0.00292253	1.15e-09	0.0108282	0.028493	0.703924
Body fat percentage	rs2289379	T	C	0.4304	-0.0165306	0.00251359	4.82e-11	-0.0171955	0.0244808	0.482424
Body fat percentage	rs2306937	T	C	0.2346	-0.0191032	0.00305332	3.94e-10	0.0141769	0.0295052	0.630879
Body fat percentage	rs2318543	G	A	0.7863	-0.0179655	0.00297848	1.62e-09	0.053922	0.0288112	0.0612671
Body fat percentage	rs2370982	T	C	0.1988	0.0260467	0.00298913	2.95e-18	0.0835727	0.0295752	0.00471676
Body fat percentage	rs2371767	C	G	0.2644	0.0177791	0.00275781	1.14e-10	0.0239208	0.0263619	0.364195
Body fat percentage	rs2398861	G	A	0.3062	0.016272	0.00281341	7.31e-09	0.0286663	0.0269982	0.288334
Body fat percentage	rs241459	C	A	0.6998	-0.019934	0.00263468	3.86e-14	0.0463455	0.0256542	0.0708324
Body fat percentage	rs2436772	A	G	0.1938	-0.0195058	0.0030233	1.11e-10	0.00410209	0.0293929	0.889007
Body fat percentage	rs2439823	G	A	0.5457	0.0189176	0.00246872	1.82e-14	0.00623886	0.0243244	0.797576
Body fat percentage	rs2455821	A	C	0.2525	0.0161191	0.00276421	5.5e-09	0.015119	0.027249	0.579
Body fat percentage	rs245775	G	A	0.7217	0.0194498	0.00276392	1.97e-12	0.0224363	0.0269729	0.405516
Body fat percentage	rs2477534	G	C	0.6342	-0.0142378	0.00257503	3.22e-08	-0.00630017	0.0255181	0.804993
Body fat percentage	rs249612	T	C	0.7386	0.0152337	0.00273646	2.59e-08	0.0230397	0.0268921	0.391586
Body fat percentage	rs254024	T	G	0.4215	0.0144227	0.00247698	5.8e-09	0.0475319	0.0240138	0.0477758
Body fat percentage	rs2606228	C	A	0.675	-0.0159584	0.00256429	4.87e-10	0.000212366	0.025304	0.993304
Body fat percentage	rs2660241	C	T	0.3877	0.015282	0.00255561	2.24e-09	0.00126081	0.0250124	0.959798
Body fat percentage	rs2665856	A	T	0.6889	-0.0146445	0.00263669	2.79e-08	-0.0445257	0.0257783	0.0841216
Body fat percentage	rs2678204	G	T	0.3052	0.0211104	0.00259049	3.68e-16	0.0325687	0.0256093	0.203461
Body fat percentage	rs2798297	A	G	0.3529	0.0150706	0.00255038	3.44e-09	-0.0192487	0.025494	0.450233
Body fat percentage	rs2802774	A	C	0.5099	0.0144406	0.00246824	4.9e-09	-0.00450446	0.0288735	0.876028
Body fat percentage	rs28434748	A	G	0.7634	-0.0172075	0.00314138	4.31e-08	-0.0444798	0.0293384	0.129496
Body fat percentage	rs28483178	G	C	0.2942	0.0240469	0.00267317	2.36e-19	-0.0510032	0.0261197	0.0508584
Body fat percentage	rs2855818	A	G	0.2406	0.0237398	0.00289141	2.21e-16	0.0161923	0.0277742	0.559895
Body fat percentage	rs28726372	C	T	0.3111	0.0157846	0.00266205	3.04e-09	0.0333411	0.0268928	0.215057
Body fat percentage	rs28893270	A	G	0.4165	-0.0152182	0.00249892	1.13e-09	0.0143162	0.0243137	0.555988
Body fat percentage	rs2914231	C	G	0.2376	-0.0216586	0.00290105	8.3e-14	-0.00537725	0.0282849	0.849223
Body fat percentage	rs2943650	T	C	0.6262	-0.020565	0.00256961	1.22e-15	0.0131185	0.0247664	0.596326
Body fat percentage	rs2954033	G	A	0.6819	0.0156559	0.00267498	4.84e-09	0.0233601	0.0258091	0.365408
Body fat percentage	rs2980240	C	A	0.7982	0.0232897	0.00319649	3.2e-13	-0.0399624	0.0310374	0.197901
Body fat percentage	rs2984618	T	G	0.3946	0.0148259	0.00249224	2.7e-09	0.0139127	0.0328329	0.671753
Body fat percentage	rs301806	T	C	0.5268	0.0158246	0.00249315	2.2e-10	-0.0142956	0.024017	0.551692
Body fat percentage	rs314279	A	C	0.8817	-0.0220785	0.0038336	8.46e-09	0.0493208	0.0375896	0.189491
Body fat percentage	rs33503	A	G	0.8012	-0.017429	0.00310753	2.04e-08	-0.0227086	0.030841	0.46154
Body fat percentage	rs34220678	A	G	0.0875	0.0228392	0.00382629	2.39e-09	-0.0291441	0.0446475	0.51391
Body fat percentage	rs34356467	T	G	0.1789	0.0174074	0.00316917	3.96e-08	0.060856	0.0314868	0.0532675
Body fat percentage	rs34417222	T	C	0.2654	-0.0168498	0.00265574	2.23e-10	-0.0470558	0.0261364	0.0717983
Body fat percentage	rs34483452	A	C	0.1571	0.0311401	0.00359384	4.54e-18	-0.0347829	0.0343786	0.311652
Body fat percentage	rs34580448	C	T	0.0487	-0.0448336	0.00618793	4.32e-13	-0.0105743	0.0596753	0.859354
Body fat percentage	rs34769775	T	C	0.2793	-0.017843	0.00268687	3.12e-11	0.00477976	0.0265304	0.857026
Body fat percentage	rs34811474	A	G	0.2167	-0.0172628	0.00291158	3.05e-09	-0.0493979	0.0325618	0.129254
Body fat percentage	rs34898535	T	C	0.3867	-0.0213894	0.00253593	3.34e-17	0.0236245	0.024812	0.341026
Body fat percentage	rs34966008	T	C	0.4016	-0.0168988	0.00250005	1.39e-11	-0.00842682	0.0243848	0.729661
Body fat percentage	rs35060985	A	G	0.3489	0.022719	0.002641	7.84e-18	0.0368371	0.025701	0.151774
Body fat percentage	rs35128308	C	T	0.4871	0.0148648	0.00245777	1.47e-09	0.0381145	0.0241167	0.114011
Body fat percentage	rs35154152	C	T	0.1272	-0.0227641	0.00397773	1.05e-08	0.0647433	0.0385243	0.0928438
Body fat percentage	rs35276127	G	C	0.172	-0.0165761	0.00303104	4.53e-08	-0.0246581	0.0313023	0.430849
Body fat percentage	rs35557355	T	A	0.4105	0.0140915	0.00252612	2.43e-08	-0.00102755	0.0245119	0.966562
Body fat percentage	rs35644221	A	G	0.328	-0.0167282	0.00268312	4.53e-10	0.0194096	0.0263846	0.461948
Body fat percentage	rs35761930	T	A	0.2207	0.0185967	0.00317331	4.62e-09	-0.0243391	0.0311248	0.434223
Body fat percentage	rs35882248	T	C	0.3509	0.0216146	0.00264596	3.12e-16	-0.0137021	0.0252253	0.587002
Body fat percentage	rs36090025	C	A	0.3171	-0.014656	0.00268149	4.62e-08	-0.00956594	0.0260239	0.713184
Body fat percentage	rs3736896	C	T	0.1909	0.0317729	0.0030456	1.78e-25	0.0253265	0.0294078	0.389118
Body fat percentage	rs3764002	T	C	0.2594	-0.023132	0.0027976	1.36e-16	-0.0108577	0.0285233	0.703456
Body fat percentage	rs3766823	A	G	0.159	0.0211742	0.00325876	8.17e-11	0.0153462	0.0317669	0.629033
Body fat percentage	rs3796658	A	G	0.4851	-0.0176974	0.00246524	7.05e-13	-0.0130642	0.0239537	0.585483
Body fat percentage	rs3803286	G	A	0.6809	-0.0178027	0.00260601	8.42e-12	0.0191993	0.0253502	0.448832
Body fat percentage	rs3810291	A	G	0.663	0.0176535	0.00262868	1.87e-11	-0.0237977	0.025784	0.356026
Body fat percentage	rs3817428	G	C	0.2445	-0.0217882	0.00277669	4.28e-15	-0.00382853	0.0278587	0.890693
Body fat percentage	rs3826226	A	T	0.4165	0.0138893	0.00254388	4.77e-08	-0.0120992	0.0257586	0.638558
Body fat percentage	rs3847072	A	G	0.2306	-0.0156279	0.00285329	4.33e-08	0.0287614	0.0339444	0.396822
Body fat percentage	rs40071	C	T	0.1928	-0.021187	0.00320324	3.74e-11	0.0320442	0.0310263	0.301695
Body fat percentage	rs41310284	A	C	0.0974	-0.0255847	0.00406809	3.2e-10	-0.00590619	0.041986	0.88813
Body fat percentage	rs4148866	T	C	0.4155	0.0139193	0.00249688	2.48e-08	-0.0547024	0.0255623	0.0323579
Body fat percentage	rs4238585	T	C	0.8718	0.0211133	0.00366075	8.05e-09	-0.0107119	0.035859	0.765152
Body fat percentage	rs4284389	T	C	0.4811	0.0156671	0.00245753	1.83e-10	0.0145869	0.0240696	0.544496
Body fat percentage	rs4402589	G	T	0.5179	0.0195724	0.00247125	2.38e-15	-0.0288635	0.0242323	0.233608
Body fat percentage	rs4450871	G	A	0.4563	0.0144137	0.0024746	5.73e-09	0.00184433	0.0269066	0.945351
Body fat percentage	rs4477562	T	C	0.1103	0.0218457	0.00367166	2.69e-09	-0.00858458	0.0357371	0.810164
Body fat percentage	rs4482463	A	C	0.9195	-0.0261495	0.00464201	1.77e-08	0.0338843	0.0443528	0.444884
Body fat percentage	rs4502882	T	C	0.666	-0.0153119	0.00258827	3.3e-09	-0.0546727	0.0251055	0.0294268
Body fat percentage	rs4503172	T	C	0.6372	-0.0146666	0.00251676	5.63e-09	0.0243095	0.0244653	0.320404
Body fat percentage	rs4547132	T	C	0.3181	-0.0176597	0.00277889	2.09e-10	0.0538341	0.0268421	0.0449003
Body fat percentage	rs4547574	T	A	0.2346	-0.0163981	0.00293856	2.4e-08	-0.0178279	0.0295803	0.546711
Body fat percentage	rs4549080	T	C	0.339	0.0173264	0.00259204	2.32e-11	-0.00279855	0.0250897	0.911187
Body fat percentage	rs4549685	T	C	0.337	-0.0176116	0.00261243	1.57e-11	0.0706031	0.02532	0.00529645
Body fat percentage	rs4619804	C	A	0.7048	0.0183303	0.00279895	5.8e-11	0.00960044	0.0272611	0.724714
Body fat percentage	rs4642249	G	A	0.8946	-0.0240461	0.00395404	1.19e-09	0.00758374	0.0392289	0.846708
Body fat percentage	rs4657796	C	T	1	-0.0161206	0.00253602	2.06e-10	-0.0140809	0.0246834	0.568366
Body fat percentage	rs4690324	A	G	0.835	-0.0191045	0.00320942	2.64e-09	0.024324	0.0322163	0.450235
Body fat percentage	rs4709745	C	T	0.2972	0.014708	0.00266782	3.53e-08	-0.0254703	0.0260365	0.327948
Body fat percentage	rs4718964	T	G	0.4066	0.017312	0.00249629	4.07e-12	0.0222067	0.0243511	0.361801
Body fat percentage	rs4722398	T	C	0.1342	0.0198792	0.00358841	3.03e-08	0.0394568	0.0355237	0.266691
Body fat percentage	rs4727630	G	A	0.5805	0.013922	0.00248832	2.21e-08	0.00707035	0.0244262	0.772231
Body fat percentage	rs4752182	G	A	0.5596	-0.0137348	0.00248327	3.19e-08	0.0267166	0.0241249	0.268109
Body fat percentage	rs4759318	T	C	0.3598	0.0160395	0.00255654	3.52e-10	0.0287292	0.0250281	0.251019
Body fat percentage	rs477895	T	C	0.833	0.01841	0.00332655	3.13e-08	-0.0474233	0.0326263	0.146076
Body fat percentage	rs4785955	T	G	0.2227	0.0168482	0.00300832	2.14e-08	-0.0169101	0.0296819	0.568875
Body fat percentage	rs479018	A	G	0.328	-0.0193485	0.0026068	1.15e-13	-0.0169208	0.0265203	0.523453
Body fat percentage	rs4790841	T	C	0.1541	-0.030975	0.00339624	7.52e-20	-0.0041207	0.0335647	0.90229
Body fat percentage	rs4821764	A	G	0.5755	-0.0213731	0.00249065	9.42e-18	-0.0781677	0.0242561	0.00127033
Body fat percentage	rs4864201	C	T	0.6412	-0.0148646	0.0025819	8.56e-09	-0.0176482	0.0250588	0.481264
Body fat percentage	rs4876611	G	A	0.7614	0.0228938	0.00272423	4.34e-17	0.0614078	0.0267238	0.021569
Body fat percentage	rs4976033	G	A	0.4095	-0.0166982	0.00250675	2.72e-11	-0.00418622	0.0255081	0.869642
Body fat percentage	rs538656	T	G	0.2396	0.0303572	0.00289804	1.13e-25	0.00795283	0.0278862	0.7755
Body fat percentage	rs539515	C	A	0.1839	0.0361729	0.00302949	7.41e-33	-0.028873	0.0300739	0.33702
Body fat percentage	rs55637757	T	C	0.1153	-0.0224924	0.00361351	4.84e-10	-0.00117302	0.0400151	0.976614
Body fat percentage	rs55714539	C	A	0.3479	0.0250256	0.00258879	4.2e-22	-0.0252042	0.0263866	0.339482
Body fat percentage	rs56226325	T	C	0.173	-0.0222001	0.0034099	7.5e-11	-0.0376948	0.0316188	0.233197
Body fat percentage	rs56288810	G	A	0.2227	0.0178674	0.00299663	2.49e-09	0.0318556	0.0288615	0.269706
Body fat percentage	rs56399737	T	C	0.4811	-0.0145963	0.00247054	3.46e-09	-0.0128152	0.0332783	0.700169
Body fat percentage	rs56803094	G	A	0.2018	-0.0181323	0.00293286	6.32e-10	-0.0352254	0.0294783	0.232103
Body fat percentage	rs57292329	A	T	0.0537	0.0286081	0.0050419	1.4e-08	-0.000322027	0.0545395	0.995289
Body fat percentage	rs57866767	C	T	0.4563	-0.0213217	0.0024802	8.24e-18	0.0185654	0.0240196	0.439566
Body fat percentage	rs58360798	C	T	0.1938	0.0177565	0.00312585	1.34e-08	-0.0169315	0.0423279	0.689151
Body fat percentage	rs586461	G	C	0.2515	-0.0171522	0.00285616	1.91e-09	-0.00601478	0.0275246	0.827021
Body fat percentage	rs591939	G	A	0.2356	0.0173182	0.00283663	1.03e-09	0.006417	0.0395124	0.870987
Body fat percentage	rs597309	G	A	0.161	-0.0180437	0.00325993	3.11e-08	-0.0112372	0.0312923	0.719518
Body fat percentage	rs6021948	A	T	0.2972	-0.0165924	0.00262921	2.78e-10	0.0452787	0.0258954	0.0803744
Body fat percentage	rs61778068	T	A	0.0298	-0.0345696	0.00607077	1.24e-08	-0.0609194	0.0678814	0.369485
Body fat percentage	rs61888762	G	C	0.2913	0.0268315	0.00262954	1.92e-24	0.0100848	0.0259958	0.69806
Body fat percentage	rs61975142	A	G	0.1879	-0.02152	0.00329269	6.34e-11	-0.00225774	0.0312712	0.942444
Body fat percentage	rs62037365	G	C	0.329	0.0310215	0.00250557	3.37e-35	0.0135338	0.0247141	0.583958
Body fat percentage	rs62104477	T	G	0.2813	0.0192753	0.00261403	1.66e-13	0.00612469	0.025464	0.809924
Body fat percentage	rs62106258	C	T	0.0437	-0.0653746	0.00572103	3.1e-30	-0.0657057	0.0627366	0.294949
Body fat percentage	rs62261725	G	A	0.3479	-0.0199588	0.00261834	2.49e-14	-0.0436416	0.0255504	0.0876259
Body fat percentage	rs62277722	A	G	0.0457	0.0296043	0.00505313	4.67e-09	0.0431443	0.0650476	0.507156
Body fat percentage	rs62285233	A	G	0.1093	-0.023445	0.00405416	7.35e-09	-0.0119408	0.0412425	0.772179
Body fat percentage	rs62414900	T	C	0.0368	-0.0336583	0.00555388	1.36e-09	-0.0391536	0.0575551	0.496327
Body fat percentage	rs62477684	T	C	0.4443	-0.0183315	0.00248984	1.81e-13	0.0118228	0.0252577	0.639722
Body fat percentage	rs6446187	A	C	0.4901	0.023964	0.00245828	1.89e-22	0.019578	0.0241479	0.417507
Body fat percentage	rs6545714	A	G	0.6183	-0.0201044	0.00250974	1.15e-15	0.04324	0.0243708	0.0760217
Body fat percentage	rs6561937	A	T	0.7962	-0.0174165	0.00284441	9.19e-10	-0.0495179	0.0284469	0.0817337
Body fat percentage	rs6575340	A	G	0.6233	0.0181814	0.00255591	1.13e-12	0.0210633	0.0249303	0.398175
Body fat percentage	rs6686901	T	C	0.5278	-0.0167632	0.00246557	1.06e-11	0.0164494	0.0239847	0.492823
Body fat percentage	rs6688826	C	T	0.3022	0.0154776	0.00268042	7.73e-09	-0.0353312	0.0264367	0.181404
Body fat percentage	rs6717858	C	T	0.4423	0.0256482	0.00250447	1.31e-24	-0.0482693	0.0241466	0.0456069
Body fat percentage	rs6739303	T	C	0.826	0.0339858	0.00326495	2.27e-25	-0.0193362	0.031378	0.537739
Body fat percentage	rs67807996	A	G	0.3588	0.0224472	0.00250599	3.34e-19	0.0238331	0.026775	0.373398
Body fat percentage	rs6792984	T	C	0.3121	0.0147856	0.00266094	2.75e-08	-0.0233015	0.0264589	0.378498
Body fat percentage	rs68169458	C	T	0.3032	0.0165159	0.00269357	8.71e-10	0.00943822	0.0265596	0.72232
Body fat percentage	rs6847975	A	G	0.3668	0.0171664	0.00256623	2.25e-11	0.00607	0.0249918	0.808099
Body fat percentage	rs6857	T	C	0.165	-0.0229844	0.00325589	1.68e-12	0.0168443	0.0324127	0.603284
Body fat percentage	rs6861649	C	T	0.6282	0.0174025	0.00251633	4.66e-12	-0.00264025	0.024615	0.914581
Body fat percentage	rs6875585	C	A	0.6561	0.0148032	0.00261323	1.47e-08	0.0115157	0.0253022	0.649019
Body fat percentage	rs6888037	T	G	0.7873	0.0166595	0.00284423	4.71e-09	0.00853741	0.0279846	0.760308
Body fat percentage	rs6893495	T	C	0.2107	0.0182088	0.0029967	1.23e-09	-0.0203922	0.0297529	0.493101
Body fat percentage	rs6927268	G	T	0.2425	-0.0187124	0.00304419	7.91e-10	-0.0213707	0.0293067	0.465873
Body fat percentage	rs6948959	A	G	0.7475	-0.0162834	0.0028153	7.31e-09	-0.0414811	0.0282521	0.142037
Body fat percentage	rs6977416	A	G	0.3012	-0.0143568	0.00261079	3.82e-08	0.0070163	0.0249608	0.778639
Body fat percentage	rs7020	A	G	0.4245	0.0177436	0.00247541	7.63e-13	-0.0491981	0.024426	0.0439919
Body fat percentage	rs7027304	T	C	0.6491	0.0142007	0.00258044	3.73e-08	0.0376694	0.0252559	0.135828
Body fat percentage	rs704061	C	T	0.4423	0.0193833	0.00246851	4.1e-15	0.00517794	0.0238542	0.828157
Body fat percentage	rs7046483	A	G	0.6103	-0.014641	0.00251876	6.15e-09	-0.0139505	0.0246254	0.571047
Body fat percentage	rs7094644	A	G	0.6899	0.014619	0.00262178	2.46e-08	-0.0419823	0.0258428	0.104263
Body fat percentage	rs7117842	C	T	0.3738	0.0145982	0.00254522	9.73e-09	-0.0153552	0.0248433	0.536523
Body fat percentage	rs7124681	A	C	0.4215	0.0310278	0.00249973	2.28e-35	-0.0395422	0.024293	0.103584
Body fat percentage	rs7133378	A	G	0.3499	0.025183	0.00263972	1.44e-21	0.0362336	0.0254115	0.153905
Body fat percentage	rs7135617	G	T	0.4046	0.0158189	0.00248958	2.1e-10	-0.0233832	0.0240634	0.331182
Body fat percentage	rs713586	C	T	0.4702	0.0319383	0.00245759	1.32e-38	-0.0420683	0.0239024	0.0784078
Body fat percentage	rs7139583	C	A	0.2694	-0.0195894	0.00270807	4.71e-13	-0.0179106	0.0261966	0.494166
Body fat percentage	rs7159203	T	C	0.0527	-0.0253773	0.00465492	4.99e-08	-0.0162595	0.0481654	0.735682
Body fat percentage	rs7164727	T	C	0.6958	0.0197156	0.00261119	4.35e-14	-0.00389853	0.0256069	0.878994
Body fat percentage	rs71658797	A	T	0.0865	0.0286066	0.00372911	1.71e-14	0.0568608	0.0386727	0.141478
Body fat percentage	rs7191938	G	A	0.7356	0.0154916	0.00269292	8.79e-09	-0.00846379	0.0262469	0.747098
Body fat percentage	rs7200589	A	G	0.2396	-0.0173549	0.0027552	3e-10	-0.0255068	0.0273553	0.351117
Body fat percentage	rs7206608	G	C	0.3131	0.0150006	0.00262855	1.15e-08	0.0546084	0.025803	0.0343141
Body fat percentage	rs7238896	G	A	0.1382	0.0199991	0.00353372	1.52e-08	-0.0153671	0.0342823	0.653972
Body fat percentage	rs72755233	A	G	0.1044	-0.0212224	0.00388296	4.62e-08	-0.0527135	0.044496	0.236145
Body fat percentage	rs72820274	A	G	0.4712	0.0137351	0.00249066	3.5e-08	0.0145605	0.0243432	0.54975
Body fat percentage	rs72917533	C	T	0.1571	-0.0177134	0.00315616	2e-08	-0.0402439	0.0313589	0.199376
Body fat percentage	rs72959041	A	G	0.0507	-0.0343409	0.00559602	8.44e-10	0.109354	0.0574955	0.057177
Body fat percentage	rs72976986	A	G	0.1849	-0.023677	0.00312466	3.53e-14	0.0431333	0.0310559	0.164866
Body fat percentage	rs72995085	C	T	0.1988	-0.0192377	0.00321707	2.24e-09	-0.0789583	0.0313673	0.0118286
Body fat percentage	rs73021485	T	G	0.1342	-0.022119	0.00380263	6e-09	0.0355426	0.0365159	0.330381
Body fat percentage	rs73041988	G	T	0.162	-0.0246031	0.00330106	9.14e-14	0.0169519	0.0323954	0.600779
Body fat percentage	rs73213501	C	A	0.2137	-0.0188394	0.00327497	8.8e-09	-0.0201657	0.0305555	0.509272
Body fat percentage	rs73236524	A	G	0.1561	0.0203038	0.00362384	2.11e-08	0.000569624	0.0351177	0.987059
Body fat percentage	rs7412	T	C	0.0626	0.027432	0.00450401	1.13e-09	-0.0718147	0.0450423	0.11085
Body fat percentage	rs7442885	G	C	0.2356	-0.0193778	0.00301623	1.32e-10	0.0112675	0.0287171	0.69479
Body fat percentage	rs7498044	A	G	0.2137	-0.0170539	0.00297281	9.67e-09	-0.108912	0.0299951	0.000282346
Body fat percentage	rs7498798	A	G	0.6312	-0.0147697	0.00256656	8.69e-09	-0.0363686	0.0269891	0.17781
Body fat percentage	rs7503604	A	C	0.4911	-0.0135958	0.00245825	3.19e-08	0.00509624	0.0255927	0.842162
Body fat percentage	rs7519259	A	G	0.5298	0.0141908	0.00246241	8.27e-09	-0.0542945	0.0239299	0.0232747
Body fat percentage	rs7570258	C	T	0.4801	0.0135797	0.00245798	3.3e-08	0.0140245	0.0240192	0.559298
Body fat percentage	rs7571753	C	T	0.4165	-0.0142078	0.00253248	2.02e-08	0.0187497	0.0245263	0.444583
Body fat percentage	rs75846784	G	T	0.0547	-0.0255419	0.00456621	2.22e-08	-0.0639207	0.0471035	0.174773
Body fat percentage	rs75854315	A	G	0.0527	0.0288629	0.00496178	5.99e-09	-0.016791	0.0528257	0.750594
Body fat percentage	rs7591494	A	G	0.2614	0.0169118	0.00279636	1.47e-09	-0.0303298	0.0271717	0.264326
Body fat percentage	rs7601895	G	C	0.2753	-0.0153218	0.00265829	8.23e-09	-0.0438926	0.0265275	0.0980046
Body fat percentage	rs76040172	A	G	0.0467	-0.0388695	0.00541574	7.13e-13	0.0977649	0.0559305	0.0804688
Body fat percentage	rs76095247	C	A	0.2416	-0.0160504	0.00287905	2.48e-08	0.00580825	0.0279408	0.835325
Body fat percentage	rs7613261	T	A	0.2048	0.0215384	0.00304611	1.54e-12	-0.0225451	0.0296094	0.446407
Body fat percentage	rs7630228	C	T	0.4503	-0.0147525	0.00247855	2.65e-09	-0.00803728	0.0246132	0.744014
Body fat percentage	rs7649970	T	C	0.1213	0.0394677	0.00376914	1.18e-25	-0.0742347	0.0362988	0.040845
Body fat percentage	rs76824303	C	A	0.1054	-0.0227574	0.00414391	3.98e-08	0.0601075	0.0404335	0.137126
Body fat percentage	rs7692075	G	T	0.1382	0.0196167	0.00341724	9.45e-09	0.00478363	0.0337328	0.887231
Body fat percentage	rs7700107	C	A	0.1014	0.0196317	0.00357357	3.94e-08	0.0336293	0.0352038	0.339439
Body fat percentage	rs7774	A	C	0.3579	0.0149182	0.0026589	2.02e-08	0.0122894	0.0260452	0.637035
Body fat percentage	rs78265103	T	A	0.0596	-0.0369937	0.00558487	3.5e-11	-0.101766	0.0542796	0.0608126
Body fat percentage	rs78801969	T	C	0.162	-0.0207517	0.00351795	3.66e-09	0.0587796	0.0361023	0.103495
Body fat percentage	rs7925100	A	G	0.3489	0.0154076	0.00251212	8.62e-10	0.0151118	0.0245791	0.538672
Body fat percentage	rs79478789	C	A	0.164	0.0189813	0.00335844	1.59e-08	0.0306941	0.0334539	0.358878
Body fat percentage	rs7953	A	G	0.508	0.0139037	0.00245847	1.56e-08	-0.0244473	0.0238699	0.305746
Body fat percentage	rs7959140	T	G	0.7674	0.0188704	0.00294182	1.41e-10	-0.0165529	0.0290483	0.568787
Body fat percentage	rs7982447	C	T	0.1998	0.021117	0.00303599	3.52e-12	-0.0321785	0.0297017	0.278636
Body fat percentage	rs79869125	T	G	0.1083	-0.0225268	0.00400248	1.82e-08	-0.0369805	0.0394212	0.348199
Body fat percentage	rs79921461	C	T	0.1392	-0.0191936	0.0034681	3.13e-08	-0.0302064	0.0335257	0.367593
Body fat percentage	rs80135947	C	A	0.2157	0.03073	0.00309905	3.58e-23	0.0554747	0.0294873	0.0599297
Body fat percentage	rs8042404	A	G	0.2853	0.0157734	0.00276544	1.17e-08	-0.0334124	0.0265717	0.208594
Body fat percentage	rs8087074	T	G	0.2913	0.017318	0.00279745	6e-10	0.00389164	0.0273113	0.886692
Body fat percentage	rs809955	A	G	0.339	-0.017454	0.00254988	7.66e-12	-0.030943	0.0249778	0.215412
Body fat percentage	rs8112818	G	A	0.4165	-0.0175246	0.00250646	2.72e-12	-0.0477787	0.0243654	0.0498874
Body fat percentage	rs815163	C	T	0.5716	-0.0139586	0.00247642	1.74e-08	-0.0157509	0.0241032	0.513448
Body fat percentage	rs815611	A	G	0.5427	-0.0152294	0.00247109	7.14e-10	0.0132405	0.0238795	0.579258
Body fat percentage	rs825501	C	T	0.6093	-0.015839	0.0025554	5.72e-10	0.00791291	0.0248928	0.750577
Body fat percentage	rs878206	G	A	0.5408	0.0135747	0.00246648	3.72e-08	-0.00531454	0.0239901	0.82468
Body fat percentage	rs879620	T	C	0.6113	0.0217662	0.00252543	6.8e-18	-0.0130762	0.0246171	0.595293
Body fat percentage	rs9320823	C	T	0.5924	0.0228498	0.00251005	8.81e-20	-0.0363403	0.024415	0.136635
Body fat percentage	rs9358657	A	G	0.7465	-0.0149899	0.00272694	3.87e-08	-0.0121411	0.0268607	0.651268
Body fat percentage	rs9358912	T	G	0.2972	-0.0320007	0.00276663	6.17e-31	0.0033698	0.02629	0.898008
Body fat percentage	rs9394307	T	A	0.3429	0.0170768	0.00260528	5.58e-11	0.0530446	0.0252356	0.0355555
Body fat percentage	rs9425633	C	T	0.4742	0.014347	0.00245885	5.39e-09	-0.0201876	0.0239541	0.399362
Body fat percentage	rs9471333	T	C	0.5676	-0.0218437	0.00246978	9.25e-19	-0.0269865	0.0240212	0.261248
Body fat percentage	rs9522279	T	C	0.4274	0.0179229	0.00248557	5.58e-13	0.0271634	0.0241066	0.259827
Body fat percentage	rs9551991	C	T	0.1521	0.0213818	0.0035015	1.02e-09	0.0204946	0.0340603	0.547364
Body fat percentage	rs9659073	A	G	0.4911	0.0151995	0.00245994	6.47e-10	-0.0158455	0.0239553	0.508318
Body fat percentage	rs972283	G	A	0.5606	-0.0190124	0.00245791	1.04e-14	-0.011393	0.0241541	0.637155
Body fat percentage	rs9747171	G	A	0.5964	0.0139154	0.00251596	3.19e-08	0.0175439	0.024318	0.470641
Body fat percentage	rs9788550	C	G	0.2634	-0.0190677	0.00284716	2.13e-11	0.0145446	0.027747	0.600149
Body fat percentage	rs9803921	A	C	0.3648	-0.013953	0.00252868	3.43e-08	-0.0254356	0.0246389	0.301915
Body fat percentage	rs9865173	A	T	0.7157	-0.0166118	0.00268806	6.42e-10	-0.0275684	0.0264413	0.297121
Body fat percentage	rs9902386	G	T	0.7038	-0.0164649	0.002628	3.73e-10	0.0322706	0.0260197	0.214886
Body fat percentage	rs9906944	T	C	0.2992	-0.0180462	0.00259548	3.58e-12	-0.0160439	0.0260068	0.537294
Body fat percentage	rs9948863	G	A	0.4811	0.0134224	0.00246141	4.95e-08	-0.0294575	0.0241031	0.221653
Body mass index	rs10007906	A	C	0.3638	0.0131345	0.0017776	1.7e-13	-0.0141522	0.0249453	0.57049
Body mass index	rs10009336	T	C	0.1779	-0.0136379	0.0021431	2.2e-10	-0.0301206	0.0438953	0.492592
Body mass index	rs1000940	A	G	0.6511	-0.0148279	0.00173314	1.1e-17	0.00677244	0.0260376	0.794785
Body mass index	rs10058464	A	C	0.1252	-0.0174696	0.00269532	1.3e-10	0.0482739	0.0508994	0.342916
Body mass index	rs1006353	A	G	0.2724	0.0122022	0.00184001	2.3e-11	-0.0866298	0.0274105	0.00157517
Body mass index	rs1006896	A	C	0.8936	0.0239217	0.0027602	5.5e-18	0.0261485	0.039125	0.503921
Body mass index	rs10071816	A	G	0.1909	0.0120755	0.00215984	2.4e-08	-0.0101682	0.0306946	0.74044
Body mass index	rs1007934	A	G	0.3966	-0.0121736	0.00172459	7.6e-12	0.0180136	0.0242962	0.458442
Body mass index	rs10118866	T	G	0.2177	0.0116655	0.00204145	6.2e-09	-0.0185828	0.0285926	0.515745
Body mass index	rs10119216	T	C	0.6143	-0.0097031	0.00174656	4.1e-08	-0.0255678	0.0271634	0.346573
Body mass index	rs10131890	A	C	0.9453	-0.0222675	0.00391186	1.6e-08	0.0309146	0.0530731	0.560236
Body mass index	rs10132280	A	C	0.3221	-0.0215177	0.00173685	5.6e-35	0.0244287	0.0261887	0.350924
Body mass index	rs10135922	A	C	0.7525	-0.0108135	0.00192015	4.2e-08	0.08589	0.0370962	0.0205948
Body mass index	rs1014194	A	C	0.6312	0.0100989	0.00178216	1.8e-08	0.0451547	0.0252622	0.0738658
Body mass index	rs10144318	A	C	0.498	0.00912482	0.00158693	1.4e-08	-0.00425169	0.0239293	0.858977
Body mass index	rs10145461	T	G	0.4612	-0.014419	0.00172622	4.7e-16	-0.0193997	0.0239519	0.417974
Body mass index	rs10146527	T	C	0.669	0.0133988	0.00166262	2.3e-15	-0.0108787	0.0248099	0.661037
Body mass index	rs10150964	T	C	0.2714	-0.0139131	0.00187481	1.1e-13	-0.00314476	0.0260487	0.903908
Body mass index	rs10163018	T	C	0.3638	-0.0111394	0.00175885	1.5e-10	-0.0350417	0.024946	0.16011
Body mass index	rs10176705	T	C	0.4006	-0.0119526	0.0017635	8.1e-12	0.0123493	0.0248622	0.619393
Body mass index	rs10182181	A	G	0.5338	-0.0323075	0.00159052	6.7e-90	0.0475875	0.0239394	0.0468299
Body mass index	rs10192119	T	G	0.829	-0.016028	0.00212419	3e-14	-0.0020818	0.0320454	0.948203
Body mass index	rs10197031	T	C	0.7276	-0.016485	0.00188683	1.9e-18	0.0107037	0.0266872	0.688362
Body mass index	rs10198345	T	C	0.674	-0.0109733	0.0018121	2.2e-09	0.016301	0.0254441	0.521745
Body mass index	rs1020548	A	G	0.826	-0.0131545	0.00229207	6.6e-09	0.00883293	0.0318378	0.781446
Body mass index	rs1021066	T	G	0.4354	-0.00962341	0.00170414	2.5e-08	-0.0191691	0.0238906	0.422341
Body mass index	rs10211055	T	C	0.664	-0.0156507	0.00179435	7.2e-18	0.00336697	0.0253058	0.894153
Body mass index	rs10243319	T	C	0.5885	0.0103491	0.00174096	1.2e-09	-0.0423455	0.0244856	0.0837372
Body mass index	rs10259786	A	G	0.659	0.0112853	0.00178189	4.1e-10	-0.0614909	0.0250827	0.014225
Body mass index	rs10263780	A	G	0.1272	-0.0161019	0.00276912	8.3e-09	0.0436317	0.0349856	0.212349
Body mass index	rs10269783	A	G	0.3867	0.0127582	0.00163075	1.4e-15	-0.0083607	0.0244685	0.732582
Body mass index	rs10275044	A	T	0.2167	-0.0125191	0.00223208	3.3e-08	0.0488079	0.0323445	0.131298
Body mass index	rs1035010	T	C	0.2266	0.014088	0.00202705	6.2e-12	0.0600845	0.0273924	0.028273
Body mass index	rs1038088	T	G	0.4881	-0.0116018	0.00158658	4.6e-13	0.0228854	0.0239568	0.339436
Body mass index	rs10408013	T	C	0.2773	0.0107698	0.00174646	8e-10	-0.0617999	0.0264366	0.0194048
Body mass index	rs10433609	A	T	0.8429	0.0160252	0.00227518	1.7e-12	-0.0228033	0.0381692	0.550223
Body mass index	rs10438964	T	C	0.2644	-0.0127616	0.00190922	7.6e-11	-0.0213822	0.0268957	0.42661
Body mass index	rs1045411	T	C	0.2714	-0.0141708	0.00181922	2.3e-15	-0.0558042	0.0276877	0.0438532
Body mass index	rs10460960	A	G	0.8946	0.0198061	0.00251346	8.1e-15	-0.0570184	0.0378058	0.131506
Body mass index	rs10481754	T	C	0.4761	-0.00998005	0.00171375	1.5e-08	-8.47079e-05	0.0240186	0.997186
Body mass index	rs10483389	T	C	0.0467	0.0331368	0.00406943	4.5e-16	0.0173961	0.0610646	0.775735
Body mass index	rs1048932	A	C	0.4294	-0.0151398	0.0016086	3.8e-22	-0.0178086	0.0241682	0.461207
Body mass index	rs10491182	T	C	0.9314	0.0185937	0.00308237	2.8e-09	-0.081598	0.0450299	0.0699732
Body mass index	rs10497810	T	C	0.1958	-0.0170694	0.00224866	5.9e-14	0.0181218	0.0309925	0.558738
Body mass index	rs10499275	C	G	0.16	0.0153326	0.00228993	3.4e-11	-0.0240421	0.0319692	0.452027
Body mass index	rs10510419	T	G	0.1511	-0.0175676	0.00228279	2.2e-14	0.0625663	0.0338572	0.0646101
Body mass index	rs10514222	A	G	0.9115	0.0165197	0.00292117	2.1e-08	0.0122598	0.0402418	0.76063
Body mass index	rs10732321	C	G	0.1362	0.0142135	0.0024506	5.1e-09	-0.0974585	0.0413693	0.018482
Body mass index	rs10733051	A	G	0.5129	0.00970318	0.00160052	2.9e-09	0.0191321	0.0241814	0.428833
Body mass index	rs10745785	T	C	0.6829	-0.0111328	0.00180531	1.2e-09	-0.00011194	0.025047	0.996434
Body mass index	rs10757826	A	G	0.3121	0.00995076	0.00170585	3e-09	-0.048871	0.025787	0.0580689
Body mass index	rs1075901	T	C	0.4334	-0.0120952	0.00159937	1.2e-13	-0.0421353	0.0240513	0.0797921
Body mass index	rs10759951	A	G	0.4294	-0.00981572	0.00172028	2e-08	-0.0124841	0.0240414	0.60357
Body mass index	rs10765208	T	G	0.0746	0.0183463	0.00336189	4.9e-08	-0.0354399	0.0485851	0.465733
Body mass index	rs10768994	T	C	0.5696	0.0107531	0.00160354	6.4e-12	0.0282963	0.0241404	0.241134
Body mass index	rs10779751	A	G	0.2763	0.0137242	0.00177724	2.5e-14	0.0348988	0.0266373	0.190145
Body mass index	rs10795422	A	G	0.2942	-0.0134502	0.00183852	9.3e-14	0.0377687	0.0261166	0.148134
Body mass index	rs10797115	T	C	0.5487	0.0124763	0.00171046	9.9e-13	-0.022633	0.0239176	0.344
Body mass index	rs10803762	A	G	0.6779	0.0117738	0.00182697	3.5e-10	-0.0082282	0.0254772	0.746723
Body mass index	rs10811901	A	G	0.6093	0.0106086	0.00162475	2.5e-11	-0.0158018	0.0240869	0.511803
Body mass index	rs10818810	A	G	0.3867	0.0122332	0.00165052	1.1e-13	-0.0399651	0.024536	0.103347
Body mass index	rs10818938	A	G	0.4026	0.011548	0.00172208	5.1e-11	-0.0190693	0.024013	0.427123
Body mass index	rs10830452	A	G	0.6382	-0.0111703	0.0018114	2.1e-09	0.0437463	0.0252935	0.0837108
Body mass index	rs10832778	C	G	0.3588	-0.0121183	0.00164809	1.3e-13	-0.00689665	0.0246858	0.779955
Body mass index	rs10838465	A	C	0.673	0.0136235	0.00184891	9.1e-14	0.00436569	0.0260406	0.866859
Body mass index	rs10840606	A	G	0.828	-0.0159026	0.00232722	3.2e-12	0.0481874	0.0308817	0.118669
Body mass index	rs10842240	C	G	0.1342	0.0214555	0.00265734	3.1e-16	0.00994103	0.0370459	0.788435
Body mass index	rs10846428	T	C	0.7744	-0.0105039	0.00188277	3.1e-08	-0.0390329	0.0285616	0.171743
Body mass index	rs10851523	C	G	0.2604	-0.0104896	0.00184539	1.8e-08	0.0316019	0.0267694	0.237792
Body mass index	rs10878946	T	C	0.6869	-0.0140227	0.00188958	3.6e-13	0.0488415	0.0265023	0.065341
Body mass index	rs10883553	A	C	0.4483	0.0113078	0.00171042	1.9e-11	-0.0583035	0.0245137	0.0173877
Body mass index	rs10883759	A	G	0.329	-0.0117265	0.00173014	5.4e-12	0.0333377	0.0259192	0.198368
Body mass index	rs10886017	A	C	0.2604	0.0146848	0.0018356	1.4e-15	-0.050669	0.0278111	0.0684704
Body mass index	rs10889550	A	G	0.9573	-0.02302	0.00388404	1.9e-09	0.0764117	0.0555893	0.169263
Body mass index	rs10904675	A	C	0.2604	-0.011212	0.00201241	1.5e-08	0.0390718	0.0281273	0.1648
Body mass index	rs10915840	A	G	0.2803	-0.0117801	0.00189679	1.3e-09	-0.00266113	0.0265682	0.920215
Body mass index	rs10920678	A	G	0.4264	0.0155839	0.00160866	1.5e-21	0.0138199	0.0241326	0.566871
Body mass index	rs10923724	T	C	0.5656	-0.011863	0.00160855	6.4e-13	0.00583216	0.0241666	0.809298
Body mass index	rs10929925	A	C	0.4831	-0.0143879	0.00160984	1.8e-18	-0.0267317	0.0240055	0.265464
Body mass index	rs10938397	A	G	0.5795	-0.0324444	0.00160219	3.4e-86	0.0052745	0.0240469	0.826383
Body mass index	rs10939792	C	G	0.6799	-0.0150875	0.00188594	1.4e-15	0.0213785	0.0255693	0.403099
Body mass index	rs10942267	A	G	0.7167	0.0151376	0.00184369	3.9e-17	0.000919596	0.0258189	0.971588
Body mass index	rs10942476	A	G	0.5179	-0.00994318	0.00170742	9.5e-09	0.000911818	0.0237796	0.969413
Body mass index	rs10962549	T	C	0.163	0.0195679	0.00227304	2.5e-17	0.0292302	0.0317904	0.357853
Body mass index	rs10971721	T	C	0.1352	-0.019463	0.00273851	5.7e-13	-0.014685	0.0380275	0.699373
Body mass index	rs10975933	C	G	0.661	0.0121983	0.00179975	2.7e-11	-0.0174799	0.0252114	0.488101
Body mass index	rs10989568	A	G	0.4602	0.0107584	0.00170928	6.6e-10	0.00851708	0.0239771	0.722426
Body mass index	rs11001963	T	C	0.5577	0.0103893	0.00173156	1.2e-09	-0.0134626	0.0242179	0.578284
Body mass index	rs11056875	T	C	0.173	0.0138146	0.00240253	1.1e-08	-0.023111	0.032961	0.483203
Body mass index	rs11066188	A	G	0.4135	-0.011365	0.00161004	8.1e-13	-0.0112439	0.024342	0.644143
Body mass index	rs11074446	T	C	0.8738	0.0223722	0.00238637	1.8e-20	-0.00774547	0.0359612	0.829468
Body mass index	rs11075489	T	C	0.4712	-0.0111323	0.00170495	1.3e-10	-0.0279626	0.023866	0.241337
Body mass index	rs11079849	T	C	0.2903	-0.018087	0.00182794	4.8e-24	-0.0307137	0.0265621	0.247559
Body mass index	rs11084553	A	G	0.8419	0.0207402	0.00237031	1.8e-18	-0.0283053	0.0334183	0.396996
Body mass index	rs11089885	T	C	0.4771	-0.00978773	0.00171048	4e-09	0.00466929	0.0240381	0.845984
Body mass index	rs11096549	T	C	0.6859	0.0108044	0.00188334	1.4e-08	0.00618875	0.0266379	0.816283
Body mass index	rs11115176	T	C	0.7823	0.0118464	0.00186018	2e-10	0.00516825	0.0278686	0.852875
Body mass index	rs11118308	A	G	0.496	0.0100321	0.00158924	4.8e-10	-0.0153582	0.0240214	0.522593
Body mass index	rs11119208	A	G	0.3897	0.00910579	0.00162946	1e-08	-0.0134074	0.0243703	0.582214
Body mass index	rs11121210	T	C	0.4066	-0.010562	0.00176034	1.3e-09	0.0335307	0.0246221	0.173258
Body mass index	rs11128904	C	G	0.7018	0.0106542	0.00190971	4.5e-08	0.0107911	0.026628	0.685292
Body mass index	rs11129662	A	G	0.6839	-0.012168	0.00181011	4.5e-11	0.0150913	0.0254079	0.552539
Body mass index	rs11138082	T	C	0.8141	0.0118316	0.00211623	1.1e-08	0.010734	0.0295875	0.716764
Body mass index	rs11138313	A	G	0.8996	0.0173628	0.00287668	3e-09	-0.0114006	0.0407003	0.779393
Body mass index	rs11150911	A	C	0.2992	0.0131478	0.00177941	4.7e-13	-0.00469577	0.0262305	0.857922
Body mass index	rs11165643	T	C	0.5825	0.0195159	0.00161054	1.4e-35	0.0229878	0.0242355	0.342866
Body mass index	rs11170468	A	C	0.7744	0.0121494	0.00187673	1.9e-10	0.0468482	0.0280098	0.0944133
Body mass index	rs1117080	C	G	0.7008	0.0107642	0.00185927	7e-09	-0.0141701	0.0261307	0.587626
Body mass index	rs11173522	A	C	0.2217	0.0127732	0.0020956	1.1e-09	-0.00497435	0.0297817	0.867349
Body mass index	rs11191548	T	C	0.9115	-0.0258267	0.00289105	5e-19	0.0597065	0.0420796	0.155931
Body mass index	rs11246991	T	C	0.1491	0.0138867	0.00250731	4.8e-08	-0.0672838	0.0457293	0.141197
Body mass index	rs11251352	A	G	0.4036	-0.0105106	0.0017357	7e-10	-0.0166269	0.0243409	0.494553
Body mass index	rs11264483	C	G	0.6123	0.0136383	0.00179189	3e-14	-0.0262653	0.0244544	0.282799
Body mass index	rs1128249	T	G	0.4344	0.0107566	0.00161824	8.5e-12	-0.0430208	0.0241288	0.0745913
Body mass index	rs11496125	T	C	0.4105	0.0172057	0.00173075	3e-22	0.0170314	0.0243005	0.483387
Body mass index	rs1150659	A	G	0.1998	-0.0139249	0.0019034	3.8e-13	-0.00499978	0.0287343	0.861865
Body mass index	rs11538	A	G	0.8509	-0.0129689	0.00220952	3.3e-09	0.00616451	0.0318771	0.846659
Body mass index	rs1154659	A	G	0.2187	-0.0112788	0.00208515	4.4e-08	-0.00180609	0.0295904	0.95133
Body mass index	rs11577094	T	C	0.0547	0.0177969	0.00293356	6.9e-10	0.0421409	0.0446066	0.3448
Body mass index	rs11577179	A	G	0.3936	-0.0104546	0.00164562	1.5e-10	0.0424208	0.0250731	0.0906677
Body mass index	rs11581304	T	C	0.9056	-0.017459	0.00287786	7.1e-10	0.000560761	0.0414387	0.989203
Body mass index	rs1158684	A	G	0.5179	0.00992927	0.00170503	9.1e-09	-0.0274395	0.0239945	0.2528
Body mass index	rs1158805	A	C	0.3748	-0.0133539	0.00175453	1.2e-14	-0.0107697	0.0246548	0.662243
Body mass index	rs11604688	T	C	0.5915	-0.0104213	0.00172002	3.6e-09	-0.0042547	0.0243253	0.861152
Body mass index	rs11614340	T	C	0.7207	-0.0128711	0.00183873	8.5e-13	-0.0229964	0.025949	0.3755
Body mass index	rs11629783	C	G	0.7714	0.0147391	0.00201905	9.8e-13	-0.00495952	0.0281983	0.860388
Body mass index	rs11635675	T	G	0.6083	0.0122778	0.00178226	1.3e-11	-0.00826967	0.0248402	0.739199
Body mass index	rs11649864	A	G	0.0845	0.0173056	0.00301389	6.7e-09	-0.0696946	0.0419287	0.0964692
Body mass index	rs11659764	A	T	0.0447	-0.0246447	0.00379898	8.9e-11	-0.000107876	0.0552309	0.998442
Body mass index	rs11670142	T	G	0.6133	-0.0108078	0.00175262	4.7e-10	-0.0222087	0.024468	0.364058
Body mass index	rs11672660	T	C	0.2137	-0.032351	0.00199815	1.7e-60	0.0465241	0.0294847	0.114587
Body mass index	rs11677541	A	G	0.4811	-0.0121897	0.0017126	3.1e-12	-0.020126	0.0238622	0.398992
Body mass index	rs1169091	T	C	0.2863	-0.010843	0.00191911	6.9e-09	-0.00311187	0.027005	0.908261
Body mass index	rs11702843	A	G	0.2753	0.0110781	0.00194353	2.3e-08	0.00271814	0.029135	0.925669
Body mass index	rs11708733	A	G	0.0368	-0.0221209	0.00399541	2.8e-08	-0.0178054	0.0575064	0.756847
Body mass index	rs11713193	A	G	0.497	0.0238971	0.00169979	2.4e-44	0.0307752	0.0237258	0.19459
Body mass index	rs11736228	A	T	0.7336	0.0134939	0.00194157	4.1e-12	-0.0256983	0.0271429	0.343753
Body mass index	rs11738695	A	C	0.5845	0.00985122	0.0017265	2e-08	-0.00598371	0.0244315	0.806521
Body mass index	rs11739877	T	C	0.6103	0.0113326	0.00174348	6.6e-11	-0.00706256	0.0244379	0.772581
Body mass index	rs11753081	T	G	0.8241	0.0137609	0.00209406	8.9e-11	-0.00691065	0.0308316	0.822647
Body mass index	rs11754747	T	C	0.2694	0.0110967	0.00181756	1.4e-09	-0.016642	0.028156	0.554479
Body mass index	rs11781222	T	C	0.8738	0.0156467	0.00237672	5.3e-11	0.0511137	0.0356447	0.151578
Body mass index	rs11790280	T	C	0.6183	-0.0100419	0.00175489	7.1e-09	0.0262717	0.0245293	0.284153
Body mass index	rs11792069	A	G	0.828	0.014169	0.00234521	6.5e-10	-0.0126497	0.032319	0.695499
Body mass index	rs11792311	A	G	0.2445	-0.0144538	0.00200747	1.3e-12	-0.0330316	0.0280717	0.239321
Body mass index	rs11855853	T	C	0.2207	-0.0140611	0.00193947	2.4e-13	-0.0067159	0.0274938	0.807022
Body mass index	rs11866815	T	C	0.2416	-0.01514	0.00184397	1e-16	-0.0230656	0.0277712	0.406224
Body mass index	rs1187352	T	C	0.325	-0.0118254	0.00178871	6e-11	0.0346592	0.0251055	0.167419
Body mass index	rs11880870	A	G	0.501	0.0185767	0.00167092	1e-28	0.0348321	0.0238173	0.143611
Body mass index	rs11889536	A	G	0.8439	0.0188233	0.00239026	6.4e-15	0.0163149	0.0343172	0.634492
Body mass index	rs11904490	A	C	0.4155	-0.00966671	0.00175758	3.7e-08	-0.00456575	0.0253474	0.857053
Body mass index	rs11915371	A	C	0.8111	-0.0149843	0.00211189	2.6e-12	0.0243811	0.0291833	0.403465
Body mass index	rs11917965	A	C	0.5915	-0.0111318	0.00174237	7.2e-11	0.0140556	0.0244745	0.56577
Body mass index	rs11945861	A	G	0.2475	-0.0148967	0.00201307	5e-13	0.0260268	0.0286075	0.362933
Body mass index	rs11951673	T	C	0.3926	-0.0117621	0.00162565	1.1e-13	-0.0430899	0.0244456	0.077954
Body mass index	rs1199334	A	G	0.1819	0.0137475	0.00203308	7.3e-12	0.00115174	0.0305145	0.969892
Body mass index	rs12033257	A	G	0.6183	0.0144738	0.00178444	2.4e-15	-0.000662214	0.0253825	0.979186
Body mass index	rs12035149	C	G	0.7873	-0.0142034	0.00204295	3.9e-12	0.0842091	0.0310984	0.00677247
Body mass index	rs12041258	T	C	0.7624	0.0148102	0.0020288	9.5e-13	0.0408022	0.0290013	0.159453
Body mass index	rs12042959	A	G	0.8708	0.014332	0.00238867	3.4e-09	0.0959652	0.0337984	0.00452067
Body mass index	rs12044597	A	G	0.496	-0.014228	0.00159194	1.7e-18	0.0387581	0.023932	0.105338
Body mass index	rs12065553	A	G	0.7018	-0.0113134	0.00186917	8.9e-10	0.0281492	0.0263524	0.285437
Body mass index	rs12098284	T	C	0.1183	0.0177251	0.00258906	1.8e-11	-0.0407987	0.0369244	0.269192
Body mass index	rs12101393	C	G	0.7893	0.0124363	0.00205639	1.5e-09	0.0995401	0.0293319	0.000689855
Body mass index	rs12147845	T	C	0.1143	0.0198153	0.00268851	4.5e-13	0.0454349	0.0386831	0.240178
Body mass index	rs12148330	A	T	0.165	0.0142441	0.00220684	1.5e-10	-0.0223146	0.0309229	0.470528
Body mass index	rs12149756	A	G	0.2525	-0.0119907	0.00182259	3.7e-11	0.00664677	0.0275675	0.809471
Body mass index	rs12150665	T	C	0.5984	0.0153845	0.00161442	1.6e-22	0.00954683	0.0242919	0.694317
Body mass index	rs1218822	A	G	0.6799	0.0166227	0.00168206	1.9e-22	-0.00335352	0.0253095	0.894588
Body mass index	rs12189178	T	C	0.0348	0.0330029	0.0041707	2.2e-15	-0.0330324	0.0622718	0.595796
Body mass index	rs12206564	T	C	0.5179	-0.0113183	0.00170275	5.4e-11	-0.0194612	0.0238126	0.413778
Body mass index	rs12299814	A	C	0.2575	-0.0154034	0.00196222	5.2e-15	0.00195249	0.0277805	0.943968
Body mass index	rs12325419	A	G	0.1123	-0.0181403	0.00260525	1.4e-12	-0.0159724	0.0377076	0.671869
Body mass index	rs12364470	T	G	0.8449	-0.0174718	0.00215943	1.1e-15	0.0188408	0.0339261	0.578655
Body mass index	rs12369179	T	C	0.0706	-0.0352309	0.00304222	2.5e-31	-0.0107214	0.0439971	0.807475
Body mass index	rs1241986	A	G	0.8598	-0.0137507	0.00237421	1.1e-08	-0.00518459	0.0330252	0.875253
Body mass index	rs12422552	C	G	0.2903	-0.0129068	0.0019264	1.6e-11	0.00892501	0.0270695	0.741621
Body mass index	rs12429545	A	G	0.1113	0.0306394	0.00242401	9.6e-38	-0.00781206	0.0355641	0.826135
Body mass index	rs12439798	T	G	0.4414	0.0126691	0.00172299	6.9e-13	0.0423887	0.0241647	0.0794036
Body mass index	rs12439829	A	T	0.4016	-0.0106098	0.00175207	1.1e-09	0.0482553	0.0245344	0.0492015
Body mass index	rs12443621	A	G	0.5189	-0.00964868	0.00170862	3.2e-08	-0.00671365	0.0238348	0.778193
Body mass index	rs12446632	A	G	0.1302	-0.033415	0.00227829	2.9e-50	0.0288026	0.0342098	0.399821
Body mass index	rs12448257	A	G	0.2038	0.0178432	0.00193948	8.1e-20	-0.0119521	0.0304876	0.695034
Body mass index	rs12448738	A	C	0.8469	-0.0166077	0.00247138	2.8e-11	0.0158297	0.0353235	0.654057
Body mass index	rs12449219	C	G	0.8588	-0.0148334	0.00248818	2e-09	-0.0954342	0.0352958	0.00685441
Body mass index	rs12454204	T	G	0.2167	0.0173802	0.00202095	3.8e-17	-0.0173616	0.0284591	0.541825
Body mass index	rs12454712	T	C	0.6143	-0.0138503	0.00173128	4.4e-16	0.00309596	0.024562	0.899695
Body mass index	rs12468863	T	C	0.495	-0.0152871	0.00159865	5.1e-21	-0.00989317	0.0239761	0.679881
Body mass index	rs12476772	A	C	0.325	0.0123406	0.00180594	8.3e-12	-0.0106922	0.0252027	0.671383
Body mass index	rs12477088	T	C	0.5974	0.0147966	0.00173478	8.9e-17	0.00251544	0.0243328	0.917664
Body mass index	rs12519552	A	G	0.8608	-0.0129197	0.00234904	2.7e-08	0.0127769	0.033155	0.699963
Body mass index	rs12519652	T	C	0.671	0.00930458	0.00168274	4.2e-08	-0.00819743	0.0249138	0.742131
Body mass index	rs12564992	A	G	0.8917	-0.0187804	0.00249127	5.3e-14	0.0179737	0.0375799	0.632452
Body mass index	rs12589208	A	G	0.8111	-0.0123063	0.00224638	3.6e-08	-0.0202382	0.0323146	0.531128
Body mass index	rs12593036	A	G	0.7237	0.0151089	0.00186408	3.8e-16	-0.004003	0.0260452	0.877851
Body mass index	rs12595158	T	C	0.0268	-0.0385874	0.00528863	1.9e-13	0.0268257	0.0793116	0.735189
Body mass index	rs12602912	T	C	0.2147	0.0166534	0.00198705	9.9e-18	0.0593901	0.0294757	0.0439169
Body mass index	rs1260326	T	C	0.4105	-0.0100541	0.0016278	3.9e-10	-0.0113025	0.0243414	0.64241
Body mass index	rs12615778	A	G	0.7147	0.0101546	0.00185517	3.9e-08	-0.00282748	0.0260089	0.913431
Body mass index	rs12620249	A	G	0.8588	-0.0129635	0.00240064	4.4e-08	0.0083803	0.0342547	0.80673
Body mass index	rs12628891	T	C	0.2913	-0.0108116	0.00183412	3e-09	0.034181	0.0259477	0.187737
Body mass index	rs12629015	A	G	0.831	0.0128522	0.00218963	2.1e-09	0.0314213	0.0309459	0.309934
Body mass index	rs12630999	A	G	0.7376	0.0168558	0.00183006	8.5e-21	-0.0119253	0.0272597	0.66177
Body mass index	rs1263618	T	C	0.671	-0.0120935	0.00171324	5.3e-12	0.0289239	0.0255394	0.257415
Body mass index	rs12651833	C	G	1	0.0127186	0.00215237	3.7e-09	-0.0373945	0.0302735	0.216748
Body mass index	rs12675063	A	T	0.8946	-0.0150733	0.00251221	1.3e-09	-0.011751	0.0384493	0.759891
Body mass index	rs12680842	A	G	0.6243	0.0126557	0.00171279	4.4e-14	-0.0178528	0.0253531	0.481329
Body mass index	rs12705977	T	G	0.4085	0.0132558	0.00170718	2.1e-14	0.00716807	0.0239959	0.765153
Body mass index	rs1275691	A	G	0.4284	-0.00935178	0.00159179	1.1e-08	-0.00773957	0.0241466	0.748571
Body mass index	rs12759296	T	G	0.7028	0.0106094	0.00183624	1.9e-08	-0.0159806	0.0355451	0.653009
Body mass index	rs12762034	T	C	0.9205	-0.0240779	0.00321039	7.3e-14	0.0462579	0.0446923	0.300655
Body mass index	rs12776880	A	T	0.6809	0.0124482	0.00184779	3e-11	0.0269319	0.0263762	0.307221
Body mass index	rs1277723	A	G	0.7694	0.0108091	0.00191311	1e-08	-0.0361759	0.0287572	0.208399
Body mass index	rs12779328	T	C	0.3032	0.0104343	0.00188811	4.5e-08	-0.0227283	0.0264399	0.389997
Body mass index	rs12779943	T	C	0.1183	0.020608	0.00309604	2e-11	-0.0943069	0.0598041	0.114812
Body mass index	rs1285245	C	G	0.3678	-0.0118956	0.0017696	1.7e-11	0.000278481	0.025136	0.99116
Body mass index	rs12885454	A	C	0.338	-0.0181995	0.00167239	2.4e-27	0.00210402	0.0251496	0.933327
Body mass index	rs12888545	A	G	0.7545	-0.0133475	0.00196287	9.1e-12	-0.0736748	0.0279512	0.00839303
Body mass index	rs12904761	T	C	0.2455	0.0114729	0.00204179	3.1e-08	0.0122327	0.0286325	0.669211
Body mass index	rs12905439	C	G	0.7018	0.0119143	0.00181744	1.4e-10	-0.0316979	0.0260918	0.224419
Body mass index	rs12922346	C	G	0.2286	0.0132043	0.00194181	1e-11	0.00427335	0.0271555	0.874956
Body mass index	rs12939549	A	G	0.5666	0.0180141	0.00160125	2.7e-28	-0.00431061	0.0241862	0.858546
Body mass index	rs12953970	A	G	0.2117	0.0119866	0.00220553	3.9e-08	-0.0161634	0.0311015	0.603273
Body mass index	rs1296328	A	C	0.4513	0.0171586	0.00172544	4.9e-24	-0.0115842	0.0244151	0.635165
Body mass index	rs12964689	A	G	0.5427	0.0203097	0.00170081	5.1e-32	-0.0262301	0.0239076	0.272577
Body mass index	rs12989476	T	C	0.3101	0.0128933	0.00178522	5e-13	0.00569922	0.0251105	0.820451
Body mass index	rs13001304	T	C	0.7117	0.0100847	0.0018424	2.9e-08	-0.00885875	0.0257066	0.730388
Body mass index	rs13012099	A	G	0.3101	-0.0140053	0.00180068	1.2e-14	-0.0136366	0.0258956	0.598473
Body mass index	rs13021737	A	G	0.174	-0.058139	0.00212704	7.5e-157	0.0167598	0.0316238	0.596129
Body mass index	rs13034320	C	G	0.2465	0.0106501	0.00196186	3.1e-08	0.0311177	0.0273237	0.254764
Body mass index	rs1304070	A	G	0.7793	0.0125678	0.00199489	3.7e-10	-0.0044795	0.0280891	0.873295
Body mass index	rs13047416	C	G	0.6302	0.015102	0.00176517	2.2e-17	-0.020474	0.0248818	0.410593
Body mass index	rs13063194	T	C	0.7922	-0.0144056	0.00210082	1.1e-11	-0.0336043	0.029738	0.258471
Body mass index	rs13072095	T	C	0.6829	0.0093901	0.00168033	3e-08	-0.0152928	0.0252216	0.54429
Body mass index	rs13105058	T	C	0.337	0.0110327	0.00182191	3.1e-09	0.00925638	0.02551	0.716714
Body mass index	rs13107325	T	C	0.0795	0.0446486	0.00303991	1.1e-47	0.0834381	0.0478217	0.081024
Body mass index	rs13110266	A	G	0.4125	-0.0111393	0.00161852	1.9e-12	0.0143017	0.0243326	0.556692
Body mass index	rs13153166	A	C	0.9563	0.0231764	0.00399593	8.1e-09	-0.24185	0.0595548	4.89e-05
Body mass index	rs13159555	A	G	0.7704	-0.0117536	0.00207417	2.8e-08	0.00999771	0.0292243	0.732274
Body mass index	rs13168288	A	G	0.7396	0.0129136	0.0019419	6.4e-11	0.012541	0.0274659	0.647956
Body mass index	rs13174863	A	G	0.833	-0.0185511	0.00222227	2.9e-16	0.028209	0.0331206	0.394377
Body mass index	rs13184896	T	G	0.4453	-0.0132996	0.00159995	3.3e-16	0.0360546	0.0322027	0.262879
Body mass index	rs13191362	A	G	0.8718	0.0230866	0.00244561	5.9e-21	0.011881	0.0364705	0.744599
Body mass index	rs13201877	A	G	0.8708	-0.0145195	0.00229256	2.7e-10	-0.0442379	0.034482	0.199517
Body mass index	rs1320903	A	G	0.2972	0.0219196	0.00182663	9.2e-32	-0.00737934	0.0256961	0.773976
Body mass index	rs13209872	C	G	0.34	-0.015209	0.00180106	1.4e-16	0.0408621	0.0254817	0.108805
Body mass index	rs13227658	T	C	0.502	-0.0158246	0.00171349	1.7e-19	-0.001544	0.0241718	0.949069
Body mass index	rs13240600	A	G	0.833	0.0199495	0.002347	3.5e-17	0.0291983	0.033092	0.377594
Body mass index	rs13250058	T	G	0.6998	0.0106006	0.00170367	2.9e-10	0.00354861	0.0257484	0.890384
Body mass index	rs13263601	A	C	0.67	-0.0153331	0.00179218	2.2e-17	-0.0214462	0.0252181	0.395086
Body mass index	rs13266989	C	G	0.5815	0.0106229	0.0017383	3.8e-10	0.00291201	0.0241691	0.904099
Body mass index	rs13267015	T	C	0.2863	0.0104733	0.00189517	3.9e-08	0.00768341	0.0264723	0.77163
Body mass index	rs13290794	A	G	0.3579	-0.0139194	0.00177695	1.9e-15	0.0184403	0.024735	0.455961
Body mass index	rs13292976	T	C	0.4612	0.013176	0.00170987	3.1e-14	0.0348202	0.024	0.146824
Body mass index	rs13298062	A	G	0.8151	0.0132049	0.00212049	3.8e-10	0.040806	0.0297325	0.169927
Body mass index	rs1330052	C	G	0.6173	-0.0130687	0.0017821	1.5e-13	-0.00874262	0.0248422	0.724894
Body mass index	rs13329567	T	C	0.2316	-0.0275886	0.00188318	1e-50	0.0456019	0.0286922	0.111982
Body mass index	rs1336486	T	G	0.6421	-0.0143071	0.00182644	1.8e-14	0.0149459	0.0257194	0.561164
Body mass index	rs13380104	T	C	0.3976	-0.013788	0.0017235	7.7e-15	-0.00285684	0.0244485	0.906978
Body mass index	rs13417156	T	C	0.6103	-0.0140284	0.00165613	2.6e-17	-0.0245824	0.0243881	0.313471
Body mass index	rs13425435	A	C	0.6302	0.0120513	0.00180769	2.7e-11	0.0260149	0.0250719	0.29945
Body mass index	rs13432055	T	C	0.7416	-0.0114426	0.0017604	8.9e-11	-0.00937962	0.0261467	0.719797
Body mass index	rs1345942	T	C	0.6014	-0.0101778	0.00176154	5.2e-09	0.00402264	0.0247136	0.870699
Body mass index	rs1358980	T	C	0.497	-0.0118592	0.00161286	1.1e-13	0.0194598	0.0238145	0.413848
Body mass index	rs1361739	A	G	0.2952	-0.0177581	0.00181617	6.9e-22	0.0166534	0.0253887	0.511864
Body mass index	rs1363695	T	C	0.2276	-0.0125433	0.00202622	3.3e-10	0.0502478	0.0285375	0.0782782
Body mass index	rs1365466	T	C	0.7634	-0.0130718	0.00181287	3.3e-13	-0.0335812	0.0271598	0.216299
Body mass index	rs1371108	A	C	0.2893	0.0120651	0.00182497	9e-11	0.0141871	0.025687	0.580738
Body mass index	rs1399471	C	G	0.2903	-0.0126996	0.00193887	2.7e-11	-0.0180089	0.0271231	0.506711
Body mass index	rs1402025	T	C	0.7396	-0.0117138	0.00203297	3.6e-09	0.00097635	0.0281199	0.972302
Body mass index	rs1409818	T	C	0.0994	0.0184387	0.00266031	2.5e-12	0.0805561	0.0384809	0.0363132
Body mass index	rs1412235	C	G	0.3052	0.024725	0.00170864	6e-45	0.0321485	0.0260385	0.21696
Body mass index	rs1420341	T	C	0.8439	-0.0133434	0.0022239	2.1e-09	-0.00517591	0.0316333	0.870029
Body mass index	rs1421334	A	C	0.4195	0.0119479	0.00172049	1e-12	0.0206843	0.0254453	0.416279
Body mass index	rs1430387	T	C	0.5447	0.0115373	0.00172048	5.8e-11	-0.00249358	0.0241728	0.917839
Body mass index	rs1431659	A	G	0.2783	0.0198853	0.00192765	6e-24	-0.00162609	0.0269652	0.951914
Body mass index	rs1436344	C	G	0.5905	0.0143456	0.00172961	4.1e-16	-0.0124351	0.0242345	0.607869
Body mass index	rs1445305	A	G	0.0984	-0.0154746	0.00278735	2e-08	0.00996984	0.0405159	0.805626
Body mass index	rs1452075	T	C	0.7157	0.014055	0.00179426	1.3e-14	-0.0368343	0.0268181	0.169601
Body mass index	rs1455137	A	C	0.6103	-0.0101997	0.0016358	4.4e-10	-0.00405896	0.0246188	0.869045
Body mass index	rs1465900	A	C	0.7515	0.0121052	0.00193683	4.8e-10	-0.0513614	0.0284561	0.0710847
Body mass index	rs1467693	A	T	0.2783	0.0112621	0.00187702	1.2e-09	0.0513751	0.0264896	0.052447
Body mass index	rs1476322	A	G	0.5696	0.0101938	0.00171578	5e-09	-0.0137825	0.0241038	0.567459
Body mass index	rs1477199	A	G	0.8489	-0.0213974	0.00225236	9.4e-22	0.0045365	0.0339036	0.893556
Body mass index	rs1485038	T	C	0.8002	0.0138046	0.00212378	7.4e-11	-0.0273113	0.0303599	0.368342
Body mass index	rs1496742	A	G	0.5378	0.00945617	0.00171016	4.5e-08	0.0175735	0.024355	0.470567
Body mass index	rs1503526	T	C	0.4851	-0.0134785	0.00163667	5.5e-17	0.0184626	0.0240005	0.441739
Body mass index	rs1511471	A	G	0.3091	0.0108853	0.00183027	9.9e-10	0.0101167	0.0257315	0.694197
Body mass index	rs1512914	T	G	0.6034	-0.0122237	0.00174624	8.1e-13	-0.00526455	0.0245334	0.830089
Body mass index	rs1522569	T	G	0.825	0.0164543	0.00220728	2.9e-13	-0.0106402	0.0304615	0.726864
Body mass index	rs1523768	A	G	0.6948	-0.0110033	0.00170051	2.6e-10	-0.0335023	0.0256218	0.191018
Body mass index	rs1524277	T	C	0.497	-0.0104702	0.00177795	2.2e-09	0.00286953	0.0239369	0.904579
Body mass index	rs1526665	T	C	0.3837	-0.0112515	0.001731	4.7e-11	-0.00989734	0.0244133	0.685178
Body mass index	rs1528435	T	C	0.5845	0.0158811	0.00164621	9.1e-23	0.0243602	0.0247882	0.325738
Body mass index	rs1541928	T	G	0.4463	-0.0103112	0.00171853	3.8e-09	0.0304432	0.0238123	0.201085
Body mass index	rs1544459	T	C	0.5209	-0.0102522	0.00159258	2.2e-10	0.0226565	0.024027	0.345702
Body mass index	rs155510	T	G	0.8191	0.0169802	0.00216111	1.7e-14	0.00645772	0.0301932	0.830641
Body mass index	rs1584121	A	G	0.173	-0.0123919	0.00216366	6e-09	0.0106626	0.0307112	0.728449
Body mass index	rs159032	T	C	0.2515	0.0128546	0.00199296	1.9e-10	-0.00176427	0.0279025	0.949584
Body mass index	rs1596299	T	C	0.6988	0.00985392	0.00183553	4.7e-08	0.0226214	0.0267724	0.398138
Body mass index	rs1608445	A	G	0.4165	-0.0099686	0.00172534	3.7e-09	0.0119576	0.0247213	0.628602
Body mass index	rs1625427	T	C	0.661	0.0130221	0.00180307	1.4e-12	-0.0107937	0.0252911	0.669541
Body mass index	rs1634350	A	C	0.4404	0.01156	0.001734	7.6e-12	0.00382055	0.0243554	0.87535
Body mass index	rs1657930	A	G	0.7823	-0.0120124	0.00214855	1.6e-08	-0.0545467	0.0291956	0.0617177
Body mass index	rs1658820	T	G	0.2455	0.0134583	0.00200443	5.9e-12	0.0532291	0.0278216	0.055719
Body mass index	rs1668633	T	C	0.5915	0.0101343	0.00172283	8.7e-09	-0.0291444	0.0242876	0.23015
Body mass index	rs16833232	T	C	0.3221	-0.0105484	0.00183871	4.6e-09	0.00348302	0.0256239	0.891877
Body mass index	rs16846136	A	C	0.2704	0.0130794	0.00192642	3.2e-11	-0.0300499	0.0268793	0.263586
Body mass index	rs16851483	T	G	0.0646	0.0352812	0.00334645	3.2e-26	-0.0303781	0.0485904	0.531848
Body mass index	rs16867703	T	G	0.6312	-0.013432	0.00176479	1.4e-14	-0.011056	0.0249161	0.657239
Body mass index	rs16871902	A	G	0.5338	0.0125143	0.00170194	4.6e-13	-0.0243273	0.0244481	0.319708
Body mass index	rs16882001	A	G	0.9533	-0.0261691	0.00389132	1.5e-11	-0.0301705	0.0549102	0.582696
Body mass index	rs1689437	A	G	0.9404	-0.0236959	0.0032098	2.1e-13	0.0462922	0.0494026	0.348739
Body mass index	rs16903285	T	C	0.8559	-0.0312099	0.00245153	7.6e-38	0.0320172	0.034884	0.358714
Body mass index	rs16906845	A	G	0.0706	-0.0201518	0.00340342	2.2e-09	0.0344618	0.0488928	0.480907
Body mass index	rs16907751	T	C	0.1402	-0.0182644	0.00262168	1.6e-12	0.0615803	0.0391425	0.115665
Body mass index	rs16916303	A	G	0.9105	0.0145869	0.00261816	1.7e-08	0.025559	0.0364984	0.483754
Body mass index	rs16932761	A	G	0.2505	-0.0137337	0.00196196	1.7e-12	0.0481745	0.0273039	0.0776681
Body mass index	rs16940823	A	C	0.163	-0.0138176	0.00217675	9e-11	0.00481112	0.0313827	0.878158
Body mass index	rs16942944	A	G	0.2773	0.0105875	0.00186262	1.1e-08	0.00432502	0.0260669	0.86822
Body mass index	rs16943356	A	G	0.0606	-0.0203058	0.0033843	3e-09	-0.0705869	0.0480198	0.141574
Body mass index	rs16965225	T	G	0.0567	0.0203067	0.00319643	1.7e-10	-0.0356615	0.0495874	0.472039
Body mass index	rs16966801	A	G	0.8002	-0.0150201	0.00211822	1.1e-12	0.0302144	0.0297587	0.309956
Body mass index	rs16982345	A	G	0.2525	0.012383	0.00203	2.8e-09	-0.00925441	0.0274268	0.735799
Body mass index	rs17001561	A	G	0.1759	0.0143061	0.00217908	3.8e-11	-0.0821932	0.0325425	0.0115462
Body mass index	rs17014375	T	G	0.8598	-0.0171381	0.002491	1.1e-11	-0.0505803	0.0352527	0.151346
Body mass index	rs17019087	T	C	0.6054	-0.0107197	0.00177022	7.8e-10	0.0201663	0.0249199	0.418375
Body mass index	rs17056301	T	C	0.7604	-0.011415	0.00193474	2.4e-09	-0.00301445	0.0270982	0.911425
Body mass index	rs17066842	A	G	0.0298	-0.0658595	0.00409186	6e-57	0.0125243	0.0639568	0.844748
Body mass index	rs17069831	T	C	0.2724	-0.0109955	0.00191665	2.1e-08	0.0267481	0.027188	0.325203
Body mass index	rs1707322	A	G	0.2664	-0.0123787	0.00174075	4.9e-13	0.0467825	0.0263972	0.0763525
Body mass index	rs17094222	T	C	0.8032	-0.0178499	0.00197237	2.2e-19	-0.0192772	0.0293839	0.511795
Body mass index	rs17105272	T	C	0.327	0.0106465	0.00183894	3.2e-09	0.0095942	0.0256762	0.708656
Body mass index	rs17120344	A	G	0.0626	0.0218106	0.00360264	1.5e-09	0.0164875	0.0521695	0.751975
Body mass index	rs171390	T	C	0.5765	-0.0155571	0.00172857	2.8e-18	-0.00944767	0.0240967	0.695004
Body mass index	rs17201143	T	C	0.3082	-0.00994317	0.00183418	2.6e-08	-0.00361254	0.0257028	0.888225
Body mass index	rs17203016	A	G	0.8131	-0.0150657	0.00200876	2.1e-13	-0.0160612	0.0303091	0.596174
Body mass index	rs17207196	T	C	0.4443	-0.0215661	0.00175651	2.1e-35	0.0129376	0.0252441	0.608302
Body mass index	rs17236194	T	C	0.8449	-0.0148556	0.00233029	8.3e-11	0.0766223	0.0355981	0.0313638
Body mass index	rs17272434	A	G	0.3181	-0.0100203	0.00171776	3.7e-09	-0.0209236	0.0257231	0.415979
Body mass index	rs1730859	A	G	0.6789	-0.0116533	0.00167886	1.1e-11	-0.0321719	0.0255635	0.208207
Body mass index	rs17309825	T	C	0.9612	-0.0302918	0.00407774	6.8e-14	-0.0117204	0.0643284	0.855429
Body mass index	rs17327461	T	C	0.4404	0.0124756	0.00159688	1.5e-14	-0.0373968	0.0239273	0.118068
Body mass index	rs17387761	A	G	0.2753	-0.0105865	0.00189758	3.5e-08	-0.00183164	0.0266392	0.945183
Body mass index	rs17391694	T	C	0.0964	0.0316121	0.00249307	7.5e-38	0.0691066	0.0370072	0.0618482
Body mass index	rs17405819	T	C	0.6958	0.020643	0.00172825	4.3e-33	0.00679776	0.0263488	0.796414
Body mass index	rs17424278	A	C	0.8936	-0.0169532	0.00279229	1.9e-09	0.00782472	0.0387259	0.839874
Body mass index	rs17446091	T	C	0.7952	-0.0120398	0.00195768	1.8e-09	0.00832894	0.0290569	0.774386
Body mass index	rs17448885	C	G	0.6382	0.0104367	0.00178915	7.3e-09	-0.0689541	0.0345419	0.0459074
Body mass index	rs17450772	T	C	0.8777	-0.019451	0.00308746	2.9e-10	-0.077333	0.0378462	0.041018
Body mass index	rs17513613	T	C	0.7107	-0.0175749	0.0017008	3.6e-26	-0.00645043	0.025558	0.800744
Body mass index	rs175165	T	G	0.6034	0.00996414	0.00174131	5.2e-09	-0.00824192	0.0248934	0.740578
Body mass index	rs17531363	A	C	0.6909	0.0129823	0.00185461	2e-12	-0.000527126	0.0262356	0.98397
Body mass index	rs17535749	A	G	0.0825	0.0147055	0.00264699	2.5e-08	0.0378583	0.0389661	0.331265
Body mass index	rs17538472	T	C	0.2286	0.012834	0.00218875	4.2e-09	-0.00254344	0.0306702	0.933908
Body mass index	rs17551974	A	C	0.17	-0.0142448	0.00222259	1.9e-10	-0.0132994	0.0306899	0.664762
Body mass index	rs17573940	A	G	0.7296	-0.0110192	0.00175526	8e-10	0.0169621	0.0269923	0.529737
Body mass index	rs17599948	A	G	0.8101	0.0126727	0.00214462	4.6e-09	0.0242512	0.0326743	0.45796
Body mass index	rs17608150	T	C	0.0755	0.0190368	0.00301092	1.3e-10	0.0258915	0.046348	0.576413
Body mass index	rs17619973	A	G	0.9443	0.0190306	0.0030449	2.4e-10	-0.0114703	0.0462459	0.804113
Body mass index	rs17636031	T	C	0.7326	-0.0151569	0.00179988	1.2e-17	-0.0196066	0.0267915	0.464278
Body mass index	rs17681708	T	C	0.7237	-0.0107983	0.00183367	7.2e-09	-0.00142836	0.0259449	0.956096
Body mass index	rs17695092	T	G	0.7127	0.0102411	0.00173905	3.4e-09	-0.0108324	0.0257133	0.673555
Body mass index	rs17709991	T	C	0.7256	-0.0110096	0.00180157	2.4e-09	0.0155224	0.0274799	0.572166
Body mass index	rs17720922	T	C	0.2266	0.0128986	0.00216617	2.3e-09	0.0519582	0.0301037	0.0843519
Body mass index	rs17724992	A	G	0.7555	0.0175227	0.0018193	1e-22	-0.0118861	0.0271638	0.661698
Body mass index	rs17757975	T	C	0.8608	0.0142678	0.00239459	4.2e-09	-0.0606879	0.0341123	0.0752297
Body mass index	rs17767510	C	G	0.167	0.0127829	0.00227912	1.9e-08	-0.0488856	0.0325718	0.133392
Body mass index	rs17776719	A	G	0.839	-0.0161185	0.00241295	1.7e-11	0.011612	0.033662	0.730125
Body mass index	rs17789218	T	C	0.7634	-0.0127281	0.00186025	7.4e-12	0.0215934	0.0294896	0.464023
Body mass index	rs17806379	T	C	0.1849	-0.0260434	0.00222075	1.5e-30	0.037902	0.0314287	0.22783
Body mass index	rs17820822	T	G	0.669	0.014128	0.00177835	2.9e-15	0.0286839	0.0247443	0.24637
Body mass index	rs1784460	A	T	0.3598	0.0128166	0.00174772	9e-14	0.0161867	0.0245307	0.509346
Body mass index	rs1787267	C	G	0.0398	-0.0230848	0.00350656	3.4e-11	0.0230351	0.0507706	0.650038
Body mass index	rs1814170	A	T	0.8986	0.0194523	0.00277891	2.1e-12	0.0140227	0.0391852	0.72045
Body mass index	rs1829130	T	C	0.7078	-0.0105549	0.00182312	3.7e-09	-0.00738513	0.0255051	0.772157
Body mass index	rs1830074	T	C	0.7028	-0.0113785	0.00187993	1.4e-09	-0.0286229	0.0263943	0.278171
Body mass index	rs1840969	A	T	0.5994	-0.0102071	0.00173328	1.9e-09	0.0157559	0.0242195	0.515341
Body mass index	rs1852006	A	G	0.3509	-0.0154219	0.00177945	4.9e-18	-0.0147449	0.0251893	0.558303
Body mass index	rs1853639	A	G	0.6272	-0.0110429	0.00179074	1.2e-09	-0.0184358	0.0261084	0.480111
Body mass index	rs1861410	T	C	0.5696	-0.0219229	0.00171746	5.3e-36	-0.0135861	0.0241131	0.57314
Body mass index	rs1863652	A	G	0.3608	-0.0114202	0.00178751	1.4e-10	-0.00799534	0.0250363	0.749461
Body mass index	rs1865341	T	C	0.7952	0.0127304	0.00198913	2.5e-10	-0.0116313	0.0283995	0.682128
Body mass index	rs1865989	A	T	0.3499	-0.00984568	0.00177222	2.9e-08	0.00344639	0.0248533	0.889711
Body mass index	rs1876359	T	C	0.3767	0.0126479	0.00165396	1.5e-14	0.00710135	0.0251043	0.777273
Body mass index	rs1884389	T	C	0.4294	-0.010469	0.00172789	4e-09	-0.00955432	0.0240363	0.691002
Body mass index	rs1884897	A	G	0.3857	-0.0188165	0.00164887	1.3e-30	0.0185068	0.0245816	0.451528
Body mass index	rs1885728	A	G	0.671	0.0104198	0.00183311	1e-08	-0.0062833	0.025972	0.808838
Body mass index	rs1895957	T	G	0.2336	-0.0167286	0.00205439	1.4e-16	0.0152594	0.0290151	0.598948
Body mass index	rs1899689	T	C	0.3797	0.0118467	0.00162006	1.5e-12	-0.0356803	0.0243541	0.142904
Body mass index	rs1899898	T	C	0.6431	0.0114333	0.00182123	6.8e-10	0.076292	0.0254087	0.00267686
Body mass index	rs1911746	T	C	0.2018	0.0119211	0.00193591	1.6e-09	0.0329286	0.0295572	0.265252
Body mass index	rs1912631	A	G	0.4155	-0.0114852	0.00173726	1.3e-11	-0.00522984	0.0243989	0.830277
Body mass index	rs1927790	T	C	0.5457	-0.0149156	0.0016125	1.8e-19	0.0225591	0.0251212	0.369179
Body mass index	rs1928295	T	C	0.5577	0.0140707	0.00159668	5.4e-18	-0.00294462	0.0239552	0.902169
Body mass index	rs1937684	A	T	0.6461	0.0111742	0.00179585	8.7e-10	0.0170393	0.0252345	0.499523
Body mass index	rs1941213	A	C	0.7227	0.0112074	0.00191579	3.2e-09	-0.0269122	0.0270739	0.32021
Body mass index	rs1941697	A	G	0.4215	0.0123488	0.00170674	1.2e-12	0.00213922	0.0245101	0.930449
Body mass index	rs1955540	T	C	0.1859	-0.0155121	0.00215991	6.2e-13	-0.022621	0.030525	0.458653
Body mass index	rs1956153	A	T	0.7982	-0.0131063	0.00221799	6.8e-09	-0.0134383	0.0302977	0.657374
Body mass index	rs1964927	A	G	0.3668	-0.0122427	0.00177716	5e-12	-0.0272606	0.0249581	0.274721
Body mass index	rs1982441	T	G	0.1431	0.0166345	0.00247141	7e-12	-0.00745685	0.034185	0.827326
Body mass index	rs1993709	A	G	0.1799	-0.0325554	0.00206545	1.9e-57	-0.0407792	0.0310925	0.189674
Body mass index	rs2009416	T	C	0.3499	-0.0118989	0.00177009	1.1e-11	-0.0308469	0.0250374	0.217936
Body mass index	rs2010281	A	G	0.3519	-0.0157028	0.00165805	6.7e-21	-0.0679544	0.0249519	0.00646097
Body mass index	rs2012502	A	C	0.3449	0.0109856	0.00165271	4.2e-11	-0.00740699	0.0250619	0.767575
Body mass index	rs2023671	T	G	0.7614	-0.0119424	0.00195777	5.8e-10	0.01381	0.0276526	0.617491
Body mass index	rs2029331	C	G	0.2565	-0.0138544	0.0019792	2e-12	0.0133012	0.0279729	0.634428
Body mass index	rs2033529	A	G	0	-0.0198671	0.00174443	1.9e-30	-0.0270596	0.0262879	0.303312
Body mass index	rs2035831	C	G	0.3211	-0.0109154	0.00181924	5.5e-09	0.0143867	0.0255967	0.574078
Body mass index	rs2051559	T	C	0.8807	-0.0170978	0.00252581	5e-12	-0.0580147	0.0356546	0.103709
Body mass index	rs2063177	A	G	0.3598	0.0118903	0.00178355	1.6e-11	-0.0282354	0.0250681	0.260018
Body mass index	rs2065418	T	G	0.6461	0.0163114	0.0017687	3.6e-20	0.0208028	0.0248399	0.402325
Body mass index	rs2072518	A	G	0.5666	0.0104442	0.0016068	1.8e-10	-0.00803485	0.0240942	0.738775
Body mass index	rs2074881	T	C	0.1789	-0.016758	0.00259479	4.9e-11	-0.00141562	0.0327711	0.965544
Body mass index	rs2075650	A	G	0.8688	0.024525	0.00231178	1.5e-25	-0.0392987	0.0343965	0.253238
Body mass index	rs208015	T	C	0.0885	0.0331187	0.00316302	1.4e-25	0.171408	0.0455408	0.000167328
Body mass index	rs2080454	A	C	0.6203	-0.0124851	0.00164532	1.7e-14	0.0306331	0.0246243	0.213491
Body mass index	rs2100814	A	G	0.4115	0.0115562	0.00173854	1.2e-10	-0.0118565	0.0243824	0.626775
Body mass index	rs2114824	A	G	0.5139	-0.0126472	0.00170637	3.1e-13	-0.0373794	0.0240611	0.120298
Body mass index	rs2119753	A	G	0.6093	0.00993419	0.00175309	6.8e-09	-0.0579083	0.0258424	0.0250374
Body mass index	rs2122042	T	G	0.2207	0.0230788	0.00196415	2.3e-31	0.02463	0.0291828	0.398674
Body mass index	rs2124499	C	G	0.3728	-0.0119405	0.00165032	3.4e-13	0.0217868	0.0247421	0.378557
Body mass index	rs213533	A	C	0.8559	-0.0151849	0.00243348	4.8e-10	0.00670256	0.0352086	0.849022
Body mass index	rs2143253	A	G	0.1372	-0.0190889	0.00263995	1.1e-12	0.00752482	0.0360358	0.834592
Body mass index	rs2143624	A	G	0.3688	0.00948523	0.0016454	4.8e-09	-0.0322364	0.0247368	0.192515
Body mass index	rs2155645	T	C	0.2644	-0.0110638	0.00181217	7.1e-10	0.0467828	0.0271803	0.0852145
Body mass index	rs215634	A	G	0.3678	0.0149123	0.00176593	2.6e-17	-0.00558966	0.0244411	0.819102
Body mass index	rs2160077	A	G	0.3797	0.00931194	0.00160205	1.6e-08	0.0027292	0.024198	0.9102
Body mass index	rs2161097	T	C	0.4215	0.00965926	0.00171049	2.5e-08	0.0478928	0.0240153	0.0461236
Body mass index	rs2162524	T	C	0.6561	-0.0155488	0.00180567	4.1e-17	0.0103758	0.0251496	0.679927
Body mass index	rs2169399	T	C	0.4732	-0.0108654	0.0017103	3.1e-10	-0.0387029	0.0238983	0.105344
Body mass index	rs2170382	T	C	0.1243	0.0166632	0.00261574	2.4e-10	0.0365577	0.0374699	0.329235
Body mass index	rs2172211	A	G	0.7555	-0.0101361	0.00180643	3.5e-08	-0.0045175	0.0272134	0.868155
Body mass index	rs2174307	C	G	0.3926	0.0123649	0.00173722	4.9e-12	0.00720984	0.0241878	0.765644
Body mass index	rs217433	T	C	0.8211	-0.0109725	0.00196943	2e-08	-0.0129429	0.0301468	0.667684
Body mass index	rs2174367	T	G	0.328	-0.0117326	0.0018423	9.3e-11	0.0310038	0.0255271	0.22454
Body mass index	rs217671	A	G	0.7545	-0.0144842	0.00191111	1.3e-13	0.0289731	0.027102	0.285052
Body mass index	rs2185027	A	C	0.7048	-0.0130468	0.00173958	5e-14	-0.026362	0.0261447	0.313305
Body mass index	rs2190788	T	G	0.3479	0.0137145	0.00184805	2.9e-14	-0.0162633	0.02599	0.531478
Body mass index	rs2192158	A	G	0.4692	0.012953	0.00170699	8.3e-14	-0.0224016	0.0240587	0.351791
Body mass index	rs2195086	T	G	0.8579	-0.0134902	0.00233288	9.4e-09	-0.0396284	0.033524	0.237169
Body mass index	rs2198679	A	G	0.5179	0.0107536	0.00170851	5.6e-10	-0.0159549	0.0239959	0.506114
Body mass index	rs2224272	T	G	0.2087	0.0113963	0.00202815	1.2e-08	-0.00575021	0.0285765	0.840525
Body mass index	rs2228213	A	G	0.333	-0.0136064	0.0016641	4.6e-16	-0.00144256	0.0249624	0.953916
Body mass index	rs223051	T	C	0.6769	0.011321	0.00181944	1.1e-09	0.0399794	0.0255878	0.118185
Body mass index	rs223391	A	G	0.2048	-0.0125056	0.00200471	1.6e-10	-0.041486	0.0314295	0.186844
Body mass index	rs2235564	T	C	0.3718	0.0130033	0.00178671	3.7e-13	-0.0201626	0.024916	0.418387
Body mass index	rs2245368	T	C	0.7913	-0.0252836	0.00226274	4.9e-28	-0.0241484	0.0334963	0.470954
Body mass index	rs2246012	T	C	0.829	-0.0154211	0.00214725	3.1e-13	-0.0271782	0.0329028	0.408795
Body mass index	rs2246664	A	G	0.4046	0.0134386	0.00176565	1.8e-14	-0.0461531	0.0246598	0.0612623
Body mass index	rs2254542	A	C	0.0378	-0.0238	0.00395021	1.1e-09	0.0564301	0.0584112	0.334002
Body mass index	rs2269828	A	G	0.3211	-0.00990558	0.0016981	4.4e-09	-0.0115888	0.0259347	0.654986
Body mass index	rs2270778	T	C	0.6034	-0.00918066	0.00160898	4.3e-09	0.0228904	0.0243731	0.347646
Body mass index	rs2271189	A	G	0.4036	-0.0140229	0.00175286	5e-16	-0.00503086	0.0246833	0.838497
Body mass index	rs2274550	T	C	0.1342	-0.0137153	0.00244916	1.5e-08	-0.0506086	0.0346121	0.143696
Body mass index	rs2279620	C	G	0.1054	0.0171323	0.00282179	1.6e-09	-0.0380455	0.0401633	0.3435
Body mass index	rs2281819	A	T	0.2684	-0.0162027	0.00202533	5.1e-15	0.0108282	0.028493	0.703924
Body mass index	rs2282231	T	C	0.1988	0.0160253	0.00203959	4.8e-15	0.00270203	0.0289651	0.925677
Body mass index	rs2282802	A	G	0.5656	0.0110196	0.00171865	4e-10	0.0498569	0.0241967	0.039352
Body mass index	rs2283093	T	C	0.2097	0.0126989	0.00209981	3.1e-09	0.0613909	0.0292547	0.0358615
Body mass index	rs2286028	C	G	0.171	0.0244758	0.00217124	4.5e-30	-0.0531083	0.0301709	0.0783661
Body mass index	rs2289379	T	C	0.4304	-0.0131223	0.00174965	4.3e-14	-0.0171955	0.0244808	0.482424
Body mass index	rs2293605	T	C	0.1203	-0.0158639	0.00256482	3.6e-10	0.0643079	0.0368879	0.0812755
Body mass index	rs2304130	A	G	0.9175	0.016774	0.00285921	2.9e-09	0.0334875	0.0432949	0.439241
Body mass index	rs2307111	T	C	0.6044	0.026843	0.00162071	1.6e-58	-0.0222694	0.0243659	0.360738
Body mass index	rs2317299	T	C	0.4364	0.0107862	0.00172986	1.3e-09	-0.00108639	0.0240147	0.963917
Body mass index	rs2322622	T	C	0.5934	-0.00910816	0.00164722	2.7e-08	-0.0251695	0.0244794	0.303861
Body mass index	rs2357760	A	G	0.667	0.0144819	0.00169788	6.8e-17	0.00758328	0.0252603	0.76402
Body mass index	rs2362777	T	G	0.3509	-0.0100627	0.00177577	1.3e-08	-0.0193386	0.0247232	0.434095
Body mass index	rs236527	C	G	0.672	-0.0105177	0.00186764	2.9e-08	-0.0478534	0.0262659	0.0684724
Body mass index	rs2365389	T	C	0.3897	-0.0165961	0.00162146	1.3e-25	0.0273283	0.0242554	0.259874
Body mass index	rs2367112	T	G	0.497	0.0118029	0.00158695	2.3e-13	-0.0356214	0.0240311	0.13826
Body mass index	rs2371767	C	G	0.2644	0.0107185	0.00180311	6.2e-09	0.0239208	0.0263619	0.364195
Body mass index	rs2423668	T	C	0.4394	0.0108172	0.0019574	2.8e-08	0.0173861	0.0242507	0.473415
Body mass index	rs2425840	A	C	0.6103	-0.0115296	0.00174398	1.6e-11	0.0164966	0.0328209	0.615227
Body mass index	rs2427453	T	C	0.5179	0.0110222	0.00177142	2.7e-10	-0.019044	0.0240426	0.428306
Body mass index	rs2429150	A	C	0.5437	-0.0106773	0.00173145	2.7e-10	0.00336365	0.0244206	0.890447
Body mass index	rs243387	A	G	0.4583	-0.0101335	0.00170564	4.4e-09	-0.0215654	0.0241683	0.372233
Body mass index	rs2440452	T	G	0.1441	0.013631	0.00249581	4.3e-08	0.00637809	0.034683	0.854094
Body mass index	rs2448241	A	G	0.0845	-0.0169914	0.00289627	3.2e-09	-0.0330151	0.0410979	0.421785
Body mass index	rs2450444	A	G	0.3608	-0.0104911	0.00166681	3.7e-10	-0.0572145	0.0348097	0.100252
Body mass index	rs2467210	A	G	0.2386	-0.0147181	0.00203009	7.9e-13	-0.0491628	0.0283874	0.0832995
Body mass index	rs2467594	A	G	0.3579	-0.0119823	0.00176788	6.5e-12	-0.0168731	0.0244871	0.490786
Body mass index	rs2470520	T	C	0.6024	-0.011141	0.00173758	5e-10	-0.00209553	0.0242894	0.931249
Body mass index	rs2477017	A	G	0.3688	0.0101126	0.00175026	5.4e-09	-0.00511611	0.0245694	0.835048
Body mass index	rs2478879	A	G	0.5944	0.0154831	0.0017528	3.8e-19	-0.0117202	0.0245231	0.632705
Body mass index	rs2479958	A	G	0.4662	0.0148462	0.00173527	1.5e-17	0.0184069	0.0242446	0.447724
Body mass index	rs248139	A	G	0.2316	0.013092	0.00216559	1.2e-09	-0.0194826	0.0301312	0.517896
Body mass index	rs2481665	T	C	0.5716	0.0160697	0.00159699	7.2e-23	-0.0110563	0.0240634	0.645901
Body mass index	rs2489676	T	G	0.4583	-0.0100669	0.00171137	8.8e-09	-0.0678759	0.0316155	0.0317996
Body mass index	rs249292	T	C	0.6839	0.0116743	0.00184843	1.9e-10	0.0302024	0.0256949	0.239826
Body mass index	rs2516739	A	G	0.2237	-0.0148837	0.00196577	1.4e-14	0.0230494	0.0305595	0.4507
Body mass index	rs2527366	A	G	0.7097	-0.0108141	0.00181919	6.5e-09	-0.0129518	0.0251485	0.606545
Body mass index	rs252749	A	G	0.2137	-0.011412	0.0019847	8.2e-09	0.0333891	0.0280909	0.234593
Body mass index	rs253537	A	C	0.4513	0.00990984	0.00171905	1.8e-08	0.00417973	0.0242354	0.863073
Body mass index	rs2543132	C	G	0.7883	0.0145176	0.00218759	5e-11	-0.0164242	0.0305078	0.590328
Body mass index	rs254800	T	G	0.508	0.00983736	0.00170648	1.8e-08	0.0122249	0.024004	0.610551
Body mass index	rs2600226	T	C	0.663	-0.0110879	0.00181611	3.7e-10	0.0240544	0.0256457	0.34827
Body mass index	rs2605603	A	G	0.499	-0.0102396	0.00159062	2.5e-10	0.0351406	0.0237558	0.139075
Body mass index	rs2616192	T	G	0.669	0.0120334	0.00182908	2.1e-11	-0.0225512	0.0259188	0.384262
Body mass index	rs2619976	T	C	0.3837	0.0100288	0.00173576	6.3e-09	0.0198562	0.0244502	0.416729
Body mass index	rs263041	A	G	0.3569	0.0121471	0.00176329	2.2e-12	-0.00608913	0.0247253	0.805472
Body mass index	rs2694047	A	G	0.2276	-0.0184012	0.00195758	3.9e-21	0.000634808	0.0278223	0.981797
Body mass index	rs2717926	T	C	0.665	0.00957058	0.00167732	2.6e-08	-0.00526648	0.0254853	0.836285
Body mass index	rs2718786	A	G	0.3827	0.0109196	0.00175494	2.7e-10	-0.019354	0.0250151	0.439113
Body mass index	rs2731277	T	C	0.7097	-0.0131947	0.00195478	8.8e-12	0.00671416	0.0273892	0.806349
Body mass index	rs2732275	A	G	0.6252	0.0100936	0.00174697	3.8e-09	-0.0059692	0.02448	0.807355
Body mass index	rs2733287	A	C	0.5507	-0.0158266	0.0017137	6.8e-20	-0.004151	0.0239786	0.862563
Body mass index	rs273504	A	G	0.5497	-0.014622	0.00172023	4.4e-18	0.016244	0.024736	0.511377
Body mass index	rs273697	A	G	0.4652	-0.0098669	0.00171161	1.5e-08	-0.0441706	0.0250971	0.0784091
Body mass index	rs2744974	T	C	0.337	0.0232678	0.00168201	1.4e-45	-0.01029	0.0252003	0.683034
Body mass index	rs2809395	A	T	0.84	0.0136843	0.00223003	2.2e-09	-0.00242178	0.0316168	0.938944
Body mass index	rs2815324	T	C	0.7903	-0.012483	0.00193534	1e-10	-0.00284094	0.0291519	0.922367
Body mass index	rs2820311	A	G	0.6978	-0.0234786	0.00179836	4.1e-38	-0.0309636	0.0257344	0.228899
Body mass index	rs2832283	A	G	0.2654	0.0110121	0.00191514	5.8e-09	0.0468997	0.0288142	0.103598
Body mass index	rs2836961	A	C	0.5885	-0.0097951	0.00163252	1.1e-09	-0.0405074	0.0243848	0.096679
Body mass index	rs2837398	A	C	0.6133	-0.0110645	0.00174703	1.1e-10	0.0146763	0.0245634	0.550184
Body mass index	rs284227	T	C	0.7306	-0.0140977	0.00182215	3.5e-15	-0.0137984	0.0277073	0.61848
Body mass index	rs284262	T	C	0.4414	0.00973819	0.00177058	2.6e-08	0.00289015	0.0240885	0.904498
Body mass index	rs2850969	T	C	0.8489	-0.0167096	0.00243049	1.3e-11	-0.0468859	0.0342273	0.170737
Body mass index	rs2866816	T	C	0.7038	0.0125155	0.00194038	5.6e-11	-0.0331768	0.0270983	0.220834
Body mass index	rs2874800	A	G	0.3042	-0.0113696	0.0018307	2.6e-10	-0.0300262	0.0259321	0.246914
Body mass index	rs2875762	C	G	0.2386	0.0137601	0.00197988	1.2e-11	0.0557694	0.0283264	0.0489747
Body mass index	rs2890652	T	C	0.835	-0.0167102	0.0022608	2.5e-13	-0.000245338	0.0321308	0.993908
Body mass index	rs2907948	A	G	0.2535	-0.0137333	0.00185059	1.3e-13	0.00359866	0.0279105	0.897408
Body mass index	rs2923774	A	G	0.6441	0.0104776	0.00179617	7.7e-09	0.0646688	0.0254292	0.0109876
Body mass index	rs2931434	T	C	0.3002	-0.0105666	0.00182884	1.4e-08	-0.00123839	0.0255021	0.96127
Body mass index	rs294704	T	G	0.7386	-0.0113238	0.00190399	4e-09	0.00203554	0.0267613	0.939369
Body mass index	rs2959592	T	C	0.7823	0.0114707	0.00204139	2.3e-08	-0.00868577	0.0302876	0.774283
Body mass index	rs2984433	T	G	0.3529	-0.0109368	0.00178966	1.6e-09	-0.0388946	0.0251304	0.121693
Body mass index	rs298563	T	C	0.164	0.0122774	0.00222347	4.6e-08	-0.0100269	0.0316306	0.751243
Body mass index	rs29941	A	G	0.333	-0.0144391	0.00170989	5.1e-18	0.0500782	0.0252811	0.0476076
Body mass index	rs3005710	A	G	0.2038	0.0116927	0.0020987	3.8e-08	-0.0128551	0.0292241	0.660023
Body mass index	rs3007105	T	C	0.4105	0.0133526	0.00159854	1.1e-17	0.00171147	0.0241547	0.943514
Body mass index	rs3209570	A	G	0.325	-0.0141332	0.00177901	9.8e-16	0.0108931	0.0247687	0.660087
Body mass index	rs323742	A	T	0.9751	-0.0380885	0.00520233	2e-13	-0.115483	0.0721581	0.109507
Body mass index	rs326889	T	C	0.3926	-0.0125092	0.00174547	2.4e-13	-0.05808	0.0245559	0.0180197
Body mass index	rs329122	A	G	0.4274	-0.0118212	0.00160768	4.3e-14	-0.0389886	0.0241365	0.106238
Body mass index	rs329651	T	G	0.8201	0.015804	0.00202368	9e-15	-0.0188508	0.0309383	0.542324
Body mass index	rs331949	T	C	0.6163	-0.0106565	0.00164691	1e-10	0.0296112	0.0248049	0.232569
Body mass index	rs33436	A	G	0.3519	-0.0122712	0.00176705	3e-12	0.0100786	0.0247722	0.684118
Body mass index	rs33485	T	C	0.7406	-0.015161	0.00191912	1.1e-15	-0.0375128	0.0275501	0.173318
Body mass index	rs340025	T	C	0.4145	-0.0117526	0.00161124	1e-13	-0.0288096	0.0241857	0.233582
Body mass index	rs34525648	A	G	0.0885	0.01818	0.0032015	1.7e-08	-0.101778	0.0411341	0.0133497
Body mass index	rs349088	A	C	0.5199	-0.0128709	0.00170941	1.8e-13	-0.0179897	0.0238212	0.450132
Body mass index	rs351114	T	C	0.507	0.0112564	0.00159382	7.2e-12	0.0215281	0.0240009	0.369735
Body mass index	rs3736485	A	G	0.4652	0.0133742	0.00159692	2.5e-16	0.00287076	0.0258497	0.911572
Body mass index	rs3764835	A	G	0.1382	-0.0139046	0.00236674	3.1e-09	-0.0266353	0.0330563	0.420383
Body mass index	rs3766430	T	C	0.5905	-0.0113072	0.00160102	3.9e-12	-0.0184951	0.0243502	0.447526
Body mass index	rs3769948	A	G	0.7515	0.0123224	0.00197159	2.9e-10	-0.00805794	0.0278111	0.772016
Body mass index	rs3800229	T	G	0.6501	0.0170581	0.00175455	1.4e-22	-0.0482054	0.0263577	0.0674154
Body mass index	rs3803286	A	G	0.3191	0.0180104	0.00179109	4.1e-23	-0.0191993	0.0253502	0.448832
Body mass index	rs3806116	T	G	0.3608	0.0100709	0.0016462	7.7e-10	-0.0069464	0.024621	0.777841
Body mass index	rs3807566	T	G	0.4046	-0.0128246	0.00171668	2e-13	-0.0200416	0.0239172	0.402054
Body mass index	rs3807875	A	G	0.5994	-0.00921537	0.00166661	3.5e-08	-0.0454814	0.0249387	0.0681931
Body mass index	rs3810291	A	G	0.663	0.0262033	0.00172139	2.1e-52	-0.0237977	0.025784	0.356026
Body mass index	rs3811514	T	C	0.5109	0.0120988	0.00169984	1.2e-12	-0.015865	0.0239437	0.50759
Body mass index	rs3813680	A	G	0.8678	0.0140439	0.00234064	1.6e-09	0.00542761	0.0335664	0.871544
Body mass index	rs3814883	T	C	0.4602	0.0233329	0.00170974	1.1e-40	-0.0341803	0.0246015	0.164724
Body mass index	rs3819811	A	G	0.326	-0.00997252	0.00183959	3.1e-08	0.0772261	0.0256485	0.00260443
Body mass index	rs3826705	T	C	0.8917	-0.0151898	0.00261227	6.6e-09	0.00670932	0.0368025	0.855343
Body mass index	rs3829849	T	C	0.3718	0.00953749	0.00165446	5.9e-09	-0.0230069	0.0249215	0.355917
Body mass index	rs3844598	A	G	0.5199	-0.00951738	0.00170311	3.8e-08	0.00115786	0.0240286	0.961568
Body mass index	rs3845802	T	G	0.502	-0.0114142	0.00158807	1.2e-12	0.0463396	0.0237741	0.0512763
Body mass index	rs3849570	A	C	0.328	0.0133673	0.00172154	3.3e-14	0.00319612	0.0251013	0.89868
Body mass index	rs3851083	A	G	0.4185	-0.0102131	0.00160205	4.1e-10	0.00810926	0.024265	0.738232
Body mass index	rs3852012	A	G	0.7127	-0.0124881	0.00171592	1.4e-13	-0.0286413	0.0259437	0.269602
Body mass index	rs3887080	A	G	0.1024	0.0181363	0.00260522	5.1e-12	-0.046442	0.0369753	0.209106
Body mass index	rs3902951	T	G	0.7445	-0.0125133	0.00186766	7e-12	-0.0601307	0.0282024	0.0329977
Body mass index	rs3930349	A	C	0.2296	-0.0140809	0.00205346	4.2e-12	-0.0306703	0.0285374	0.28249
Body mass index	rs3957285	A	G	0.5209	0.0137207	0.00171508	2.9e-16	0.00767853	0.0251463	0.760097
Body mass index	rs40067	A	G	0.1799	-0.026286	0.00227285	7.1e-30	0.0284545	0.0317948	0.370819
Body mass index	rs4012234	T	G	0.3708	-0.0135729	0.00173271	9.9e-16	0.0242065	0.0242565	0.318311
Body mass index	rs40245	A	T	0.3449	0.0109092	0.00178514	1.9e-09	0.0313596	0.0251306	0.212081
Body mass index	rs4072917	A	G	0.4592	0.0109392	0.00171222	6.9e-11	-0.0200645	0.0242759	0.40851
Body mass index	rs4077093	T	G	0.2147	0.0126692	0.00217752	5.1e-09	0.0430308	0.0293738	0.142937
Body mass index	rs4082793	T	C	0.4304	-0.0117112	0.00172788	3.6e-12	-0.0261305	0.0243586	0.283385
Body mass index	rs4148155	A	G	0.9076	0.0181345	0.00250796	5e-13	0.0884438	0.038319	0.020994
Body mass index	rs4148866	T	C	0.4155	0.00952863	0.00175016	4e-08	-0.0547024	0.0255623	0.0323579
Body mass index	rs420158	T	C	0.7614	-0.0112365	0.00179407	2.1e-10	-0.0232101	0.0279124	0.405674
Body mass index	rs4237643	T	G	0.339	0.0216355	0.00184338	4.3e-33	0.0376186	0.0258671	0.145863
Body mass index	rs424539	C	G	0.5885	-0.0106771	0.00174716	4.9e-10	-0.0376885	0.0245785	0.125178
Body mass index	rs427943	A	C	0.4364	-0.0169098	0.00169098	7.3e-23	-0.00519952	0.0242488	0.830217
Body mass index	rs429343	A	G	0.4374	0.0152312	0.0017262	6.8e-18	0.0307845	0.0241627	0.202646
Body mass index	rs4307239	A	G	0.5249	-0.0115806	0.00171192	3.9e-11	-0.0157692	0.0240982	0.512873
Body mass index	rs4372836	T	C	0.2922	0.0136132	0.00172562	7.3e-16	0.0113354	0.0256603	0.658673
Body mass index	rs4430672	T	C	0.2157	0.0122817	0.00212753	3.9e-09	0.0213462	0.0299684	0.476285
Body mass index	rs4482463	A	C	0.9195	-0.0330406	0.00329408	2.8e-23	0.0338843	0.0443528	0.444884
Body mass index	rs4516268	A	C	0.1909	-0.0208943	0.00202203	5.2e-25	-0.0119817	0.0308112	0.697369
Body mass index	rs4518345	A	G	0.2744	-0.0116335	0.0018892	1e-09	0.0538346	0.026561	0.0426801
Body mass index	rs4521182	T	C	0.3141	0.0100875	0.0018429	3.7e-08	0.0089453	0.025921	0.73002
Body mass index	rs4523552	T	C	0.2117	0.0133647	0.0020486	4e-11	-0.00828914	0.0291055	0.7758
Body mass index	rs4523610	T	C	0.7485	-0.0124869	0.00203039	1.3e-09	-0.0578278	0.0281255	0.0397765
Body mass index	rs4538727	A	G	0.4274	-0.00966947	0.00175809	4.2e-08	-0.0195546	0.024731	0.429126
Body mass index	rs4556997	A	C	0.1541	0.0190789	0.00232433	6.9e-17	-0.0559453	0.0344454	0.104338
Body mass index	rs459552	A	T	0.7654	-0.0119527	0.00189726	1.7e-10	-0.0195908	0.028862	0.497281
Body mass index	rs460799	A	G	0.2594	-0.0119268	0.00192042	6.4e-10	-0.0216789	0.0269597	0.421327
Body mass index	rs4639527	A	G	0.6909	-0.0167753	0.00185308	3.3e-20	0.0142576	0.0265524	0.591294
Body mass index	rs4653017	T	C	0.6421	0.0124193	0.00183236	4.5e-11	-0.00559149	0.0255573	0.82682
Body mass index	rs4663629	A	G	0.2515	0.0126837	0.00200269	1.1e-10	-0.0381959	0.0283604	0.178044
Body mass index	rs4670627	T	C	0.5815	0.00987696	0.00159913	2.6e-10	-0.028174	0.0245739	0.251589
Body mass index	rs4673553	T	G	0.5417	-0.0143159	0.00171387	2.1e-16	-0.000707065	0.0242424	0.976732
Body mass index	rs4676084	A	G	0.4215	0.0100077	0.00173603	1.8e-08	0.0186751	0.0246259	0.448242
Body mass index	rs4677812	A	C	0.2982	-0.0135432	0.00189207	1.4e-12	-0.00212332	0.0264822	0.936095
Body mass index	rs4682718	A	G	0.8181	-0.0148672	0.00222042	9.9e-12	0.0694657	0.0326012	0.0331079
Body mass index	rs4700646	A	G	0.4433	0.0109464	0.00170724	2.4e-10	-0.0235511	0.0237658	0.321701
Body mass index	rs4704513	C	G	0.8002	-0.0125898	0.00221581	7.4e-09	-0.0379119	0.0311179	0.223098
Body mass index	rs4711986	A	G	0.3579	0.0141626	0.00178271	1.7e-15	0.0269501	0.0251679	0.284254
Body mass index	rs4717623	T	C	0.2833	-0.0131577	0.00194928	4.2e-12	0.0153966	0.0270105	0.568663
Body mass index	rs4718966	T	C	0.4066	0.0122035	0.00172963	4.6e-13	0.0219014	0.0242348	0.366145
Body mass index	rs4722398	T	C	0.1342	0.0157839	0.00249745	3.6e-10	0.0394568	0.0355237	0.266691
Body mass index	rs4722672	T	C	0.828	-0.014788	0.00205662	1.8e-12	0.03104	0.0309479	0.315872
Body mass index	rs472611	A	G	0.6829	-0.0101224	0.00180399	3.8e-08	-0.0112104	0.0250357	0.654316
Body mass index	rs4740383	A	G	0.4085	0.0123356	0.00176223	1.9e-12	0.00756173	0.0243805	0.756443
Body mass index	rs4740619	T	C	0.5189	0.018528	0.00159381	2.3e-30	0.0129238	0.0240247	0.590619
Body mass index	rs4745794	A	G	0.507	-0.0115217	0.00171814	7.2e-11	0.00574192	0.0248495	0.817262
Body mass index	rs4757144	A	G	0.5875	0.016235	0.00172917	5.6e-22	0.0283242	0.0241413	0.240689
Body mass index	rs4757638	A	G	0.5845	0.00975256	0.00173808	2.1e-08	-0.0207002	0.0243664	0.395581
Body mass index	rs4759075	T	C	0.6143	0.0106573	0.00161763	1.4e-11	0.0358106	0.0244167	0.142473
Body mass index	rs4785578	A	G	0.9433	0.0235521	0.00429128	4.4e-08	-0.00833263	0.0622572	0.893527
Body mass index	rs4796243	A	G	0.2972	-0.012075	0.00185021	6.1e-11	-0.000857702	0.0258841	0.973566
Body mass index	rs4802778	A	G	0.5765	-0.011126	0.00172644	8.4e-11	-0.020613	0.0242192	0.394713
Body mass index	rs4813619	T	G	0.5139	-0.0107543	0.00179238	2.3e-09	-0.018376	0.0239601	0.443116
Body mass index	rs4814512	A	C	0.7952	0.013033	0.00205784	2.3e-10	0.045358	0.0290528	0.118471
Body mass index	rs4820408	T	G	0.4324	0.0143397	0.0016144	2.1e-19	-0.0550339	0.0320648	0.0861007
Body mass index	rs4835778	A	G	0.7763	-0.0122237	0.00221374	2.1e-08	0.033002	0.030499	0.279223
Body mass index	rs483752	T	C	0.7247	0.0123717	0.00224941	3.7e-08	-0.0107291	0.0289358	0.710794
Body mass index	rs4856794	T	G	0.6322	-0.0109143	0.00178598	1.5e-09	0.0121994	0.0250304	0.625987
Body mass index	rs4857329	A	G	0.4523	0.0202161	0.00170135	5.3e-32	-0.0137453	0.0240811	0.568139
Body mass index	rs4858193	T	C	0.7565	0.012931	0.00190457	1.6e-11	-0.0152921	0.0271106	0.572711
Body mass index	rs4858887	A	C	0.6859	-0.0118994	0.00182329	2.1e-11	0.00939944	0.0256315	0.713832
Body mass index	rs4860782	A	C	0.164	-0.011745	0.00211795	2.2e-08	0.00929429	0.030857	0.763258
Body mass index	rs4864201	T	C	0.3588	0.0137598	0.00165899	1.5e-16	0.0176482	0.0250588	0.481264
Body mass index	rs4865796	A	G	0.6968	-0.00985166	0.00172165	5.2e-09	0.0022947	0.0258268	0.929201
Body mass index	rs487060	T	C	0.4801	0.0109484	0.0015925	1.6e-11	0.0344258	0.0243967	0.15822
Body mass index	rs4877313	A	T	0.8241	0.0126436	0.00205826	4.1e-10	-0.00567398	0.0287543	0.843572
Body mass index	rs4880341	T	C	0.5288	-0.0119133	0.00171633	1.1e-11	-0.00767239	0.0242171	0.751383
Body mass index	rs4886869	A	G	0.4076	-0.00975721	0.0017563	2.9e-08	0.0572073	0.0244745	0.0194168
Body mass index	rs4889606	A	G	0.6173	0.0194864	0.00163994	2.8e-33	-0.012213	0.0251589	0.627367
Body mass index	rs4906908	T	G	0.4543	-0.0103181	0.00170299	2.5e-09	0.0298256	0.0239364	0.212751
Body mass index	rs4911442	A	G	0.9125	0.0148749	0.00237999	5.4e-10	-0.0134763	0.0373673	0.718366
Body mass index	rs4912637	A	G	0.334	-0.0102268	0.00178721	1.5e-08	0.000842499	0.0252057	0.973336
Body mass index	rs4912652	T	C	0.6064	-0.00998755	0.00171503	1.5e-08	0.00391284	0.024034	0.870672
Body mass index	rs4916229	C	G	0.9195	-0.0185182	0.00293458	4.9e-10	0.0771361	0.0412909	0.0617465
Body mass index	rs491711	A	C	0.6909	0.0111215	0.00183747	1.1e-09	0.0122837	0.0360421	0.733242
Body mass index	rs4929923	T	C	0.3767	-0.0175651	0.00164976	7.2e-27	-0.0438166	0.025102	0.0808899
Body mass index	rs4936175	T	C	0.6014	-0.0122707	0.00170986	1.4e-12	0.0127125	0.0242125	0.599556
Body mass index	rs4936671	C	G	0.3897	0.010385	0.00178029	6.2e-09	-0.0560425	0.0249817	0.0248749
Body mass index	rs4953577	T	C	0.5278	0.00997234	0.00171242	9.9e-09	0.0276616	0.0240232	0.249545
Body mass index	rs4954638	A	C	0.6998	0.0116111	0.00196799	2.9e-09	-0.0313136	0.02716	0.24894
Body mass index	rs4963120	T	C	0.5527	0.0125882	0.00174298	3.6e-13	0.00123098	0.0245363	0.959987
Body mass index	rs4969387	C	G	0.7296	-0.0143073	0.00197342	4.3e-13	0.00622621	0.0280819	0.824535
Body mass index	rs4985155	A	G	0.665	0.011849	0.0016786	3e-12	0.0388571	0.0254711	0.127125
Body mass index	rs4986044	T	C	0.496	-0.0163687	0.00159695	3.3e-23	0.00992411	0.0239531	0.678644
Body mass index	rs4989244	A	G	0.3877	-0.0114953	0.00172938	7.5e-11	0.0223207	0.0243019	0.358368
Body mass index	rs506338	T	C	0.2853	-0.0129159	0.00173497	7.8e-14	0.027584	0.0272858	0.31205
Body mass index	rs535533	T	C	0.6004	-0.0100116	0.00173277	3.4e-09	0.0130211	0.0243395	0.592666
Body mass index	rs536445	T	C	0.5	0.0140445	0.0017054	4.6e-16	-0.00756815	0.0242146	0.754626
Body mass index	rs538579	C	G	0.3181	0.0131424	0.00182266	1.3e-13	-0.012983	0.0254307	0.609685
Body mass index	rs543874	A	G	0.8131	-0.0474886	0.00199952	1.2e-122	0.027369	0.0300006	0.36162
Body mass index	rs559231	T	G	0.3757	0.0131022	0.00174696	2.4e-14	-0.00660263	0.024517	0.787692
Body mass index	rs573455	A	G	0.4642	-0.00925948	0.00159303	1.6e-08	-0.00727214	0.024112	0.762958
Body mass index	rs5742914	T	C	0.1103	0.0162418	0.00250588	8.8e-11	-0.0608729	0.0393784	0.122142
Body mass index	rs5749334	A	C	0.4861	-0.00909489	0.00170529	4.2e-08	-0.0323369	0.0245328	0.187467
Body mass index	rs5751239	T	C	0.5278	0.0109537	0.00170838	3.6e-10	-0.0206018	0.0240794	0.392232
Body mass index	rs577525	T	C	0.4414	-0.01677	0.0017174	9.7e-22	-0.0109911	0.0242917	0.650937
Body mass index	rs591088	T	C	0.5517	-0.00977145	0.00171252	1.6e-08	0.0123204	0.0239977	0.607672
Body mass index	rs592483	T	C	0.5805	-0.0139731	0.00161594	2e-18	-0.0119884	0.0243277	0.622163
Body mass index	rs6014523	T	C	0.8191	0.0144872	0.00213905	1.4e-11	-0.0267729	0.0305328	0.380564
Body mass index	rs6019482	T	C	0.1213	-0.0177923	0.002299	2.8e-14	-0.0132146	0.0330957	0.689683
Body mass index	rs6023633	A	G	0.7793	-0.0133421	0.00203032	5.1e-11	-0.00275265	0.0284615	0.922953
Body mass index	rs6047046	A	G	0.5	0.00987445	0.00171291	1.8e-08	0.00785613	0.0242	0.745459
Body mass index	rs6050446	A	G	0.0308	-0.0345616	0.00473585	4.4e-13	0.0728617	0.0722859	0.313471
Body mass index	rs6056413	A	T	0.1461	0.0125249	0.00216966	1.1e-08	0.0625526	0.0318751	0.0497124
Body mass index	rs610634	T	C	0.831	0.0132428	0.00220713	1e-09	0.0157368	0.0307311	0.608594
Body mass index	rs6121381	A	T	0.8439	-0.0144677	0.00236207	9.4e-10	0.00733821	0.0326674	0.822264
Body mass index	rs6138482	T	C	0.2137	0.0146405	0.0019919	5.8e-13	-0.0457847	0.0305442	0.133882
Body mass index	rs621042	A	C	0.4791	-0.0107742	0.00171179	6.3e-10	-0.0424674	0.0238389	0.0748415
Body mass index	rs6235	C	G	0.7406	-0.0176334	0.00191449	1.5e-19	-0.028104	0.0268203	0.294701
Body mass index	rs6265	T	C	0.1968	-0.0392419	0.00200019	1e-86	-0.0528713	0.0300423	0.0784257
Body mass index	rs6419734	T	C	0.1581	0.0165184	0.00237334	1.9e-12	-0.00150451	0.0334093	0.964081
Body mass index	rs6433243	T	C	0.3499	0.0101278	0.00178726	1.2e-08	-0.0221276	0.0250689	0.377415
Body mass index	rs6443750	T	C	0.1829	-0.0143206	0.00203198	3.2e-12	0.0123821	0.0346042	0.720477
Body mass index	rs6445538	T	C	0.7336	-0.0149204	0.00200273	1.4e-13	0.00549209	0.02795	0.844221
Body mass index	rs6448587	A	C	0.7843	0.015771	0.00217205	2.3e-13	0.0208798	0.0301069	0.487982
Body mass index	rs6449532	T	C	0.3529	-0.0125378	0.00177701	1.2e-12	-0.00286771	0.0254288	0.91021
Body mass index	rs6461115	A	G	0.7555	0.0143442	0.00189264	1.2e-13	0.00149845	0.0280263	0.957361
Body mass index	rs6471941	A	G	0.1829	0.0157522	0.00212048	3.1e-13	0.0327975	0.0314468	0.296971
Body mass index	rs6477694	T	C	0.672	-0.0120277	0.00166237	3.8e-13	-0.0294661	0.0250726	0.239903
Body mass index	rs6479905	A	G	0.5149	-0.0130144	0.00170189	3.7e-14	-0.00216297	0.0238385	0.927704
Body mass index	rs6482729	T	C	0.6511	-0.0097497	0.00181612	3.6e-08	0.0590465	0.0253113	0.0196582
Body mass index	rs6497676	A	G	0.6362	-0.00967577	0.00177718	3.7e-08	0.00806612	0.0249327	0.746305
Body mass index	rs6504165	T	C	0.7565	0.0128053	0.00180223	4e-13	0.0220769	0.0273928	0.420279
Body mass index	rs6512302	C	G	0.7386	0.014018	0.00197437	2.1e-12	-0.0027134	0.0277561	0.922124
Body mass index	rs653264	A	G	0.5308	-0.00995899	0.00171013	9.3e-09	-0.00232945	0.0239573	0.922541
Body mass index	rs6545709	A	G	0.1044	-0.0193962	0.00286643	1.5e-11	-0.0393632	0.0418338	0.346735
Body mass index	rs6545714	A	G	0.6183	-0.0183189	0.00163048	9.1e-31	0.04324	0.0243708	0.0760217
Body mass index	rs6548221	A	G	0.2356	0.0143436	0.00189981	1.7e-14	-0.00885705	0.0289375	0.759548
Body mass index	rs6548834	A	G	0.3777	0.0133595	0.00176816	1.8e-14	-0.012666	0.0249093	0.611112
Body mass index	rs6556301	T	G	0.335	-0.0106004	0.00171898	4.1e-10	0.0221227	0.0249332	0.374928
Body mass index	rs6561710	A	G	0.5775	-0.0101114	0.00173339	2.6e-09	-0.0135385	0.0243866	0.578784
Body mass index	rs6561766	A	G	0.1312	0.0158464	0.00264107	1.2e-09	0.0148656	0.0377329	0.693603
Body mass index	rs6564360	A	G	0.8131	-0.0132928	0.00216624	1.2e-09	-0.00367719	0.0306422	0.90448
Body mass index	rs657452	A	G	0.3748	0.0183989	0.00166373	7.2e-29	-0.0426258	0.0243533	0.0800642
Body mass index	rs6574695	C	G	0.8708	-0.0141266	0.0025157	1.6e-08	-0.00163492	0.0348793	0.962614
Body mass index	rs6587552	A	G	0.2286	0.0172216	0.00199093	1.6e-17	-0.00627292	0.0279794	0.822603
Body mass index	rs6591407	A	C	0.1928	-0.0114552	0.00203864	1.9e-08	-0.0485203	0.0299189	0.104862
Body mass index	rs6594967	T	C	0.6809	0.0109906	0.00181496	3.4e-09	-0.0126228	0.0255707	0.621558
Body mass index	rs6606686	C	G	0.6889	-0.012957	0.0017149	7.6e-15	0.0349698	0.0323606	0.279862
Body mass index	rs663129	A	G	0.2396	0.0542253	0.00189042	1.6e-178	0.0117156	0.0279301	0.674879
Body mass index	rs6661316	T	C	0.5716	0.0106317	0.00160479	6.8e-11	0.045378	0.0242576	0.0613903
Body mass index	rs6662747	A	G	0.5606	-0.0109506	0.00170789	3.5e-10	0.01927	0.0240609	0.4232
Body mass index	rs6676084	T	C	0.328	-0.0116907	0.00172486	4.9e-12	-0.041163	0.0256576	0.108644
Body mass index	rs6690764	A	G	0.8072	-0.0142262	0.00203232	6.3e-12	0.0288819	0.0296601	0.330174
Body mass index	rs6691857	T	C	0.0338	-0.0332681	0.00488955	6.9e-12	0.0445981	0.0684933	0.514962
Body mass index	rs6692586	A	G	0.1789	0.0189935	0.00227527	1.1e-16	0.00362942	0.0320573	0.909859
Body mass index	rs6707445	A	G	0.508	0.0129733	0.00172301	2.1e-13	0.0169163	0.0241954	0.484456
Body mass index	rs6710871	A	G	0.165	0.0175599	0.00235441	1e-13	-0.0477662	0.0347488	0.16925
Body mass index	rs6712	C	G	0.1342	0.0136891	0.0024799	4.4e-08	0.0103882	0.0495984	0.8341
Body mass index	rs6713781	C	G	0.3807	-0.0119482	0.00174851	3.8e-12	0.0245799	0.0244313	0.314377
Body mass index	rs6738445	T	C	0.2853	-0.0130576	0.0017672	1.9e-13	0.0104233	0.0263357	0.692263
Body mass index	rs6759670	A	C	0.7386	-0.0116637	0.00191043	1.9e-09	0.0133863	0.0269086	0.618854
Body mass index	rs6764533	A	G	0.3638	0.0114287	0.00177341	1.4e-10	-0.0154043	0.0249938	0.53768
Body mass index	rs6767619	C	G	0.3559	0.0118224	0.00178826	8.1e-11	-0.00833258	0.0252128	0.741029
Body mass index	rs6777784	T	G	0.6223	0.0103209	0.0017693	4.7e-09	0.014725	0.0246197	0.549773
Body mass index	rs6781254	T	C	0.329	0.0108568	0.00174485	4.9e-10	0.0297603	0.0257666	0.248094
Body mass index	rs6804181	A	T	0.8191	0.0148072	0.00222592	5.5e-11	0.022931	0.0448406	0.609078
Body mass index	rs6804842	A	G	0.4374	-0.0147615	0.00160862	3.6e-21	-0.0293067	0.0241915	0.225724
Body mass index	rs6807940	C	G	0.3907	-0.00982482	0.00173379	6.4e-09	0.00965315	0.0333389	0.772163
Body mass index	rs6819344	A	C	0.4135	0.00980533	0.00161836	6.1e-10	-0.0215924	0.0243831	0.375861
Body mass index	rs6827083	A	G	0.5825	-0.00971127	0.00160186	4.8e-09	0.0157782	0.0241295	0.513178
Body mass index	rs6841761	T	G	0.5507	-0.0130147	0.00158958	6.4e-16	-0.0582168	0.0239123	0.0149084
Body mass index	rs6849518	T	C	0.1233	0.0170755	0.00256626	2.6e-11	0.0132642	0.0361506	0.713682
Body mass index	rs6850639	T	C	0.1978	0.0115775	0.0019607	1.8e-09	-0.0621623	0.0298257	0.0371435
Body mass index	rs6852276	A	G	0.5984	-0.010366	0.00163168	8.5e-11	0.0121926	0.0248075	0.623082
Body mass index	rs6864049	A	G	0.4702	-0.0118378	0.00160994	6.7e-14	-0.0321498	0.023822	0.177149
Body mass index	rs6870983	T	C	0.2356	-0.0196315	0.00192466	6.5e-25	0.0128973	0.0287046	0.653208
Body mass index	rs6879326	T	C	0.504	-0.00980982	0.0017017	1.3e-08	0.038161	0.024126	0.113709
Body mass index	rs6898812	T	G	0.4761	-0.00994129	0.00172061	4.2e-09	0.00775695	0.0242778	0.749341
Body mass index	rs6901756	T	C	0.8718	0.0141423	0.00242163	2.9e-09	-0.0619052	0.0369901	0.0942168
Body mass index	rs6903387	A	G	0.5219	0.0129039	0.0017138	1.2e-13	0.00417237	0.0244137	0.8643
Body mass index	rs6921533	T	C	0.2634	0.0116656	0.00187837	5.6e-10	-0.00802433	0.0266079	0.762974
Body mass index	rs6930066	T	C	0.3628	0.0103744	0.00179557	1.3e-08	-0.012566	0.0254125	0.620966
Body mass index	rs6968554	A	G	0.3817	-0.00972216	0.00165277	3.5e-09	0.00291165	0.0247311	0.90628
Body mass index	rs6985109	A	G	0.5278	-0.0165614	0.00159064	1.5e-26	-0.0140237	0.0243516	0.564693
Body mass index	rs7006629	T	C	0.5179	0.0109174	0.00170272	2.5e-10	0.028153	0.0238727	0.238279
Body mass index	rs7009017	C	G	0.1103	0.0143572	0.00261922	2.5e-08	-0.0301813	0.0366338	0.410016
Body mass index	rs7024334	T	G	0.2266	0.013192	0.00191188	3.1e-12	0.03464	0.0284534	0.223441
Body mass index	rs7025938	C	G	0.674	-0.0159417	0.00182465	3.7e-19	0.0205572	0.0259115	0.427566
Body mass index	rs702820	T	C	0.8797	-0.0167664	0.0026629	1.9e-10	0.0143191	0.0371787	0.700131
Body mass index	rs7083450	T	C	0.8131	0.0149032	0.00215581	1.7e-12	0.00893193	0.0323062	0.782182
Body mass index	rs7084454	A	G	0.338	0.0184726	0.00181854	4e-25	-0.0171797	0.0252877	0.496903
Body mass index	rs7102454	T	C	0.6511	-0.0157211	0.00179101	2.4e-18	-0.0204131	0.0345993	0.555199
Body mass index	rs7117238	A	G	0.1849	-0.0126795	0.00212938	2.5e-09	0.0543628	0.0323137	0.0925015
Body mass index	rs7123876	T	C	0.7575	-0.0115432	0.00184304	2.2e-10	-0.0644694	0.0316672	0.0417658
Body mass index	rs7124681	A	C	0.4215	0.0264602	0.00160975	3.2e-58	-0.0395422	0.024293	0.103584
Body mass index	rs7133378	A	G	0.3499	0.0118192	0.00170196	9.4e-13	0.0362336	0.0254115	0.153905
Body mass index	rs7134628	A	G	0.1064	0.0172099	0.00280161	1.2e-09	-0.0120379	0.038724	0.755904
Body mass index	rs7138803	A	G	0.338	0.0288581	0.00163529	2.3e-71	0.0426613	0.0243948	0.0803278
Body mass index	rs7144011	T	G	0.2068	0.0272951	0.00193582	5.2e-47	0.0937952	0.02927	0.00135305
Body mass index	rs7147503	T	C	0.3638	-0.0116487	0.00176199	2e-11	0.0313982	0.0248422	0.206263
Body mass index	rs7164727	T	C	0.6958	0.018259	0.00170551	3.3e-25	-0.00389853	0.0256069	0.878994
Body mass index	rs7172627	A	G	0.5318	-0.0117315	0.00170458	1.1e-11	-0.0322615	0.0238816	0.17673
Body mass index	rs7181498	T	C	0.3748	0.0159621	0.00176268	1e-19	0.00595896	0.0254165	0.814634
Body mass index	rs7181610	A	T	0.8917	0.0144021	0.00248313	7.8e-09	0.000849763	0.0340181	0.980071
Body mass index	rs7186893	T	G	0.2674	-0.0135314	0.00191934	6.5e-13	-0.00908116	0.0268819	0.735501
Body mass index	rs7195386	T	C	0.4672	0.013341	0.00170524	1.1e-14	-0.00774961	0.024031	0.747086
Body mass index	rs719802	T	C	0.3678	0.00982079	0.00175024	9.5e-09	-0.0181702	0.024822	0.464155
Body mass index	rs7206395	A	G	0.1849	0.011959	0.00213901	1.5e-08	0.0118265	0.0300376	0.693786
Body mass index	rs7206608	C	G	0.6869	-0.0127441	0.00183439	1.3e-12	-0.0546084	0.025803	0.0343141
Body mass index	rs7209235	A	G	0.7058	-0.010853	0.00185772	8e-09	0.0046565	0.0267251	0.861679
Body mass index	rs7217226	T	G	0.6332	-0.0126914	0.00165964	2.6e-14	-0.01754	0.0346376	0.612585
Body mass index	rs7220138	C	G	0.7028	-0.0124568	0.00192423	2.7e-10	-0.0242308	0.0259498	0.35043
Body mass index	rs7235205	A	G	0.6889	-0.013374	0.00180216	4.4e-14	-0.0373742	0.0267152	0.161816
Body mass index	rs7235563	C	G	0.6491	0.00965133	0.00177269	4.3e-08	-0.0156943	0.024967	0.52961
Body mass index	rs7239114	A	G	0.5288	0.0117974	0.00161738	1.2e-13	-0.016588	0.0242034	0.493117
Body mass index	rs7243357	T	G	0.8121	0.019419	0.00210206	9.1e-20	0.0370655	0.0317496	0.243036
Body mass index	rs7249143	T	G	0.3161	0.0123259	0.00185866	3.6e-11	-0.0186451	0.0264458	0.480792
Body mass index	rs7254892	A	G	0.0308	0.0261608	0.00446875	4e-09	-0.0830668	0.0651823	0.20253
Body mass index	rs7313220	A	G	0.4414	0.0122283	0.00170394	1.4e-12	-0.0746807	0.0238569	0.00174594
Body mass index	rs731834	A	C	0.5308	0.0106376	0.00178951	1.6e-09	-0.00641577	0.0329866	0.845787
Body mass index	rs7323827	A	G	0.6958	0.010302	0.001818	3.3e-08	-0.0115978	0.0257679	0.652647
Body mass index	rs7332115	T	G	0.5915	0.0153281	0.00163885	3.6e-21	0.00257563	0.0246414	0.916753
Body mass index	rs7334078	T	C	0.7366	0.011983	0.00188163	2.2e-10	0.0189517	0.0265006	0.474521
Body mass index	rs733594	T	C	0.7396	0.0135386	0.0017659	5.9e-14	-0.0213938	0.0268383	0.425371
Body mass index	rs740157	A	G	0.4304	0.0116638	0.0016088	1.8e-12	0.0103678	0.0241914	0.668235
Body mass index	rs7421089	T	C	0.2823	0.0133255	0.00187543	7.5e-13	-0.00218748	0.0261731	0.933393
Body mass index	rs7475340	A	G	0.4622	-0.00895907	0.00159272	4e-08	-0.0140758	0.0239385	0.556534
Body mass index	rs7488867	T	C	0.2813	-0.020522	0.00201196	8.4e-24	0.0389481	0.0271463	0.151359
Body mass index	rs7498665	A	G	0.671	-0.0258381	0.00162084	5.6e-60	-0.0132599	0.0247288	0.59181
Body mass index	rs7512146	T	G	0.503	-0.00942419	0.00170438	3.9e-08	-0.0371744	0.023851	0.11909
Body mass index	rs7519259	A	G	0.5298	0.0126291	0.00171756	3.8e-13	-0.0542945	0.0239299	0.0232747
Body mass index	rs7534091	A	G	0.7425	-0.0109242	0.00183681	1e-09	0.00860871	0.0274544	0.753852
Body mass index	rs7535528	A	G	0.3867	-0.0155106	0.00183678	1.4e-16	0.0187037	0.0248606	0.451845
Body mass index	rs7536433	T	C	0.2207	-0.0153463	0.00196747	9.8e-15	0.0436332	0.0299074	0.14458
Body mass index	rs7550711	T	C	0.0298	0.0607746	0.00468217	3.2e-38	0.0746121	0.0719551	0.29977
Body mass index	rs7551507	T	C	0.5467	-0.0183915	0.00159926	9.3e-30	0.0266987	0.0238044	0.262038
Body mass index	rs755407	T	C	0.2942	0.0113937	0.00176799	2.3e-10	0.00205099	0.0266789	0.938722
Body mass index	rs7557796	T	C	0.3728	0.0158609	0.00178435	2.3e-19	-0.0193739	0.0251345	0.44082
Body mass index	rs7560871	A	G	0.0646	0.0209149	0.00326195	9.6e-11	-0.0344098	0.046032	0.454751
Body mass index	rs7561278	T	C	0.7674	0.0158617	0.00209495	5.7e-14	0.0117409	0.0293075	0.688706
Body mass index	rs7565976	A	G	0.3032	-0.0111471	0.00185785	2.6e-09	-0.0299878	0.0273922	0.273624
Body mass index	rs756717	A	G	0.3887	-0.0143174	0.00164457	5.4e-18	-0.0132138	0.0255279	0.604722
Body mass index	rs7567655	A	G	0.9503	-0.0276616	0.00461027	1.3e-09	0.0373093	0.0655051	0.568974
Body mass index	rs7573263	T	C	0.4284	0.0137416	0.00174189	1.6e-15	-0.00525019	0.0242702	0.828736
Body mass index	rs7578575	A	T	0.329	0.0128669	0.00188055	1.9e-11	-0.0104178	0.0261717	0.69059
Body mass index	rs7599312	A	G	0.2654	-0.0177448	0.00181264	6.9e-24	0.0179889	0.0269268	0.504092
Body mass index	rs7600699	C	G	0.8588	-0.0144801	0.00233237	6.4e-10	0.0788194	0.0333157	0.0179897
Body mass index	rs7601895	C	G	0.7247	0.0147354	0.00187902	1.7e-15	0.0438926	0.0265275	0.0980046
Body mass index	rs7607351	T	C	0.5905	0.0121135	0.0017305	8.4e-12	-0.0165051	0.0242212	0.495599
Body mass index	rs7607369	A	G	0.4125	0.0117202	0.00160277	9.3e-13	-0.0300658	0.024178	0.213676
Body mass index	rs761423	T	C	0.5557	0.0113524	0.00170789	5.5e-11	0.018833	0.0239784	0.43221
Body mass index	rs7615297	C	G	0.8738	0.0149484	0.00240779	5.7e-10	0.00719737	0.0339844	0.832275
Body mass index	rs762147	A	G	0.2793	-0.0115734	0.00191213	3.3e-09	0.0466632	0.0272982	0.0873791
Body mass index	rs7630080	A	G	0.9304	0.0163164	0.00301077	4.1e-08	-0.0123625	0.0459709	0.787991
Body mass index	rs7630302	C	G	0.0974	-0.0208025	0.00284562	5.6e-13	0.00629932	0.0404378	0.876208
Body mass index	rs7636868	A	G	0.7058	-0.0109419	0.00185621	2.6e-09	-0.0351317	0.026303	0.181663
Body mass index	rs7640424	T	C	0.3171	-0.0131504	0.0017405	2.3e-14	-0.0239683	0.0262757	0.361671
[truncated: 3,774 more rows]

## Sheet: Sup. Table 4b
Supplementary Table 4b: Summary of the 8 Glioma GWAS in the meta-analysis.
Series name	Study Centre - Cases	Study Centre - Controls	PUBMED ID	Number of cases	Number of controls
UK-GWAS	INTERPHONE study	1958 Birth Cohort	17636416	361	2699
French-GWAS	Service de Neurologie Mazarin, Groupe Hospitalier Pitié-Salpêtrière Paris	SU.VI.MAX (Supplementation en Vitamines et MinerauxAntioXydants)	21531791	993	1190
German-GWAS	Department of Neurosurgery, University of Bonn Medical Center	KORA (Co- operative Health Research in the Region of Augsburg; n = 488); POPGEN (Population Genetic Cohort; n = 678) and the Heinz Nixdorf Recall study (n = 380)	26424050	415	1310
MDA-GWAS	MD Anderson Cancer Center, Texas	Cancer Genetic Markers of Susceptibility (CGEMS)	19578367	523	2236
UCSF- SFAGS	San Francisco Bay Area Adult Glioma Study (AGS)	Population based controls obtained via random digit dialing and Illumina icontrols	19578367	166	3940
GliomaScan	Glioma Scan - ref Rajaraman P et al. Hum. Genet. 2012	Glioma Scan - ref Rajaraman P et al. Hum. Genet. 2012	22886559	472	2725
GICC	GICC cases are described in Amirian et al. Am. J. Epidemiol. 2016	GICC controls are described in Amirian et al. Am. J. Epidemiol. 2016	26656478	1898	3265
UCSF/Mayo	UCSF and Mayo cases combined	Mayo Clinic Biobank	19578366	992	804
Total				5820	18169

## Sheet: Sup. Table 5b
	Supplementary Table 5b: Causal estimates from Wald ratio, inverse variance weighted, maximum likelihood estimation, weighted median estimator and mode-based estimate, for each trait and nonGBM Glioma risk.
	* Results from restricted analysis, which excludes SNPs known to be associated with other fatty acid classes
	NA if trait not tested using method.
	Wald ratio reported if only 1 SNP available for use in MR analysis.
	Weighted median estimator and mode-based estimates only computed if >2 SNPs available for use in MR analysis.
				Wald ratio		Inverse variance weighted, fixed effects (IVW - FE)		Maximum likelihood estimation (MLE)		Weighted median estimator (WME)		Weighted mode-based estimate (WMBE)
	Risk factor class	Trait	Number of SNPs used in MR analysis	ORSD (95% CI)	P-value	ORSD (95% CI)	P-value	ORSD (95% CI)	P-value	ORSD (95% CI)	P-value	ORSD (95% CI)	P-value
	Lifestyle and dietary factors	Blood carnitine	17	NA	NA	0.96 (0.87-1.05)	0.33512	0.96 (0.87-1.05)	0.332668	1.00 (0.88-1.13)	0.97382	1.02 (0.88-1.18)	0.804816
		Blood methionine	1	1.54 (0.93-2.56)	0.0959189	NA	NA	NA	NA	NA	NA	NA	NA
		Blood selenium	1	1.00 (0.80-1.27)	0.972526	NA	NA	NA	NA	NA	NA	NA	NA
		Blood zinc	2	NA	NA	1.01 (0.85-1.20)	0.890417	1.01 (0.85-1.20)	0.890396	NA	NA	NA	NA
		Circulating 25-hydroxyvitamin D	5	NA	NA	1.11 (0.92-1.34)	0.26384	1.11 (0.92-1.34)	0.263587	1.10 (0.90-1.35)	0.367627	1.10 (0.89-1.35)	0.441486
		Circulating adiponectin	10	NA	NA	0.74 (0.57-0.96)	0.0217482	0.74 (0.57-0.96)	0.0250795	0.71 (0.50-1.01)	0.0544769	0.67 (0.45-1.00)	0.0798201
		Circulating carotenoids	1	1.12 (0.92-1.36)	0.250074	NA	NA	NA	NA	NA	NA	NA	NA
		Circulating fetuin-A	1	1.04 (0.96-1.14)	0.338439	NA	NA	NA	NA	NA	NA	NA	NA
		Height	2483	NA	NA	0.97 (0.92-1.02)	0.257766	0.97 (0.92-1.02)	0.260406	0.95 (0.86-1.04)	0.2293	0.96 (0.80-1.15)	0.667726
		Iron status	3	NA	NA	0.81 (0.59-1.12)	0.199218	0.81 (0.59-1.12)	0.199785	0.82 (0.59-1.14)	0.230143	0.84 (0.59-1.18)	0.419517
		Mono-unsaturated fatty acids	7	NA	NA	1.02 (0.83-1.25)	0.851578	1.02 (0.83-1.25)	0.850355	0.91 (0.71-1.17)	0.452808	0.91 (0.66-1.27)	0.606425
		Omega-3 fatty acids	5	NA	NA	0.87 (0.71-1.08)	0.214802	0.87 (0.71-1.08)	0.215257	0.84 (0.66-1.08)	0.176065	0.83 (0.61-1.14)	0.311725
		Omega-6 fatty acids	13	NA	NA	1.14 (0.98-1.32)	0.0818565	1.14 (0.98-1.32)	0.0788413	1.04 (0.85-1.28)	0.677569	0.96 (0.72-1.30)	0.810907
		Plasma IGF-I	1	0.82 (0.62-1.10)	0.185033	NA	NA	NA	NA	NA	NA	NA	NA
		Serum calcium	8	NA	NA	0.95 (0.77-1.17)	0.609872	0.95 (0.77-1.17)	0.609609	0.92 (0.73-1.16)	0.493762	0.92 (0.73-1.16)	0.51552
		Serum vitamin A1	2	NA	NA	0.90 (0.61-1.32)	0.585407	0.90 (0.61-1.32)	0.582959	NA	NA	NA	NA
		Serum vitamin B12	9	NA	NA	1.07 (0.92-1.26)	0.374838	1.08 (0.92-1.26)	0.37214	0.91 (0.73-1.14)	0.41313	0.89 (0.69-1.15)	0.411732
		Serum vitamin B6	1	1.40 (1.06-1.85)	0.0174925	NA	NA	NA	NA	NA	NA	NA	NA
		Serum vitamin E	3	NA	NA	0.89 (0.59-1.35)	0.594693	0.89 (0.58-1.36)	0.589953	0.91 (0.32-2.57)	0.862391	0.92 (0.52-1.65)	0.815001
	Inflammatory factors	Circulating C-reactive protein	14	NA	NA	0.93 (0.78-1.12)	0.439639	0.93 (0.78-1.12)	0.444068	0.95 (0.76-1.20)	0.683752	0.94 (0.76-1.15)	0.545233
		Plasma IL-6 sRa	1	0.99 (0.95-1.03)	0.535472	NA	NA	NA	NA	NA	NA	NA	NA
		Serum IgE	3	NA	NA	0.95 (0.76-1.20)	0.669572	0.95 (0.76-1.20)	0.669652	0.95 (0.74-1.21)	0.658755	0.94 (0.70-1.27)	0.732895
	Cardiometabolic factors	Basal metabolic rate	693	NA	NA	1.04 (0.94-1.14)	0.456736	1.04 (0.94-1.15)	0.44644	0.92 (0.79-1.08)	0.331969	0.84 (0.57-1.23)	0.378169
		Birth weight	94	NA	NA	1.17 (0.95-1.45)	0.149005	1.18 (0.95-1.47)	0.139987	1.04 (0.75-1.45)	0.804772	1.01 (0.58-1.78)	0.963118
		Body fat percentage	370	NA	NA	1.12 (0.97-1.30)	0.12797	1.12 (0.97-1.30)	0.126589	1.14 (0.91-1.43)	0.251082	0.51 (0.23-1.14)	0.101624
		Body mass index	964	NA	NA	0.98 (0.87-1.10)	0.681832	0.98 (0.86-1.10)	0.684719	0.87 (0.70-1.08)	0.219301	0.69 (0.42-1.14)	0.150611
		Diastolic blood pressure	281	NA	NA	1.11 (0.92-1.35)	0.279542	1.11 (0.92-1.35)	0.275255	1.00 (0.73-1.39)	0.985702	1.13 (0.64-2.00)	0.674478
		Fasting glucose	23	NA	NA	0.91 (0.76-1.08)	0.274531	0.90 (0.76-1.08)	0.275415	0.85 (0.67-1.08)	0.186067	0.86 (0.67-1.11)	0.25741
		Fasting proinsulin	8	NA	NA	1.02 (0.89-1.16)	0.780658	1.02 (0.89-1.16)	0.778161	1.00 (0.80-1.26)	0.969208	0.82 (0.50-1.35)	0.457934
		HbA1C levels	11	NA	NA	1.30 (1.02-1.65)	0.0358517	1.30 (1.02-1.66)	0.0324463	1.42 (1.03-1.98)	0.0335617	1.62 (1.04-2.52)	0.0600492
		HDL cholesterol	57	NA	NA	1.07 (0.93-1.23)	0.364075	1.07 (0.93-1.23)	0.359688	0.98 (0.79-1.23)	0.877844	1.04 (0.83-1.30)	0.754221
		LDL cholesterol	44	NA	NA	1.15 (1.02-1.30)	0.021231	1.15 (1.02-1.30)	0.0209635	1.20 (1.00-1.43)	0.0458578	1.21 (1.02-1.43)	0.0322199
		Systolic blood pressure	220	NA	NA	1.06 (0.84-1.34)	0.610908	1.06 (0.84-1.35)	0.60695	1.20 (0.83-1.75)	0.334655	1.17 (0.58-2.37)	0.654068
		Total cholesterol	27	NA	NA	1.14 (1.01-1.28)	0.0317359	1.14 (1.01-1.28)	0.0314666	1.18 (1.00-1.40)	0.0484676	1.16 (0.96-1.40)	0.143816
		Total triglycerides	34	NA	NA	0.98 (0.85-1.13)	0.811824	0.98 (0.85-1.13)	0.813457	0.93 (0.75-1.15)	0.497085	0.96 (0.80-1.16)	0.684297
		Waist circumference	318	NA	NA	1.11 (0.95-1.30)	0.187989	1.11 (0.95-1.30)	0.184687	0.84 (0.65-1.09)	0.184907	0.58 (0.33-1.00)	0.0499775
		Waist-to-hip ratio	35	NA	NA	1.33 (1.04-1.70)	0.0222488	1.34 (1.04-1.71)	0.0215551	1.56 (1.08-2.27)	0.0183572	1.89 (1.04-3.43)	0.043892

## Sheet: Sup. Table 6b
Supplementary Table 6b: Leave-one-out analysis results.
SNPs sorted within each trait by ORSD estimated when SNP left out
Leave-one-out analysis not conducted if ≤2 SNPs available for using MR analysis.
		Inverse variance weighted (IVW) causal estimate with SNP included		Inverse variance weighted (IVW) causal estimate with SNP left out
Trait	SNP	ORSD (95% CI)	P-value	ORSD (95% CI)	P-value
Basal metabolic rate	rs1000940	1.04 (0.94 - 1.14)	0.456736	1.04 (0.94 - 1.14)	0.452098
Basal metabolic rate	rs10041141	1.04 (0.94 - 1.14)	0.456736	1.04 (0.94 - 1.14)	0.476846
Basal metabolic rate	rs10051589	1.04 (0.94 - 1.14)	0.456736	1.04 (0.94 - 1.14)	0.453157
Basal metabolic rate	rs10091194	1.04 (0.94 - 1.14)	0.456736	1.04 (0.94 - 1.14)	0.476246
Basal metabolic rate	rs10094200	1.04 (0.94 - 1.14)	0.456736	1.04 (0.94 - 1.15)	0.413563
Basal metabolic rate	rs10107388	1.04 (0.94 - 1.14)	0.456736	1.04 (0.94 - 1.14)	0.485908
Basal metabolic rate	rs10111935	1.04 (0.94 - 1.14)	0.456736	1.03 (0.94 - 1.14)	0.515565
Basal metabolic rate	rs10118701	1.04 (0.94 - 1.14)	0.456736	1.04 (0.94 - 1.15)	0.441469
Basal metabolic rate	rs10128597	1.04 (0.94 - 1.14)	0.456736	1.04 (0.94 - 1.14)	0.488379
Basal metabolic rate	rs10181359	1.04 (0.94 - 1.14)	0.456736	1.04 (0.94 - 1.14)	0.468572
Basal metabolic rate	rs10202701	1.04 (0.94 - 1.14)	0.456736	1.04 (0.94 - 1.14)	0.466795
Basal metabolic rate	rs10202845	1.04 (0.94 - 1.14)	0.456736	1.04 (0.94 - 1.15)	0.438078
Basal metabolic rate	rs10214770	1.04 (0.94 - 1.14)	0.456736	1.04 (0.94 - 1.14)	0.476639
Basal metabolic rate	rs1023617	1.04 (0.94 - 1.14)	0.456736	1.04 (0.94 - 1.14)	0.460761
Basal metabolic rate	rs10236214	1.04 (0.94 - 1.14)	0.456736	1.04 (0.94 - 1.14)	0.485129
Basal metabolic rate	rs10237306	1.04 (0.94 - 1.14)	0.456736	1.04 (0.94 - 1.15)	0.429906
Basal metabolic rate	rs10237317	1.04 (0.94 - 1.14)	0.456736	1.04 (0.94 - 1.14)	0.471064
Basal metabolic rate	rs10260993	1.04 (0.94 - 1.14)	0.456736	1.04 (0.94 - 1.14)	0.453767
Basal metabolic rate	rs10275719	1.04 (0.94 - 1.14)	0.456736	1.04 (0.94 - 1.15)	0.441613
Basal metabolic rate	rs10283100	1.04 (0.94 - 1.14)	0.456736	1.04 (0.94 - 1.15)	0.441509
Basal metabolic rate	rs10404726	1.04 (0.94 - 1.14)	0.456736	1.04 (0.94 - 1.14)	0.480726
Basal metabolic rate	rs10423928	1.04 (0.94 - 1.14)	0.456736	1.04 (0.94 - 1.15)	0.419354
Basal metabolic rate	rs1043413	1.04 (0.94 - 1.14)	0.456736	1.04 (0.94 - 1.15)	0.438146
Basal metabolic rate	rs1047891	1.04 (0.94 - 1.14)	0.456736	1.04 (0.94 - 1.14)	0.453918
Basal metabolic rate	rs10483727	1.04 (0.94 - 1.14)	0.456736	1.04 (0.94 - 1.15)	0.411595
Basal metabolic rate	rs1057035	1.04 (0.94 - 1.14)	0.456736	1.04 (0.94 - 1.14)	0.47175
Basal metabolic rate	rs1057941	1.04 (0.94 - 1.14)	0.456736	1.04 (0.94 - 1.15)	0.418453
Basal metabolic rate	rs1064213	1.04 (0.94 - 1.14)	0.456736	1.04 (0.94 - 1.14)	0.466424
Basal metabolic rate	rs1073160	1.04 (0.94 - 1.14)	0.456736	1.04 (0.94 - 1.14)	0.460664
Basal metabolic rate	rs10741669	1.04 (0.94 - 1.14)	0.456736	1.04 (0.94 - 1.14)	0.450113
Basal metabolic rate	rs10746837	1.04 (0.94 - 1.14)	0.456736	1.04 (0.94 - 1.15)	0.427513
Basal metabolic rate	rs10748128	1.04 (0.94 - 1.14)	0.456736	1.04 (0.94 - 1.14)	0.450977
Basal metabolic rate	rs10775348	1.04 (0.94 - 1.14)	0.456736	1.04 (0.94 - 1.15)	0.422193
Basal metabolic rate	rs10777860	1.04 (0.94 - 1.14)	0.456736	1.04 (0.94 - 1.14)	0.469989
Basal metabolic rate	rs10782550	1.04 (0.94 - 1.14)	0.456736	1.04 (0.94 - 1.14)	0.459198
Basal metabolic rate	rs10787738	1.04 (0.94 - 1.14)	0.456736	1.04 (0.94 - 1.15)	0.435826
Basal metabolic rate	rs1080312	1.04 (0.94 - 1.14)	0.456736	1.04 (0.94 - 1.15)	0.436283
Basal metabolic rate	rs10811901	1.04 (0.94 - 1.14)	0.456736	1.04 (0.94 - 1.14)	0.443571
Basal metabolic rate	rs10832963	1.04 (0.94 - 1.14)	0.456736	1.04 (0.94 - 1.14)	0.471459
Basal metabolic rate	rs10835498	1.04 (0.94 - 1.14)	0.456736	1.04 (0.94 - 1.14)	0.450464
Basal metabolic rate	rs10843139	1.04 (0.94 - 1.14)	0.456736	1.04 (0.94 - 1.15)	0.435412
Basal metabolic rate	rs10861678	1.04 (0.94 - 1.14)	0.456736	1.04 (0.94 - 1.14)	0.462324
Basal metabolic rate	rs10897932	1.04 (0.94 - 1.14)	0.456736	1.04 (0.94 - 1.14)	0.459978
Basal metabolic rate	rs10931008	1.04 (0.94 - 1.14)	0.456736	1.03 (0.94 - 1.14)	0.500804
Basal metabolic rate	rs10932200	1.04 (0.94 - 1.14)	0.456736	1.04 (0.94 - 1.14)	0.469906
Basal metabolic rate	rs10938398	1.04 (0.94 - 1.14)	0.456736	1.04 (0.94 - 1.14)	0.450069
Basal metabolic rate	rs10995366	1.04 (0.94 - 1.14)	0.456736	1.04 (0.94 - 1.15)	0.44073
Basal metabolic rate	rs11014285	1.04 (0.94 - 1.14)	0.456736	1.04 (0.94 - 1.14)	0.481791
Basal metabolic rate	rs11030119	1.04 (0.94 - 1.14)	0.456736	1.03 (0.94 - 1.14)	0.49382
Basal metabolic rate	rs11042321	1.04 (0.94 - 1.14)	0.456736	1.04 (0.94 - 1.15)	0.4354
Basal metabolic rate	rs11060406	1.04 (0.94 - 1.14)	0.456736	1.04 (0.94 - 1.14)	0.479867
Basal metabolic rate	rs11065979	1.04 (0.94 - 1.14)	0.456736	1.04 (0.94 - 1.14)	0.462202
Basal metabolic rate	rs11071182	1.04 (0.94 - 1.14)	0.456736	1.04 (0.94 - 1.14)	0.481882
Basal metabolic rate	rs11098675	1.04 (0.94 - 1.14)	0.456736	1.04 (0.94 - 1.14)	0.488437
Basal metabolic rate	rs111391498	1.04 (0.94 - 1.14)	0.456736	1.04 (0.94 - 1.15)	0.438696
Basal metabolic rate	rs11150745	1.04 (0.94 - 1.14)	0.456736	1.04 (0.94 - 1.14)	0.466824
Basal metabolic rate	rs111640872	1.04 (0.94 - 1.14)	0.456736	1.04 (0.94 - 1.14)	0.461396
Basal metabolic rate	rs11187838	1.04 (0.94 - 1.14)	0.456736	1.04 (0.94 - 1.14)	0.478624
Basal metabolic rate	rs111901479	1.04 (0.94 - 1.14)	0.456736	1.04 (0.94 - 1.14)	0.461336
Basal metabolic rate	rs11196169	1.04 (0.94 - 1.14)	0.456736	1.04 (0.94 - 1.14)	0.473664
Basal metabolic rate	rs11205303	1.04 (0.94 - 1.14)	0.456736	1.04 (0.94 - 1.14)	0.465997
Basal metabolic rate	rs11205617	1.04 (0.94 - 1.14)	0.456736	1.04 (0.94 - 1.15)	0.419256
Basal metabolic rate	rs11217863	1.04 (0.94 - 1.14)	0.456736	1.04 (0.94 - 1.15)	0.441159
Basal metabolic rate	rs11242111	1.04 (0.94 - 1.14)	0.456736	1.04 (0.94 - 1.14)	0.462786
Basal metabolic rate	rs11242236	1.04 (0.94 - 1.14)	0.456736	1.04 (0.94 - 1.14)	0.472397
Basal metabolic rate	rs11245450	1.04 (0.94 - 1.14)	0.456736	1.04 (0.94 - 1.14)	0.454488
Basal metabolic rate	rs11246328	1.04 (0.94 - 1.14)	0.456736	1.04 (0.94 - 1.14)	0.459261
Basal metabolic rate	rs112635299	1.04 (0.94 - 1.14)	0.456736	1.04 (0.94 - 1.14)	0.465781
Basal metabolic rate	rs112758380	1.04 (0.94 - 1.14)	0.456736	1.04 (0.94 - 1.14)	0.473765
Basal metabolic rate	rs112867328	1.04 (0.94 - 1.14)	0.456736	1.04 (0.94 - 1.15)	0.435996
Basal metabolic rate	rs112957890	1.04 (0.94 - 1.14)	0.456736	1.04 (0.94 - 1.15)	0.425001
Basal metabolic rate	rs113386058	1.04 (0.94 - 1.14)	0.456736	1.04 (0.94 - 1.14)	0.469146
Basal metabolic rate	rs113457986	1.04 (0.94 - 1.14)	0.456736	1.03 (0.94 - 1.14)	0.497148
Basal metabolic rate	rs114278107	1.04 (0.94 - 1.14)	0.456736	1.04 (0.94 - 1.14)	0.476701
Basal metabolic rate	rs115070315	1.04 (0.94 - 1.14)	0.456736	1.04 (0.94 - 1.14)	0.449705
Basal metabolic rate	rs11545482	1.04 (0.94 - 1.14)	0.456736	1.04 (0.94 - 1.14)	0.455587
Basal metabolic rate	rs11546878	1.04 (0.94 - 1.14)	0.456736	1.04 (0.95 - 1.15)	0.398206
Basal metabolic rate	rs11578046	1.04 (0.94 - 1.14)	0.456736	1.04 (0.94 - 1.14)	0.451459
Basal metabolic rate	rs11580196	1.04 (0.94 - 1.14)	0.456736	1.04 (0.94 - 1.15)	0.442848
Basal metabolic rate	rs11589536	1.04 (0.94 - 1.14)	0.456736	1.04 (0.94 - 1.14)	0.470988
Basal metabolic rate	rs11594322	1.04 (0.94 - 1.14)	0.456736	1.04 (0.94 - 1.15)	0.435263
Basal metabolic rate	rs116072427	1.04 (0.94 - 1.14)	0.456736	1.04 (0.94 - 1.14)	0.458547
Basal metabolic rate	rs11609105	1.04 (0.94 - 1.14)	0.456736	1.04 (0.94 - 1.14)	0.474039
Basal metabolic rate	rs11609241	1.04 (0.94 - 1.14)	0.456736	1.04 (0.94 - 1.15)	0.423602
Basal metabolic rate	rs116165844	1.04 (0.94 - 1.14)	0.456736	1.03 (0.94 - 1.14)	0.51086
Basal metabolic rate	rs11642015	1.04 (0.94 - 1.14)	0.456736	1.05 (0.95 - 1.16)	0.332735
Basal metabolic rate	rs11642430	1.04 (0.94 - 1.14)	0.456736	1.04 (0.94 - 1.15)	0.413171
Basal metabolic rate	rs11653367	1.04 (0.94 - 1.14)	0.456736	1.04 (0.94 - 1.14)	0.456016
Basal metabolic rate	rs11657325	1.04 (0.94 - 1.14)	0.456736	1.04 (0.94 - 1.15)	0.429444
Basal metabolic rate	rs11658342	1.04 (0.94 - 1.14)	0.456736	1.04 (0.94 - 1.14)	0.453073
Basal metabolic rate	rs11667280	1.04 (0.94 - 1.14)	0.456736	1.04 (0.94 - 1.15)	0.426046
Basal metabolic rate	rs11677279	1.04 (0.94 - 1.14)	0.456736	1.04 (0.94 - 1.15)	0.436053
Basal metabolic rate	rs11678716	1.04 (0.94 - 1.14)	0.456736	1.04 (0.94 - 1.14)	0.456847
Basal metabolic rate	rs11689727	1.04 (0.94 - 1.14)	0.456736	1.04 (0.94 - 1.14)	0.486789
Basal metabolic rate	rs11695297	1.04 (0.94 - 1.14)	0.456736	1.04 (0.94 - 1.15)	0.42475
Basal metabolic rate	rs11709402	1.04 (0.94 - 1.14)	0.456736	1.04 (0.94 - 1.15)	0.442928
Basal metabolic rate	rs11723262	1.04 (0.94 - 1.14)	0.456736	1.04 (0.94 - 1.14)	0.471226
Basal metabolic rate	rs1173727	1.04 (0.94 - 1.14)	0.456736	1.04 (0.94 - 1.14)	0.444362
Basal metabolic rate	rs11748619	1.04 (0.94 - 1.14)	0.456736	1.04 (0.94 - 1.14)	0.470171
Basal metabolic rate	rs117523404	1.04 (0.94 - 1.14)	0.456736	1.04 (0.94 - 1.14)	0.482003
Basal metabolic rate	rs117612812	1.04 (0.94 - 1.14)	0.456736	1.03 (0.94 - 1.14)	0.506366
Basal metabolic rate	rs117837409	1.04 (0.94 - 1.14)	0.456736	1.04 (0.94 - 1.14)	0.445892
Basal metabolic rate	rs11784242	1.04 (0.94 - 1.14)	0.456736	1.03 (0.94 - 1.14)	0.495597
Basal metabolic rate	rs11802147	1.04 (0.94 - 1.14)	0.456736	1.04 (0.94 - 1.14)	0.463659
Basal metabolic rate	rs118136297	1.04 (0.94 - 1.14)	0.456736	1.04 (0.94 - 1.14)	0.456351
Basal metabolic rate	rs1184570	1.04 (0.94 - 1.14)	0.456736	1.04 (0.94 - 1.14)	0.445908
Basal metabolic rate	rs11855017	1.04 (0.94 - 1.14)	0.456736	1.04 (0.94 - 1.15)	0.440559
Basal metabolic rate	rs11867479	1.04 (0.94 - 1.14)	0.456736	1.04 (0.94 - 1.14)	0.446554
Basal metabolic rate	rs1187115	1.04 (0.94 - 1.14)	0.456736	1.03 (0.94 - 1.14)	0.4907
Basal metabolic rate	rs11873305	1.04 (0.94 - 1.14)	0.456736	1.04 (0.94 - 1.14)	0.445706
Basal metabolic rate	rs11880992	1.04 (0.94 - 1.14)	0.456736	1.04 (0.94 - 1.15)	0.43756
Basal metabolic rate	rs11922605	1.04 (0.94 - 1.14)	0.456736	1.04 (0.94 - 1.14)	0.461033
Basal metabolic rate	rs11937249	1.04 (0.94 - 1.14)	0.456736	1.04 (0.94 - 1.15)	0.430721
Basal metabolic rate	rs12041740	1.04 (0.94 - 1.14)	0.456736	1.03 (0.94 - 1.14)	0.515093
Basal metabolic rate	rs12048049	1.04 (0.94 - 1.14)	0.456736	1.04 (0.94 - 1.14)	0.456929
Basal metabolic rate	rs12051245	1.04 (0.94 - 1.14)	0.456736	1.04 (0.94 - 1.15)	0.413822
Basal metabolic rate	rs12072845	1.04 (0.94 - 1.14)	0.456736	1.04 (0.94 - 1.14)	0.456495
Basal metabolic rate	rs12073468	1.04 (0.94 - 1.14)	0.456736	1.04 (0.94 - 1.15)	0.437302
Basal metabolic rate	rs12124756	1.04 (0.94 - 1.14)	0.456736	1.04 (0.94 - 1.14)	0.464413
Basal metabolic rate	rs12135550	1.04 (0.94 - 1.14)	0.456736	1.04 (0.94 - 1.14)	0.470088
Basal metabolic rate	rs12140153	1.04 (0.94 - 1.14)	0.456736	1.03 (0.94 - 1.14)	0.511106
Basal metabolic rate	rs12209223	1.04 (0.94 - 1.14)	0.456736	1.04 (0.94 - 1.14)	0.475386
Basal metabolic rate	rs1228024	1.04 (0.94 - 1.14)	0.456736	1.04 (0.94 - 1.14)	0.456437
Basal metabolic rate	rs1233387	1.04 (0.94 - 1.14)	0.456736	1.04 (0.94 - 1.14)	0.476221
Basal metabolic rate	rs12356443	1.04 (0.94 - 1.14)	0.456736	1.04 (0.94 - 1.15)	0.417951
Basal metabolic rate	rs12375196	1.04 (0.94 - 1.14)	0.456736	1.04 (0.94 - 1.14)	0.46658
Basal metabolic rate	rs12443906	1.04 (0.94 - 1.14)	0.456736	1.04 (0.94 - 1.15)	0.43973
Basal metabolic rate	rs12451657	1.04 (0.94 - 1.14)	0.456736	1.04 (0.94 - 1.14)	0.471887
Basal metabolic rate	rs12454712	1.04 (0.94 - 1.14)	0.456736	1.04 (0.94 - 1.14)	0.454095
Basal metabolic rate	rs12475607	1.04 (0.94 - 1.14)	0.456736	1.03 (0.94 - 1.14)	0.499719
Basal metabolic rate	rs12476059	1.04 (0.94 - 1.14)	0.456736	1.04 (0.94 - 1.14)	0.462823
Basal metabolic rate	rs12479357	1.04 (0.94 - 1.14)	0.456736	1.04 (0.94 - 1.14)	0.483956
Basal metabolic rate	rs12484438	1.04 (0.94 - 1.14)	0.456736	1.04 (0.95 - 1.15)	0.396898
Basal metabolic rate	rs12500748	1.04 (0.94 - 1.14)	0.456736	1.04 (0.94 - 1.14)	0.475686
Basal metabolic rate	rs12514473	1.04 (0.94 - 1.14)	0.456736	1.04 (0.94 - 1.14)	0.470571
Basal metabolic rate	rs1260326	1.04 (0.94 - 1.14)	0.456736	1.04 (0.94 - 1.14)	0.473703
Basal metabolic rate	rs12629746	1.04 (0.94 - 1.14)	0.456736	1.04 (0.94 - 1.15)	0.416542
Basal metabolic rate	rs12633841	1.04 (0.94 - 1.14)	0.456736	1.04 (0.94 - 1.14)	0.457838
Basal metabolic rate	rs12638455	1.04 (0.94 - 1.14)	0.456736	1.04 (0.94 - 1.14)	0.476586
Basal metabolic rate	rs12682601	1.04 (0.94 - 1.14)	0.456736	1.04 (0.94 - 1.15)	0.438911
Basal metabolic rate	rs12713004	1.04 (0.94 - 1.14)	0.456736	1.03 (0.94 - 1.14)	0.537405
Basal metabolic rate	rs12811171	1.04 (0.94 - 1.14)	0.456736	1.04 (0.94 - 1.14)	0.461355
Basal metabolic rate	rs12813149	1.04 (0.94 - 1.14)	0.456736	1.04 (0.94 - 1.14)	0.452469
Basal metabolic rate	rs1286138	1.04 (0.94 - 1.14)	0.456736	1.04 (0.94 - 1.14)	0.45379
Basal metabolic rate	rs12879423	1.04 (0.94 - 1.14)	0.456736	1.04 (0.94 - 1.15)	0.440567
Basal metabolic rate	rs12889702	1.04 (0.94 - 1.14)	0.456736	1.04 (0.94 - 1.14)	0.448293
Basal metabolic rate	rs12906197	1.04 (0.94 - 1.14)	0.456736	1.04 (0.94 - 1.15)	0.433134
Basal metabolic rate	rs12951408	1.04 (0.94 - 1.14)	0.456736	1.04 (0.94 - 1.14)	0.452554
Basal metabolic rate	rs12953492	1.04 (0.94 - 1.14)	0.456736	1.04 (0.94 - 1.15)	0.44061
Basal metabolic rate	rs1296527	1.04 (0.94 - 1.14)	0.456736	1.03 (0.94 - 1.14)	0.513432
Basal metabolic rate	rs12989742	1.04 (0.94 - 1.14)	0.456736	1.04 (0.94 - 1.14)	0.460046
Basal metabolic rate	rs13124829	1.04 (0.94 - 1.14)	0.456736	1.04 (0.94 - 1.15)	0.440001
Basal metabolic rate	rs13130148	1.04 (0.94 - 1.14)	0.456736	1.04 (0.94 - 1.14)	0.471744
Basal metabolic rate	rs13226	1.04 (0.94 - 1.14)	0.456736	1.04 (0.94 - 1.14)	0.47279
Basal metabolic rate	rs13233381	1.04 (0.94 - 1.14)	0.456736	1.04 (0.94 - 1.14)	0.451376
Basal metabolic rate	rs1325596	1.04 (0.94 - 1.14)	0.456736	1.04 (0.94 - 1.14)	0.445708
Basal metabolic rate	rs13340461	1.04 (0.94 - 1.14)	0.456736	1.04 (0.94 - 1.15)	0.431708
Basal metabolic rate	rs13381549	1.04 (0.94 - 1.14)	0.456736	1.04 (0.94 - 1.14)	0.444365
Basal metabolic rate	rs13386222	1.04 (0.94 - 1.14)	0.456736	1.04 (0.94 - 1.15)	0.437292
Basal metabolic rate	rs1342395	1.04 (0.94 - 1.14)	0.456736	1.04 (0.94 - 1.14)	0.443698
Basal metabolic rate	rs13430869	1.04 (0.94 - 1.14)	0.456736	1.04 (0.94 - 1.15)	0.438757
Basal metabolic rate	rs1351394	1.04 (0.94 - 1.14)	0.456736	1.04 (0.94 - 1.15)	0.441052
Basal metabolic rate	rs1376750	1.04 (0.94 - 1.14)	0.456736	1.04 (0.94 - 1.15)	0.438737
Basal metabolic rate	rs139868653	1.04 (0.94 - 1.14)	0.456736	1.04 (0.94 - 1.15)	0.44244
Basal metabolic rate	rs139996541	1.04 (0.94 - 1.14)	0.456736	1.04 (0.94 - 1.14)	0.457772
Basal metabolic rate	rs1407031	1.04 (0.94 - 1.14)	0.456736	1.04 (0.94 - 1.14)	0.455303
Basal metabolic rate	rs141403611	1.04 (0.94 - 1.14)	0.456736	1.04 (0.94 - 1.14)	0.454377
Basal metabolic rate	rs141729694	1.04 (0.94 - 1.14)	0.456736	1.04 (0.94 - 1.14)	0.45009
Basal metabolic rate	rs142611765	1.04 (0.94 - 1.14)	0.456736	1.04 (0.94 - 1.14)	0.483757
Basal metabolic rate	rs143384	1.04 (0.94 - 1.14)	0.456736	1.04 (0.94 - 1.15)	0.433818
Basal metabolic rate	rs143840904	1.04 (0.94 - 1.14)	0.456736	1.04 (0.94 - 1.14)	0.470907
Basal metabolic rate	rs146815522	1.04 (0.94 - 1.14)	0.456736	1.04 (0.94 - 1.14)	0.476893
Basal metabolic rate	rs147233090	1.04 (0.94 - 1.14)	0.456736	1.04 (0.94 - 1.14)	0.449312
Basal metabolic rate	rs1472852	1.04 (0.94 - 1.14)	0.456736	1.04 (0.95 - 1.15)	0.400795
Basal metabolic rate	rs1476387	1.04 (0.94 - 1.14)	0.456736	1.04 (0.94 - 1.14)	0.473594
Basal metabolic rate	rs1478575	1.04 (0.94 - 1.14)	0.456736	1.04 (0.94 - 1.15)	0.436129
Basal metabolic rate	rs148225495	1.04 (0.94 - 1.14)	0.456736	1.04 (0.94 - 1.14)	0.454457
Basal metabolic rate	rs149229890	1.04 (0.94 - 1.14)	0.456736	1.04 (0.94 - 1.14)	0.471466
Basal metabolic rate	rs149972755	1.04 (0.94 - 1.14)	0.456736	1.04 (0.94 - 1.14)	0.47725
Basal metabolic rate	rs150260898	1.04 (0.94 - 1.14)	0.456736	1.03 (0.94 - 1.14)	0.497078
Basal metabolic rate	rs150353	1.04 (0.94 - 1.14)	0.456736	1.04 (0.95 - 1.15)	0.404388
Basal metabolic rate	rs1514176	1.04 (0.94 - 1.14)	0.456736	1.04 (0.94 - 1.15)	0.437893
Basal metabolic rate	rs1520929	1.04 (0.94 - 1.14)	0.456736	1.04 (0.94 - 1.14)	0.456131
Basal metabolic rate	rs1524445	1.04 (0.94 - 1.14)	0.456736	1.04 (0.94 - 1.14)	0.47059
Basal metabolic rate	rs1534043	1.04 (0.94 - 1.14)	0.456736	1.04 (0.94 - 1.14)	0.47506
Basal metabolic rate	rs153560	1.04 (0.94 - 1.14)	0.456736	1.04 (0.94 - 1.14)	0.475014
Basal metabolic rate	rs1541597	1.04 (0.94 - 1.14)	0.456736	1.04 (0.94 - 1.14)	0.467438
Basal metabolic rate	rs1542224	1.04 (0.94 - 1.14)	0.456736	1.04 (0.94 - 1.14)	0.457841
Basal metabolic rate	rs1544459	1.04 (0.94 - 1.14)	0.456736	1.04 (0.94 - 1.15)	0.439632
Basal metabolic rate	rs1552234	1.04 (0.94 - 1.14)	0.456736	1.04 (0.94 - 1.14)	0.463197
Basal metabolic rate	rs1573891	1.04 (0.94 - 1.14)	0.456736	1.04 (0.94 - 1.14)	0.462315
Basal metabolic rate	rs157577	1.04 (0.94 - 1.14)	0.456736	1.04 (0.94 - 1.15)	0.430024
Basal metabolic rate	rs1582931	1.04 (0.94 - 1.14)	0.456736	1.04 (0.94 - 1.15)	0.435394
Basal metabolic rate	rs1600055	1.04 (0.94 - 1.14)	0.456736	1.04 (0.94 - 1.14)	0.454068
Basal metabolic rate	rs16869017	1.04 (0.94 - 1.14)	0.456736	1.04 (0.94 - 1.14)	0.46719
Basal metabolic rate	rs16927092	1.04 (0.94 - 1.14)	0.456736	1.04 (0.94 - 1.14)	0.46156
Basal metabolic rate	rs16930370	1.04 (0.94 - 1.14)	0.456736	1.04 (0.94 - 1.15)	0.441793
Basal metabolic rate	rs17024393	1.04 (0.94 - 1.14)	0.456736	1.04 (0.94 - 1.14)	0.478254
Basal metabolic rate	rs17042314	1.04 (0.94 - 1.14)	0.456736	1.04 (0.94 - 1.15)	0.442127
Basal metabolic rate	rs17178006	1.04 (0.94 - 1.14)	0.456736	1.04 (0.94 - 1.14)	0.448274
Basal metabolic rate	rs1724557	1.04 (0.94 - 1.14)	0.456736	1.04 (0.94 - 1.14)	0.456616
Basal metabolic rate	rs17256211	1.04 (0.94 - 1.14)	0.456736	1.04 (0.94 - 1.15)	0.429464
Basal metabolic rate	rs17265387	1.04 (0.94 - 1.14)	0.456736	1.03 (0.94 - 1.14)	0.49975
Basal metabolic rate	rs1731259	1.04 (0.94 - 1.14)	0.456736	1.04 (0.94 - 1.14)	0.473062
Basal metabolic rate	rs17363646	1.04 (0.94 - 1.14)	0.456736	1.04 (0.94 - 1.15)	0.427329
Basal metabolic rate	rs17551974	1.04 (0.94 - 1.14)	0.456736	1.04 (0.94 - 1.14)	0.464908
Basal metabolic rate	rs17741497	1.04 (0.94 - 1.14)	0.456736	1.04 (0.94 - 1.15)	0.431687
Basal metabolic rate	rs17761801	1.04 (0.94 - 1.14)	0.456736	1.04 (0.94 - 1.14)	0.446533
Basal metabolic rate	rs17770336	1.04 (0.94 - 1.14)	0.456736	1.03 (0.94 - 1.14)	0.490187
Basal metabolic rate	rs17835270	1.04 (0.94 - 1.14)	0.456736	1.04 (0.94 - 1.14)	0.479112
Basal metabolic rate	rs1815518	1.04 (0.94 - 1.14)	0.456736	1.04 (0.94 - 1.14)	0.457798
Basal metabolic rate	rs181895	1.04 (0.94 - 1.14)	0.456736	1.04 (0.94 - 1.15)	0.428965
Basal metabolic rate	rs1837367	1.04 (0.94 - 1.14)	0.456736	1.04 (0.94 - 1.14)	0.465987
Basal metabolic rate	rs1861410	1.04 (0.94 - 1.14)	0.456736	1.04 (0.94 - 1.14)	0.467595
Basal metabolic rate	rs186281175	1.04 (0.94 - 1.14)	0.456736	1.04 (0.94 - 1.14)	0.477417
Basal metabolic rate	rs1864193	1.04 (0.94 - 1.14)	0.456736	1.03 (0.94 - 1.14)	0.492645
Basal metabolic rate	rs1878528	1.04 (0.94 - 1.14)	0.456736	1.03 (0.94 - 1.14)	0.494397
Basal metabolic rate	rs1911250	1.04 (0.94 - 1.14)	0.456736	1.04 (0.94 - 1.15)	0.435923
Basal metabolic rate	rs1927635	1.04 (0.94 - 1.14)	0.456736	1.04 (0.94 - 1.14)	0.456634
Basal metabolic rate	rs194633	1.04 (0.94 - 1.14)	0.456736	1.04 (0.95 - 1.15)	0.406705
Basal metabolic rate	rs1967315	1.04 (0.94 - 1.14)	0.456736	1.04 (0.94 - 1.14)	0.461181
Basal metabolic rate	rs1969844	1.04 (0.94 - 1.14)	0.456736	1.04 (0.94 - 1.14)	0.459684
Basal metabolic rate	rs1971955	1.04 (0.94 - 1.14)	0.456736	1.04 (0.94 - 1.14)	0.456638
Basal metabolic rate	rs197372	1.04 (0.94 - 1.14)	0.456736	1.04 (0.94 - 1.14)	0.450857
Basal metabolic rate	rs2005172	1.04 (0.94 - 1.14)	0.456736	1.04 (0.94 - 1.15)	0.429949
Basal metabolic rate	rs2043290	1.04 (0.94 - 1.14)	0.456736	1.04 (0.94 - 1.15)	0.42868
Basal metabolic rate	rs2066827	1.04 (0.94 - 1.14)	0.456736	1.03 (0.94 - 1.14)	0.496793
Basal metabolic rate	rs2069408	1.04 (0.94 - 1.14)	0.456736	1.04 (0.94 - 1.14)	0.456856
Basal metabolic rate	rs2102278	1.04 (0.94 - 1.14)	0.456736	1.04 (0.94 - 1.14)	0.454519
Basal metabolic rate	rs2106929	1.04 (0.94 - 1.14)	0.456736	1.04 (0.94 - 1.14)	0.446238
Basal metabolic rate	rs2115459	1.04 (0.94 - 1.14)	0.456736	1.03 (0.94 - 1.14)	0.49499
Basal metabolic rate	rs2118663	1.04 (0.94 - 1.14)	0.456736	1.04 (0.94 - 1.14)	0.460331
Basal metabolic rate	rs2121058	1.04 (0.94 - 1.14)	0.456736	1.04 (0.94 - 1.14)	0.462017
Basal metabolic rate	rs2134963	1.04 (0.94 - 1.14)	0.456736	1.04 (0.94 - 1.15)	0.435179
Basal metabolic rate	rs213656	1.04 (0.94 - 1.14)	0.456736	1.04 (0.94 - 1.14)	0.460324
Basal metabolic rate	rs2148564	1.04 (0.94 - 1.14)	0.456736	1.04 (0.94 - 1.14)	0.475768
Basal metabolic rate	rs2157663	1.04 (0.94 - 1.14)	0.456736	1.04 (0.94 - 1.14)	0.457188
Basal metabolic rate	rs2158045	1.04 (0.94 - 1.14)	0.456736	1.04 (0.94 - 1.14)	0.466722
Basal metabolic rate	rs216193	1.04 (0.94 - 1.14)	0.456736	1.04 (0.94 - 1.14)	0.458019
Basal metabolic rate	rs2168101	1.04 (0.94 - 1.14)	0.456736	1.04 (0.94 - 1.14)	0.469341
Basal metabolic rate	rs2206734	1.04 (0.94 - 1.14)	0.456736	1.04 (0.94 - 1.14)	0.449553
Basal metabolic rate	rs2229840	1.04 (0.94 - 1.14)	0.456736	1.04 (0.94 - 1.15)	0.435172
Basal metabolic rate	rs2230033	1.04 (0.94 - 1.14)	0.456736	1.04 (0.94 - 1.14)	0.480204
Basal metabolic rate	rs2238435	1.04 (0.94 - 1.14)	0.456736	1.04 (0.94 - 1.15)	0.440966
Basal metabolic rate	rs2239647	1.04 (0.94 - 1.14)	0.456736	1.03 (0.94 - 1.14)	0.499765
Basal metabolic rate	rs224045	1.04 (0.94 - 1.14)	0.456736	1.04 (0.94 - 1.14)	0.46186
Basal metabolic rate	rs2241960	1.04 (0.94 - 1.14)	0.456736	1.04 (0.94 - 1.14)	0.480428
Basal metabolic rate	rs2252720	1.04 (0.94 - 1.14)	0.456736	1.03 (0.94 - 1.14)	0.54168
Basal metabolic rate	rs2270894	1.04 (0.94 - 1.14)	0.456736	1.04 (0.94 - 1.14)	0.446303
Basal metabolic rate	rs2274116	1.04 (0.94 - 1.14)	0.456736	1.04 (0.94 - 1.15)	0.43485
Basal metabolic rate	rs2277138	1.04 (0.94 - 1.14)	0.456736	1.04 (0.94 - 1.15)	0.437958
Basal metabolic rate	rs2277339	1.04 (0.94 - 1.14)	0.456736	1.04 (0.94 - 1.15)	0.434643
Basal metabolic rate	rs2279396	1.04 (0.94 - 1.14)	0.456736	1.04 (0.94 - 1.14)	0.452935
Basal metabolic rate	rs2280940	1.04 (0.94 - 1.14)	0.456736	1.04 (0.94 - 1.14)	0.469769
Basal metabolic rate	rs2281175	1.04 (0.94 - 1.14)	0.456736	1.04 (0.94 - 1.14)	0.463617
Basal metabolic rate	rs2282231	1.04 (0.94 - 1.14)	0.456736	1.04 (0.94 - 1.14)	0.458701
Basal metabolic rate	rs2288671	1.04 (0.94 - 1.14)	0.456736	1.04 (0.94 - 1.14)	0.472663
Basal metabolic rate	rs2289976	1.04 (0.94 - 1.14)	0.456736	1.04 (0.94 - 1.14)	0.464907
Basal metabolic rate	rs2290345	1.04 (0.94 - 1.14)	0.456736	1.04 (0.94 - 1.14)	0.453481
Basal metabolic rate	rs2296316	1.04 (0.94 - 1.14)	0.456736	1.04 (0.94 - 1.14)	0.454182
Basal metabolic rate	rs2303262	1.04 (0.94 - 1.14)	0.456736	1.04 (0.94 - 1.14)	0.457498
Basal metabolic rate	rs2307111	1.04 (0.94 - 1.14)	0.456736	1.04 (0.94 - 1.15)	0.421765
Basal metabolic rate	rs2313200	1.04 (0.94 - 1.14)	0.456736	1.03 (0.94 - 1.14)	0.492759
Basal metabolic rate	rs2319817	1.04 (0.94 - 1.14)	0.456736	1.04 (0.94 - 1.14)	0.460612
Basal metabolic rate	rs2332326	1.04 (0.94 - 1.14)	0.456736	1.04 (0.94 - 1.14)	0.447439
Basal metabolic rate	rs2363081	1.04 (0.94 - 1.14)	0.456736	1.04 (0.94 - 1.15)	0.429103
Basal metabolic rate	rs2369463	1.04 (0.94 - 1.14)	0.456736	1.04 (0.94 - 1.14)	0.455589
Basal metabolic rate	rs2396348	1.04 (0.94 - 1.14)	0.456736	1.04 (0.94 - 1.15)	0.443188
Basal metabolic rate	rs240764	1.04 (0.94 - 1.14)	0.456736	1.04 (0.94 - 1.14)	0.465254
Basal metabolic rate	rs2413592	1.04 (0.94 - 1.14)	0.456736	1.04 (0.94 - 1.14)	0.456579
Basal metabolic rate	rs2419076	1.04 (0.94 - 1.14)	0.456736	1.04 (0.94 - 1.14)	0.485671
Basal metabolic rate	rs2439823	1.04 (0.94 - 1.14)	0.456736	1.04 (0.94 - 1.14)	0.461136
Basal metabolic rate	rs244711	1.04 (0.94 - 1.14)	0.456736	1.04 (0.94 - 1.15)	0.435818
Basal metabolic rate	rs2455561	1.04 (0.94 - 1.14)	0.456736	1.04 (0.94 - 1.14)	0.453655
Basal metabolic rate	rs246435	1.04 (0.94 - 1.14)	0.456736	1.04 (0.94 - 1.14)	0.474754
Basal metabolic rate	rs2476998	1.04 (0.94 - 1.14)	0.456736	1.04 (0.94 - 1.14)	0.454669
Basal metabolic rate	rs2508710	1.04 (0.94 - 1.14)	0.456736	1.04 (0.94 - 1.14)	0.455258
Basal metabolic rate	rs252758	1.04 (0.94 - 1.14)	0.456736	1.04 (0.94 - 1.15)	0.423438
Basal metabolic rate	rs2533879	1.04 (0.94 - 1.14)	0.456736	1.04 (0.94 - 1.14)	0.476368
Basal metabolic rate	rs2542713	1.04 (0.94 - 1.14)	0.456736	1.04 (0.94 - 1.14)	0.454413
Basal metabolic rate	rs254963	1.04 (0.94 - 1.14)	0.456736	1.04 (0.94 - 1.14)	0.482336
Basal metabolic rate	rs25849	1.04 (0.94 - 1.14)	0.456736	1.04 (0.94 - 1.15)	0.427599
Basal metabolic rate	rs2592831	1.04 (0.94 - 1.14)	0.456736	1.04 (0.94 - 1.14)	0.446801
Basal metabolic rate	rs2602713	1.04 (0.94 - 1.14)	0.456736	1.04 (0.94 - 1.14)	0.459519
Basal metabolic rate	rs2610986	1.04 (0.94 - 1.14)	0.456736	1.04 (0.94 - 1.14)	0.452001
Basal metabolic rate	rs2647085	1.04 (0.94 - 1.14)	0.456736	1.04 (0.94 - 1.14)	0.458562
Basal metabolic rate	rs2647268	1.04 (0.94 - 1.14)	0.456736	1.04 (0.94 - 1.15)	0.422648
Basal metabolic rate	rs2650965	1.04 (0.94 - 1.14)	0.456736	1.04 (0.94 - 1.15)	0.433612
Basal metabolic rate	rs2678204	1.04 (0.94 - 1.14)	0.456736	1.03 (0.94 - 1.14)	0.489423
Basal metabolic rate	rs2721938	1.04 (0.94 - 1.14)	0.456736	1.03 (0.94 - 1.14)	0.497005
Basal metabolic rate	rs2733287	1.04 (0.94 - 1.14)	0.456736	1.04 (0.94 - 1.14)	0.459891
Basal metabolic rate	rs2744965	1.04 (0.94 - 1.14)	0.456736	1.03 (0.94 - 1.14)	0.512912
Basal metabolic rate	rs274677	1.04 (0.94 - 1.14)	0.456736	1.04 (0.94 - 1.14)	0.444702
Basal metabolic rate	rs2761844	1.04 (0.94 - 1.14)	0.456736	1.04 (0.94 - 1.14)	0.444611
Basal metabolic rate	rs281438	1.04 (0.94 - 1.14)	0.456736	1.04 (0.94 - 1.14)	0.458716
Basal metabolic rate	rs281780	1.04 (0.94 - 1.14)	0.456736	1.04 (0.94 - 1.14)	0.454017
Basal metabolic rate	rs283475	1.04 (0.94 - 1.14)	0.456736	1.04 (0.94 - 1.15)	0.441116
Basal metabolic rate	rs28377284	1.04 (0.94 - 1.14)	0.456736	1.04 (0.94 - 1.14)	0.459766
Basal metabolic rate	rs2842385	1.04 (0.94 - 1.14)	0.456736	1.04 (0.94 - 1.15)	0.415316
Basal metabolic rate	rs284315	1.04 (0.94 - 1.14)	0.456736	1.04 (0.94 - 1.14)	0.478574
Basal metabolic rate	rs28457693	1.04 (0.94 - 1.14)	0.456736	1.04 (0.94 - 1.14)	0.486059
Basal metabolic rate	rs28642975	1.04 (0.94 - 1.14)	0.456736	1.04 (0.94 - 1.15)	0.436714
Basal metabolic rate	rs28756926	1.04 (0.94 - 1.14)	0.456736	1.04 (0.94 - 1.14)	0.448342
Basal metabolic rate	rs2876826	1.04 (0.94 - 1.14)	0.456736	1.04 (0.94 - 1.14)	0.474802
Basal metabolic rate	rs2885697	1.04 (0.94 - 1.14)	0.456736	1.04 (0.94 - 1.14)	0.477535
Basal metabolic rate	rs2897968	1.04 (0.94 - 1.14)	0.456736	1.04 (0.94 - 1.15)	0.42819
Basal metabolic rate	rs2900208	1.04 (0.94 - 1.14)	0.456736	1.04 (0.94 - 1.14)	0.461224
Basal metabolic rate	rs2926799	1.04 (0.94 - 1.14)	0.456736	1.04 (0.94 - 1.14)	0.448189
Basal metabolic rate	rs2930973	1.04 (0.94 - 1.14)	0.456736	1.04 (0.94 - 1.14)	0.458658
Basal metabolic rate	rs2979655	1.04 (0.94 - 1.14)	0.456736	1.04 (0.94 - 1.14)	0.462648
Basal metabolic rate	rs29938	1.04 (0.94 - 1.14)	0.456736	1.04 (0.94 - 1.15)	0.424636
Basal metabolic rate	rs310307	1.04 (0.94 - 1.14)	0.456736	1.04 (0.94 - 1.14)	0.465051
Basal metabolic rate	rs3118915	1.04 (0.94 - 1.14)	0.456736	1.04 (0.94 - 1.14)	0.448204
Basal metabolic rate	rs31210	1.04 (0.94 - 1.14)	0.456736	1.04 (0.94 - 1.14)	0.469743
Basal metabolic rate	rs3128334	1.04 (0.94 - 1.14)	0.456736	1.04 (0.94 - 1.14)	0.460301
Basal metabolic rate	rs3130046	1.04 (0.94 - 1.14)	0.456736	1.05 (0.95 - 1.15)	0.357667
Basal metabolic rate	rs3134614	1.04 (0.94 - 1.14)	0.456736	1.04 (0.94 - 1.15)	0.43431
Basal metabolic rate	rs3212260	1.04 (0.94 - 1.14)	0.456736	1.04 (0.94 - 1.14)	0.48368
Basal metabolic rate	rs33967909	1.04 (0.94 - 1.14)	0.456736	1.04 (0.94 - 1.15)	0.431524
Basal metabolic rate	rs34013557	1.04 (0.94 - 1.14)	0.456736	1.04 (0.94 - 1.15)	0.433153
Basal metabolic rate	rs34060476	1.04 (0.94 - 1.14)	0.456736	1.03 (0.94 - 1.14)	0.492221
Basal metabolic rate	rs34170044	1.04 (0.94 - 1.14)	0.456736	1.04 (0.94 - 1.14)	0.47593
Basal metabolic rate	rs34297248	1.04 (0.94 - 1.14)	0.456736	1.04 (0.94 - 1.14)	0.470722
Basal metabolic rate	rs343935	1.04 (0.94 - 1.14)	0.456736	1.04 (0.94 - 1.15)	0.41678
Basal metabolic rate	rs34478611	1.04 (0.94 - 1.14)	0.456736	1.04 (0.94 - 1.14)	0.4543
Basal metabolic rate	rs34517439	1.04 (0.94 - 1.14)	0.456736	1.03 (0.94 - 1.14)	0.521471
Basal metabolic rate	rs34879158	1.04 (0.94 - 1.14)	0.456736	1.04 (0.94 - 1.15)	0.411463
Basal metabolic rate	rs34898535	1.04 (0.94 - 1.14)	0.456736	1.04 (0.94 - 1.15)	0.434063
Basal metabolic rate	rs34914463	1.04 (0.94 - 1.14)	0.456736	1.04 (0.94 - 1.14)	0.464303
Basal metabolic rate	rs34949187	1.04 (0.94 - 1.14)	0.456736	1.04 (0.94 - 1.15)	0.428721
Basal metabolic rate	rs34997336	1.04 (0.94 - 1.14)	0.456736	1.03 (0.94 - 1.14)	0.493872
Basal metabolic rate	rs35506085	1.04 (0.94 - 1.14)	0.456736	1.04 (0.94 - 1.14)	0.447962
Basal metabolic rate	rs35533339	1.04 (0.94 - 1.14)	0.456736	1.04 (0.94 - 1.14)	0.452811
Basal metabolic rate	rs35626515	1.04 (0.94 - 1.14)	0.456736	1.04 (0.94 - 1.14)	0.48549
Basal metabolic rate	rs35631456	1.04 (0.94 - 1.14)	0.456736	1.04 (0.94 - 1.14)	0.482418
Basal metabolic rate	rs35637261	1.04 (0.94 - 1.14)	0.456736	1.04 (0.94 - 1.15)	0.431901
Basal metabolic rate	rs35679149	1.04 (0.94 - 1.14)	0.456736	1.04 (0.94 - 1.14)	0.462387
Basal metabolic rate	rs35710322	1.04 (0.94 - 1.14)	0.456736	1.04 (0.94 - 1.15)	0.439531
Basal metabolic rate	rs357501	1.04 (0.94 - 1.14)	0.456736	1.04 (0.94 - 1.14)	0.460931
Basal metabolic rate	rs35756741	1.04 (0.94 - 1.14)	0.456736	1.04 (0.94 - 1.14)	0.465454
Basal metabolic rate	rs357868	1.04 (0.94 - 1.14)	0.456736	1.04 (0.94 - 1.14)	0.470017
Basal metabolic rate	rs35804313	1.04 (0.94 - 1.14)	0.456736	1.04 (0.94 - 1.14)	0.45338
Basal metabolic rate	rs35874463	1.04 (0.94 - 1.14)	0.456736	1.04 (0.94 - 1.14)	0.45789
Basal metabolic rate	rs35910339	1.04 (0.94 - 1.14)	0.456736	1.04 (0.95 - 1.15)	0.394196
Basal metabolic rate	rs36000545	1.04 (0.94 - 1.14)	0.456736	1.04 (0.94 - 1.14)	0.456623
Basal metabolic rate	rs36120387	1.04 (0.94 - 1.14)	0.456736	1.04 (0.94 - 1.14)	0.461972
Basal metabolic rate	rs365738	1.04 (0.94 - 1.14)	0.456736	1.04 (0.94 - 1.14)	0.445744
Basal metabolic rate	rs3730071	1.04 (0.94 - 1.14)	0.456736	1.04 (0.94 - 1.14)	0.467205
Basal metabolic rate	rs3737251	1.04 (0.94 - 1.14)	0.456736	1.04 (0.94 - 1.14)	0.471051
Basal metabolic rate	rs3738449	1.04 (0.94 - 1.14)	0.456736	1.04 (0.94 - 1.14)	0.46885
Basal metabolic rate	rs3740591	1.04 (0.94 - 1.14)	0.456736	1.04 (0.94 - 1.14)	0.457895
Basal metabolic rate	rs3742716	1.04 (0.94 - 1.14)	0.456736	1.04 (0.94 - 1.14)	0.481259
Basal metabolic rate	rs374335	1.04 (0.94 - 1.14)	0.456736	1.04 (0.94 - 1.14)	0.474167
Basal metabolic rate	rs3753614	1.04 (0.94 - 1.14)	0.456736	1.04 (0.94 - 1.14)	0.472097
Basal metabolic rate	rs3754863	1.04 (0.94 - 1.14)	0.456736	1.04 (0.94 - 1.14)	0.452979
Basal metabolic rate	rs3756668	1.04 (0.94 - 1.14)	0.456736	1.04 (0.94 - 1.14)	0.486195
Basal metabolic rate	rs3765351	1.04 (0.94 - 1.14)	0.456736	1.04 (0.94 - 1.15)	0.433817
Basal metabolic rate	rs3766437	1.04 (0.94 - 1.14)	0.456736	1.04 (0.94 - 1.14)	0.474279
Basal metabolic rate	rs3795503	1.04 (0.94 - 1.14)	0.456736	1.04 (0.94 - 1.14)	0.484947
Basal metabolic rate	rs3798519	1.04 (0.94 - 1.14)	0.456736	1.04 (0.94 - 1.14)	0.471551
Basal metabolic rate	rs3802725	1.04 (0.94 - 1.14)	0.456736	1.04 (0.94 - 1.15)	0.41915
Basal metabolic rate	rs3803286	1.04 (0.94 - 1.14)	0.456736	1.04 (0.94 - 1.15)	0.441164
Basal metabolic rate	rs3809570	1.04 (0.94 - 1.14)	0.456736	1.04 (0.94 - 1.14)	0.483894
Basal metabolic rate	rs3810291	1.04 (0.94 - 1.14)	0.456736	1.04 (0.94 - 1.15)	0.426903
Basal metabolic rate	rs3811463	1.04 (0.94 - 1.14)	0.456736	1.04 (0.94 - 1.14)	0.470511
Basal metabolic rate	rs3814333	1.04 (0.94 - 1.14)	0.456736	1.04 (0.94 - 1.14)	0.470698
Basal metabolic rate	rs3814828	1.04 (0.94 - 1.14)	0.456736	1.04 (0.94 - 1.14)	0.452531
Basal metabolic rate	rs3818416	1.04 (0.94 - 1.14)	0.456736	1.04 (0.94 - 1.15)	0.434824
Basal metabolic rate	rs3850625	1.04 (0.94 - 1.14)	0.456736	1.04 (0.94 - 1.15)	0.418338
Basal metabolic rate	rs3853252	1.04 (0.94 - 1.14)	0.456736	1.04 (0.94 - 1.14)	0.444637
Basal metabolic rate	rs3857602	1.04 (0.94 - 1.14)	0.456736	1.04 (0.94 - 1.14)	0.474403
Basal metabolic rate	rs3858652	1.04 (0.94 - 1.14)	0.456736	1.04 (0.94 - 1.14)	0.463159
Basal metabolic rate	rs3861879	1.04 (0.94 - 1.14)	0.456736	1.04 (0.94 - 1.14)	0.487617
Basal metabolic rate	rs3931	1.04 (0.94 - 1.14)	0.456736	1.03 (0.94 - 1.14)	0.492147
Basal metabolic rate	rs3966775	1.04 (0.94 - 1.14)	0.456736	1.04 (0.94 - 1.14)	0.462964
Basal metabolic rate	rs4073717	1.04 (0.94 - 1.14)	0.456736	1.04 (0.94 - 1.15)	0.443634
Basal metabolic rate	rs407819	1.04 (0.94 - 1.14)	0.456736	1.04 (0.94 - 1.14)	0.478393
Basal metabolic rate	rs4082793	1.04 (0.94 - 1.14)	0.456736	1.04 (0.94 - 1.14)	0.476696
Basal metabolic rate	rs4083497	1.04 (0.94 - 1.14)	0.456736	1.04 (0.94 - 1.15)	0.425431
Basal metabolic rate	rs41271299	1.04 (0.94 - 1.14)	0.456736	1.04 (0.94 - 1.15)	0.422425
Basal metabolic rate	rs4128460	1.04 (0.94 - 1.14)	0.456736	1.04 (0.94 - 1.14)	0.45907
Basal metabolic rate	rs41284816	1.04 (0.94 - 1.14)	0.456736	1.04 (0.94 - 1.15)	0.424156
Basal metabolic rate	rs41311445	1.04 (0.94 - 1.14)	0.456736	1.04 (0.94 - 1.15)	0.414665
Basal metabolic rate	rs4143843	1.04 (0.94 - 1.14)	0.456736	1.04 (0.94 - 1.14)	0.47618
Basal metabolic rate	rs41544614	1.04 (0.94 - 1.14)	0.456736	1.04 (0.94 - 1.14)	0.454773
Basal metabolic rate	rs42044	1.04 (0.94 - 1.14)	0.456736	1.04 (0.94 - 1.14)	0.484741
Basal metabolic rate	rs4233168	1.04 (0.94 - 1.14)	0.456736	1.04 (0.94 - 1.15)	0.436855
Basal metabolic rate	rs4235012	1.04 (0.94 - 1.14)	0.456736	1.04 (0.94 - 1.14)	0.447943
Basal metabolic rate	rs4239060	1.04 (0.94 - 1.14)	0.456736	1.04 (0.94 - 1.14)	0.465749
Basal metabolic rate	rs4240326	1.04 (0.94 - 1.14)	0.456736	1.04 (0.94 - 1.14)	0.467338
Basal metabolic rate	rs4243464	1.04 (0.94 - 1.14)	0.456736	1.04 (0.95 - 1.15)	0.409246
Basal metabolic rate	rs4282339	1.04 (0.94 - 1.14)	0.456736	1.03 (0.94 - 1.14)	0.501705
Basal metabolic rate	rs4290163	1.04 (0.94 - 1.14)	0.456736	1.04 (0.94 - 1.15)	0.419569
Basal metabolic rate	rs4301837	1.04 (0.94 - 1.14)	0.456736	1.04 (0.94 - 1.14)	0.445953
Basal metabolic rate	rs4369056	1.04 (0.94 - 1.14)	0.456736	1.04 (0.94 - 1.14)	0.458779
Basal metabolic rate	rs4407366	1.04 (0.94 - 1.14)	0.456736	1.04 (0.94 - 1.14)	0.453787
Basal metabolic rate	rs4428159	1.04 (0.94 - 1.14)	0.456736	1.04 (0.94 - 1.14)	0.457142
Basal metabolic rate	rs4447106	1.04 (0.94 - 1.14)	0.456736	1.04 (0.94 - 1.14)	0.461176
Basal metabolic rate	rs4477562	1.04 (0.94 - 1.14)	0.456736	1.04 (0.94 - 1.14)	0.450863
Basal metabolic rate	rs4556959	1.04 (0.94 - 1.14)	0.456736	1.04 (0.94 - 1.14)	0.47493
Basal metabolic rate	rs4613239	1.04 (0.94 - 1.14)	0.456736	1.04 (0.94 - 1.15)	0.425397
Basal metabolic rate	rs4627713	1.04 (0.94 - 1.14)	0.456736	1.04 (0.94 - 1.14)	0.476795
Basal metabolic rate	rs4635681	1.04 (0.94 - 1.14)	0.456736	1.04 (0.94 - 1.14)	0.454436
Basal metabolic rate	rs4650639	1.04 (0.94 - 1.14)	0.456736	1.04 (0.94 - 1.14)	0.451776
Basal metabolic rate	rs4652839	1.04 (0.94 - 1.14)	0.456736	1.04 (0.94 - 1.15)	0.440942
Basal metabolic rate	rs4660586	1.04 (0.94 - 1.14)	0.456736	1.04 (0.94 - 1.15)	0.432907
Basal metabolic rate	rs4680	1.04 (0.94 - 1.14)	0.456736	1.04 (0.94 - 1.14)	0.458467
Basal metabolic rate	rs4693128	1.04 (0.94 - 1.14)	0.456736	1.04 (0.94 - 1.14)	0.445747
Basal metabolic rate	rs4711633	1.04 (0.94 - 1.14)	0.456736	1.04 (0.94 - 1.14)	0.480598
Basal metabolic rate	rs4713942	1.04 (0.94 - 1.14)	0.456736	1.04 (0.94 - 1.14)	0.451633
Basal metabolic rate	rs4751889	1.04 (0.94 - 1.14)	0.456736	1.04 (0.94 - 1.14)	0.458628
Basal metabolic rate	rs475591	1.04 (0.94 - 1.14)	0.456736	1.04 (0.94 - 1.15)	0.435858
Basal metabolic rate	rs4776970	1.04 (0.94 - 1.14)	0.456736	1.04 (0.94 - 1.14)	0.468476
Basal metabolic rate	rs4778918	1.04 (0.94 - 1.14)	0.456736	1.04 (0.94 - 1.14)	0.469639
Basal metabolic rate	rs4804090	1.04 (0.94 - 1.14)	0.456736	1.04 (0.94 - 1.14)	0.452208
Basal metabolic rate	rs4819021	1.04 (0.94 - 1.14)	0.456736	1.04 (0.94 - 1.14)	0.483766
Basal metabolic rate	rs4857330	1.04 (0.94 - 1.14)	0.456736	1.04 (0.94 - 1.14)	0.451106
Basal metabolic rate	rs4864766	1.04 (0.94 - 1.14)	0.456736	1.03 (0.94 - 1.14)	0.496388
Basal metabolic rate	rs4865956	1.04 (0.94 - 1.14)	0.456736	1.04 (0.94 - 1.15)	0.442375
Basal metabolic rate	rs4868125	1.04 (0.94 - 1.14)	0.456736	1.03 (0.94 - 1.14)	0.489847
Basal metabolic rate	rs4870941	1.04 (0.94 - 1.14)	0.456736	1.04 (0.94 - 1.15)	0.436102
Basal metabolic rate	rs4895917	1.04 (0.94 - 1.14)	0.456736	1.04 (0.95 - 1.15)	0.408296
Basal metabolic rate	rs4917451	1.04 (0.94 - 1.14)	0.456736	1.04 (0.94 - 1.14)	0.459818
Basal metabolic rate	rs4940940	1.04 (0.94 - 1.14)	0.456736	1.04 (0.94 - 1.14)	0.450916
Basal metabolic rate	rs4980067	1.04 (0.94 - 1.14)	0.456736	1.04 (0.95 - 1.15)	0.378201
Basal metabolic rate	rs4985148	1.04 (0.94 - 1.14)	0.456736	1.04 (0.94 - 1.14)	0.484923
Basal metabolic rate	rs508347	1.04 (0.94 - 1.14)	0.456736	1.04 (0.94 - 1.15)	0.41909
Basal metabolic rate	rs509035	1.04 (0.94 - 1.14)	0.456736	1.03 (0.94 - 1.14)	0.525688
Basal metabolic rate	rs520829	1.04 (0.94 - 1.14)	0.456736	1.04 (0.94 - 1.14)	0.454771
Basal metabolic rate	rs543874	1.04 (0.94 - 1.14)	0.456736	1.04 (0.94 - 1.15)	0.415764
Basal metabolic rate	rs55681913	1.04 (0.94 - 1.14)	0.456736	1.04 (0.94 - 1.14)	0.474765
Basal metabolic rate	rs55726687	1.04 (0.94 - 1.14)	0.456736	1.04 (0.94 - 1.15)	0.418647
Basal metabolic rate	rs55745040	1.04 (0.94 - 1.14)	0.456736	1.04 (0.94 - 1.15)	0.434589
Basal metabolic rate	rs557748	1.04 (0.94 - 1.14)	0.456736	1.04 (0.94 - 1.15)	0.438687
Basal metabolic rate	rs557951	1.04 (0.94 - 1.14)	0.456736	1.04 (0.94 - 1.14)	0.447515
Basal metabolic rate	rs55831773	1.04 (0.94 - 1.14)	0.456736	1.03 (0.94 - 1.14)	0.489435
Basal metabolic rate	rs560505	1.04 (0.94 - 1.14)	0.456736	1.04 (0.94 - 1.15)	0.431685
Basal metabolic rate	rs56161855	1.04 (0.94 - 1.14)	0.456736	1.03 (0.94 - 1.14)	0.505048
Basal metabolic rate	rs56169492	1.04 (0.94 - 1.14)	0.456736	1.04 (0.94 - 1.14)	0.450043
Basal metabolic rate	rs56238630	1.04 (0.94 - 1.14)	0.456736	1.03 (0.94 - 1.14)	0.490383
Basal metabolic rate	rs56277911	1.04 (0.94 - 1.14)	0.456736	1.04 (0.94 - 1.14)	0.467844
Basal metabolic rate	rs56311196	1.04 (0.94 - 1.14)	0.456736	1.04 (0.94 - 1.14)	0.466015
Basal metabolic rate	rs57126421	1.04 (0.94 - 1.14)	0.456736	1.04 (0.94 - 1.15)	0.437759
Basal metabolic rate	rs57477602	1.04 (0.94 - 1.14)	0.456736	1.04 (0.94 - 1.14)	0.468921
Basal metabolic rate	rs5752989	1.04 (0.94 - 1.14)	0.456736	1.04 (0.94 - 1.14)	0.473747
Basal metabolic rate	rs57635800	1.04 (0.94 - 1.14)	0.456736	1.03 (0.94 - 1.14)	0.49904
Basal metabolic rate	rs58895838	1.04 (0.94 - 1.14)	0.456736	1.04 (0.94 - 1.14)	0.461669
Basal metabolic rate	rs59066169	1.04 (0.94 - 1.14)	0.456736	1.04 (0.94 - 1.14)	0.459606
Basal metabolic rate	rs59985551	1.04 (0.94 - 1.14)	0.456736	1.04 (0.94 - 1.14)	0.461162
Basal metabolic rate	rs60077625	1.04 (0.94 - 1.14)	0.456736	1.04 (0.95 - 1.15)	0.397475
Basal metabolic rate	rs602364	1.04 (0.94 - 1.14)	0.456736	1.04 (0.94 - 1.14)	0.458348
Basal metabolic rate	rs6026578	1.04 (0.94 - 1.14)	0.456736	1.04 (0.94 - 1.14)	0.474189
Basal metabolic rate	rs6031847	1.04 (0.94 - 1.14)	0.456736	1.04 (0.94 - 1.14)	0.477693
Basal metabolic rate	rs6050446	1.04 (0.94 - 1.14)	0.456736	1.04 (0.94 - 1.15)	0.440421
Basal metabolic rate	rs607472	1.04 (0.94 - 1.14)	0.456736	1.03 (0.93 - 1.14)	0.547408
Basal metabolic rate	rs6088638	1.04 (0.94 - 1.14)	0.456736	1.04 (0.94 - 1.15)	0.423169
Basal metabolic rate	rs6096886	1.04 (0.94 - 1.14)	0.456736	1.04 (0.94 - 1.15)	0.420923
Basal metabolic rate	rs6124472	1.04 (0.94 - 1.14)	0.456736	1.04 (0.94 - 1.15)	0.440208
Basal metabolic rate	rs61729527	1.04 (0.94 - 1.14)	0.456736	1.04 (0.94 - 1.15)	0.440983
Basal metabolic rate	rs61765651	1.04 (0.94 - 1.14)	0.456736	1.04 (0.94 - 1.14)	0.48467
Basal metabolic rate	rs61791109	1.04 (0.94 - 1.14)	0.456736	1.04 (0.94 - 1.15)	0.441382
Basal metabolic rate	rs61849823	1.04 (0.94 - 1.14)	0.456736	1.04 (0.94 - 1.15)	0.434566
Basal metabolic rate	rs61855849	1.04 (0.94 - 1.14)	0.456736	1.04 (0.94 - 1.14)	0.475632
Basal metabolic rate	rs61862463	1.04 (0.94 - 1.14)	0.456736	1.04 (0.94 - 1.15)	0.434403
Basal metabolic rate	rs61947194	1.04 (0.94 - 1.14)	0.456736	1.04 (0.94 - 1.14)	0.463553
Basal metabolic rate	rs62070645	1.04 (0.94 - 1.14)	0.456736	1.03 (0.94 - 1.14)	0.495094
Basal metabolic rate	rs62075854	1.04 (0.94 - 1.14)	0.456736	1.04 (0.94 - 1.14)	0.445224
Basal metabolic rate	rs62076130	1.04 (0.94 - 1.14)	0.456736	1.04 (0.94 - 1.14)	0.455904
Basal metabolic rate	rs62106258	1.04 (0.94 - 1.14)	0.456736	1.03 (0.94 - 1.14)	0.50229
Basal metabolic rate	rs62127683	1.04 (0.94 - 1.14)	0.456736	1.04 (0.94 - 1.14)	0.46124
Basal metabolic rate	rs62130981	1.04 (0.94 - 1.14)	0.456736	1.04 (0.94 - 1.14)	0.479185
Basal metabolic rate	rs62234801	1.04 (0.94 - 1.14)	0.456736	1.04 (0.94 - 1.14)	0.448627
Basal metabolic rate	rs62246314	1.04 (0.94 - 1.14)	0.456736	1.04 (0.94 - 1.14)	0.444979
Basal metabolic rate	rs6235	1.04 (0.94 - 1.14)	0.456736	1.04 (0.94 - 1.14)	0.48679
Basal metabolic rate	rs62365724	1.04 (0.94 - 1.14)	0.456736	1.04 (0.94 - 1.14)	0.485521
Basal metabolic rate	rs62395828	1.04 (0.94 - 1.14)	0.456736	1.04 (0.94 - 1.14)	0.449816
Basal metabolic rate	rs62396185	1.04 (0.94 - 1.14)	0.456736	1.04 (0.94 - 1.14)	0.454477
Basal metabolic rate	rs62442203	1.04 (0.94 - 1.14)	0.456736	1.04 (0.94 - 1.14)	0.482586
Basal metabolic rate	rs62466110	1.04 (0.94 - 1.14)	0.456736	1.04 (0.94 - 1.14)	0.449107
Basal metabolic rate	rs62477684	1.04 (0.94 - 1.14)	0.456736	1.04 (0.94 - 1.14)	0.448672
Basal metabolic rate	rs62515433	1.04 (0.94 - 1.14)	0.456736	1.04 (0.94 - 1.15)	0.427782
Basal metabolic rate	rs62621197	1.04 (0.94 - 1.14)	0.456736	1.03 (0.94 - 1.14)	0.49664
Basal metabolic rate	rs62621812	1.04 (0.94 - 1.14)	0.456736	1.04 (0.94 - 1.14)	0.455315
Basal metabolic rate	rs629710	1.04 (0.94 - 1.14)	0.456736	1.04 (0.94 - 1.14)	0.463148
Basal metabolic rate	rs632224	1.04 (0.94 - 1.14)	0.456736	1.04 (0.94 - 1.15)	0.425809
Basal metabolic rate	rs64388	1.04 (0.94 - 1.14)	0.456736	1.04 (0.94 - 1.14)	0.454581
Basal metabolic rate	rs6445198	1.04 (0.94 - 1.14)	0.456736	1.04 (0.94 - 1.15)	0.439676
Basal metabolic rate	rs6460270	1.04 (0.94 - 1.14)	0.456736	1.04 (0.94 - 1.14)	0.464359
Basal metabolic rate	rs6489159	1.04 (0.94 - 1.14)	0.456736	1.04 (0.94 - 1.14)	0.458702
Basal metabolic rate	rs6511690	1.04 (0.94 - 1.14)	0.456736	1.04 (0.94 - 1.15)	0.424157
Basal metabolic rate	rs652112	1.04 (0.94 - 1.14)	0.456736	1.03 (0.94 - 1.14)	0.498408
Basal metabolic rate	rs6563808	1.04 (0.94 - 1.14)	0.456736	1.04 (0.94 - 1.14)	0.469759
Basal metabolic rate	rs6567160	1.04 (0.94 - 1.14)	0.456736	1.04 (0.94 - 1.14)	0.481169
Basal metabolic rate	rs6570509	1.04 (0.94 - 1.14)	0.456736	1.04 (0.95 - 1.15)	0.400077
Basal metabolic rate	rs6598540	1.04 (0.94 - 1.14)	0.456736	1.04 (0.94 - 1.14)	0.473488
Basal metabolic rate	rs662115	1.04 (0.94 - 1.14)	0.456736	1.04 (0.94 - 1.14)	0.444759
Basal metabolic rate	rs6684450	1.04 (0.94 - 1.14)	0.456736	1.04 (0.94 - 1.15)	0.42249
Basal metabolic rate	rs6753852	1.04 (0.94 - 1.14)	0.456736	1.04 (0.94 - 1.15)	0.417318
Basal metabolic rate	rs676105	1.04 (0.94 - 1.14)	0.456736	1.04 (0.94 - 1.14)	0.463679
Basal metabolic rate	rs6762578	1.04 (0.94 - 1.14)	0.456736	1.04 (0.94 - 1.14)	0.469895
Basal metabolic rate	rs6762851	1.04 (0.94 - 1.14)	0.456736	1.04 (0.94 - 1.15)	0.443095
Basal metabolic rate	rs67631072	1.04 (0.94 - 1.14)	0.456736	1.04 (0.94 - 1.14)	0.45954
Basal metabolic rate	rs676845	1.04 (0.94 - 1.14)	0.456736	1.03 (0.94 - 1.14)	0.497627
Basal metabolic rate	rs6779752	1.04 (0.94 - 1.14)	0.456736	1.04 (0.94 - 1.14)	0.457271
Basal metabolic rate	rs6792892	1.04 (0.94 - 1.14)	0.456736	1.04 (0.94 - 1.14)	0.483894
Basal metabolic rate	rs68106312	1.04 (0.94 - 1.14)	0.456736	1.04 (0.94 - 1.14)	0.453619
Basal metabolic rate	rs68156080	1.04 (0.94 - 1.14)	0.456736	1.04 (0.94 - 1.14)	0.477591
Basal metabolic rate	rs6821305	1.04 (0.94 - 1.14)	0.456736	1.04 (0.94 - 1.14)	0.474247
Basal metabolic rate	rs6860245	1.04 (0.94 - 1.14)	0.456736	1.04 (0.94 - 1.14)	0.446731
Basal metabolic rate	rs6867471	1.04 (0.94 - 1.14)	0.456736	1.04 (0.94 - 1.15)	0.43011
Basal metabolic rate	rs6874142	1.04 (0.94 - 1.14)	0.456736	1.04 (0.94 - 1.15)	0.442962
Basal metabolic rate	rs6890684	1.04 (0.94 - 1.14)	0.456736	1.04 (0.94 - 1.15)	0.434591
Basal metabolic rate	rs6899155	1.04 (0.94 - 1.14)	0.456736	1.04 (0.94 - 1.14)	0.461718
Basal metabolic rate	rs6902789	1.04 (0.94 - 1.14)	0.456736	1.04 (0.94 - 1.14)	0.453391
Basal metabolic rate	rs6918737	1.04 (0.94 - 1.14)	0.456736	1.04 (0.94 - 1.15)	0.439054
Basal metabolic rate	rs6927500	1.04 (0.94 - 1.14)	0.456736	1.04 (0.94 - 1.14)	0.454219
Basal metabolic rate	rs6950388	1.04 (0.94 - 1.14)	0.456736	1.04 (0.94 - 1.15)	0.424363
Basal metabolic rate	rs6951489	1.04 (0.94 - 1.14)	0.456736	1.04 (0.94 - 1.14)	0.477382
Basal metabolic rate	rs7014106	1.04 (0.94 - 1.14)	0.456736	1.04 (0.94 - 1.14)	0.45087
Basal metabolic rate	rs7017463	1.04 (0.94 - 1.14)	0.456736	1.04 (0.94 - 1.15)	0.440551
Basal metabolic rate	rs7032363	1.04 (0.94 - 1.14)	0.456736	1.04 (0.94 - 1.14)	0.480323
Basal metabolic rate	rs7033487	1.04 (0.94 - 1.14)	0.456736	1.04 (0.94 - 1.14)	0.485532
Basal metabolic rate	rs703593	1.04 (0.94 - 1.14)	0.456736	1.04 (0.94 - 1.14)	0.452898
Basal metabolic rate	rs704076	1.04 (0.94 - 1.14)	0.456736	1.04 (0.94 - 1.14)	0.46704
Basal metabolic rate	rs705159	1.04 (0.94 - 1.14)	0.456736	1.04 (0.94 - 1.14)	0.454283
Basal metabolic rate	rs7072873	1.04 (0.94 - 1.14)	0.456736	1.04 (0.94 - 1.14)	0.469691
Basal metabolic rate	rs7077783	1.04 (0.94 - 1.14)	0.456736	1.04 (0.94 - 1.14)	0.445545
Basal metabolic rate	rs7129320	1.04 (0.94 - 1.14)	0.456736	1.03 (0.94 - 1.14)	0.497295
Basal metabolic rate	rs71301804	1.04 (0.94 - 1.14)	0.456736	1.04 (0.94 - 1.15)	0.421667
Basal metabolic rate	rs7132908	1.04 (0.94 - 1.14)	0.456736	1.03 (0.94 - 1.14)	0.509422
Basal metabolic rate	rs7134283	1.04 (0.94 - 1.14)	0.456736	1.04 (0.94 - 1.14)	0.45454
Basal metabolic rate	rs7138383	1.04 (0.94 - 1.14)	0.456736	1.04 (0.94 - 1.15)	0.430279
Basal metabolic rate	rs71385734	1.04 (0.94 - 1.14)	0.456736	1.04 (0.94 - 1.14)	0.473081
Basal metabolic rate	rs7141420	1.04 (0.94 - 1.14)	0.456736	1.04 (0.94 - 1.14)	0.468279
Basal metabolic rate	rs714785	1.04 (0.94 - 1.14)	0.456736	1.04 (0.94 - 1.14)	0.483422
Basal metabolic rate	rs71484923	1.04 (0.94 - 1.14)	0.456736	1.04 (0.94 - 1.14)	0.445923
Basal metabolic rate	rs7152091	1.04 (0.94 - 1.14)	0.456736	1.04 (0.94 - 1.14)	0.455072
Basal metabolic rate	rs7159668	1.04 (0.94 - 1.14)	0.456736	1.04 (0.94 - 1.14)	0.450791
Basal metabolic rate	rs71656155	1.04 (0.94 - 1.14)	0.456736	1.04 (0.94 - 1.14)	0.485802
Basal metabolic rate	rs7173751	1.04 (0.94 - 1.14)	0.456736	1.04 (0.94 - 1.14)	0.448571
Basal metabolic rate	rs7184768	1.04 (0.94 - 1.14)	0.456736	1.04 (0.94 - 1.14)	0.455954
Basal metabolic rate	rs7208285	1.04 (0.94 - 1.14)	0.456736	1.04 (0.95 - 1.15)	0.400335
Basal metabolic rate	rs7216472	1.04 (0.94 - 1.14)	0.456736	1.04 (0.94 - 1.14)	0.461752
Basal metabolic rate	rs7218001	1.04 (0.94 - 1.14)	0.456736	1.04 (0.94 - 1.14)	0.448493
Basal metabolic rate	rs7218014	1.04 (0.94 - 1.14)	0.456736	1.03 (0.94 - 1.14)	0.49439
Basal metabolic rate	rs7220854	1.04 (0.94 - 1.14)	0.456736	1.04 (0.94 - 1.14)	0.47649
Basal metabolic rate	rs7226064	1.04 (0.94 - 1.14)	0.456736	1.04 (0.94 - 1.15)	0.437514
Basal metabolic rate	rs7230581	1.04 (0.94 - 1.14)	0.456736	1.04 (0.94 - 1.14)	0.474014
Basal metabolic rate	rs723149	1.04 (0.94 - 1.14)	0.456736	1.04 (0.94 - 1.14)	0.45546
Basal metabolic rate	rs7235010	1.04 (0.94 - 1.14)	0.456736	1.05 (0.95 - 1.15)	0.373121
Basal metabolic rate	rs724016	1.04 (0.94 - 1.14)	0.456736	1.04 (0.94 - 1.15)	0.413138
Basal metabolic rate	rs7248205	1.04 (0.94 - 1.14)	0.456736	1.04 (0.95 - 1.15)	0.406812
Basal metabolic rate	rs7261425	1.04 (0.94 - 1.14)	0.456736	1.04 (0.94 - 1.15)	0.435501
Basal metabolic rate	rs726547	1.04 (0.94 - 1.14)	0.456736	1.04 (0.94 - 1.15)	0.422141
Basal metabolic rate	rs72656010	1.04 (0.94 - 1.14)	0.456736	1.04 (0.95 - 1.15)	0.405357
Basal metabolic rate	rs72664840	1.04 (0.94 - 1.14)	0.456736	1.04 (0.94 - 1.14)	0.476929
Basal metabolic rate	rs72675793	1.04 (0.94 - 1.14)	0.456736	1.04 (0.94 - 1.14)	0.467464
Basal metabolic rate	rs72713946	1.04 (0.94 - 1.14)	0.456736	1.04 (0.94 - 1.14)	0.443136
Basal metabolic rate	rs72755233	1.04 (0.94 - 1.14)	0.456736	1.04 (0.94 - 1.14)	0.476183
Basal metabolic rate	rs72756476	1.04 (0.94 - 1.14)	0.456736	1.04 (0.94 - 1.14)	0.458345
Basal metabolic rate	rs72801843	1.04 (0.94 - 1.14)	0.456736	1.04 (0.94 - 1.15)	0.430082
Basal metabolic rate	rs72885917	1.04 (0.94 - 1.14)	0.456736	1.04 (0.94 - 1.14)	0.449712
Basal metabolic rate	rs73013411	1.04 (0.94 - 1.14)	0.456736	1.04 (0.94 - 1.15)	0.438109
Basal metabolic rate	rs73052033	1.04 (0.94 - 1.14)	0.456736	1.03 (0.94 - 1.14)	0.516694
Basal metabolic rate	rs730536	1.04 (0.94 - 1.14)	0.456736	1.04 (0.94 - 1.14)	0.44363
Basal metabolic rate	rs7305516	1.04 (0.94 - 1.14)	0.456736	1.04 (0.94 - 1.14)	0.458649
Basal metabolic rate	rs73057171	1.04 (0.94 - 1.14)	0.456736	1.04 (0.94 - 1.14)	0.470278
Basal metabolic rate	rs73163931	1.04 (0.94 - 1.14)	0.456736	1.04 (0.94 - 1.14)	0.464267
Basal metabolic rate	rs73175572	1.04 (0.94 - 1.14)	0.456736	1.04 (0.94 - 1.15)	0.420628
Basal metabolic rate	rs73199010	1.04 (0.94 - 1.14)	0.456736	1.04 (0.94 - 1.14)	0.455625
Basal metabolic rate	rs7326480	1.04 (0.94 - 1.14)	0.456736	1.04 (0.94 - 1.14)	0.453945
Basal metabolic rate	rs7338963	1.04 (0.94 - 1.14)	0.456736	1.04 (0.94 - 1.15)	0.440865
Basal metabolic rate	rs7339203	1.04 (0.94 - 1.14)	0.456736	1.04 (0.94 - 1.14)	0.473744
Basal metabolic rate	rs735241	1.04 (0.94 - 1.14)	0.456736	1.03 (0.94 - 1.14)	0.518843
Basal metabolic rate	rs73601548	1.04 (0.94 - 1.14)	0.456736	1.04 (0.94 - 1.14)	0.477235
Basal metabolic rate	rs73619441	1.04 (0.94 - 1.14)	0.456736	1.04 (0.94 - 1.14)	0.450734
Basal metabolic rate	rs7377083	1.04 (0.94 - 1.14)	0.456736	1.04 (0.94 - 1.14)	0.474527
Basal metabolic rate	rs73966422	1.04 (0.94 - 1.14)	0.456736	1.04 (0.94 - 1.14)	0.445284
Basal metabolic rate	rs7396827	1.04 (0.94 - 1.14)	0.456736	1.04 (0.94 - 1.14)	0.483114
Basal metabolic rate	rs74411434	1.04 (0.94 - 1.14)	0.456736	1.04 (0.94 - 1.14)	0.459512
Basal metabolic rate	rs7442885	1.04 (0.94 - 1.14)	0.456736	1.04 (0.94 - 1.14)	0.445686
Basal metabolic rate	rs74494415	1.04 (0.94 - 1.14)	0.456736	1.04 (0.94 - 1.14)	0.472456
Basal metabolic rate	rs7460093	1.04 (0.94 - 1.14)	0.456736	1.04 (0.94 - 1.15)	0.436359
Basal metabolic rate	rs74796687	1.04 (0.94 - 1.14)	0.456736	1.04 (0.94 - 1.14)	0.456821
Basal metabolic rate	rs748457	1.04 (0.94 - 1.14)	0.456736	1.04 (0.94 - 1.15)	0.439101
Basal metabolic rate	rs7498798	1.04 (0.94 - 1.14)	0.456736	1.04 (0.94 - 1.14)	0.484114
Basal metabolic rate	rs75406471	1.04 (0.94 - 1.14)	0.456736	1.04 (0.94 - 1.15)	0.432785
Basal metabolic rate	rs755481	1.04 (0.94 - 1.14)	0.456736	1.04 (0.94 - 1.14)	0.471072
Basal metabolic rate	rs75571707	1.04 (0.94 - 1.14)	0.456736	1.04 (0.94 - 1.14)	0.468468
Basal metabolic rate	rs7559547	1.04 (0.94 - 1.14)	0.456736	1.04 (0.94 - 1.15)	0.419743
Basal metabolic rate	rs757558	1.04 (0.94 - 1.14)	0.456736	1.04 (0.94 - 1.14)	0.461556
Basal metabolic rate	rs757608	1.04 (0.94 - 1.14)	0.456736	1.03 (0.94 - 1.14)	0.494391
Basal metabolic rate	rs758142	1.04 (0.94 - 1.14)	0.456736	1.04 (0.94 - 1.14)	0.487892
Basal metabolic rate	rs76098726	1.04 (0.94 - 1.14)	0.456736	1.04 (0.94 - 1.15)	0.432943
Basal metabolic rate	rs76193355	1.04 (0.94 - 1.14)	0.456736	1.04 (0.94 - 1.14)	0.47049
Basal metabolic rate	rs7620978	1.04 (0.94 - 1.14)	0.456736	1.04 (0.94 - 1.14)	0.462521
Basal metabolic rate	rs76364830	1.04 (0.94 - 1.14)	0.456736	1.04 (0.94 - 1.14)	0.468766
Basal metabolic rate	rs76513770	1.04 (0.94 - 1.14)	0.456736	1.04 (0.94 - 1.14)	0.448898
Basal metabolic rate	rs76520574	1.04 (0.94 - 1.14)	0.456736	1.03 (0.94 - 1.14)	0.493904
Basal metabolic rate	rs765875	1.04 (0.94 - 1.14)	0.456736	1.04 (0.94 - 1.14)	0.481198
Basal metabolic rate	rs76798800	1.04 (0.94 - 1.14)	0.456736	1.04 (0.94 - 1.15)	0.420358
Basal metabolic rate	rs768023	1.04 (0.94 - 1.14)	0.456736	1.04 (0.94 - 1.15)	0.417415
Basal metabolic rate	rs76895963	1.04 (0.94 - 1.14)	0.456736	1.04 (0.94 - 1.15)	0.436024
Basal metabolic rate	rs76929617	1.04 (0.94 - 1.14)	0.456736	1.04 (0.94 - 1.14)	0.465844
Basal metabolic rate	rs7702240	1.04 (0.94 - 1.14)	0.456736	1.04 (0.94 - 1.14)	0.452935
Basal metabolic rate	rs77234976	1.04 (0.94 - 1.14)	0.456736	1.04 (0.94 - 1.14)	0.478286
Basal metabolic rate	rs7730885	1.04 (0.94 - 1.14)	0.456736	1.04 (0.94 - 1.14)	0.476669
Basal metabolic rate	rs7731023	1.04 (0.94 - 1.14)	0.456736	1.04 (0.94 - 1.14)	0.446016
Basal metabolic rate	rs77336558	1.04 (0.94 - 1.14)	0.456736	1.04 (0.94 - 1.14)	0.445324
Basal metabolic rate	rs7740107	1.04 (0.94 - 1.14)	0.456736	1.04 (0.94 - 1.14)	0.479595
Basal metabolic rate	rs7754048	1.04 (0.94 - 1.14)	0.456736	1.04 (0.94 - 1.14)	0.452956
Basal metabolic rate	rs7781964	1.04 (0.94 - 1.14)	0.456736	1.04 (0.94 - 1.15)	0.442899
Basal metabolic rate	rs77927866	1.04 (0.94 - 1.14)	0.456736	1.04 (0.94 - 1.14)	0.467942
Basal metabolic rate	rs77929895	1.04 (0.94 - 1.14)	0.456736	1.03 (0.94 - 1.14)	0.500337
Basal metabolic rate	rs779933	1.04 (0.94 - 1.14)	0.456736	1.04 (0.94 - 1.15)	0.429163
Basal metabolic rate	rs7815955	1.04 (0.94 - 1.14)	0.456736	1.03 (0.94 - 1.14)	0.525645
Basal metabolic rate	rs78378222	1.04 (0.94 - 1.14)	0.456736	1.00 (0.91 - 1.10)	0.979343
Basal metabolic rate	rs7845090	1.04 (0.94 - 1.14)	0.456736	1.04 (0.94 - 1.14)	0.443679
Basal metabolic rate	rs78470967	1.04 (0.94 - 1.14)	0.456736	1.04 (0.94 - 1.14)	0.460808
Basal metabolic rate	rs78500700	1.04 (0.94 - 1.14)	0.456736	1.04 (0.94 - 1.14)	0.448298
Basal metabolic rate	rs7858917	1.04 (0.94 - 1.14)	0.456736	1.04 (0.94 - 1.14)	0.459121
Basal metabolic rate	rs78812993	1.04 (0.94 - 1.14)	0.456736	1.04 (0.94 - 1.15)	0.438492
Basal metabolic rate	rs78818722	1.04 (0.94 - 1.14)	0.456736	1.04 (0.94 - 1.14)	0.467504
Basal metabolic rate	rs78855927	1.04 (0.94 - 1.14)	0.456736	1.04 (0.94 - 1.15)	0.439075
Basal metabolic rate	rs78924007	1.04 (0.94 - 1.14)	0.456736	1.04 (0.94 - 1.14)	0.470714
Basal metabolic rate	rs7902690	1.04 (0.94 - 1.14)	0.456736	1.04 (0.94 - 1.14)	0.446572
Basal metabolic rate	rs7930275	1.04 (0.94 - 1.14)	0.456736	1.04 (0.94 - 1.14)	0.444963
Basal metabolic rate	rs79451365	1.04 (0.94 - 1.14)	0.456736	1.04 (0.94 - 1.14)	0.458681
Basal metabolic rate	rs7948120	1.04 (0.94 - 1.14)	0.456736	1.04 (0.94 - 1.14)	0.448202
Basal metabolic rate	rs7952436	1.04 (0.94 - 1.14)	0.456736	1.04 (0.94 - 1.14)	0.449523
Basal metabolic rate	rs7962636	1.04 (0.94 - 1.14)	0.456736	1.04 (0.94 - 1.15)	0.435993
Basal metabolic rate	rs79723785	1.04 (0.94 - 1.14)	0.456736	1.04 (0.94 - 1.14)	0.481359
Basal metabolic rate	rs7977788	1.04 (0.94 - 1.14)	0.456736	1.04 (0.94 - 1.14)	0.480787
Basal metabolic rate	rs79780963	1.04 (0.94 - 1.14)	0.456736	1.04 (0.94 - 1.14)	0.453694
Basal metabolic rate	rs79883557	1.04 (0.94 - 1.14)	0.456736	1.04 (0.94 - 1.14)	0.444254
Basal metabolic rate	rs7994814	1.04 (0.94 - 1.14)	0.456736	1.04 (0.94 - 1.14)	0.457935
Basal metabolic rate	rs8007058	1.04 (0.94 - 1.14)	0.456736	1.04 (0.94 - 1.14)	0.462053
Basal metabolic rate	rs8019890	1.04 (0.94 - 1.14)	0.456736	1.04 (0.94 - 1.14)	0.476593
Basal metabolic rate	rs8033416	1.04 (0.94 - 1.14)	0.456736	1.04 (0.94 - 1.14)	0.481744
Basal metabolic rate	rs8035410	1.04 (0.94 - 1.14)	0.456736	1.04 (0.94 - 1.14)	0.471556
Basal metabolic rate	rs8059189	1.04 (0.94 - 1.14)	0.456736	1.04 (0.94 - 1.14)	0.463557
Basal metabolic rate	rs8067165	1.04 (0.94 - 1.14)	0.456736	1.04 (0.94 - 1.15)	0.442372
Basal metabolic rate	rs808982	1.04 (0.94 - 1.14)	0.456736	1.04 (0.94 - 1.14)	0.458647
Basal metabolic rate	rs8091287	1.04 (0.94 - 1.14)	0.456736	1.04 (0.94 - 1.15)	0.439737
Basal metabolic rate	rs8101959	1.04 (0.94 - 1.14)	0.456736	1.04 (0.94 - 1.14)	0.474432
Basal metabolic rate	rs8132491	1.04 (0.94 - 1.14)	0.456736	1.04 (0.94 - 1.14)	0.455582
Basal metabolic rate	rs815335	1.04 (0.94 - 1.14)	0.456736	1.04 (0.94 - 1.14)	0.461194
Basal metabolic rate	rs817300	1.04 (0.94 - 1.14)	0.456736	1.04 (0.94 - 1.14)	0.467452
Basal metabolic rate	rs817566	1.04 (0.94 - 1.14)	0.456736	1.04 (0.94 - 1.14)	0.45028
Basal metabolic rate	rs822549	1.04 (0.94 - 1.14)	0.456736	1.04 (0.94 - 1.14)	0.469657
Basal metabolic rate	rs836519	1.04 (0.94 - 1.14)	0.456736	1.04 (0.94 - 1.15)	0.437444
Basal metabolic rate	rs847151	1.04 (0.94 - 1.14)	0.456736	1.04 (0.94 - 1.14)	0.452892
Basal metabolic rate	rs861491	1.04 (0.94 - 1.14)	0.456736	1.04 (0.94 - 1.15)	0.431336
Basal metabolic rate	rs868554	1.04 (0.94 - 1.14)	0.456736	1.04 (0.94 - 1.14)	0.456364
Basal metabolic rate	rs876531	1.04 (0.94 - 1.14)	0.456736	1.04 (0.94 - 1.14)	0.474787
Basal metabolic rate	rs9266225	1.04 (0.94 - 1.14)	0.456736	1.04 (0.94 - 1.14)	0.453679
Basal metabolic rate	rs926779	1.04 (0.94 - 1.14)	0.456736	1.04 (0.94 - 1.14)	0.449326
Basal metabolic rate	rs9295	1.04 (0.94 - 1.14)	0.456736	1.04 (0.94 - 1.15)	0.434947
Basal metabolic rate	rs9302428	1.04 (0.94 - 1.14)	0.456736	1.03 (0.94 - 1.14)	0.492001
Basal metabolic rate	rs9321191	1.04 (0.94 - 1.14)	0.456736	1.04 (0.94 - 1.14)	0.459987
Basal metabolic rate	rs9327336	1.04 (0.94 - 1.14)	0.456736	1.04 (0.94 - 1.14)	0.482474
Basal metabolic rate	rs9328930	1.04 (0.94 - 1.14)	0.456736	1.03 (0.94 - 1.14)	0.526468
Basal metabolic rate	rs9341808	1.04 (0.94 - 1.14)	0.456736	1.04 (0.94 - 1.14)	0.486783
Basal metabolic rate	rs9357471	1.04 (0.94 - 1.14)	0.456736	1.04 (0.94 - 1.14)	0.445916
Basal metabolic rate	rs9362662	1.04 (0.94 - 1.14)	0.456736	1.04 (0.94 - 1.15)	0.417481
Basal metabolic rate	rs937482	1.04 (0.94 - 1.14)	0.456736	1.04 (0.94 - 1.15)	0.419072
Basal metabolic rate	rs9379084	1.04 (0.94 - 1.14)	0.456736	1.04 (0.94 - 1.14)	0.469913
Basal metabolic rate	rs9388490	1.04 (0.94 - 1.14)	0.456736	1.04 (0.94 - 1.14)	0.472441
Basal metabolic rate	rs9392371	1.04 (0.94 - 1.14)	0.456736	1.04 (0.94 - 1.15)	0.440984
Basal metabolic rate	rs9397403	1.04 (0.94 - 1.14)	0.456736	1.04 (0.94 - 1.15)	0.422576
Basal metabolic rate	rs9496567	1.04 (0.94 - 1.14)	0.456736	1.04 (0.94 - 1.15)	0.442528
Basal metabolic rate	rs9512696	1.04 (0.94 - 1.14)	0.456736	1.04 (0.94 - 1.14)	0.452598
Basal metabolic rate	rs951366	1.04 (0.94 - 1.14)	0.456736	1.04 (0.94 - 1.15)	0.442424
Basal metabolic rate	rs9525588	1.04 (0.94 - 1.14)	0.456736	1.04 (0.94 - 1.14)	0.483328
Basal metabolic rate	rs9532583	1.04 (0.94 - 1.14)	0.456736	1.04 (0.94 - 1.14)	0.480308
Basal metabolic rate	rs9540493	1.04 (0.94 - 1.14)	0.456736	1.04 (0.94 - 1.14)	0.454271
Basal metabolic rate	rs9562770	1.04 (0.94 - 1.14)	0.456736	1.04 (0.94 - 1.14)	0.452026
Basal metabolic rate	rs968821	1.04 (0.94 - 1.14)	0.456736	1.04 (0.94 - 1.14)	0.44955
Basal metabolic rate	rs9748337	1.04 (0.94 - 1.14)	0.456736	1.03 (0.94 - 1.14)	0.496206
Basal metabolic rate	rs9788550	1.04 (0.94 - 1.14)	0.456736	1.04 (0.94 - 1.14)	0.445911
Basal metabolic rate	rs981002	1.04 (0.94 - 1.14)	0.456736	1.04 (0.94 - 1.14)	0.460927
Basal metabolic rate	rs9813198	1.04 (0.94 - 1.14)	0.456736	1.04 (0.94 - 1.14)	0.468889
Basal metabolic rate	rs9827823	1.04 (0.94 - 1.14)	0.456736	1.04 (0.94 - 1.15)	0.425479
Basal metabolic rate	rs9858533	1.04 (0.94 - 1.14)	0.456736	1.04 (0.94 - 1.14)	0.476234
Basal metabolic rate	rs9861443	1.04 (0.94 - 1.14)	0.456736	1.04 (0.94 - 1.14)	0.48307
Basal metabolic rate	rs9888189	1.04 (0.94 - 1.14)	0.456736	1.04 (0.94 - 1.14)	0.451525
Basal metabolic rate	rs992105	1.04 (0.94 - 1.14)	0.456736	1.04 (0.94 - 1.15)	0.438367
Basal metabolic rate	rs9921107	1.04 (0.94 - 1.14)	0.456736	1.04 (0.94 - 1.14)	0.446949
Basal metabolic rate	rs9929715	1.04 (0.94 - 1.14)	0.456736	1.04 (0.94 - 1.15)	0.431393
Basal metabolic rate	rs9931967	1.04 (0.94 - 1.14)	0.456736	1.04 (0.94 - 1.14)	0.451582
Basal metabolic rate	rs9948863	1.04 (0.94 - 1.14)	0.456736	1.04 (0.94 - 1.15)	0.434593
Basal metabolic rate	rs9960148	1.04 (0.94 - 1.14)	0.456736	1.04 (0.94 - 1.14)	0.446928
Basal metabolic rate	rs9985795	1.04 (0.94 - 1.14)	0.456736	1.04 (0.94 - 1.14)	0.463947
Birth weight	rs1015521	1.17 (0.95 - 1.45)	0.149005	1.17 (0.94 - 1.45)	0.153094
Birth weight	rs10440833	1.17 (0.95 - 1.45)	0.149005	1.18 (0.95 - 1.47)	0.127174
Birth weight	rs10505073	1.17 (0.95 - 1.45)	0.149005	1.16 (0.94 - 1.44)	0.169345
Birth weight	rs1056204	1.17 (0.95 - 1.45)	0.149005	1.15 (0.92 - 1.42)	0.216957
Birth weight	rs1056567	1.17 (0.95 - 1.45)	0.149005	1.17 (0.94 - 1.45)	0.153521
Birth weight	rs10823318	1.17 (0.95 - 1.45)	0.149005	1.14 (0.92 - 1.41)	0.248155
Birth weight	rs10883846	1.17 (0.95 - 1.45)	0.149005	1.18 (0.95 - 1.46)	0.142231
Birth weight	rs10985827	1.17 (0.95 - 1.45)	0.149005	1.15 (0.93 - 1.42)	0.207294
Birth weight	rs11042596	1.17 (0.95 - 1.45)	0.149005	1.18 (0.95 - 1.46)	0.139633
Birth weight	rs11176006	1.17 (0.95 - 1.45)	0.149005	1.17 (0.94 - 1.45)	0.148915
Birth weight	rs11187143	1.17 (0.95 - 1.45)	0.149005	1.18 (0.95 - 1.46)	0.14109
Birth weight	rs11187838	1.17 (0.95 - 1.45)	0.149005	1.16 (0.94 - 1.44)	0.17201
Birth weight	rs11225170	1.17 (0.95 - 1.45)	0.149005	1.17 (0.94 - 1.45)	0.15125
Birth weight	rs116707877	1.17 (0.95 - 1.45)	0.149005	1.17 (0.94 - 1.45)	0.156211
Birth weight	rs11698914	1.17 (0.95 - 1.45)	0.149005	1.16 (0.94 - 1.44)	0.169482
Birth weight	rs11708067	1.17 (0.95 - 1.45)	0.149005	1.17 (0.94 - 1.45)	0.156058
Birth weight	rs12205495	1.17 (0.95 - 1.45)	0.149005	1.19 (0.96 - 1.48)	0.107691
Birth weight	rs12206634	1.17 (0.95 - 1.45)	0.149005	1.20 (0.97 - 1.49)	0.101215
Birth weight	rs12534093	1.17 (0.95 - 1.45)	0.149005	1.17 (0.94 - 1.45)	0.165084
Birth weight	rs12679821	1.17 (0.95 - 1.45)	0.149005	1.17 (0.94 - 1.45)	0.156241
Birth weight	rs12713004	1.17 (0.95 - 1.45)	0.149005	1.14 (0.92 - 1.41)	0.231864
Birth weight	rs12889267	1.17 (0.95 - 1.45)	0.149005	1.18 (0.95 - 1.46)	0.133474
Birth weight	rs13322435	1.17 (0.95 - 1.45)	0.149005	1.18 (0.95 - 1.47)	0.128949
Birth weight	rs1374205	1.17 (0.95 - 1.45)	0.149005	1.17 (0.94 - 1.46)	0.15204
Birth weight	rs150138294	1.17 (0.95 - 1.45)	0.149005	1.19 (0.96 - 1.48)	0.113892
Birth weight	rs1801253	1.17 (0.95 - 1.45)	0.149005	1.17 (0.95 - 1.46)	0.144279
Birth weight	rs181428649	1.17 (0.95 - 1.45)	0.149005	1.17 (0.95 - 1.45)	0.146956
Birth weight	rs2071382	1.17 (0.95 - 1.45)	0.149005	1.18 (0.95 - 1.46)	0.131863
Birth weight	rs2163167	1.17 (0.95 - 1.45)	0.149005	1.18 (0.95 - 1.46)	0.130752
Birth weight	rs222852	1.17 (0.95 - 1.45)	0.149005	1.19 (0.96 - 1.47)	0.121699
Birth weight	rs2296528	1.17 (0.95 - 1.45)	0.149005	1.17 (0.94 - 1.45)	0.159112
Birth weight	rs2344500	1.17 (0.95 - 1.45)	0.149005	1.17 (0.95 - 1.45)	0.146861
Birth weight	rs2423514	1.17 (0.95 - 1.45)	0.149005	1.17 (0.95 - 1.46)	0.143713
Birth weight	rs258781	1.17 (0.95 - 1.45)	0.149005	1.16 (0.94 - 1.44)	0.166968
Birth weight	rs2608029	1.17 (0.95 - 1.45)	0.149005	1.17 (0.94 - 1.45)	0.161276
Birth weight	rs2645715	1.17 (0.95 - 1.45)	0.149005	1.17 (0.94 - 1.45)	0.156837
Birth weight	rs2647873	1.17 (0.95 - 1.45)	0.149005	1.17 (0.94 - 1.45)	0.157952
Birth weight	rs28366133	1.17 (0.95 - 1.45)	0.149005	1.17 (0.95 - 1.45)	0.147542
Birth weight	rs28378473	1.17 (0.95 - 1.45)	0.149005	1.21 (0.98 - 1.50)	0.0798072
Birth weight	rs28457693	1.17 (0.95 - 1.45)	0.149005	1.16 (0.93 - 1.44)	0.182164
Birth weight	rs28477757	1.17 (0.95 - 1.45)	0.149005	1.16 (0.93 - 1.43)	0.186653
Birth weight	rs2901307	1.17 (0.95 - 1.45)	0.149005	1.16 (0.94 - 1.44)	0.172206
Birth weight	rs3184504	1.17 (0.95 - 1.45)	0.149005	1.17 (0.94 - 1.45)	0.150003
Birth weight	rs339969	1.17 (0.95 - 1.45)	0.149005	1.15 (0.93 - 1.43)	0.192119
Birth weight	rs34712412	1.17 (0.95 - 1.45)	0.149005	1.17 (0.94 - 1.45)	0.152622
Birth weight	rs34844754	1.17 (0.95 - 1.45)	0.149005	1.18 (0.95 - 1.46)	0.135675
Birth weight	rs35502362	1.17 (0.95 - 1.45)	0.149005	1.18 (0.95 - 1.46)	0.134314
Birth weight	rs36101267	1.17 (0.95 - 1.45)	0.149005	1.18 (0.95 - 1.46)	0.139771
Birth weight	rs36112366	1.17 (0.95 - 1.45)	0.149005	1.19 (0.96 - 1.48)	0.111066
Birth weight	rs3810232	1.17 (0.95 - 1.45)	0.149005	1.19 (0.96 - 1.48)	0.111514
Birth weight	rs4078443	1.17 (0.95 - 1.45)	0.149005	1.16 (0.93 - 1.43)	0.183121
Birth weight	rs41311445	1.17 (0.95 - 1.45)	0.149005	1.19 (0.96 - 1.48)	0.111168
Birth weight	rs4144829	1.17 (0.95 - 1.45)	0.149005	1.17 (0.94 - 1.45)	0.158026
Birth weight	rs4350272	1.17 (0.95 - 1.45)	0.149005	1.16 (0.94 - 1.44)	0.164664
Birth weight	rs45560031	1.17 (0.95 - 1.45)	0.149005	1.15 (0.92 - 1.42)	0.211537
Birth weight	rs4681161	1.17 (0.95 - 1.45)	0.149005	1.17 (0.94 - 1.45)	0.15169
Birth weight	rs4870941	1.17 (0.95 - 1.45)	0.149005	1.18 (0.95 - 1.47)	0.127087
Birth weight	rs4958244	1.17 (0.95 - 1.45)	0.149005	1.19 (0.96 - 1.48)	0.111889
Birth weight	rs5030317	1.17 (0.95 - 1.45)	0.149005	1.17 (0.95 - 1.45)	0.146863
Birth weight	rs515071	1.17 (0.95 - 1.45)	0.149005	1.18 (0.95 - 1.46)	0.130646
Birth weight	rs55958435	1.17 (0.95 - 1.45)	0.149005	1.18 (0.95 - 1.46)	0.134514
Birth weight	rs56356159	1.17 (0.95 - 1.45)	0.149005	1.18 (0.95 - 1.46)	0.137119
Birth weight	rs5762980	1.17 (0.95 - 1.45)	0.149005	1.17 (0.94 - 1.45)	0.150151
Birth weight	rs577044	1.17 (0.95 - 1.45)	0.149005	1.16 (0.94 - 1.44)	0.163714
Birth weight	rs6029174	1.17 (0.95 - 1.45)	0.149005	1.15 (0.93 - 1.43)	0.195033
Birth weight	rs6467157	1.17 (0.95 - 1.45)	0.149005	1.18 (0.95 - 1.46)	0.138353
Birth weight	rs6570509	1.17 (0.95 - 1.45)	0.149005	1.20 (0.96 - 1.48)	0.102363
Birth weight	rs667515	1.17 (0.95 - 1.45)	0.149005	1.18 (0.95 - 1.47)	0.124305
Birth weight	rs6845999	1.17 (0.95 - 1.45)	0.149005	1.19 (0.96 - 1.48)	0.109204
Birth weight	rs6930558	1.17 (0.95 - 1.45)	0.149005	1.18 (0.95 - 1.47)	0.125695
Birth weight	rs6971880	1.17 (0.95 - 1.45)	0.149005	1.18 (0.96 - 1.47)	0.122779
Birth weight	rs7104332	1.17 (0.95 - 1.45)	0.149005	1.16 (0.94 - 1.44)	0.169234
Birth weight	rs71585962	1.17 (0.95 - 1.45)	0.149005	1.17 (0.95 - 1.45)	0.146285
Birth weight	rs7223535	1.17 (0.95 - 1.45)	0.149005	1.16 (0.94 - 1.44)	0.173068
Birth weight	rs72698731	1.17 (0.95 - 1.45)	0.149005	1.16 (0.94 - 1.44)	0.170329
Birth weight	rs7285579	1.17 (0.95 - 1.45)	0.149005	1.17 (0.95 - 1.46)	0.144974
Birth weight	rs7306710	1.17 (0.95 - 1.45)	0.149005	1.18 (0.95 - 1.46)	0.146694
Birth weight	rs7336104	1.17 (0.95 - 1.45)	0.149005	1.15 (0.93 - 1.43)	0.190735
Birth weight	rs7402983	1.17 (0.95 - 1.45)	0.149005	1.18 (0.95 - 1.47)	0.123876
Birth weight	rs75104038	1.17 (0.95 - 1.45)	0.149005	1.16 (0.93 - 1.43)	0.188014
Birth weight	rs76895963	1.17 (0.95 - 1.45)	0.149005	1.18 (0.95 - 1.46)	0.134125
Birth weight	rs7722058	1.17 (0.95 - 1.45)	0.149005	1.17 (0.95 - 1.45)	0.146066
Birth weight	rs7744700	1.17 (0.95 - 1.45)	0.149005	1.17 (0.94 - 1.45)	0.160391
Birth weight	rs7772579	1.17 (0.95 - 1.45)	0.149005	1.15 (0.92 - 1.42)	0.218381
Birth weight	rs77994518	1.17 (0.95 - 1.45)	0.149005	1.18 (0.95 - 1.46)	0.137148
Birth weight	rs78378222	1.17 (0.95 - 1.45)	0.149005	1.05 (0.84 - 1.30)	0.684992
Birth weight	rs7854962	1.17 (0.95 - 1.45)	0.149005	1.18 (0.95 - 1.46)	0.131356
Birth weight	rs79780963	1.17 (0.95 - 1.45)	0.149005	1.17 (0.95 - 1.46)	0.143017
Birth weight	rs798548	1.17 (0.95 - 1.45)	0.149005	1.16 (0.93 - 1.44)	0.179728
Birth weight	rs8069093	1.17 (0.95 - 1.45)	0.149005	1.20 (0.97 - 1.49)	0.0957206
Birth weight	rs9379832	1.17 (0.95 - 1.45)	0.149005	1.17 (0.94 - 1.45)	0.156703
Birth weight	rs9483085	1.17 (0.95 - 1.45)	0.149005	1.16 (0.94 - 1.44)	0.16903
Birth weight	rs9669403	1.17 (0.95 - 1.45)	0.149005	1.20 (0.97 - 1.49)	0.0896511
Birth weight	rs9827156	1.17 (0.95 - 1.45)	0.149005	1.17 (0.94 - 1.45)	0.159045
Blood carnitine	rs11183620	0.96 (0.87 - 1.05)	0.33512	0.96 (0.88 - 1.06)	0.42064
Blood carnitine	rs11620955	0.96 (0.87 - 1.05)	0.33512	0.95 (0.87 - 1.05)	0.305022
Blood carnitine	rs11620973	0.96 (0.87 - 1.05)	0.33512	0.96 (0.88 - 1.05)	0.399002
Blood carnitine	rs12356193	0.96 (0.87 - 1.05)	0.33512	0.93 (0.83 - 1.03)	0.171273
Blood carnitine	rs12709393	0.96 (0.87 - 1.05)	0.33512	0.96 (0.87 - 1.05)	0.352028
Blood carnitine	rs13182512	0.96 (0.87 - 1.05)	0.33512	0.95 (0.86 - 1.04)	0.235581
Blood carnitine	rs1466788	0.96 (0.87 - 1.05)	0.33512	0.95 (0.87 - 1.04)	0.293811
Blood carnitine	rs2114713	0.96 (0.87 - 1.05)	0.33512	0.96 (0.87 - 1.05)	0.362816
Blood carnitine	rs2279014	0.96 (0.87 - 1.05)	0.33512	0.96 (0.87 - 1.05)	0.378626
Blood carnitine	rs2396004	0.96 (0.87 - 1.05)	0.33512	0.97 (0.88 - 1.06)	0.507541
Blood carnitine	rs3736438	0.96 (0.87 - 1.05)	0.33512	0.95 (0.86 - 1.04)	0.23906
Blood carnitine	rs419291	0.96 (0.87 - 1.05)	0.33512	0.95 (0.86 - 1.04)	0.276824
Blood carnitine	rs4860022	0.96 (0.87 - 1.05)	0.33512	0.96 (0.87 - 1.05)	0.34954
Blood carnitine	rs6479648	0.96 (0.87 - 1.05)	0.33512	0.98 (0.89 - 1.08)	0.667266
Blood carnitine	rs6862024	0.96 (0.87 - 1.05)	0.33512	0.96 (0.87 - 1.05)	0.385353
Blood carnitine	rs735315	0.96 (0.87 - 1.05)	0.33512	0.95 (0.86 - 1.04)	0.260067
Blood carnitine	rs9842133	0.96 (0.87 - 1.05)	0.33512	0.97 (0.88 - 1.06)	0.501843
Blood zinc	All	1.01 (0.85 - 1.20)	0.890417	1.01 (0.85 - 1.20)	0.890417
Body fat percentage	rs10100245	1.12 (0.97 - 1.30)	0.12797	1.13 (0.97 - 1.30)	0.111902
Body fat percentage	rs1013293	1.12 (0.97 - 1.30)	0.12797	1.12 (0.97 - 1.30)	0.122051
Body fat percentage	rs10172196	1.12 (0.97 - 1.30)	0.12797	1.12 (0.97 - 1.30)	0.116882
Body fat percentage	rs10259620	1.12 (0.97 - 1.30)	0.12797	1.13 (0.97 - 1.30)	0.107885
Body fat percentage	rs10278040	1.12 (0.97 - 1.30)	0.12797	1.12 (0.96 - 1.29)	0.14075
Body fat percentage	rs1038088	1.12 (0.97 - 1.30)	0.12797	1.12 (0.97 - 1.30)	0.116365
Body fat percentage	rs10423928	1.12 (0.97 - 1.30)	0.12797	1.13 (0.98 - 1.31)	0.0990985
Body fat percentage	rs1046080	1.12 (0.97 - 1.30)	0.12797	1.11 (0.96 - 1.29)	0.147489
Body fat percentage	rs10496731	1.12 (0.97 - 1.30)	0.12797	1.12 (0.96 - 1.29)	0.144156
Body fat percentage	rs10499014	1.12 (0.97 - 1.30)	0.12797	1.13 (0.98 - 1.31)	0.102868
Body fat percentage	rs10510025	1.12 (0.97 - 1.30)	0.12797	1.13 (0.97 - 1.30)	0.11176
Body fat percentage	rs10514641	1.12 (0.97 - 1.30)	0.12797	1.13 (0.97 - 1.30)	0.112801
Body fat percentage	rs1056441	1.12 (0.97 - 1.30)	0.12797	1.11 (0.96 - 1.29)	0.159283
Body fat percentage	rs10732335	1.12 (0.97 - 1.30)	0.12797	1.12 (0.97 - 1.29)	0.13476
Body fat percentage	rs10756798	1.12 (0.97 - 1.30)	0.12797	1.12 (0.96 - 1.29)	0.142063
Body fat percentage	rs10758031	1.12 (0.97 - 1.30)	0.12797	1.12 (0.97 - 1.30)	0.129714
Body fat percentage	rs10766077	1.12 (0.97 - 1.30)	0.12797	1.11 (0.96 - 1.29)	0.144502
Body fat percentage	rs10774018	1.12 (0.97 - 1.30)	0.12797	1.12 (0.97 - 1.30)	0.126419
Body fat percentage	rs10791109	1.12 (0.97 - 1.30)	0.12797	1.12 (0.97 - 1.29)	0.134875
Body fat percentage	rs10803762	1.12 (0.97 - 1.30)	0.12797	1.12 (0.97 - 1.30)	0.12389
Body fat percentage	rs10830566	1.12 (0.97 - 1.30)	0.12797	1.13 (0.97 - 1.30)	0.111686
Body fat percentage	rs10848835	1.12 (0.97 - 1.30)	0.12797	1.12 (0.96 - 1.29)	0.139646
Body fat percentage	rs10854853	1.12 (0.97 - 1.30)	0.12797	1.12 (0.97 - 1.29)	0.138214
Body fat percentage	rs10938397	1.12 (0.97 - 1.30)	0.12797	1.12 (0.97 - 1.30)	0.122489
Body fat percentage	rs10947510	1.12 (0.97 - 1.30)	0.12797	1.12 (0.97 - 1.30)	0.13063
Body fat percentage	rs10947793	1.12 (0.97 - 1.30)	0.12797	1.12 (0.97 - 1.29)	0.132428
Body fat percentage	rs10954772	1.12 (0.97 - 1.30)	0.12797	1.12 (0.97 - 1.30)	0.12949
Body fat percentage	rs10999460	1.12 (0.97 - 1.30)	0.12797	1.12 (0.97 - 1.30)	0.116819
Body fat percentage	rs11012732	1.12 (0.97 - 1.30)	0.12797	1.12 (0.97 - 1.30)	0.120002
Body fat percentage	rs11030016	1.12 (0.97 - 1.30)	0.12797	1.12 (0.96 - 1.29)	0.138653
Body fat percentage	rs11042030	1.12 (0.97 - 1.30)	0.12797	1.11 (0.96 - 1.29)	0.149547
Body fat percentage	rs11113445	1.12 (0.97 - 1.30)	0.12797	1.12 (0.97 - 1.30)	0.127026
Body fat percentage	rs11119364	1.12 (0.97 - 1.30)	0.12797	1.12 (0.96 - 1.29)	0.139432
Body fat percentage	rs11150745	1.12 (0.97 - 1.30)	0.12797	1.12 (0.97 - 1.29)	0.133178
Body fat percentage	rs11258438	1.12 (0.97 - 1.30)	0.12797	1.12 (0.97 - 1.30)	0.118421
Body fat percentage	rs113019802	1.12 (0.97 - 1.30)	0.12797	1.12 (0.97 - 1.30)	0.126465
Body fat percentage	rs113230003	1.12 (0.97 - 1.30)	0.12797	1.12 (0.97 - 1.30)	0.12194
Body fat percentage	rs114052060	1.12 (0.97 - 1.30)	0.12797	1.12 (0.96 - 1.29)	0.14189
Body fat percentage	rs114295766	1.12 (0.97 - 1.30)	0.12797	1.12 (0.97 - 1.30)	0.130478
Body fat percentage	rs11594905	1.12 (0.97 - 1.30)	0.12797	1.12 (0.97 - 1.30)	0.129755
Body fat percentage	rs11603783	1.12 (0.97 - 1.30)	0.12797	1.12 (0.96 - 1.29)	0.140186
Body fat percentage	rs116298073	1.12 (0.97 - 1.30)	0.12797	1.12 (0.97 - 1.30)	0.11745
Body fat percentage	rs116399833	1.12 (0.97 - 1.30)	0.12797	1.12 (0.97 - 1.30)	0.12171
Body fat percentage	rs11642015	1.12 (0.97 - 1.30)	0.12797	1.15 (0.99 - 1.33)	0.0693236
Body fat percentage	rs116792274	1.12 (0.97 - 1.30)	0.12797	1.13 (0.97 - 1.30)	0.109416
Body fat percentage	rs11685627	1.12 (0.97 - 1.30)	0.12797	1.12 (0.97 - 1.30)	0.129318
Body fat percentage	rs11695700	1.12 (0.97 - 1.30)	0.12797	1.12 (0.97 - 1.29)	0.136051
Body fat percentage	rs117068593	1.12 (0.97 - 1.30)	0.12797	1.12 (0.97 - 1.30)	0.116062
Body fat percentage	rs11742930	1.12 (0.97 - 1.30)	0.12797	1.13 (0.97 - 1.30)	0.108895
Body fat percentage	rs117632017	1.12 (0.97 - 1.30)	0.12797	1.12 (0.97 - 1.29)	0.136436
Body fat percentage	rs11781222	1.12 (0.97 - 1.30)	0.12797	1.12 (0.96 - 1.29)	0.143918
Body fat percentage	rs11782341	1.12 (0.97 - 1.30)	0.12797	1.12 (0.97 - 1.30)	0.119356
Body fat percentage	rs11786089	1.12 (0.97 - 1.30)	0.12797	1.12 (0.96 - 1.29)	0.138603
Body fat percentage	rs11790018	1.12 (0.97 - 1.30)	0.12797	1.12 (0.97 - 1.30)	0.123498
Body fat percentage	rs11810577	1.12 (0.97 - 1.30)	0.12797	1.12 (0.97 - 1.29)	0.135659
Body fat percentage	rs1182143	1.12 (0.97 - 1.30)	0.12797	1.12 (0.97 - 1.29)	0.132538
Body fat percentage	rs11852419	1.12 (0.97 - 1.30)	0.12797	1.11 (0.96 - 1.29)	0.145705
Body fat percentage	rs11856579	1.12 (0.97 - 1.30)	0.12797	1.12 (0.97 - 1.30)	0.129709
Body fat percentage	rs11857221	1.12 (0.97 - 1.30)	0.12797	1.11 (0.96 - 1.29)	0.152554
Body fat percentage	rs11866219	1.12 (0.97 - 1.30)	0.12797	1.13 (0.98 - 1.31)	0.103356
Body fat percentage	rs11873305	1.12 (0.97 - 1.30)	0.12797	1.12 (0.97 - 1.30)	0.121601
Body fat percentage	rs11943456	1.12 (0.97 - 1.30)	0.12797	1.12 (0.97 - 1.29)	0.136909
Body fat percentage	rs12037698	1.12 (0.97 - 1.30)	0.12797	1.11 (0.96 - 1.28)	0.163974
Body fat percentage	rs12072739	1.12 (0.97 - 1.30)	0.12797	1.12 (0.97 - 1.30)	0.127085
Body fat percentage	rs12124126	1.12 (0.97 - 1.30)	0.12797	1.12 (0.96 - 1.29)	0.140234
Body fat percentage	rs12127506	1.12 (0.97 - 1.30)	0.12797	1.12 (0.97 - 1.30)	0.123354
Body fat percentage	rs1218822	1.12 (0.97 - 1.30)	0.12797	1.12 (0.97 - 1.30)	0.126069
Body fat percentage	rs12218858	1.12 (0.97 - 1.30)	0.12797	1.12 (0.97 - 1.29)	0.13807
Body fat percentage	rs12339822	1.12 (0.97 - 1.30)	0.12797	1.12 (0.97 - 1.30)	0.11677
Body fat percentage	rs12367809	1.12 (0.97 - 1.30)	0.12797	1.11 (0.96 - 1.29)	0.161694
Body fat percentage	rs12370302	1.12 (0.97 - 1.30)	0.12797	1.12 (0.96 - 1.29)	0.140348
Body fat percentage	rs12477088	1.12 (0.97 - 1.30)	0.12797	1.12 (0.97 - 1.30)	0.128786
Body fat percentage	rs12477385	1.12 (0.97 - 1.30)	0.12797	1.13 (0.97 - 1.30)	0.113661
Body fat percentage	rs12550674	1.12 (0.97 - 1.30)	0.12797	1.12 (0.97 - 1.30)	0.122354
Body fat percentage	rs12568522	1.12 (0.97 - 1.30)	0.12797	1.12 (0.97 - 1.30)	0.12389
Body fat percentage	rs12616638	1.12 (0.97 - 1.30)	0.12797	1.11 (0.96 - 1.28)	0.1755
Body fat percentage	rs12619178	1.12 (0.97 - 1.30)	0.12797	1.12 (0.97 - 1.30)	0.118574
Body fat percentage	rs12622267	1.12 (0.97 - 1.30)	0.12797	1.12 (0.96 - 1.29)	0.144189
Body fat percentage	rs1262557	1.12 (0.97 - 1.30)	0.12797	1.12 (0.97 - 1.30)	0.13079
Body fat percentage	rs12679106	1.12 (0.97 - 1.30)	0.12797	1.12 (0.97 - 1.30)	0.120293
Body fat percentage	rs12702528	1.12 (0.97 - 1.30)	0.12797	1.12 (0.96 - 1.29)	0.142494
Body fat percentage	rs12890931	1.12 (0.97 - 1.30)	0.12797	1.11 (0.96 - 1.29)	0.157928
Body fat percentage	rs12901071	1.12 (0.97 - 1.30)	0.12797	1.12 (0.97 - 1.29)	0.134785
Body fat percentage	rs12923476	1.12 (0.97 - 1.30)	0.12797	1.12 (0.97 - 1.30)	0.128737
Body fat percentage	rs12962597	1.12 (0.97 - 1.30)	0.12797	1.12 (0.97 - 1.30)	0.130223
Body fat percentage	rs1296328	1.12 (0.97 - 1.30)	0.12797	1.12 (0.97 - 1.30)	0.121727
Body fat percentage	rs13062093	1.12 (0.97 - 1.30)	0.12797	1.12 (0.97 - 1.30)	0.124689
Body fat percentage	rs13069856	1.12 (0.97 - 1.30)	0.12797	1.12 (0.97 - 1.29)	0.135114
Body fat percentage	rs13109830	1.12 (0.97 - 1.30)	0.12797	1.12 (0.97 - 1.29)	0.13369
Body fat percentage	rs13135092	1.12 (0.97 - 1.30)	0.12797	1.11 (0.96 - 1.28)	0.171844
Body fat percentage	rs13174863	1.12 (0.97 - 1.30)	0.12797	1.12 (0.97 - 1.30)	0.118004
Body fat percentage	rs1322842	1.12 (0.97 - 1.30)	0.12797	1.12 (0.97 - 1.30)	0.129069
Body fat percentage	rs1322998	1.12 (0.97 - 1.30)	0.12797	1.12 (0.97 - 1.29)	0.136869
Body fat percentage	rs1324088	1.12 (0.97 - 1.30)	0.12797	1.13 (0.98 - 1.31)	0.104342
Body fat percentage	rs1335055	1.12 (0.97 - 1.30)	0.12797	1.12 (0.96 - 1.29)	0.138712
Body fat percentage	rs136309	1.12 (0.97 - 1.30)	0.12797	1.11 (0.96 - 1.28)	0.162494
Body fat percentage	rs141403828	1.12 (0.97 - 1.30)	0.12797	1.12 (0.97 - 1.30)	0.122147
Body fat percentage	rs1414506	1.12 (0.97 - 1.30)	0.12797	1.12 (0.97 - 1.30)	0.121761
Body fat percentage	rs1415475	1.12 (0.97 - 1.30)	0.12797	1.12 (0.97 - 1.29)	0.136918
Body fat percentage	rs1441264	1.12 (0.97 - 1.30)	0.12797	1.12 (0.97 - 1.29)	0.133524
Body fat percentage	rs145350287	1.12 (0.97 - 1.30)	0.12797	1.12 (0.97 - 1.30)	0.125872
Body fat percentage	rs1460940	1.12 (0.97 - 1.30)	0.12797	1.11 (0.96 - 1.29)	0.150438
Body fat percentage	rs147730268	1.12 (0.97 - 1.30)	0.12797	1.12 (0.97 - 1.29)	0.135921
Body fat percentage	rs1478804	1.12 (0.97 - 1.30)	0.12797	1.12 (0.97 - 1.30)	0.120556
Body fat percentage	rs1486921	1.12 (0.97 - 1.30)	0.12797	1.12 (0.97 - 1.29)	0.137544
Body fat percentage	rs1491592	1.12 (0.97 - 1.30)	0.12797	1.12 (0.97 - 1.30)	0.11735
Body fat percentage	rs1503526	1.12 (0.97 - 1.30)	0.12797	1.12 (0.97 - 1.30)	0.118167
Body fat percentage	rs1535274	1.12 (0.97 - 1.30)	0.12797	1.12 (0.97 - 1.30)	0.124562
Body fat percentage	rs1538742	1.12 (0.97 - 1.30)	0.12797	1.13 (0.98 - 1.31)	0.103411
Body fat percentage	rs1568489	1.12 (0.97 - 1.30)	0.12797	1.12 (0.97 - 1.30)	0.115781
Body fat percentage	rs157845	1.12 (0.97 - 1.30)	0.12797	1.12 (0.97 - 1.30)	0.128107
Body fat percentage	rs1609906	1.12 (0.97 - 1.30)	0.12797	1.12 (0.97 - 1.30)	0.118163
Body fat percentage	rs1653892	1.12 (0.97 - 1.30)	0.12797	1.12 (0.97 - 1.30)	0.129887
Body fat percentage	rs16934748	1.12 (0.97 - 1.30)	0.12797	1.12 (0.97 - 1.30)	0.129907
Body fat percentage	rs16940859	1.12 (0.97 - 1.30)	0.12797	1.12 (0.97 - 1.30)	0.117424
Body fat percentage	rs16951304	1.12 (0.97 - 1.30)	0.12797	1.13 (0.97 - 1.31)	0.105346
Body fat percentage	rs1701820	1.12 (0.97 - 1.30)	0.12797	1.12 (0.97 - 1.30)	0.128701
Body fat percentage	rs17024393	1.12 (0.97 - 1.30)	0.12797	1.12 (0.96 - 1.29)	0.144415
Body fat percentage	rs17115183	1.12 (0.97 - 1.30)	0.12797	1.12 (0.97 - 1.30)	0.122733
Body fat percentage	rs17265513	1.12 (0.97 - 1.30)	0.12797	1.12 (0.97 - 1.30)	0.125704
Body fat percentage	rs17296856	1.12 (0.97 - 1.30)	0.12797	1.12 (0.97 - 1.30)	0.118728
Body fat percentage	rs1731260	1.12 (0.97 - 1.30)	0.12797	1.12 (0.97 - 1.29)	0.137473
Body fat percentage	rs17704028	1.12 (0.97 - 1.30)	0.12797	1.12 (0.97 - 1.30)	0.131677
Body fat percentage	rs17770336	1.12 (0.97 - 1.30)	0.12797	1.11 (0.96 - 1.29)	0.15109
Body fat percentage	rs1783541	1.12 (0.97 - 1.30)	0.12797	1.12 (0.97 - 1.30)	0.12654
Body fat percentage	rs1861410	1.12 (0.97 - 1.30)	0.12797	1.12 (0.97 - 1.29)	0.135515
Body fat percentage	rs1881505	1.12 (0.97 - 1.30)	0.12797	1.12 (0.97 - 1.30)	0.115004
Body fat percentage	rs1891215	1.12 (0.97 - 1.30)	0.12797	1.12 (0.97 - 1.30)	0.123563
Body fat percentage	rs1893659	1.12 (0.97 - 1.30)	0.12797	1.13 (0.97 - 1.31)	0.106332
Body fat percentage	rs1928185	1.12 (0.97 - 1.30)	0.12797	1.12 (0.97 - 1.29)	0.13498
Body fat percentage	rs1928496	1.12 (0.97 - 1.30)	0.12797	1.11 (0.96 - 1.29)	0.147383
Body fat percentage	rs2002023	1.12 (0.97 - 1.30)	0.12797	1.12 (0.97 - 1.29)	0.137651
Body fat percentage	rs2038646	1.12 (0.97 - 1.30)	0.12797	1.11 (0.96 - 1.29)	0.145838
Body fat percentage	rs2042864	1.12 (0.97 - 1.30)	0.12797	1.12 (0.96 - 1.29)	0.142043
Body fat percentage	rs2043016	1.12 (0.97 - 1.30)	0.12797	1.12 (0.97 - 1.29)	0.134556
Body fat percentage	rs2052607	1.12 (0.97 - 1.30)	0.12797	1.12 (0.97 - 1.30)	0.131265
Body fat percentage	rs208015	1.12 (0.97 - 1.30)	0.12797	1.10 (0.95 - 1.28)	0.187752
Body fat percentage	rs2112347	1.12 (0.97 - 1.30)	0.12797	1.13 (0.97 - 1.30)	0.111044
Body fat percentage	rs2124499	1.12 (0.97 - 1.30)	0.12797	1.12 (0.97 - 1.30)	0.11667
Body fat percentage	rs2172131	1.12 (0.97 - 1.30)	0.12797	1.12 (0.97 - 1.30)	0.130806
Body fat percentage	rs217672	1.12 (0.97 - 1.30)	0.12797	1.12 (0.97 - 1.30)	0.115766
Body fat percentage	rs2192527	1.12 (0.97 - 1.30)	0.12797	1.13 (0.98 - 1.31)	0.0955615
Body fat percentage	rs2239647	1.12 (0.97 - 1.30)	0.12797	1.11 (0.96 - 1.28)	0.161925
Body fat percentage	rs2242449	1.12 (0.97 - 1.30)	0.12797	1.12 (0.97 - 1.30)	0.126365
Body fat percentage	rs2243928	1.12 (0.97 - 1.30)	0.12797	1.12 (0.97 - 1.30)	0.1322
Body fat percentage	rs2281819	1.12 (0.97 - 1.30)	0.12797	1.12 (0.97 - 1.30)	0.123194
Body fat percentage	rs2289379	1.12 (0.97 - 1.30)	0.12797	1.12 (0.97 - 1.29)	0.136566
Body fat percentage	rs2306937	1.12 (0.97 - 1.30)	0.12797	1.12 (0.97 - 1.30)	0.121831
Body fat percentage	rs2318543	1.12 (0.97 - 1.30)	0.12797	1.13 (0.97 - 1.31)	0.107213
Body fat percentage	rs2370982	1.12 (0.97 - 1.30)	0.12797	1.11 (0.95 - 1.28)	0.180369
Body fat percentage	rs2371767	1.12 (0.97 - 1.30)	0.12797	1.12 (0.96 - 1.29)	0.139294
Body fat percentage	rs2398861	1.12 (0.97 - 1.30)	0.12797	1.12 (0.96 - 1.29)	0.139954
Body fat percentage	rs241459	1.12 (0.97 - 1.30)	0.12797	1.13 (0.98 - 1.31)	0.103212
Body fat percentage	rs2436772	1.12 (0.97 - 1.30)	0.12797	1.12 (0.97 - 1.30)	0.125787
Body fat percentage	rs2439823	1.12 (0.97 - 1.30)	0.12797	1.12 (0.97 - 1.30)	0.131087
Body fat percentage	rs2455821	1.12 (0.97 - 1.30)	0.12797	1.12 (0.97 - 1.29)	0.133833
Body fat percentage	rs245775	1.12 (0.97 - 1.30)	0.12797	1.12 (0.96 - 1.29)	0.138979
Body fat percentage	rs2477534	1.12 (0.97 - 1.30)	0.12797	1.12 (0.97 - 1.30)	0.130229
Body fat percentage	rs249612	1.12 (0.97 - 1.30)	0.12797	1.12 (0.97 - 1.29)	0.13693
Body fat percentage	rs254024	1.12 (0.97 - 1.30)	0.12797	1.11 (0.96 - 1.29)	0.151282
Body fat percentage	rs2606228	1.12 (0.97 - 1.30)	0.12797	1.12 (0.97 - 1.30)	0.12745
Body fat percentage	rs2660241	1.12 (0.97 - 1.30)	0.12797	1.12 (0.97 - 1.30)	0.12815
Body fat percentage	rs2665856	1.12 (0.97 - 1.30)	0.12797	1.11 (0.96 - 1.29)	0.146962
Body fat percentage	rs2678204	1.12 (0.97 - 1.30)	0.12797	1.11 (0.96 - 1.29)	0.147959
Body fat percentage	rs2798297	1.12 (0.97 - 1.30)	0.12797	1.12 (0.97 - 1.30)	0.119489
Body fat percentage	rs2802774	1.12 (0.97 - 1.30)	0.12797	1.12 (0.97 - 1.30)	0.126257
Body fat percentage	rs28434748	1.12 (0.97 - 1.30)	0.12797	1.11 (0.96 - 1.29)	0.145035
Body fat percentage	rs28483178	1.12 (0.97 - 1.30)	0.12797	1.13 (0.98 - 1.31)	0.096913
Body fat percentage	rs2855818	1.12 (0.97 - 1.30)	0.12797	1.12 (0.97 - 1.29)	0.136738
Body fat percentage	rs28726372	1.12 (0.97 - 1.30)	0.12797	1.12 (0.96 - 1.29)	0.14174
Body fat percentage	rs28893270	1.12 (0.97 - 1.30)	0.12797	1.12 (0.97 - 1.30)	0.120829
Body fat percentage	rs2914231	1.12 (0.97 - 1.30)	0.12797	1.12 (0.97 - 1.30)	0.130083
Body fat percentage	rs2943650	1.12 (0.97 - 1.30)	0.12797	1.12 (0.97 - 1.30)	0.119255
Body fat percentage	rs2954033	1.12 (0.97 - 1.30)	0.12797	1.12 (0.97 - 1.29)	0.138137
Body fat percentage	rs2980240	1.12 (0.97 - 1.30)	0.12797	1.13 (0.97 - 1.30)	0.110347
Body fat percentage	rs2984618	1.12 (0.97 - 1.30)	0.12797	1.12 (0.97 - 1.30)	0.131362
Body fat percentage	rs301806	1.12 (0.97 - 1.30)	0.12797	1.12 (0.97 - 1.30)	0.120364
Body fat percentage	rs314279	1.12 (0.97 - 1.30)	0.12797	1.13 (0.97 - 1.30)	0.113858
Body fat percentage	rs33503	1.12 (0.97 - 1.30)	0.12797	1.12 (0.97 - 1.29)	0.135574
Body fat percentage	rs34220678	1.12 (0.97 - 1.30)	0.12797	1.12 (0.97 - 1.30)	0.121584
Body fat percentage	rs34356467	1.12 (0.97 - 1.30)	0.12797	1.11 (0.96 - 1.29)	0.148804
Body fat percentage	rs34417222	1.12 (0.97 - 1.30)	0.12797	1.11 (0.96 - 1.29)	0.150623
Body fat percentage	rs34483452	1.12 (0.97 - 1.30)	0.12797	1.13 (0.97 - 1.30)	0.11092
Body fat percentage	rs34580448	1.12 (0.97 - 1.30)	0.12797	1.12 (0.97 - 1.30)	0.129871
Body fat percentage	rs34769775	1.12 (0.97 - 1.30)	0.12797	1.12 (0.97 - 1.30)	0.125249
Body fat percentage	rs34811474	1.12 (0.97 - 1.30)	0.12797	1.12 (0.96 - 1.29)	0.143365
Body fat percentage	rs34898535	1.12 (0.97 - 1.30)	0.12797	1.13 (0.97 - 1.30)	0.112606
Body fat percentage	rs34966008	1.12 (0.97 - 1.30)	0.12797	1.12 (0.97 - 1.30)	0.131985
Body fat percentage	rs35060985	1.12 (0.97 - 1.30)	0.12797	1.11 (0.96 - 1.29)	0.15247
Body fat percentage	rs35128308	1.12 (0.97 - 1.30)	0.12797	1.11 (0.96 - 1.29)	0.14675
Body fat percentage	rs35154152	1.12 (0.97 - 1.30)	0.12797	1.13 (0.97 - 1.30)	0.110111
Body fat percentage	rs35276127	1.12 (0.97 - 1.30)	0.12797	1.12 (0.97 - 1.29)	0.135637
Body fat percentage	rs35557355	1.12 (0.97 - 1.30)	0.12797	1.12 (0.97 - 1.30)	0.127172
Body fat percentage	rs35644221	1.12 (0.97 - 1.30)	0.12797	1.12 (0.97 - 1.30)	0.11908
Body fat percentage	rs35761930	1.12 (0.97 - 1.30)	0.12797	1.12 (0.97 - 1.30)	0.119112
Body fat percentage	rs35882248	1.12 (0.97 - 1.30)	0.12797	1.12 (0.97 - 1.30)	0.118756
Body fat percentage	rs36090025	1.12 (0.97 - 1.30)	0.12797	1.12 (0.97 - 1.30)	0.131539
Body fat percentage	rs3736896	1.12 (0.97 - 1.30)	0.12797	1.12 (0.96 - 1.29)	0.144962
Body fat percentage	rs3764002	1.12 (0.97 - 1.30)	0.12797	1.12 (0.97 - 1.29)	0.133123
Body fat percentage	rs3766823	1.12 (0.97 - 1.30)	0.12797	1.12 (0.97 - 1.29)	0.133611
Body fat percentage	rs3796658	1.12 (0.97 - 1.30)	0.12797	1.12 (0.97 - 1.29)	0.135071
Body fat percentage	rs3803286	1.12 (0.97 - 1.30)	0.12797	1.12 (0.97 - 1.30)	0.117835
Body fat percentage	rs3810291	1.12 (0.97 - 1.30)	0.12797	1.12 (0.97 - 1.30)	0.116117
Body fat percentage	rs3817428	1.12 (0.97 - 1.30)	0.12797	1.12 (0.97 - 1.30)	0.129336
Body fat percentage	rs3826226	1.12 (0.97 - 1.30)	0.12797	1.12 (0.97 - 1.30)	0.123008
Body fat percentage	rs3847072	1.12 (0.97 - 1.30)	0.12797	1.12 (0.97 - 1.30)	0.12063
Body fat percentage	rs40071	1.12 (0.97 - 1.30)	0.12797	1.12 (0.97 - 1.30)	0.114854
Body fat percentage	rs41310284	1.12 (0.97 - 1.30)	0.12797	1.12 (0.97 - 1.30)	0.129183
Body fat percentage	rs4148866	1.12 (0.97 - 1.30)	0.12797	1.13 (0.97 - 1.31)	0.107332
Body fat percentage	rs4238585	1.12 (0.97 - 1.30)	0.12797	1.12 (0.97 - 1.30)	0.124357
Body fat percentage	rs4284389	1.12 (0.97 - 1.30)	0.12797	1.12 (0.97 - 1.29)	0.135039
Body fat percentage	rs4402589	1.12 (0.97 - 1.30)	0.12797	1.13 (0.97 - 1.30)	0.110326
Body fat percentage	rs4450871	1.12 (0.97 - 1.30)	0.12797	1.12 (0.97 - 1.30)	0.128352
Body fat percentage	rs4477562	1.12 (0.97 - 1.30)	0.12797	1.12 (0.97 - 1.30)	0.12486
Body fat percentage	rs4482463	1.12 (0.97 - 1.30)	0.12797	1.12 (0.97 - 1.30)	0.119419
Body fat percentage	rs4502882	1.12 (0.97 - 1.30)	0.12797	1.11 (0.96 - 1.29)	0.154253
Body fat percentage	rs4503172	1.12 (0.97 - 1.30)	0.12797	1.12 (0.97 - 1.30)	0.116857
Body fat percentage	rs4547132	1.12 (0.97 - 1.30)	0.12797	1.13 (0.98 - 1.31)	0.104714
Body fat percentage	rs4547574	1.12 (0.97 - 1.30)	0.12797	1.12 (0.97 - 1.29)	0.133993
Body fat percentage	rs4549080	1.12 (0.97 - 1.30)	0.12797	1.12 (0.97 - 1.30)	0.126036
Body fat percentage	rs4549685	1.12 (0.97 - 1.30)	0.12797	1.13 (0.98 - 1.31)	0.095136
Body fat percentage	rs4619804	1.12 (0.97 - 1.30)	0.12797	1.12 (0.97 - 1.30)	0.131964
Body fat percentage	rs4642249	1.12 (0.97 - 1.30)	0.12797	1.12 (0.97 - 1.30)	0.125379
Body fat percentage	rs4657796	1.12 (0.97 - 1.30)	0.12797	1.12 (0.97 - 1.29)	0.13461
Body fat percentage	rs4690324	1.12 (0.97 - 1.30)	0.12797	1.12 (0.97 - 1.30)	0.119462
Body fat percentage	rs4709745	1.12 (0.97 - 1.30)	0.12797	1.12 (0.97 - 1.30)	0.11765
Body fat percentage	rs4718964	1.12 (0.97 - 1.30)	0.12797	1.12 (0.96 - 1.29)	0.139965
Body fat percentage	rs4722398	1.12 (0.97 - 1.30)	0.12797	1.12 (0.96 - 1.29)	0.139641
Body fat percentage	rs4727630	1.12 (0.97 - 1.30)	0.12797	1.12 (0.97 - 1.30)	0.130731
Body fat percentage	rs4752182	1.12 (0.97 - 1.30)	0.12797	1.12 (0.97 - 1.30)	0.116289
Body fat percentage	rs4759318	1.12 (0.97 - 1.30)	0.12797	1.12 (0.96 - 1.29)	0.141827
Body fat percentage	rs477895	1.12 (0.97 - 1.30)	0.12797	1.13 (0.97 - 1.30)	0.113042
Body fat percentage	rs4785955	1.12 (0.97 - 1.30)	0.12797	1.12 (0.97 - 1.30)	0.12171
Body fat percentage	rs479018	1.12 (0.97 - 1.30)	0.12797	1.12 (0.97 - 1.29)	0.13631
Body fat percentage	rs4790841	1.12 (0.97 - 1.30)	0.12797	1.12 (0.97 - 1.30)	0.12919
Body fat percentage	rs4821764	1.12 (0.97 - 1.30)	0.12797	1.10 (0.95 - 1.28)	0.189041
Body fat percentage	rs4864201	1.12 (0.97 - 1.30)	0.12797	1.12 (0.97 - 1.29)	0.135571
Body fat percentage	rs4876611	1.12 (0.97 - 1.30)	0.12797	1.11 (0.96 - 1.28)	0.168112
Body fat percentage	rs4976033	1.12 (0.97 - 1.30)	0.12797	1.12 (0.97 - 1.30)	0.129531
Body fat percentage	rs538656	1.12 (0.97 - 1.30)	0.12797	1.12 (0.97 - 1.30)	0.132587
Body fat percentage	rs539515	1.12 (0.97 - 1.30)	0.12797	1.13 (0.97 - 1.31)	0.106378
Body fat percentage	rs55637757	1.12 (0.97 - 1.30)	0.12797	1.12 (0.97 - 1.30)	0.127943
Body fat percentage	rs55714539	1.12 (0.97 - 1.30)	0.12797	1.13 (0.97 - 1.30)	0.111017
Body fat percentage	rs56226325	1.12 (0.97 - 1.30)	0.12797	1.12 (0.96 - 1.29)	0.143798
Body fat percentage	rs56288810	1.12 (0.97 - 1.30)	0.12797	1.12 (0.96 - 1.29)	0.140802
Body fat percentage	rs56399737	1.12 (0.97 - 1.30)	0.12797	1.12 (0.97 - 1.30)	0.130947
Body fat percentage	rs56803094	1.12 (0.97 - 1.30)	0.12797	1.12 (0.96 - 1.29)	0.141851
Body fat percentage	rs57292329	1.12 (0.97 - 1.30)	0.12797	1.12 (0.97 - 1.30)	0.127621
Body fat percentage	rs57866767	1.12 (0.97 - 1.30)	0.12797	1.12 (0.97 - 1.30)	0.114858
Body fat percentage	rs58360798	1.12 (0.97 - 1.30)	0.12797	1.12 (0.97 - 1.30)	0.124684
Body fat percentage	rs586461	1.12 (0.97 - 1.30)	0.12797	1.12 (0.97 - 1.30)	0.130117
Body fat percentage	rs591939	1.12 (0.97 - 1.30)	0.12797	1.12 (0.97 - 1.30)	0.1291
Body fat percentage	rs597309	1.12 (0.97 - 1.30)	0.12797	1.12 (0.97 - 1.30)	0.131524
Body fat percentage	rs6021948	1.12 (0.97 - 1.30)	0.12797	1.13 (0.97 - 1.30)	0.107953
Body fat percentage	rs61778068	1.12 (0.97 - 1.30)	0.12797	1.12 (0.97 - 1.29)	0.136441
Body fat percentage	rs61888762	1.12 (0.97 - 1.30)	0.12797	1.12 (0.97 - 1.29)	0.134457
Body fat percentage	rs61975142	1.12 (0.97 - 1.30)	0.12797	1.12 (0.97 - 1.30)	0.128397
Body fat percentage	rs62037365	1.12 (0.97 - 1.30)	0.12797	1.12 (0.96 - 1.29)	0.139564
Body fat percentage	rs62104477	1.12 (0.97 - 1.30)	0.12797	1.12 (0.97 - 1.30)	0.13079
Body fat percentage	rs62106258	1.12 (0.97 - 1.30)	0.12797	1.11 (0.96 - 1.29)	0.148401
Body fat percentage	rs62261725	1.12 (0.97 - 1.30)	0.12797	1.11 (0.96 - 1.29)	0.154111
Body fat percentage	rs62277722	1.12 (0.97 - 1.30)	0.12797	1.12 (0.97 - 1.29)	0.133478
Body fat percentage	rs62285233	1.12 (0.97 - 1.30)	0.12797	1.12 (0.97 - 1.30)	0.130725
Body fat percentage	rs62414900	1.12 (0.97 - 1.30)	0.12797	1.12 (0.97 - 1.29)	0.135193
Body fat percentage	rs62477684	1.12 (0.97 - 1.30)	0.12797	1.12 (0.97 - 1.30)	0.121205
Body fat percentage	rs6446187	1.12 (0.97 - 1.30)	0.12797	1.12 (0.96 - 1.29)	0.142588
Body fat percentage	rs6545714	1.12 (0.97 - 1.30)	0.12797	1.13 (0.98 - 1.31)	0.102196
Body fat percentage	rs6561937	1.12 (0.97 - 1.30)	0.12797	1.11 (0.96 - 1.29)	0.148668
Body fat percentage	rs6575340	1.12 (0.97 - 1.30)	0.12797	1.12 (0.96 - 1.29)	0.139293
Body fat percentage	rs6686901	1.12 (0.97 - 1.30)	0.12797	1.12 (0.97 - 1.30)	0.118763
Body fat percentage	rs6688826	1.12 (0.97 - 1.30)	0.12797	1.13 (0.97 - 1.30)	0.113659
Body fat percentage	rs6717858	1.12 (0.97 - 1.30)	0.12797	1.13 (0.98 - 1.31)	0.0918642
Body fat percentage	rs6739303	1.12 (0.97 - 1.30)	0.12797	1.13 (0.97 - 1.30)	0.114789
Body fat percentage	rs67807996	1.12 (0.97 - 1.30)	0.12797	1.12 (0.96 - 1.29)	0.141718
Body fat percentage	rs6792984	1.12 (0.97 - 1.30)	0.12797	1.12 (0.97 - 1.30)	0.118718
Body fat percentage	rs68169458	1.12 (0.97 - 1.30)	0.12797	1.12 (0.97 - 1.30)	0.131731
Body fat percentage	rs6847975	1.12 (0.97 - 1.30)	0.12797	1.12 (0.97 - 1.30)	0.130609
Body fat percentage	rs6857	1.12 (0.97 - 1.30)	0.12797	1.12 (0.97 - 1.30)	0.120715
Body fat percentage	rs6861649	1.12 (0.97 - 1.30)	0.12797	1.12 (0.97 - 1.30)	0.126034
Body fat percentage	rs6875585	1.12 (0.97 - 1.30)	0.12797	1.12 (0.97 - 1.29)	0.132647
Body fat percentage	rs6888037	1.12 (0.97 - 1.30)	0.12797	1.12 (0.97 - 1.30)	0.131015
Body fat percentage	rs6893495	1.12 (0.97 - 1.30)	0.12797	1.12 (0.97 - 1.30)	0.11994
Body fat percentage	rs6927268	1.12 (0.97 - 1.30)	0.12797	1.12 (0.97 - 1.29)	0.136448
Body fat percentage	rs6948959	1.12 (0.97 - 1.30)	0.12797	1.12 (0.96 - 1.29)	0.144166
Body fat percentage	rs6977416	1.12 (0.97 - 1.30)	0.12797	1.12 (0.97 - 1.30)	0.124634
Body fat percentage	rs7020	1.12 (0.97 - 1.30)	0.12797	1.13 (0.98 - 1.31)	0.10235
Body fat percentage	rs7027304	1.12 (0.97 - 1.30)	0.12797	1.12 (0.96 - 1.29)	0.144028
Body fat percentage	rs704061	1.12 (0.97 - 1.30)	0.12797	1.12 (0.97 - 1.30)	0.130588
Body fat percentage	rs7046483	1.12 (0.97 - 1.30)	0.12797	1.12 (0.97 - 1.29)	0.133995
Body fat percentage	rs7094644	1.12 (0.97 - 1.30)	0.12797	1.13 (0.97 - 1.30)	0.111376
Body fat percentage	rs7117842	1.12 (0.97 - 1.30)	0.12797	1.12 (0.97 - 1.30)	0.120973
Body fat percentage	rs7124681	1.12 (0.97 - 1.30)	0.12797	1.13 (0.98 - 1.31)	0.0920466
Body fat percentage	rs7133378	1.12 (0.97 - 1.30)	0.12797	1.11 (0.96 - 1.29)	0.155389
Body fat percentage	rs7135617	1.12 (0.97 - 1.30)	0.12797	1.12 (0.97 - 1.30)	0.116035
Body fat percentage	rs713586	1.12 (0.97 - 1.30)	0.12797	1.14 (0.98 - 1.32)	0.0880361
Body fat percentage	rs7139583	1.12 (0.97 - 1.30)	0.12797	1.12 (0.97 - 1.29)	0.137181
Body fat percentage	rs7159203	1.12 (0.97 - 1.30)	0.12797	1.12 (0.97 - 1.30)	0.131026
Body fat percentage	rs7164727	1.12 (0.97 - 1.30)	0.12797	1.12 (0.97 - 1.30)	0.125174
Body fat percentage	rs71658797	1.12 (0.97 - 1.30)	0.12797	1.11 (0.96 - 1.29)	0.148932
Body fat percentage	rs7191938	1.12 (0.97 - 1.30)	0.12797	1.12 (0.97 - 1.30)	0.124092
Body fat percentage	rs7200589	1.12 (0.97 - 1.30)	0.12797	1.12 (0.96 - 1.29)	0.138944
Body fat percentage	rs7206608	1.12 (0.97 - 1.30)	0.12797	1.11 (0.96 - 1.29)	0.152193
Body fat percentage	rs7238896	1.12 (0.97 - 1.30)	0.12797	1.12 (0.97 - 1.30)	0.122807
Body fat percentage	rs72755233	1.12 (0.97 - 1.30)	0.12797	1.12 (0.96 - 1.29)	0.138609
Body fat percentage	rs72820274	1.12 (0.97 - 1.30)	0.12797	1.12 (0.97 - 1.29)	0.134046
Body fat percentage	rs72917533	1.12 (0.97 - 1.30)	0.12797	1.12 (0.96 - 1.29)	0.141712
Body fat percentage	rs72959041	1.12 (0.97 - 1.30)	0.12797	1.13 (0.97 - 1.30)	0.10775
Body fat percentage	rs72976986	1.12 (0.97 - 1.30)	0.12797	1.13 (0.97 - 1.30)	0.108794
Body fat percentage	rs72995085	1.12 (0.97 - 1.30)	0.12797	1.11 (0.96 - 1.29)	0.158953
Body fat percentage	rs73021485	1.12 (0.97 - 1.30)	0.12797	1.12 (0.97 - 1.30)	0.116955
Body fat percentage	rs73041988	1.12 (0.97 - 1.30)	0.12797	1.12 (0.97 - 1.30)	0.120123
Body fat percentage	rs73213501	1.12 (0.97 - 1.30)	0.12797	1.12 (0.97 - 1.29)	0.135329
Body fat percentage	rs73236524	1.12 (0.97 - 1.30)	0.12797	1.12 (0.97 - 1.30)	0.127791
Body fat percentage	rs7412	1.12 (0.97 - 1.30)	0.12797	1.13 (0.97 - 1.30)	0.110456
Body fat percentage	rs7442885	1.12 (0.97 - 1.30)	0.12797	1.12 (0.97 - 1.30)	0.122629
Body fat percentage	rs7498044	1.12 (0.97 - 1.30)	0.12797	1.11 (0.96 - 1.28)	0.170821
Body fat percentage	rs7498798	1.12 (0.97 - 1.30)	0.12797	1.12 (0.96 - 1.29)	0.141987
Body fat percentage	rs7503604	1.12 (0.97 - 1.30)	0.12797	1.12 (0.97 - 1.30)	0.125711
Body fat percentage	rs7519259	1.12 (0.97 - 1.30)	0.12797	1.13 (0.98 - 1.31)	0.104378
Body fat percentage	rs7570258	1.12 (0.97 - 1.30)	0.12797	1.12 (0.97 - 1.29)	0.133902
Body fat percentage	rs7571753	1.12 (0.97 - 1.30)	0.12797	1.12 (0.97 - 1.30)	0.119565
Body fat percentage	rs75846784	1.12 (0.97 - 1.30)	0.12797	1.12 (0.96 - 1.29)	0.141961
Body fat percentage	rs75854315	1.12 (0.97 - 1.30)	0.12797	1.12 (0.97 - 1.30)	0.124448
Body fat percentage	rs7591494	1.12 (0.97 - 1.30)	0.12797	1.12 (0.97 - 1.30)	0.115115
Body fat percentage	rs7601895	1.12 (0.97 - 1.30)	0.12797	1.11 (0.96 - 1.29)	0.146419
Body fat percentage	rs76040172	1.12 (0.97 - 1.30)	0.12797	1.13 (0.97 - 1.31)	0.106347
Body fat percentage	rs76095247	1.12 (0.97 - 1.30)	0.12797	1.12 (0.97 - 1.30)	0.12541
Body fat percentage	rs7613261	1.12 (0.97 - 1.30)	0.12797	1.12 (0.97 - 1.30)	0.117413
Body fat percentage	rs7630228	1.12 (0.97 - 1.30)	0.12797	1.12 (0.97 - 1.30)	0.131279
Body fat percentage	rs7649970	1.12 (0.97 - 1.30)	0.12797	1.13 (0.98 - 1.31)	0.0903798
Body fat percentage	rs76824303	1.12 (0.97 - 1.30)	0.12797	1.13 (0.97 - 1.30)	0.112764
Body fat percentage	rs7692075	1.12 (0.97 - 1.30)	0.12797	1.12 (0.97 - 1.30)	0.129157
Body fat percentage	rs7700107	1.12 (0.97 - 1.30)	0.12797	1.12 (0.97 - 1.29)	0.137876
Body fat percentage	rs7774	1.12 (0.97 - 1.30)	0.12797	1.12 (0.97 - 1.29)	0.132739
Body fat percentage	rs78265103	1.12 (0.97 - 1.30)	0.12797	1.11 (0.96 - 1.29)	0.153063
Body fat percentage	rs78801969	1.12 (0.97 - 1.30)	0.12797	1.13 (0.97 - 1.30)	0.111083
Body fat percentage	rs7925100	1.12 (0.97 - 1.30)	0.12797	1.12 (0.97 - 1.29)	0.134896
Body fat percentage	rs79478789	1.12 (0.97 - 1.30)	0.12797	1.12 (0.97 - 1.29)	0.137624
Body fat percentage	rs7953	1.12 (0.97 - 1.30)	0.12797	1.12 (0.97 - 1.30)	0.116862
Body fat percentage	rs7959140	1.12 (0.97 - 1.30)	0.12797	1.12 (0.97 - 1.30)	0.120769
Body fat percentage	rs7982447	1.12 (0.97 - 1.30)	0.12797	1.13 (0.97 - 1.30)	0.113703
Body fat percentage	rs79869125	1.12 (0.97 - 1.30)	0.12797	1.12 (0.97 - 1.29)	0.137926
Body fat percentage	rs79921461	1.12 (0.97 - 1.30)	0.12797	1.12 (0.97 - 1.29)	0.137524
Body fat percentage	rs80135947	1.12 (0.97 - 1.30)	0.12797	1.11 (0.96 - 1.28)	0.167511
Body fat percentage	rs8042404	1.12 (0.97 - 1.30)	0.12797	1.13 (0.97 - 1.30)	0.114264
Body fat percentage	rs8087074	1.12 (0.97 - 1.30)	0.12797	1.12 (0.97 - 1.30)	0.129237
Body fat percentage	rs809955	1.12 (0.97 - 1.30)	0.12797	1.12 (0.96 - 1.29)	0.14439
Body fat percentage	rs8112818	1.12 (0.97 - 1.30)	0.12797	1.11 (0.96 - 1.29)	0.155867
Body fat percentage	rs815163	1.12 (0.97 - 1.30)	0.12797	1.12 (0.97 - 1.29)	0.134823
Body fat percentage	rs815611	1.12 (0.97 - 1.30)	0.12797	1.12 (0.97 - 1.30)	0.121081
Body fat percentage	rs825501	1.12 (0.97 - 1.30)	0.12797	1.12 (0.97 - 1.30)	0.123815
Body fat percentage	rs878206	1.12 (0.97 - 1.30)	0.12797	1.12 (0.97 - 1.30)	0.125311
Body fat percentage	rs879620	1.12 (0.97 - 1.30)	0.12797	1.12 (0.97 - 1.30)	0.118633
Body fat percentage	rs9320823	1.12 (0.97 - 1.30)	0.12797	1.13 (0.98 - 1.31)	0.10312
Body fat percentage	rs9358657	1.12 (0.97 - 1.30)	0.12797	1.12 (0.97 - 1.29)	0.132411
Body fat percentage	rs9358912	1.12 (0.97 - 1.30)	0.12797	1.12 (0.97 - 1.30)	0.123529
Body fat percentage	rs9394307	1.12 (0.97 - 1.30)	0.12797	1.11 (0.96 - 1.29)	0.156196
Body fat percentage	rs9425633	1.12 (0.97 - 1.30)	0.12797	1.12 (0.97 - 1.30)	0.118449
Body fat percentage	rs9471333	1.12 (0.97 - 1.30)	0.12797	1.11 (0.96 - 1.29)	0.147235
Body fat percentage	rs9522279	1.12 (0.97 - 1.30)	0.12797	1.12 (0.96 - 1.29)	0.143746
Body fat percentage	rs9551991	1.12 (0.97 - 1.30)	0.12797	1.12 (0.97 - 1.29)	0.134745
Body fat percentage	rs9659073	1.12 (0.97 - 1.30)	0.12797	1.12 (0.97 - 1.30)	0.119907
Body fat percentage	rs972283	1.12 (0.97 - 1.30)	0.12797	1.12 (0.97 - 1.29)	0.134375
Body fat percentage	rs9747171	1.12 (0.97 - 1.30)	0.12797	1.12 (0.97 - 1.29)	0.135502
Body fat percentage	rs9788550	1.12 (0.97 - 1.30)	0.12797	1.12 (0.97 - 1.30)	0.120895
Body fat percentage	rs9803921	1.12 (0.97 - 1.30)	0.12797	1.12 (0.96 - 1.29)	0.138896
Body fat percentage	rs9865173	1.12 (0.97 - 1.30)	0.12797	1.12 (0.96 - 1.29)	0.140221
Body fat percentage	rs9902386	1.12 (0.97 - 1.30)	0.12797	1.13 (0.97 - 1.30)	0.113561
Body fat percentage	rs9906944	1.12 (0.97 - 1.30)	0.12797	1.12 (0.97 - 1.29)	0.135632
Body fat percentage	rs9948863	1.12 (0.97 - 1.30)	0.12797	1.12 (0.97 - 1.30)	0.115437
Body mass index	rs10007906	0.98 (0.87 - 1.10)	0.681832	0.98 (0.87 - 1.10)	0.695063
Body mass index	rs10009336	0.98 (0.87 - 1.10)	0.681832	0.97 (0.87 - 1.10)	0.672288
Body mass index	rs1000940	0.98 (0.87 - 1.10)	0.681832	0.98 (0.87 - 1.10)	0.688277
Body mass index	rs10058464	0.98 (0.87 - 1.10)	0.681832	0.98 (0.87 - 1.10)	0.696354
Body mass index	rs1006353	0.98 (0.87 - 1.10)	0.681832	0.98 (0.87 - 1.10)	0.745566
Body mass index	rs1006896	0.98 (0.87 - 1.10)	0.681832	0.97 (0.86 - 1.10)	0.663471
Body mass index	rs10071816	0.98 (0.87 - 1.10)	0.681832	0.98 (0.87 - 1.10)	0.687572
Body mass index	rs1007934	0.98 (0.87 - 1.10)	0.681832	0.98 (0.87 - 1.10)	0.698353
Body mass index	rs10118866	0.98 (0.87 - 1.10)	0.681832	0.98 (0.87 - 1.10)	0.693614
Body mass index	rs10119216	0.98 (0.87 - 1.10)	0.681832	0.97 (0.86 - 1.10)	0.666816
Body mass index	rs10131890	0.98 (0.87 - 1.10)	0.681832	0.98 (0.87 - 1.10)	0.692676
Body mass index	rs10132280	0.98 (0.87 - 1.10)	0.681832	0.98 (0.87 - 1.10)	0.716013
Body mass index	rs10135922	0.98 (0.87 - 1.10)	0.681832	0.98 (0.87 - 1.10)	0.712155
Body mass index	rs1014194	0.98 (0.87 - 1.10)	0.681832	0.97 (0.86 - 1.10)	0.650138
Body mass index	rs10144318	0.98 (0.87 - 1.10)	0.681832	0.98 (0.87 - 1.10)	0.684778
Body mass index	rs10145461	0.98 (0.87 - 1.10)	0.681832	0.97 (0.86 - 1.10)	0.659993
Body mass index	rs10146527	0.98 (0.87 - 1.10)	0.681832	0.98 (0.87 - 1.10)	0.692273
Body mass index	rs10150964	0.98 (0.87 - 1.10)	0.681832	0.98 (0.87 - 1.10)	0.678796
Body mass index	rs10163018	0.98 (0.87 - 1.10)	0.681832	0.97 (0.86 - 1.10)	0.653944
Body mass index	rs10176705	0.98 (0.87 - 1.10)	0.681832	0.98 (0.87 - 1.10)	0.692395
Body mass index	rs10182181	0.98 (0.87 - 1.10)	0.681832	0.98 (0.87 - 1.11)	0.804447
Body mass index	rs10192119	0.98 (0.87 - 1.10)	0.681832	0.98 (0.87 - 1.10)	0.680242
Body mass index	rs10197031	0.98 (0.87 - 1.10)	0.681832	0.98 (0.87 - 1.10)	0.692716
Body mass index	rs10198345	0.98 (0.87 - 1.10)	0.681832	0.98 (0.87 - 1.10)	0.694104
Body mass index	rs1020548	0.98 (0.87 - 1.10)	0.681832	0.98 (0.87 - 1.10)	0.686861
Body mass index	rs1021066	0.98 (0.87 - 1.10)	0.681832	0.97 (0.86 - 1.10)	0.667373
Body mass index	rs10211055	0.98 (0.87 - 1.10)	0.681832	0.98 (0.87 - 1.10)	0.685297
Body mass index	rs10243319	0.98 (0.87 - 1.10)	0.681832	0.98 (0.87 - 1.10)	0.714651
Body mass index	rs10259786	0.98 (0.87 - 1.10)	0.681832	0.98 (0.87 - 1.10)	0.731606
Body mass index	rs10263780	0.98 (0.87 - 1.10)	0.681832	0.98 (0.87 - 1.10)	0.707517
Body mass index	rs10269783	0.98 (0.87 - 1.10)	0.681832	0.98 (0.87 - 1.10)	0.689652
Body mass index	rs10275044	0.98 (0.87 - 1.10)	0.681832	0.98 (0.87 - 1.10)	0.708005
Body mass index	rs1035010	0.98 (0.87 - 1.10)	0.681832	0.97 (0.86 - 1.09)	0.63206
Body mass index	rs1038088	0.98 (0.87 - 1.10)	0.681832	0.98 (0.87 - 1.10)	0.702472
Body mass index	rs10408013	0.98 (0.87 - 1.10)	0.681832	0.98 (0.87 - 1.10)	0.724736
Body mass index	rs10433609	0.98 (0.87 - 1.10)	0.681832	0.98 (0.87 - 1.10)	0.692965
Body mass index	rs10438964	0.98 (0.87 - 1.10)	0.681832	0.97 (0.86 - 1.10)	0.664946
Body mass index	rs1045411	0.98 (0.87 - 1.10)	0.681832	0.97 (0.86 - 1.09)	0.636249
Body mass index	rs10460960	0.98 (0.87 - 1.10)	0.681832	0.98 (0.87 - 1.10)	0.717292
Body mass index	rs10481754	0.98 (0.87 - 1.10)	0.681832	0.98 (0.87 - 1.10)	0.68167
Body mass index	rs10483389	0.98 (0.87 - 1.10)	0.681832	0.97 (0.87 - 1.10)	0.674779
Body mass index	rs1048932	0.98 (0.87 - 1.10)	0.681832	0.97 (0.86 - 1.10)	0.661122
Body mass index	rs10491182	0.98 (0.87 - 1.10)	0.681832	0.98 (0.87 - 1.10)	0.71544
Body mass index	rs10497810	0.98 (0.87 - 1.10)	0.681832	0.98 (0.87 - 1.10)	0.696098
Body mass index	rs10499275	0.98 (0.87 - 1.10)	0.681832	0.98 (0.87 - 1.10)	0.697877
Body mass index	rs10510419	0.98 (0.87 - 1.10)	0.681832	0.98 (0.87 - 1.10)	0.724983
Body mass index	rs10514222	0.98 (0.87 - 1.10)	0.681832	0.97 (0.87 - 1.10)	0.676164
Body mass index	rs10732321	0.98 (0.87 - 1.10)	0.681832	0.98 (0.87 - 1.10)	0.718247
Body mass index	rs10733051	0.98 (0.87 - 1.10)	0.681832	0.97 (0.86 - 1.10)	0.667627
Body mass index	rs10745785	0.98 (0.87 - 1.10)	0.681832	0.98 (0.87 - 1.10)	0.681633
Body mass index	rs10757826	0.98 (0.87 - 1.10)	0.681832	0.98 (0.87 - 1.10)	0.714682
Body mass index	rs1075901	0.98 (0.87 - 1.10)	0.681832	0.97 (0.86 - 1.10)	0.642805
Body mass index	rs10759951	0.98 (0.87 - 1.10)	0.681832	0.97 (0.87 - 1.10)	0.6723
Body mass index	rs10765208	0.98 (0.87 - 1.10)	0.681832	0.98 (0.87 - 1.10)	0.694089
Body mass index	rs10768994	0.98 (0.87 - 1.10)	0.681832	0.97 (0.86 - 1.10)	0.658568
Body mass index	rs10779751	0.98 (0.87 - 1.10)	0.681832	0.97 (0.86 - 1.10)	0.651807
Body mass index	rs10795422	0.98 (0.87 - 1.10)	0.681832	0.98 (0.87 - 1.10)	0.715235
Body mass index	rs10797115	0.98 (0.87 - 1.10)	0.681832	0.98 (0.87 - 1.10)	0.703852
Body mass index	rs10803762	0.98 (0.87 - 1.10)	0.681832	0.98 (0.87 - 1.10)	0.688388
Body mass index	rs10811901	0.98 (0.87 - 1.10)	0.681832	0.98 (0.87 - 1.10)	0.694668
Body mass index	rs10818810	0.98 (0.87 - 1.10)	0.681832	0.98 (0.87 - 1.10)	0.718305
Body mass index	rs10818938	0.98 (0.87 - 1.10)	0.681832	0.98 (0.87 - 1.10)	0.698833
Body mass index	rs10830452	0.98 (0.87 - 1.10)	0.681832	0.98 (0.87 - 1.10)	0.716136
Body mass index	rs10832778	0.98 (0.87 - 1.10)	0.681832	0.97 (0.87 - 1.10)	0.675585
Body mass index	rs10838465	0.98 (0.87 - 1.10)	0.681832	0.98 (0.87 - 1.10)	0.677768
Body mass index	rs10840606	0.98 (0.87 - 1.10)	0.681832	0.98 (0.87 - 1.10)	0.717906
Body mass index	rs10842240	0.98 (0.87 - 1.10)	0.681832	0.97 (0.87 - 1.10)	0.674719
Body mass index	rs10846428	0.98 (0.87 - 1.10)	0.681832	0.97 (0.86 - 1.10)	0.659466
Body mass index	rs10851523	0.98 (0.87 - 1.10)	0.681832	0.98 (0.87 - 1.10)	0.702513
Body mass index	rs10878946	0.98 (0.87 - 1.10)	0.681832	0.98 (0.87 - 1.10)	0.72572
Body mass index	rs10883553	0.98 (0.87 - 1.10)	0.681832	0.98 (0.87 - 1.10)	0.731332
Body mass index	rs10883759	0.98 (0.87 - 1.10)	0.681832	0.98 (0.87 - 1.10)	0.70788
Body mass index	rs10886017	0.98 (0.87 - 1.10)	0.681832	0.98 (0.87 - 1.10)	0.725122
Body mass index	rs10889550	0.98 (0.87 - 1.10)	0.681832	0.98 (0.87 - 1.10)	0.707323
Body mass index	rs10904675	0.98 (0.87 - 1.10)	0.681832	0.98 (0.87 - 1.10)	0.706628
Body mass index	rs10915840	0.98 (0.87 - 1.10)	0.681832	0.98 (0.87 - 1.10)	0.679741
Body mass index	rs10920678	0.98 (0.87 - 1.10)	0.681832	0.97 (0.86 - 1.10)	0.665162
Body mass index	rs10923724	0.98 (0.87 - 1.10)	0.681832	0.98 (0.87 - 1.10)	0.686994
Body mass index	rs10929925	0.98 (0.87 - 1.10)	0.681832	0.97 (0.86 - 1.10)	0.652084
Body mass index	rs10938397	0.98 (0.87 - 1.10)	0.681832	0.98 (0.87 - 1.10)	0.694107
Body mass index	rs10939792	0.98 (0.87 - 1.10)	0.681832	0.98 (0.87 - 1.10)	0.7038
Body mass index	rs10942267	0.98 (0.87 - 1.10)	0.681832	0.98 (0.87 - 1.10)	0.680708
Body mass index	rs10942476	0.98 (0.87 - 1.10)	0.681832	0.98 (0.87 - 1.10)	0.68245
Body mass index	rs10962549	0.98 (0.87 - 1.10)	0.681832	0.97 (0.86 - 1.10)	0.656531
Body mass index	rs10971721	0.98 (0.87 - 1.10)	0.681832	0.97 (0.87 - 1.10)	0.672884
Body mass index	rs10975933	0.98 (0.87 - 1.10)	0.681832	0.98 (0.87 - 1.10)	0.69674
Body mass index	rs10989568	0.98 (0.87 - 1.10)	0.681832	0.97 (0.87 - 1.10)	0.674619
Body mass index	rs11001963	0.98 (0.87 - 1.10)	0.681832	0.98 (0.87 - 1.10)	0.692406
Body mass index	rs11056875	0.98 (0.87 - 1.10)	0.681832	0.98 (0.87 - 1.10)	0.6949
Body mass index	rs11066188	0.98 (0.87 - 1.10)	0.681832	0.97 (0.86 - 1.10)	0.672109
Body mass index	rs11074446	0.98 (0.87 - 1.10)	0.681832	0.98 (0.87 - 1.10)	0.68761
Body mass index	rs11075489	0.98 (0.87 - 1.10)	0.681832	0.97 (0.86 - 1.10)	0.657482
Body mass index	rs11079849	0.98 (0.87 - 1.10)	0.681832	0.97 (0.86 - 1.10)	0.646767
Body mass index	rs11084553	0.98 (0.87 - 1.10)	0.681832	0.98 (0.87 - 1.10)	0.705241
Body mass index	rs11089885	0.98 (0.87 - 1.10)	0.681832	0.98 (0.87 - 1.10)	0.685274
Body mass index	rs11096549	0.98 (0.87 - 1.10)	0.681832	0.98 (0.87 - 1.10)	0.677539
Body mass index	rs11115176	0.98 (0.87 - 1.10)	0.681832	0.98 (0.87 - 1.10)	0.678215
Body mass index	rs11118308	0.98 (0.87 - 1.10)	0.681832	0.98 (0.87 - 1.10)	0.693693
Body mass index	rs11119208	0.98 (0.87 - 1.10)	0.681832	0.98 (0.87 - 1.10)	0.690953
Body mass index	rs11121210	0.98 (0.87 - 1.10)	0.681832	0.98 (0.87 - 1.10)	0.707993
Body mass index	rs11128904	0.98 (0.87 - 1.10)	0.681832	0.97 (0.87 - 1.10)	0.674519
Body mass index	rs11129662	0.98 (0.87 - 1.10)	0.681832	0.98 (0.87 - 1.10)	0.694448
Body mass index	rs11138082	0.98 (0.87 - 1.10)	0.681832	0.97 (0.87 - 1.10)	0.675278
Body mass index	rs11138313	0.98 (0.87 - 1.10)	0.681832	0.98 (0.87 - 1.10)	0.687073
Body mass index	rs11150911	0.98 (0.87 - 1.10)	0.681832	0.98 (0.87 - 1.10)	0.685702
Body mass index	rs11165643	0.98 (0.87 - 1.10)	0.681832	0.97 (0.86 - 1.10)	0.647685
Body mass index	rs11170468	0.98 (0.87 - 1.10)	0.681832	0.97 (0.86 - 1.10)	0.649642
Body mass index	rs1117080	0.98 (0.87 - 1.10)	0.681832	0.98 (0.87 - 1.10)	0.691737
Body mass index	rs11173522	0.98 (0.87 - 1.10)	0.681832	0.98 (0.87 - 1.10)	0.68493
Body mass index	rs11191548	0.98 (0.87 - 1.10)	0.681832	0.98 (0.87 - 1.10)	0.720917
Body mass index	rs11246991	0.98 (0.87 - 1.10)	0.681832	0.98 (0.87 - 1.10)	0.701832
Body mass index	rs11251352	0.98 (0.87 - 1.10)	0.681832	0.97 (0.86 - 1.10)	0.66861
Body mass index	rs11264483	0.98 (0.87 - 1.10)	0.681832	0.98 (0.87 - 1.10)	0.708599
Body mass index	rs1128249	0.98 (0.87 - 1.10)	0.681832	0.98 (0.87 - 1.10)	0.717544
Body mass index	rs11496125	0.98 (0.87 - 1.10)	0.681832	0.97 (0.86 - 1.10)	0.659529
Body mass index	rs1150659	0.98 (0.87 - 1.10)	0.681832	0.98 (0.87 - 1.10)	0.67794
Body mass index	rs11538	0.98 (0.87 - 1.10)	0.681832	0.98 (0.87 - 1.10)	0.685255
Body mass index	rs1154659	0.98 (0.87 - 1.10)	0.681832	0.98 (0.87 - 1.10)	0.680713
Body mass index	rs11577094	0.98 (0.87 - 1.10)	0.681832	0.97 (0.86 - 1.10)	0.664998
Body mass index	rs11577179	0.98 (0.87 - 1.10)	0.681832	0.98 (0.87 - 1.10)	0.713495
Body mass index	rs11581304	0.98 (0.87 - 1.10)	0.681832	0.98 (0.87 - 1.10)	0.681987
Body mass index	rs1158684	0.98 (0.87 - 1.10)	0.681832	0.98 (0.87 - 1.10)	0.702984
Body mass index	rs1158805	0.98 (0.87 - 1.10)	0.681832	0.97 (0.86 - 1.10)	0.671136
Body mass index	rs11604688	0.98 (0.87 - 1.10)	0.681832	0.98 (0.87 - 1.10)	0.678388
Body mass index	rs11614340	0.98 (0.87 - 1.10)	0.681832	0.97 (0.86 - 1.10)	0.662179
Body mass index	rs11629783	0.98 (0.87 - 1.10)	0.681832	0.98 (0.87 - 1.10)	0.685789
Body mass index	rs11635675	0.98 (0.87 - 1.10)	0.681832	0.98 (0.87 - 1.10)	0.689057
Body mass index	rs11649864	0.98 (0.87 - 1.10)	0.681832	0.98 (0.87 - 1.10)	0.712617
Body mass index	rs11659764	0.98 (0.87 - 1.10)	0.681832	0.98 (0.87 - 1.10)	0.681682
Body mass index	rs11670142	0.98 (0.87 - 1.10)	0.681832	0.97 (0.86 - 1.10)	0.663916
Body mass index	rs11672660	0.98 (0.87 - 1.10)	0.681832	0.98 (0.87 - 1.11)	0.760123
Body mass index	rs11677541	0.98 (0.87 - 1.10)	0.681832	0.97 (0.86 - 1.10)	0.662556
Body mass index	rs1169091	0.98 (0.87 - 1.10)	0.681832	0.98 (0.87 - 1.10)	0.679678
Body mass index	rs11702843	0.98 (0.87 - 1.10)	0.681832	0.98 (0.87 - 1.10)	0.680168
Body mass index	rs11708733	0.98 (0.87 - 1.10)	0.681832	0.97 (0.87 - 1.10)	0.676441
Body mass index	rs11713193	0.98 (0.87 - 1.10)	0.681832	0.97 (0.86 - 1.09)	0.623873
Body mass index	rs11736228	0.98 (0.87 - 1.10)	0.681832	0.98 (0.87 - 1.10)	0.702829
Body mass index	rs11738695	0.98 (0.87 - 1.10)	0.681832	0.98 (0.87 - 1.10)	0.686155
Body mass index	rs11739877	0.98 (0.87 - 1.10)	0.681832	0.98 (0.87 - 1.10)	0.687705
Body mass index	rs11753081	0.98 (0.87 - 1.10)	0.681832	0.98 (0.87 - 1.10)	0.686192
Body mass index	rs11754747	0.98 (0.87 - 1.10)	0.681832	0.98 (0.87 - 1.10)	0.692174
Body mass index	rs11781222	0.98 (0.87 - 1.10)	0.681832	0.97 (0.86 - 1.10)	0.653851
Body mass index	rs11790280	0.98 (0.87 - 1.10)	0.681832	0.98 (0.87 - 1.10)	0.701416
Body mass index	rs11792069	0.98 (0.87 - 1.10)	0.681832	0.98 (0.87 - 1.10)	0.689401
Body mass index	rs11792311	0.98 (0.87 - 1.10)	0.681832	0.97 (0.86 - 1.10)	0.654844
Body mass index	rs11855853	0.98 (0.87 - 1.10)	0.681832	0.97 (0.87 - 1.10)	0.676117
Body mass index	rs11866815	0.98 (0.87 - 1.10)	0.681832	0.97 (0.86 - 1.10)	0.661566
Body mass index	rs1187352	0.98 (0.87 - 1.10)	0.681832	0.98 (0.87 - 1.10)	0.710968
Body mass index	rs11880870	0.98 (0.87 - 1.10)	0.681832	0.97 (0.86 - 1.09)	0.631298
Body mass index	rs11889536	0.98 (0.87 - 1.10)	0.681832	0.97 (0.86 - 1.10)	0.670059
Body mass index	rs11904490	0.98 (0.87 - 1.10)	0.681832	0.98 (0.87 - 1.10)	0.678687
Body mass index	rs11915371	0.98 (0.87 - 1.10)	0.681832	0.98 (0.87 - 1.10)	0.700937
Body mass index	rs11917965	0.98 (0.87 - 1.10)	0.681832	0.98 (0.87 - 1.10)	0.693415
Body mass index	rs11945861	0.98 (0.87 - 1.10)	0.681832	0.98 (0.87 - 1.10)	0.702955
Body mass index	rs11951673	0.98 (0.87 - 1.10)	0.681832	0.97 (0.86 - 1.10)	0.644254
Body mass index	rs1199334	0.98 (0.87 - 1.10)	0.681832	0.98 (0.87 - 1.10)	0.68096
Body mass index	rs12033257	0.98 (0.87 - 1.10)	0.681832	0.98 (0.87 - 1.10)	0.682315
Body mass index	rs12035149	0.98 (0.87 - 1.10)	0.681832	0.98 (0.87 - 1.10)	0.737734
Body mass index	rs12041258	0.98 (0.87 - 1.10)	0.681832	0.97 (0.86 - 1.10)	0.649905
Body mass index	rs12042959	0.98 (0.87 - 1.10)	0.681832	0.97 (0.86 - 1.09)	0.62883
Body mass index	rs12044597	0.98 (0.87 - 1.10)	0.681832	0.98 (0.87 - 1.10)	0.725123
Body mass index	rs12065553	0.98 (0.87 - 1.10)	0.681832	0.98 (0.87 - 1.10)	0.702316
Body mass index	rs12098284	0.98 (0.87 - 1.10)	0.681832	0.98 (0.87 - 1.10)	0.705536
Body mass index	rs12101393	0.98 (0.87 - 1.10)	0.681832	0.97 (0.86 - 1.09)	0.618721
Body mass index	rs12147845	0.98 (0.87 - 1.10)	0.681832	0.97 (0.86 - 1.10)	0.655031
Body mass index	rs12148330	0.98 (0.87 - 1.10)	0.681832	0.98 (0.87 - 1.10)	0.696614
Body mass index	rs12149756	0.98 (0.87 - 1.10)	0.681832	0.98 (0.87 - 1.10)	0.686414
Body mass index	rs12150665	0.98 (0.87 - 1.10)	0.681832	0.97 (0.86 - 1.10)	0.670528
Body mass index	rs1218822	0.98 (0.87 - 1.10)	0.681832	0.98 (0.87 - 1.10)	0.685482
Body mass index	rs12189178	0.98 (0.87 - 1.10)	0.681832	0.98 (0.87 - 1.10)	0.694271
Body mass index	rs12206564	0.98 (0.87 - 1.10)	0.681832	0.97 (0.86 - 1.10)	0.664449
Body mass index	rs12299814	0.98 (0.87 - 1.10)	0.681832	0.98 (0.87 - 1.10)	0.683401
Body mass index	rs12325419	0.98 (0.87 - 1.10)	0.681832	0.97 (0.87 - 1.10)	0.672629
Body mass index	rs12364470	0.98 (0.87 - 1.10)	0.681832	0.98 (0.87 - 1.10)	0.694498
Body mass index	rs12369179	0.98 (0.87 - 1.10)	0.681832	0.97 (0.86 - 1.10)	0.672779
Body mass index	rs1241986	0.98 (0.87 - 1.10)	0.681832	0.98 (0.87 - 1.10)	0.67882
Body mass index	rs12422552	0.98 (0.87 - 1.10)	0.681832	0.98 (0.87 - 1.10)	0.688737
Body mass index	rs12429545	0.98 (0.87 - 1.10)	0.681832	0.98 (0.87 - 1.10)	0.689893
Body mass index	rs12439798	0.98 (0.87 - 1.10)	0.681832	0.97 (0.86 - 1.10)	0.641107
Body mass index	rs12439829	0.98 (0.87 - 1.10)	0.681832	0.98 (0.87 - 1.10)	0.720086
Body mass index	rs12443621	0.98 (0.87 - 1.10)	0.681832	0.97 (0.87 - 1.10)	0.676658
Body mass index	rs12446632	0.98 (0.87 - 1.10)	0.681832	0.98 (0.87 - 1.10)	0.71842
Body mass index	rs12448257	0.98 (0.87 - 1.10)	0.681832	0.98 (0.87 - 1.10)	0.691915
Body mass index	rs12448738	0.98 (0.87 - 1.10)	0.681832	0.98 (0.87 - 1.10)	0.691139
Body mass index	rs12449219	0.98 (0.87 - 1.10)	0.681832	0.97 (0.86 - 1.09)	0.63176
Body mass index	rs12454204	0.98 (0.87 - 1.10)	0.681832	0.98 (0.87 - 1.10)	0.698337
Body mass index	rs12454712	0.98 (0.87 - 1.10)	0.681832	0.98 (0.87 - 1.10)	0.684831
Body mass index	rs12468863	0.98 (0.87 - 1.10)	0.681832	0.97 (0.86 - 1.10)	0.669896
Body mass index	rs12476772	0.98 (0.87 - 1.10)	0.681832	0.98 (0.87 - 1.10)	0.690996
Body mass index	rs12477088	0.98 (0.87 - 1.10)	0.681832	0.98 (0.87 - 1.10)	0.678821
Body mass index	rs12519552	0.98 (0.87 - 1.10)	0.681832	0.98 (0.87 - 1.10)	0.688463
Body mass index	rs12519652	0.98 (0.87 - 1.10)	0.681832	0.98 (0.87 - 1.10)	0.687248
Body mass index	rs12564992	0.98 (0.87 - 1.10)	0.681832	0.98 (0.87 - 1.10)	0.692395
Body mass index	rs12589208	0.98 (0.87 - 1.10)	0.681832	0.97 (0.86 - 1.10)	0.671136
Body mass index	rs12593036	0.98 (0.87 - 1.10)	0.681832	0.98 (0.87 - 1.10)	0.68563
Body mass index	rs12595158	0.98 (0.87 - 1.10)	0.681832	0.98 (0.87 - 1.10)	0.689062
Body mass index	rs12602912	0.98 (0.87 - 1.10)	0.681832	0.97 (0.86 - 1.09)	0.63158
Body mass index	rs1260326	0.98 (0.87 - 1.10)	0.681832	0.97 (0.87 - 1.10)	0.673196
Body mass index	rs12615778	0.98 (0.87 - 1.10)	0.681832	0.98 (0.87 - 1.10)	0.683642
Body mass index	rs12620249	0.98 (0.87 - 1.10)	0.681832	0.98 (0.87 - 1.10)	0.68589
Body mass index	rs12628891	0.98 (0.87 - 1.10)	0.681832	0.98 (0.87 - 1.10)	0.706401
Body mass index	rs12629015	0.98 (0.87 - 1.10)	0.681832	0.97 (0.86 - 1.10)	0.663012
Body mass index	rs12630999	0.98 (0.87 - 1.10)	0.681832	0.98 (0.87 - 1.10)	0.693738
Body mass index	rs1263618	0.98 (0.87 - 1.10)	0.681832	0.98 (0.87 - 1.10)	0.705805
Body mass index	rs12651833	0.98 (0.87 - 1.10)	0.681832	0.98 (0.87 - 1.10)	0.705046
Body mass index	rs12675063	0.98 (0.87 - 1.10)	0.681832	0.97 (0.87 - 1.10)	0.676406
Body mass index	rs12680842	0.98 (0.87 - 1.10)	0.681832	0.98 (0.87 - 1.10)	0.697454
Body mass index	rs12705977	0.98 (0.87 - 1.10)	0.681832	0.97 (0.87 - 1.10)	0.674309
Body mass index	rs1275691	0.98 (0.87 - 1.10)	0.681832	0.97 (0.87 - 1.10)	0.676216
Body mass index	rs12759296	0.98 (0.87 - 1.10)	0.681832	0.98 (0.87 - 1.10)	0.687782
Body mass index	rs12762034	0.98 (0.87 - 1.10)	0.681832	0.98 (0.87 - 1.10)	0.706736
Body mass index	rs12776880	0.98 (0.87 - 1.10)	0.681832	0.97 (0.86 - 1.10)	0.660326
Body mass index	rs1277723	0.98 (0.87 - 1.10)	0.681832	0.98 (0.87 - 1.10)	0.702982
Body mass index	rs12779328	0.98 (0.87 - 1.10)	0.681832	0.98 (0.87 - 1.10)	0.696952
Body mass index	rs12779943	0.98 (0.87 - 1.10)	0.681832	0.98 (0.87 - 1.10)	0.706182
Body mass index	rs1285245	0.98 (0.87 - 1.10)	0.681832	0.98 (0.87 - 1.10)	0.681941
Body mass index	rs12885454	0.98 (0.87 - 1.10)	0.681832	0.98 (0.87 - 1.10)	0.684246
Body mass index	rs12888545	0.98 (0.87 - 1.10)	0.681832	0.97 (0.86 - 1.09)	0.626439
Body mass index	rs12904761	0.98 (0.87 - 1.10)	0.681832	0.97 (0.87 - 1.10)	0.674117
Body mass index	rs12905439	0.98 (0.87 - 1.10)	0.681832	0.98 (0.87 - 1.10)	0.706648
Body mass index	rs12922346	0.98 (0.87 - 1.10)	0.681832	0.98 (0.87 - 1.10)	0.678287
Body mass index	rs12939549	0.98 (0.87 - 1.10)	0.681832	0.98 (0.87 - 1.10)	0.687462
Body mass index	rs12953970	0.98 (0.87 - 1.10)	0.681832	0.98 (0.87 - 1.10)	0.690712
Body mass index	rs1296328	0.98 (0.87 - 1.10)	0.681832	0.98 (0.87 - 1.10)	0.69651
Body mass index	rs12964689	0.98 (0.87 - 1.10)	0.681832	0.98 (0.87 - 1.10)	0.723537
Body mass index	rs12989476	0.98 (0.87 - 1.10)	0.681832	0.97 (0.87 - 1.10)	0.676489
Body mass index	rs13001304	0.98 (0.87 - 1.10)	0.681832	0.98 (0.87 - 1.10)	0.687791
Body mass index	rs13012099	0.98 (0.87 - 1.10)	0.681832	0.97 (0.86 - 1.10)	0.668999
Body mass index	rs13021737	0.98 (0.87 - 1.10)	0.681832	0.98 (0.87 - 1.10)	0.724161
Body mass index	rs13034320	0.98 (0.87 - 1.10)	0.681832	0.97 (0.86 - 1.10)	0.662044
Body mass index	rs1304070	0.98 (0.87 - 1.10)	0.681832	0.98 (0.87 - 1.10)	0.684908
Body mass index	rs13047416	0.98 (0.87 - 1.10)	0.681832	0.98 (0.87 - 1.10)	0.704064
Body mass index	rs13063194	0.98 (0.87 - 1.10)	0.681832	0.97 (0.86 - 1.10)	0.657433
Body mass index	rs13072095	0.98 (0.87 - 1.10)	0.681832	0.98 (0.87 - 1.10)	0.691859
Body mass index	rs13105058	0.98 (0.87 - 1.10)	0.681832	0.97 (0.87 - 1.10)	0.674736
Body mass index	rs13107325	0.98 (0.87 - 1.10)	0.681832	0.97 (0.86 - 1.09)	0.610128
Body mass index	rs13110266	0.98 (0.87 - 1.10)	0.681832	0.98 (0.87 - 1.10)	0.693767
Body mass index	rs13153166	0.98 (0.87 - 1.10)	0.681832	0.98 (0.87 - 1.11)	0.75359
Body mass index	rs13159555	0.98 (0.87 - 1.10)	0.681832	0.98 (0.87 - 1.10)	0.687894
Body mass index	rs13168288	0.98 (0.87 - 1.10)	0.681832	0.97 (0.86 - 1.10)	0.67215
Body mass index	rs13174863	0.98 (0.87 - 1.10)	0.681832	0.98 (0.87 - 1.10)	0.703081
Body mass index	rs13184896	0.98 (0.87 - 1.10)	0.681832	0.98 (0.87 - 1.10)	0.702495
Body mass index	rs13191362	0.98 (0.87 - 1.10)	0.681832	0.97 (0.86 - 1.10)	0.672424
Body mass index	rs13201877	0.98 (0.87 - 1.10)	0.681832	0.97 (0.86 - 1.10)	0.657784
Body mass index	rs1320903	0.98 (0.87 - 1.10)	0.681832	0.98 (0.87 - 1.10)	0.692404
Body mass index	rs13209872	0.98 (0.87 - 1.10)	0.681832	0.98 (0.87 - 1.10)	0.724861
Body mass index	rs13227658	0.98 (0.87 - 1.10)	0.681832	0.98 (0.87 - 1.10)	0.679726
Body mass index	rs13240600	0.98 (0.87 - 1.10)	0.681832	0.97 (0.86 - 1.10)	0.658039
Body mass index	rs13250058	0.98 (0.87 - 1.10)	0.681832	0.98 (0.87 - 1.10)	0.679206
Body mass index	rs13263601	0.98 (0.87 - 1.10)	0.681832	0.97 (0.86 - 1.10)	0.658689
Body mass index	rs13266989	0.98 (0.87 - 1.10)	0.681832	0.98 (0.87 - 1.10)	0.679362
Body mass index	rs13267015	0.98 (0.87 - 1.10)	0.681832	0.97 (0.87 - 1.10)	0.676626
Body mass index	rs13290794	0.98 (0.87 - 1.10)	0.681832	0.98 (0.87 - 1.10)	0.700484
Body mass index	rs13292976	0.98 (0.87 - 1.10)	0.681832	0.97 (0.86 - 1.10)	0.646465
Body mass index	rs13298062	0.98 (0.87 - 1.10)	0.681832	0.97 (0.86 - 1.10)	0.654724
Body mass index	rs1330052	0.98 (0.87 - 1.10)	0.681832	0.97 (0.87 - 1.10)	0.673431
Body mass index	rs13329567	0.98 (0.87 - 1.10)	0.681832	0.98 (0.87 - 1.11)	0.750836
Body mass index	rs1336486	0.98 (0.87 - 1.10)	0.681832	0.98 (0.87 - 1.10)	0.69615
Body mass index	rs13380104	0.98 (0.87 - 1.10)	0.681832	0.98 (0.87 - 1.10)	0.678715
Body mass index	rs13417156	0.98 (0.87 - 1.10)	0.681832	0.97 (0.86 - 1.10)	0.655951
Body mass index	rs13425435	0.98 (0.87 - 1.10)	0.681832	0.97 (0.86 - 1.10)	0.659578
Body mass index	rs13432055	0.98 (0.87 - 1.10)	0.681832	0.97 (0.87 - 1.10)	0.674731
Body mass index	rs1345942	0.98 (0.87 - 1.10)	0.681832	0.98 (0.87 - 1.10)	0.684732
Body mass index	rs1358980	0.98 (0.87 - 1.10)	0.681832	0.98 (0.87 - 1.10)	0.699951
Body mass index	rs1361739	0.98 (0.87 - 1.10)	0.681832	0.98 (0.87 - 1.10)	0.702165
Body mass index	rs1363695	0.98 (0.87 - 1.10)	0.681832	0.98 (0.87 - 1.10)	0.716596
Body mass index	rs1365466	0.98 (0.87 - 1.10)	0.681832	0.97 (0.86 - 1.10)	0.655338
Body mass index	rs1371108	0.98 (0.87 - 1.10)	0.681832	0.97 (0.86 - 1.10)	0.670166
Body mass index	rs1399471	0.98 (0.87 - 1.10)	0.681832	0.97 (0.86 - 1.10)	0.667885
Body mass index	rs1402025	0.98 (0.87 - 1.10)	0.681832	0.98 (0.87 - 1.10)	0.682381
Body mass index	rs1409818	0.98 (0.87 - 1.10)	0.681832	0.97 (0.86 - 1.09)	0.637505
Body mass index	rs1412235	0.98 (0.87 - 1.10)	0.681832	0.97 (0.86 - 1.09)	0.62974
Body mass index	rs1420341	0.98 (0.87 - 1.10)	0.681832	0.98 (0.87 - 1.10)	0.678654
Body mass index	rs1421334	0.98 (0.87 - 1.10)	0.681832	0.97 (0.86 - 1.10)	0.664751
Body mass index	rs1430387	0.98 (0.87 - 1.10)	0.681832	0.98 (0.87 - 1.10)	0.683904
Body mass index	rs1431659	0.98 (0.87 - 1.10)	0.681832	0.98 (0.87 - 1.10)	0.683516
Body mass index	rs1436344	0.98 (0.87 - 1.10)	0.681832	0.98 (0.87 - 1.10)	0.69525
Body mass index	rs1445305	0.98 (0.87 - 1.10)	0.681832	0.98 (0.87 - 1.10)	0.685951
Body mass index	rs1452075	0.98 (0.87 - 1.10)	0.681832	0.98 (0.87 - 1.10)	0.714097
Body mass index	rs1455137	0.98 (0.87 - 1.10)	0.681832	0.98 (0.87 - 1.10)	0.678689
Body mass index	rs1465900	0.98 (0.87 - 1.10)	0.681832	0.98 (0.87 - 1.10)	0.716325
Body mass index	rs1467693	0.98 (0.87 - 1.10)	0.681832	0.97 (0.86 - 1.10)	0.645314
Body mass index	rs1476322	0.98 (0.87 - 1.10)	0.681832	0.98 (0.87 - 1.10)	0.692559
Body mass index	rs1477199	0.98 (0.87 - 1.10)	0.681832	0.98 (0.87 - 1.10)	0.685385
Body mass index	rs1485038	0.98 (0.87 - 1.10)	0.681832	0.98 (0.87 - 1.10)	0.700069
Body mass index	rs1496742	0.98 (0.87 - 1.10)	0.681832	0.97 (0.86 - 1.10)	0.669286
Body mass index	rs1503526	0.98 (0.87 - 1.10)	0.681832	0.98 (0.87 - 1.10)	0.701047
Body mass index	rs1511471	0.98 (0.87 - 1.10)	0.681832	0.97 (0.87 - 1.10)	0.674323
Body mass index	rs1512914	0.98 (0.87 - 1.10)	0.681832	0.97 (0.87 - 1.10)	0.676927
Body mass index	rs1522569	0.98 (0.87 - 1.10)	0.681832	0.98 (0.87 - 1.10)	0.690113
Body mass index	rs1523768	0.98 (0.87 - 1.10)	0.681832	0.97 (0.86 - 1.10)	0.656841
Body mass index	rs1524277	0.98 (0.87 - 1.10)	0.681832	0.98 (0.87 - 1.10)	0.684068
Body mass index	rs1526665	0.98 (0.87 - 1.10)	0.681832	0.97 (0.87 - 1.10)	0.673392
Body mass index	rs1528435	0.98 (0.87 - 1.10)	0.681832	0.97 (0.86 - 1.10)	0.653714
Body mass index	rs1541928	0.98 (0.87 - 1.10)	0.681832	0.98 (0.87 - 1.10)	0.706607
Body mass index	rs1544459	0.98 (0.87 - 1.10)	0.681832	0.98 (0.87 - 1.10)	0.69978
Body mass index	rs155510	0.98 (0.87 - 1.10)	0.681832	0.97 (0.87 - 1.10)	0.676293
Body mass index	rs1584121	0.98 (0.87 - 1.10)	0.681832	0.98 (0.87 - 1.10)	0.688005
Body mass index	rs159032	0.98 (0.87 - 1.10)	0.681832	0.98 (0.87 - 1.10)	0.683014
Body mass index	rs1596299	0.98 (0.87 - 1.10)	0.681832	0.97 (0.86 - 1.10)	0.667929
Body mass index	rs1608445	0.98 (0.87 - 1.10)	0.681832	0.98 (0.87 - 1.10)	0.690469
Body mass index	rs1625427	0.98 (0.87 - 1.10)	0.681832	0.98 (0.87 - 1.10)	0.691522
Body mass index	rs1634350	0.98 (0.87 - 1.10)	0.681832	0.98 (0.87 - 1.10)	0.678385
Body mass index	rs1657930	0.98 (0.87 - 1.10)	0.681832	0.97 (0.86 - 1.10)	0.647762
Body mass index	rs1658820	0.98 (0.87 - 1.10)	0.681832	0.97 (0.86 - 1.10)	0.640878
Body mass index	rs1668633	0.98 (0.87 - 1.10)	0.681832	0.98 (0.87 - 1.10)	0.704223
Body mass index	rs16833232	0.98 (0.87 - 1.10)	0.681832	0.98 (0.87 - 1.10)	0.684237
Body mass index	rs16846136	0.98 (0.87 - 1.10)	0.681832	0.98 (0.87 - 1.10)	0.706147
Body mass index	rs16851483	0.98 (0.87 - 1.10)	0.681832	0.98 (0.87 - 1.10)	0.701926
Body mass index	rs16867703	0.98 (0.87 - 1.10)	0.681832	0.97 (0.86 - 1.10)	0.671022
Body mass index	rs16871902	0.98 (0.87 - 1.10)	0.681832	0.98 (0.87 - 1.10)	0.704567
Body mass index	rs16882001	0.98 (0.87 - 1.10)	0.681832	0.97 (0.86 - 1.10)	0.670054
Body mass index	rs1689437	0.98 (0.87 - 1.10)	0.681832	0.98 (0.87 - 1.10)	0.701879
Body mass index	rs16903285	0.98 (0.87 - 1.10)	0.681832	0.98 (0.87 - 1.10)	0.718441
Body mass index	rs16906845	0.98 (0.87 - 1.10)	0.681832	0.98 (0.87 - 1.10)	0.694752
Body mass index	rs16907751	0.98 (0.87 - 1.10)	0.681832	0.98 (0.87 - 1.10)	0.714774
Body mass index	rs16916303	0.98 (0.87 - 1.10)	0.681832	0.97 (0.86 - 1.10)	0.669294
Body mass index	rs16932761	0.98 (0.87 - 1.10)	0.681832	0.98 (0.87 - 1.10)	0.721735
Body mass index	rs16940823	0.98 (0.87 - 1.10)	0.681832	0.98 (0.87 - 1.10)	0.68474
Body mass index	rs16942944	0.98 (0.87 - 1.10)	0.681832	0.98 (0.87 - 1.10)	0.678734
Body mass index	rs16943356	0.98 (0.87 - 1.10)	0.681832	0.97 (0.86 - 1.10)	0.654205
Body mass index	rs16965225	0.98 (0.87 - 1.10)	0.681832	0.98 (0.87 - 1.10)	0.694933
Body mass index	rs16966801	0.98 (0.87 - 1.10)	0.681832	0.98 (0.87 - 1.10)	0.704712
Body mass index	rs16982345	0.98 (0.87 - 1.10)	0.681832	0.98 (0.87 - 1.10)	0.688532
Body mass index	rs17001561	0.98 (0.87 - 1.10)	0.681832	0.98 (0.87 - 1.10)	0.731946
Body mass index	rs17014375	0.98 (0.87 - 1.10)	0.681832	0.97 (0.86 - 1.10)	0.650838
Body mass index	rs17019087	0.98 (0.87 - 1.10)	0.681832	0.98 (0.87 - 1.10)	0.697335
Body mass index	rs17056301	0.98 (0.87 - 1.10)	0.681832	0.98 (0.87 - 1.10)	0.679642
Body mass index	rs17066842	0.98 (0.87 - 1.10)	0.681832	0.98 (0.87 - 1.10)	0.690276
Body mass index	rs17069831	0.98 (0.87 - 1.10)	0.681832	0.98 (0.87 - 1.10)	0.699589
Body mass index	rs1707322	0.98 (0.87 - 1.10)	0.681832	0.98 (0.87 - 1.10)	0.719183
Body mass index	rs17094222	0.98 (0.87 - 1.10)	0.681832	0.97 (0.86 - 1.10)	0.66392
Body mass index	rs17105272	0.98 (0.87 - 1.10)	0.681832	0.97 (0.87 - 1.10)	0.674833
Body mass index	rs17120344	0.98 (0.87 - 1.10)	0.681832	0.97 (0.87 - 1.10)	0.675846
Body mass index	rs171390	0.98 (0.87 - 1.10)	0.681832	0.97 (0.86 - 1.10)	0.670332
Body mass index	rs17201143	0.98 (0.87 - 1.10)	0.681832	0.98 (0.87 - 1.10)	0.679323
Body mass index	rs17203016	0.98 (0.87 - 1.10)	0.681832	0.97 (0.86 - 1.10)	0.669974
Body mass index	rs17207196	0.98 (0.87 - 1.10)	0.681832	0.98 (0.87 - 1.10)	0.701091
Body mass index	rs17236194	0.98 (0.87 - 1.10)	0.681832	0.98 (0.87 - 1.10)	0.722265
Body mass index	rs17272434	0.98 (0.87 - 1.10)	0.681832	0.97 (0.86 - 1.10)	0.66766
Body mass index	rs1730859	0.98 (0.87 - 1.10)	0.681832	0.97 (0.86 - 1.10)	0.656292
Body mass index	rs17309825	0.98 (0.87 - 1.10)	0.681832	0.98 (0.87 - 1.10)	0.677882
Body mass index	rs17327461	0.98 (0.87 - 1.10)	0.681832	0.98 (0.87 - 1.10)	0.718421
Body mass index	rs17387761	0.98 (0.87 - 1.10)	0.681832	0.98 (0.87 - 1.10)	0.680524
Body mass index	rs17391694	0.98 (0.87 - 1.10)	0.681832	0.97 (0.86 - 1.09)	0.611668
Body mass index	rs17405819	0.98 (0.87 - 1.10)	0.681832	0.97 (0.86 - 1.10)	0.672484
Body mass index	rs17424278	0.98 (0.87 - 1.10)	0.681832	0.98 (0.87 - 1.10)	0.685678
Body mass index	rs17446091	0.98 (0.87 - 1.10)	0.681832	0.98 (0.87 - 1.10)	0.687046
Body mass index	rs17448885	0.98 (0.87 - 1.10)	0.681832	0.98 (0.87 - 1.10)	0.7089
Body mass index	rs17450772	0.98 (0.87 - 1.10)	0.681832	0.97 (0.86 - 1.09)	0.635439
Body mass index	rs17513613	0.98 (0.87 - 1.10)	0.681832	0.97 (0.87 - 1.10)	0.673834
Body mass index	rs175165	0.98 (0.87 - 1.10)	0.681832	0.98 (0.87 - 1.10)	0.687668
Body mass index	rs17531363	0.98 (0.87 - 1.10)	0.681832	0.98 (0.87 - 1.10)	0.682139
Body mass index	rs17535749	0.98 (0.87 - 1.10)	0.681832	0.97 (0.86 - 1.10)	0.665461
Body mass index	rs17538472	0.98 (0.87 - 1.10)	0.681832	0.98 (0.87 - 1.10)	0.683284
Body mass index	rs17551974	0.98 (0.87 - 1.10)	0.681832	0.97 (0.87 - 1.10)	0.672755
Body mass index	rs17573940	0.98 (0.87 - 1.10)	0.681832	0.98 (0.87 - 1.10)	0.693227
Body mass index	rs17599948	0.98 (0.87 - 1.10)	0.681832	0.97 (0.86 - 1.10)	0.668945
Body mass index	rs17608150	0.98 (0.87 - 1.10)	0.681832	0.97 (0.86 - 1.10)	0.671525
Body mass index	rs17619973	0.98 (0.87 - 1.10)	0.681832	0.98 (0.87 - 1.10)	0.686299
Body mass index	rs17636031	0.98 (0.87 - 1.10)	0.681832	0.97 (0.86 - 1.10)	0.663265
Body mass index	rs17681708	0.98 (0.87 - 1.10)	0.681832	0.98 (0.87 - 1.10)	0.680713
Body mass index	rs17695092	0.98 (0.87 - 1.10)	0.681832	0.98 (0.87 - 1.10)	0.689249
Body mass index	rs17709991	0.98 (0.87 - 1.10)	0.681832	0.98 (0.87 - 1.10)	0.691873
Body mass index	rs17720922	0.98 (0.87 - 1.10)	0.681832	0.97 (0.86 - 1.10)	0.64903
Body mass index	rs17724992	0.98 (0.87 - 1.10)	0.681832	0.98 (0.87 - 1.10)	0.694249
Body mass index	rs17757975	0.98 (0.87 - 1.10)	0.681832	0.98 (0.87 - 1.10)	0.71525
Body mass index	rs17767510	0.98 (0.87 - 1.10)	0.681832	0.98 (0.87 - 1.10)	0.708227
Body mass index	rs17776719	0.98 (0.87 - 1.10)	0.681832	0.98 (0.87 - 1.10)	0.689093
Body mass index	rs17789218	0.98 (0.87 - 1.10)	0.681832	0.98 (0.87 - 1.10)	0.695891
Body mass index	rs17806379	0.98 (0.87 - 1.10)	0.681832	0.98 (0.87 - 1.10)	0.726629
Body mass index	rs17820822	0.98 (0.87 - 1.10)	0.681832	0.97 (0.86 - 1.10)	0.652348
Body mass index	rs1784460	0.98 (0.87 - 1.10)	0.681832	0.97 (0.86 - 1.10)	0.666355
Body mass index	rs1787267	0.98 (0.87 - 1.10)	0.681832	0.98 (0.87 - 1.10)	0.69095
Body mass index	rs1814170	0.98 (0.87 - 1.10)	0.681832	0.97 (0.87 - 1.10)	0.673781
Body mass index	rs1829130	0.98 (0.87 - 1.10)	0.681832	0.97 (0.87 - 1.10)	0.676395
Body mass index	rs1830074	0.98 (0.87 - 1.10)	0.681832	0.97 (0.86 - 1.10)	0.660983
Body mass index	rs1840969	0.98 (0.87 - 1.10)	0.681832	0.98 (0.87 - 1.10)	0.694013
Body mass index	rs1852006	0.98 (0.87 - 1.10)	0.681832	0.97 (0.86 - 1.10)	0.665692
Body mass index	rs1853639	0.98 (0.87 - 1.10)	0.681832	0.97 (0.86 - 1.10)	0.66845
Body mass index	rs1861410	0.98 (0.87 - 1.10)	0.681832	0.97 (0.86 - 1.10)	0.65863
Body mass index	rs1863652	0.98 (0.87 - 1.10)	0.681832	0.97 (0.87 - 1.10)	0.675225
Body mass index	rs1865341	0.98 (0.87 - 1.10)	0.681832	0.98 (0.87 - 1.10)	0.689934
Body mass index	rs1865989	0.98 (0.87 - 1.10)	0.681832	0.98 (0.87 - 1.10)	0.684198
Body mass index	rs1876359	0.98 (0.87 - 1.10)	0.681832	0.97 (0.87 - 1.10)	0.675339
Body mass index	rs1884389	0.98 (0.87 - 1.10)	0.681832	0.97 (0.87 - 1.10)	0.674014
Body mass index	rs1884897	0.98 (0.87 - 1.10)	0.681832	0.98 (0.87 - 1.10)	0.707429
Body mass index	rs1885728	0.98 (0.87 - 1.10)	0.681832	0.98 (0.87 - 1.10)	0.68608
Body mass index	rs1895957	0.98 (0.87 - 1.10)	0.681832	0.98 (0.87 - 1.10)	0.695236
Body mass index	rs1899689	0.98 (0.87 - 1.10)	0.681832	0.98 (0.87 - 1.10)	0.713791
Body mass index	rs1899898	0.98 (0.87 - 1.10)	0.681832	0.97 (0.86 - 1.09)	0.622475
Body mass index	rs1911746	0.98 (0.87 - 1.10)	0.681832	0.97 (0.86 - 1.10)	0.661798
Body mass index	rs1912631	0.98 (0.87 - 1.10)	0.681832	0.97 (0.87 - 1.10)	0.67721
Body mass index	rs1927790	0.98 (0.87 - 1.10)	0.681832	0.98 (0.87 - 1.10)	0.705599
Body mass index	rs1928295	0.98 (0.87 - 1.10)	0.681832	0.98 (0.87 - 1.10)	0.684866
Body mass index	rs1937684	0.98 (0.87 - 1.10)	0.681832	0.97 (0.86 - 1.10)	0.668425
Body mass index	rs1941213	0.98 (0.87 - 1.10)	0.681832	0.98 (0.87 - 1.10)	0.700198
Body mass index	rs1941697	0.98 (0.87 - 1.10)	0.681832	0.98 (0.87 - 1.10)	0.679728
Body mass index	rs1955540	0.98 (0.87 - 1.10)	0.681832	0.97 (0.86 - 1.10)	0.664955
Body mass index	rs1956153	0.98 (0.87 - 1.10)	0.681832	0.97 (0.87 - 1.10)	0.673183
Body mass index	rs1964927	0.98 (0.87 - 1.10)	0.681832	0.97 (0.86 - 1.10)	0.657941
Body mass index	rs1982441	0.98 (0.87 - 1.10)	0.681832	0.98 (0.87 - 1.10)	0.686445
Body mass index	rs1993709	0.98 (0.87 - 1.10)	0.681832	0.97 (0.86 - 1.09)	0.620944
Body mass index	rs2009416	0.98 (0.87 - 1.10)	0.681832	0.97 (0.86 - 1.10)	0.655762
Body mass index	rs2010281	0.98 (0.87 - 1.10)	0.681832	0.97 (0.86 - 1.09)	0.606825
Body mass index	rs2012502	0.98 (0.87 - 1.10)	0.681832	0.98 (0.87 - 1.10)	0.687517
Body mass index	rs2023671	0.98 (0.87 - 1.10)	0.681832	0.98 (0.87 - 1.10)	0.691382
Body mass index	rs2029331	0.98 (0.87 - 1.10)	0.681832	0.98 (0.87 - 1.10)	0.69224
Body mass index	rs2033529	0.98 (0.87 - 1.10)	0.681832	0.97 (0.86 - 1.10)	0.647113
Body mass index	rs2035831	0.98 (0.87 - 1.10)	0.681832	0.98 (0.87 - 1.10)	0.692462
Body mass index	rs2051559	0.98 (0.87 - 1.10)	0.681832	0.97 (0.86 - 1.10)	0.647219
Body mass index	rs2063177	0.98 (0.87 - 1.10)	0.681832	0.98 (0.87 - 1.10)	0.705713
Body mass index	rs2065418	0.98 (0.87 - 1.10)	0.681832	0.97 (0.86 - 1.10)	0.657205
Body mass index	rs2072518	0.98 (0.87 - 1.10)	0.681832	0.98 (0.87 - 1.10)	0.688192
Body mass index	rs2074881	0.98 (0.87 - 1.10)	0.681832	0.98 (0.87 - 1.10)	0.6807
Body mass index	rs2075650	0.98 (0.87 - 1.10)	0.681832	0.98 (0.87 - 1.10)	0.71829
Body mass index	rs208015	0.98 (0.87 - 1.10)	0.681832	0.97 (0.86 - 1.09)	0.563905
Body mass index	rs2080454	0.98 (0.87 - 1.10)	0.681832	0.98 (0.87 - 1.10)	0.710065
Body mass index	rs2100814	0.98 (0.87 - 1.10)	0.681832	0.98 (0.87 - 1.10)	0.692025
Body mass index	rs2114824	0.98 (0.87 - 1.10)	0.681832	0.97 (0.86 - 1.10)	0.645604
Body mass index	rs2119753	0.98 (0.87 - 1.10)	0.681832	0.98 (0.87 - 1.10)	0.7206
Body mass index	rs2122042	0.98 (0.87 - 1.10)	0.681832	0.97 (0.86 - 1.10)	0.651922
Body mass index	rs2124499	0.98 (0.87 - 1.10)	0.681832	0.98 (0.87 - 1.10)	0.700773
Body mass index	rs213533	0.98 (0.87 - 1.10)	0.681832	0.98 (0.87 - 1.10)	0.685397
Body mass index	rs2143253	0.98 (0.87 - 1.10)	0.681832	0.98 (0.87 - 1.10)	0.686621
Body mass index	rs2143624	0.98 (0.87 - 1.10)	0.681832	0.98 (0.87 - 1.10)	0.704192
Body mass index	rs2155645	0.98 (0.87 - 1.10)	0.681832	0.98 (0.87 - 1.10)	0.71328
Body mass index	rs215634	0.98 (0.87 - 1.10)	0.681832	0.98 (0.87 - 1.10)	0.687866
Body mass index	rs2160077	0.98 (0.87 - 1.10)	0.681832	0.98 (0.87 - 1.10)	0.679813
Body mass index	rs2161097	0.98 (0.87 - 1.10)	0.681832	0.97 (0.86 - 1.10)	0.646306
Body mass index	rs2162524	0.98 (0.87 - 1.10)	0.681832	0.98 (0.87 - 1.10)	0.693045
Body mass index	rs2169399	0.98 (0.87 - 1.10)	0.681832	0.97 (0.86 - 1.10)	0.649157
Body mass index	rs2170382	0.98 (0.87 - 1.10)	0.681832	0.97 (0.86 - 1.10)	0.662459
Body mass index	rs2172211	0.98 (0.87 - 1.10)	0.681832	0.98 (0.87 - 1.10)	0.678997
Body mass index	rs2174307	0.98 (0.87 - 1.10)	0.681832	0.97 (0.87 - 1.10)	0.674896
Body mass index	rs217433	0.98 (0.87 - 1.10)	0.681832	0.97 (0.87 - 1.10)	0.674796
Body mass index	rs2174367	0.98 (0.87 - 1.10)	0.681832	0.98 (0.87 - 1.10)	0.706804
Body mass index	rs217671	0.98 (0.87 - 1.10)	0.681832	0.98 (0.87 - 1.10)	0.707359
Body mass index	rs2185027	0.98 (0.87 - 1.10)	0.681832	0.97 (0.86 - 1.10)	0.659373
Body mass index	rs2190788	0.98 (0.87 - 1.10)	0.681832	0.98 (0.87 - 1.10)	0.696479
Body mass index	rs2192158	0.98 (0.87 - 1.10)	0.681832	0.98 (0.87 - 1.10)	0.70419
Body mass index	rs2195086	0.98 (0.87 - 1.10)	0.681832	0.97 (0.86 - 1.10)	0.660636
Body mass index	rs2198679	0.98 (0.87 - 1.10)	0.681832	0.98 (0.87 - 1.10)	0.695071
Body mass index	rs2224272	0.98 (0.87 - 1.10)	0.681832	0.98 (0.87 - 1.10)	0.685329
Body mass index	rs2228213	0.98 (0.87 - 1.10)	0.681832	0.98 (0.87 - 1.10)	0.68026
Body mass index	rs223051	0.98 (0.87 - 1.10)	0.681832	0.97 (0.86 - 1.10)	0.651136
Body mass index	rs223391	0.98 (0.87 - 1.10)	0.681832	0.97 (0.86 - 1.10)	0.658456
Body mass index	rs2235564	0.98 (0.87 - 1.10)	0.681832	0.98 (0.87 - 1.10)	0.700633
Body mass index	rs2245368	0.98 (0.87 - 1.10)	0.681832	0.97 (0.86 - 1.10)	0.657376
Body mass index	rs2246012	0.98 (0.87 - 1.10)	0.681832	0.97 (0.86 - 1.10)	0.664511
Body mass index	rs2246664	0.98 (0.87 - 1.10)	0.681832	0.98 (0.87 - 1.10)	0.72776
Body mass index	rs2254542	0.98 (0.87 - 1.10)	0.681832	0.98 (0.87 - 1.10)	0.699396
Body mass index	rs2269828	0.98 (0.87 - 1.10)	0.681832	0.97 (0.87 - 1.10)	0.674148
Body mass index	rs2270778	0.98 (0.87 - 1.10)	0.681832	0.98 (0.87 - 1.10)	0.697612
Body mass index	rs2271189	0.98 (0.87 - 1.10)	0.681832	0.97 (0.87 - 1.10)	0.676489
Body mass index	rs2274550	0.98 (0.87 - 1.10)	0.681832	0.97 (0.86 - 1.10)	0.656072
Body mass index	rs2279620	0.98 (0.87 - 1.10)	0.681832	0.98 (0.87 - 1.10)	0.699858
Body mass index	rs2281819	0.98 (0.87 - 1.10)	0.681832	0.98 (0.87 - 1.10)	0.691327
Body mass index	rs2282231	0.98 (0.87 - 1.10)	0.681832	0.98 (0.87 - 1.10)	0.679358
Body mass index	rs2282802	0.98 (0.87 - 1.10)	0.681832	0.97 (0.86 - 1.10)	0.640334
Body mass index	rs2283093	0.98 (0.87 - 1.10)	0.681832	0.97 (0.86 - 1.10)	0.641542
Body mass index	rs2286028	0.98 (0.87 - 1.10)	0.681832	0.98 (0.87 - 1.10)	0.746328
Body mass index	rs2289379	0.98 (0.87 - 1.10)	0.681832	0.97 (0.86 - 1.10)	0.664942
Body mass index	rs2293605	0.98 (0.87 - 1.10)	0.681832	0.98 (0.87 - 1.10)	0.715501
Body mass index	rs2304130	0.98 (0.87 - 1.10)	0.681832	0.97 (0.86 - 1.10)	0.668422
Body mass index	rs2307111	0.98 (0.87 - 1.10)	0.681832	0.98 (0.87 - 1.10)	0.726717
Body mass index	rs2317299	0.98 (0.87 - 1.10)	0.681832	0.98 (0.87 - 1.10)	0.682627
Body mass index	rs2322622	0.98 (0.87 - 1.10)	0.681832	0.97 (0.86 - 1.10)	0.664761
Body mass index	rs2357760	0.98 (0.87 - 1.10)	0.681832	0.97 (0.87 - 1.10)	0.67398
Body mass index	rs2362777	0.98 (0.87 - 1.10)	0.681832	0.97 (0.86 - 1.10)	0.667585
Body mass index	rs236527	0.98 (0.87 - 1.10)	0.681832	0.97 (0.86 - 1.10)	0.649481
Body mass index	rs2365389	0.98 (0.87 - 1.10)	0.681832	0.98 (0.87 - 1.10)	0.716321
Body mass index	rs2367112	0.98 (0.87 - 1.10)	0.681832	0.98 (0.87 - 1.10)	0.714487
Body mass index	rs2371767	0.98 (0.87 - 1.10)	0.681832	0.97 (0.86 - 1.10)	0.665347
Body mass index	rs2423668	0.98 (0.87 - 1.10)	0.681832	0.97 (0.86 - 1.10)	0.667503
Body mass index	rs2425840	0.98 (0.87 - 1.10)	0.681832	0.98 (0.87 - 1.10)	0.689662
Body mass index	rs2427453	0.98 (0.87 - 1.10)	0.681832	0.98 (0.87 - 1.10)	0.697998
Body mass index	rs2429150	0.98 (0.87 - 1.10)	0.681832	0.98 (0.87 - 1.10)	0.684416
Body mass index	rs243387	0.98 (0.87 - 1.10)	0.681832	0.97 (0.86 - 1.10)	0.665112
Body mass index	rs2440452	0.98 (0.87 - 1.10)	0.681832	0.98 (0.87 - 1.10)	0.678522
Body mass index	rs2448241	0.98 (0.87 - 1.10)	0.681832	0.97 (0.86 - 1.10)	0.666973
Body mass index	rs2450444	0.98 (0.87 - 1.10)	0.681832	0.97 (0.86 - 1.10)	0.65981
Body mass index	rs2467210	0.98 (0.87 - 1.10)	0.681832	0.97 (0.86 - 1.10)	0.642058
Body mass index	rs2467594	0.98 (0.87 - 1.10)	0.681832	0.97 (0.86 - 1.10)	0.666709
Body mass index	rs2470520	0.98 (0.87 - 1.10)	0.681832	0.98 (0.87 - 1.10)	0.679949
Body mass index	rs2477017	0.98 (0.87 - 1.10)	0.681832	0.98 (0.87 - 1.10)	0.685567
Body mass index	rs2478879	0.98 (0.87 - 1.10)	0.681832	0.98 (0.87 - 1.10)	0.695134
Body mass index	rs2479958	0.98 (0.87 - 1.10)	0.681832	0.97 (0.86 - 1.10)	0.660986
Body mass index	rs248139	0.98 (0.87 - 1.10)	0.681832	0.98 (0.87 - 1.10)	0.694312
Body mass index	rs2481665	0.98 (0.87 - 1.10)	0.681832	0.98 (0.87 - 1.10)	0.695338
Body mass index	rs2489676	0.98 (0.87 - 1.10)	0.681832	0.97 (0.86 - 1.10)	0.65153
Body mass index	rs249292	0.98 (0.87 - 1.10)	0.681832	0.97 (0.86 - 1.10)	0.658038
Body mass index	rs2516739	0.98 (0.87 - 1.10)	0.681832	0.98 (0.87 - 1.10)	0.698174
Body mass index	rs2527366	0.98 (0.87 - 1.10)	0.681832	0.97 (0.86 - 1.10)	0.67187
Body mass index	rs252749	0.98 (0.87 - 1.10)	0.681832	0.98 (0.87 - 1.10)	0.703422
Body mass index	rs253537	0.98 (0.87 - 1.10)	0.681832	0.98 (0.87 - 1.10)	0.678593
Body mass index	rs2543132	0.98 (0.87 - 1.10)	0.681832	0.98 (0.87 - 1.10)	0.693179
Body mass index	rs254800	0.98 (0.87 - 1.10)	0.681832	0.97 (0.87 - 1.10)	0.672446
Body mass index	rs2600226	0.98 (0.87 - 1.10)	0.681832	0.98 (0.87 - 1.10)	0.699921
Body mass index	rs2605603	0.98 (0.87 - 1.10)	0.681832	0.98 (0.87 - 1.10)	0.710412
Body mass index	rs2616192	0.98 (0.87 - 1.10)	0.681832	0.98 (0.87 - 1.10)	0.699835
Body mass index	rs2619976	0.98 (0.87 - 1.10)	0.681832	0.97 (0.86 - 1.10)	0.666931
Body mass index	rs263041	0.98 (0.87 - 1.10)	0.681832	0.98 (0.87 - 1.10)	0.687107
Body mass index	rs2694047	0.98 (0.87 - 1.10)	0.681832	0.98 (0.87 - 1.10)	0.682262
Body mass index	rs2717926	0.98 (0.87 - 1.10)	0.681832	0.98 (0.87 - 1.10)	0.685221
Body mass index	rs2718786	0.98 (0.87 - 1.10)	0.681832	0.98 (0.87 - 1.10)	0.696865
Body mass index	rs2731277	0.98 (0.87 - 1.10)	0.681832	0.98 (0.87 - 1.10)	0.686982
Body mass index	rs2732275	0.98 (0.87 - 1.10)	0.681832	0.98 (0.87 - 1.10)	0.686231
Body mass index	rs2733287	0.98 (0.87 - 1.10)	0.681832	0.97 (0.87 - 1.10)	0.676494
Body mass index	rs273504	0.98 (0.87 - 1.10)	0.681832	0.98 (0.87 - 1.10)	0.699053
Body mass index	rs273697	0.98 (0.87 - 1.10)	0.681832	0.97 (0.86 - 1.10)	0.651133
Body mass index	rs2744974	0.98 (0.87 - 1.10)	0.681832	0.98 (0.87 - 1.10)	0.698282
Body mass index	rs2809395	0.98 (0.87 - 1.10)	0.681832	0.98 (0.87 - 1.10)	0.683208
Body mass index	rs2815324	0.98 (0.87 - 1.10)	0.681832	0.98 (0.87 - 1.10)	0.679868
Body mass index	rs2820311	0.98 (0.87 - 1.10)	0.681832	0.97 (0.86 - 1.09)	0.633018
Body mass index	rs2832283	0.98 (0.87 - 1.10)	0.681832	0.97 (0.86 - 1.10)	0.654204
Body mass index	rs2836961	0.98 (0.87 - 1.10)	0.681832	0.97 (0.86 - 1.10)	0.65221
Body mass index	rs2837398	0.98 (0.87 - 1.10)	0.681832	0.98 (0.87 - 1.10)	0.693773
Body mass index	rs284227	0.98 (0.87 - 1.10)	0.681832	0.97 (0.86 - 1.10)	0.670411
Body mass index	rs284262	0.98 (0.87 - 1.10)	0.681832	0.98 (0.87 - 1.10)	0.679577
Body mass index	rs2850969	0.98 (0.87 - 1.10)	0.681832	0.97 (0.86 - 1.10)	0.652099
Body mass index	rs2866816	0.98 (0.87 - 1.10)	0.681832	0.98 (0.87 - 1.10)	0.70713
Body mass index	rs2874800	0.98 (0.87 - 1.10)	0.681832	0.97 (0.86 - 1.10)	0.659209
Body mass index	rs2875762	0.98 (0.87 - 1.10)	0.681832	0.97 (0.86 - 1.10)	0.639532
Body mass index	rs2890652	0.98 (0.87 - 1.10)	0.681832	0.98 (0.87 - 1.10)	0.681504
Body mass index	rs2907948	0.98 (0.87 - 1.10)	0.681832	0.98 (0.87 - 1.10)	0.684531
Body mass index	rs2923774	0.98 (0.87 - 1.10)	0.681832	0.97 (0.86 - 1.09)	0.635599
Body mass index	rs2931434	0.98 (0.87 - 1.10)	0.681832	0.98 (0.87 - 1.10)	0.680838
Body mass index	rs294704	0.98 (0.87 - 1.10)	0.681832	0.98 (0.87 - 1.10)	0.683169
Body mass index	rs2959592	0.98 (0.87 - 1.10)	0.681832	0.98 (0.87 - 1.10)	0.686607
Body mass index	rs2984433	0.98 (0.87 - 1.10)	0.681832	0.97 (0.86 - 1.10)	0.651917
Body mass index	rs298563	0.98 (0.87 - 1.10)	0.681832	0.98 (0.87 - 1.10)	0.687249
Body mass index	rs29941	0.98 (0.87 - 1.10)	0.681832	0.98 (0.87 - 1.10)	0.732845
Body mass index	rs3005710	0.98 (0.87 - 1.10)	0.681832	0.98 (0.87 - 1.10)	0.689616
Body mass index	rs3007105	0.98 (0.87 - 1.10)	0.681832	0.98 (0.87 - 1.10)	0.679914
Body mass index	rs3209570	0.98 (0.87 - 1.10)	0.681832	0.98 (0.87 - 1.10)	0.69289
Body mass index	rs323742	0.98 (0.87 - 1.10)	0.681832	0.97 (0.86 - 1.10)	0.644371
Body mass index	rs326889	0.98 (0.87 - 1.10)	0.681832	0.97 (0.86 - 1.09)	0.628742
Body mass index	rs329122	0.98 (0.87 - 1.10)	0.681832	0.97 (0.86 - 1.10)	0.646738
Body mass index	rs329651	0.98 (0.87 - 1.10)	0.681832	0.98 (0.87 - 1.10)	0.695636
Body mass index	rs331949	0.98 (0.87 - 1.10)	0.681832	0.98 (0.87 - 1.10)	0.704767
Body mass index	rs33436	0.98 (0.87 - 1.10)	0.681832	0.98 (0.87 - 1.10)	0.690715
Body mass index	rs33485	0.98 (0.87 - 1.10)	0.681832	0.97 (0.86 - 1.10)	0.64853
Body mass index	rs340025	0.98 (0.87 - 1.10)	0.681832	0.97 (0.86 - 1.10)	0.65605
Body mass index	rs34525648	0.98 (0.87 - 1.10)	0.681832	0.98 (0.87 - 1.10)	0.731177
Body mass index	rs349088	0.98 (0.87 - 1.10)	0.681832	0.97 (0.86 - 1.10)	0.663545
Body mass index	rs351114	0.98 (0.87 - 1.10)	0.681832	0.97 (0.86 - 1.10)	0.663029
Body mass index	rs3736485	0.98 (0.87 - 1.10)	0.681832	0.98 (0.87 - 1.10)	0.679119
Body mass index	rs3764835	0.98 (0.87 - 1.10)	0.681832	0.97 (0.86 - 1.10)	0.666668
Body mass index	rs3766430	0.98 (0.87 - 1.10)	0.681832	0.97 (0.86 - 1.10)	0.666036
Body mass index	rs3769948	0.98 (0.87 - 1.10)	0.681832	0.98 (0.87 - 1.10)	0.687462
Body mass index	rs3800229	0.98 (0.87 - 1.10)	0.681832	0.98 (0.87 - 1.10)	0.735198
Body mass index	rs3803286	0.98 (0.87 - 1.10)	0.681832	0.98 (0.87 - 1.10)	0.705741
Body mass index	rs3806116	0.98 (0.87 - 1.10)	0.681832	0.98 (0.87 - 1.10)	0.686897
Body mass index	rs3807566	0.98 (0.87 - 1.10)	0.681832	0.97 (0.86 - 1.10)	0.661725
Body mass index	rs3807875	0.98 (0.87 - 1.10)	0.681832	0.97 (0.86 - 1.10)	0.651934
Body mass index	rs3810291	0.98 (0.87 - 1.10)	0.681832	0.98 (0.87 - 1.10)	0.723655
Body mass index	rs3811514	0.98 (0.87 - 1.10)	0.681832	0.98 (0.87 - 1.10)	0.696699
Body mass index	rs3813680	0.98 (0.87 - 1.10)	0.681832	0.98 (0.87 - 1.10)	0.678717
Body mass index	rs3814883	0.98 (0.87 - 1.10)	0.681832	0.98 (0.87 - 1.10)	0.741136
Body mass index	rs3819811	0.98 (0.87 - 1.10)	0.681832	0.98 (0.87 - 1.10)	0.734732
Body mass index	rs3826705	0.98 (0.87 - 1.10)	0.681832	0.98 (0.87 - 1.10)	0.685099
Body mass index	rs3829849	0.98 (0.87 - 1.10)	0.681832	0.98 (0.87 - 1.10)	0.697589
Body mass index	rs3844598	0.98 (0.87 - 1.10)	0.681832	0.98 (0.87 - 1.10)	0.682597
Body mass index	rs3845802	0.98 (0.87 - 1.10)	0.681832	0.98 (0.87 - 1.10)	0.723951
Body mass index	rs3849570	0.98 (0.87 - 1.10)	0.681832	0.98 (0.87 - 1.10)	0.678649
Body mass index	rs3851083	0.98 (0.87 - 1.10)	0.681832	0.98 (0.87 - 1.10)	0.688023
Body mass index	rs3852012	0.98 (0.87 - 1.10)	0.681832	0.97 (0.86 - 1.10)	0.658139
Body mass index	rs3887080	0.98 (0.87 - 1.10)	0.681832	0.98 (0.87 - 1.10)	0.709408
Body mass index	rs3902951	0.98 (0.87 - 1.10)	0.681832	0.97 (0.86 - 1.10)	0.640008
Body mass index	rs3930349	0.98 (0.87 - 1.10)	0.681832	0.97 (0.86 - 1.10)	0.658181
Body mass index	rs3957285	0.98 (0.87 - 1.10)	0.681832	0.97 (0.87 - 1.10)	0.674242
Body mass index	rs40067	0.98 (0.87 - 1.10)	0.681832	0.98 (0.87 - 1.10)	0.714801
Body mass index	rs4012234	0.98 (0.87 - 1.10)	0.681832	0.98 (0.87 - 1.10)	0.70676
Body mass index	rs40245	0.98 (0.87 - 1.10)	0.681832	0.97 (0.86 - 1.10)	0.657712
Body mass index	rs4072917	0.98 (0.87 - 1.10)	0.681832	0.98 (0.87 - 1.10)	0.698422
Body mass index	rs4077093	0.98 (0.87 - 1.10)	0.681832	0.97 (0.86 - 1.10)	0.65375
Body mass index	rs4082793	0.98 (0.87 - 1.10)	0.681832	0.97 (0.86 - 1.10)	0.658829
Body mass index	rs4148155	0.98 (0.87 - 1.10)	0.681832	0.97 (0.86 - 1.09)	0.633637
Body mass index	rs4148866	0.98 (0.87 - 1.10)	0.681832	0.98 (0.87 - 1.10)	0.717704
Body mass index	rs420158	0.98 (0.87 - 1.10)	0.681832	0.97 (0.86 - 1.10)	0.666862
Body mass index	rs4237643	0.98 (0.87 - 1.10)	0.681832	0.97 (0.86 - 1.09)	0.627964
Body mass index	rs424539	0.98 (0.87 - 1.10)	0.681832	0.97 (0.86 - 1.10)	0.652244
Body mass index	rs427943	0.98 (0.87 - 1.10)	0.681832	0.97 (0.87 - 1.10)	0.674895
Body mass index	rs429343	0.98 (0.87 - 1.10)	0.681832	0.97 (0.86 - 1.10)	0.646119
Body mass index	rs4307239	0.98 (0.87 - 1.10)	0.681832	0.97 (0.86 - 1.10)	0.66772
Body mass index	rs4372836	0.98 (0.87 - 1.10)	0.681832	0.97 (0.86 - 1.10)	0.671243
Body mass index	rs4430672	0.98 (0.87 - 1.10)	0.681832	0.97 (0.86 - 1.10)	0.668755
Body mass index	rs4482463	0.98 (0.87 - 1.10)	0.681832	0.98 (0.87 - 1.10)	0.707119
Body mass index	rs4516268	0.98 (0.87 - 1.10)	0.681832	0.97 (0.86 - 1.10)	0.669837
Body mass index	rs4518345	0.98 (0.87 - 1.10)	0.681832	0.98 (0.87 - 1.10)	0.721777
Body mass index	rs4521182	0.98 (0.87 - 1.10)	0.681832	0.97 (0.87 - 1.10)	0.675763
Body mass index	rs4523552	0.98 (0.87 - 1.10)	0.681832	0.98 (0.87 - 1.10)	0.687562
Body mass index	rs4523610	0.98 (0.87 - 1.10)	0.681832	0.97 (0.86 - 1.10)	0.641453
Body mass index	rs4538727	0.98 (0.87 - 1.10)	0.681832	0.97 (0.86 - 1.10)	0.668
Body mass index	rs4556997	0.98 (0.87 - 1.10)	0.681832	0.98 (0.87 - 1.10)	0.722262
Body mass index	rs459552	0.98 (0.87 - 1.10)	0.681832	0.97 (0.86 - 1.10)	0.669232
Body mass index	rs460799	0.98 (0.87 - 1.10)	0.681832	0.97 (0.86 - 1.10)	0.665913
Body mass index	rs4639527	0.98 (0.87 - 1.10)	0.681832	0.98 (0.87 - 1.10)	0.696822
Body mass index	rs4653017	0.98 (0.87 - 1.10)	0.681832	0.98 (0.87 - 1.10)	0.686453
Body mass index	rs4663629	0.98 (0.87 - 1.10)	0.681832	0.98 (0.87 - 1.10)	0.708807
Body mass index	rs4670627	0.98 (0.87 - 1.10)	0.681832	0.98 (0.87 - 1.10)	0.702428
Body mass index	rs4673553	0.98 (0.87 - 1.10)	0.681832	0.98 (0.87 - 1.10)	0.680869
Body mass index	rs4676084	0.98 (0.87 - 1.10)	0.681832	0.97 (0.86 - 1.10)	0.668036
Body mass index	rs4677812	0.98 (0.87 - 1.10)	0.681832	0.98 (0.87 - 1.10)	0.679856
Body mass index	rs4682718	0.98 (0.87 - 1.10)	0.681832	0.98 (0.87 - 1.10)	0.7256
Body mass index	rs4700646	0.98 (0.87 - 1.10)	0.681832	0.98 (0.87 - 1.10)	0.702204
Body mass index	rs4704513	0.98 (0.87 - 1.10)	0.681832	0.97 (0.86 - 1.10)	0.659875
Body mass index	rs4711986	0.98 (0.87 - 1.10)	0.681832	0.97 (0.86 - 1.10)	0.654958
Body mass index	rs4717623	0.98 (0.87 - 1.10)	0.681832	0.98 (0.87 - 1.10)	0.694139
Body mass index	rs4718966	0.98 (0.87 - 1.10)	0.681832	0.97 (0.86 - 1.10)	0.661491
Body mass index	rs4722398	0.98 (0.87 - 1.10)	0.681832	0.97 (0.86 - 1.10)	0.659829
Body mass index	rs4722672	0.98 (0.87 - 1.10)	0.681832	0.98 (0.87 - 1.10)	0.703226
Body mass index	rs472611	0.98 (0.87 - 1.10)	0.681832	0.97 (0.87 - 1.10)	0.673677
Body mass index	rs4740383	0.98 (0.87 - 1.10)	0.681832	0.97 (0.87 - 1.10)	0.674697
Body mass index	rs4740619	0.98 (0.87 - 1.10)	0.681832	0.97 (0.86 - 1.10)	0.663066
Body mass index	rs4745794	0.98 (0.87 - 1.10)	0.681832	0.98 (0.87 - 1.10)	0.686501
Body mass index	rs4757144	0.98 (0.87 - 1.10)	0.681832	0.97 (0.86 - 1.10)	0.646701
Body mass index	rs4757638	0.98 (0.87 - 1.10)	0.681832	0.98 (0.87 - 1.10)	0.696984
Body mass index	rs4759075	0.98 (0.87 - 1.10)	0.681832	0.97 (0.86 - 1.10)	0.653382
Body mass index	rs4785578	0.98 (0.87 - 1.10)	0.681832	0.98 (0.87 - 1.10)	0.684014
Body mass index	rs4796243	0.98 (0.87 - 1.10)	0.681832	0.98 (0.87 - 1.10)	0.681021
Body mass index	rs4802778	0.98 (0.87 - 1.10)	0.681832	0.97 (0.86 - 1.10)	0.664346
Body mass index	rs4813619	0.98 (0.87 - 1.10)	0.681832	0.97 (0.86 - 1.10)	0.666419
Body mass index	rs4814512	0.98 (0.87 - 1.10)	0.681832	0.97 (0.86 - 1.10)	0.650735
Body mass index	rs4820408	0.98 (0.87 - 1.10)	0.681832	0.98 (0.87 - 1.10)	0.716303
Body mass index	rs4835778	0.98 (0.87 - 1.10)	0.681832	0.98 (0.87 - 1.10)	0.701204
Body mass index	rs483752	0.98 (0.87 - 1.10)	0.681832	0.98 (0.87 - 1.10)	0.688821
Body mass index	rs4856794	0.98 (0.87 - 1.10)	0.681832	0.98 (0.87 - 1.10)	0.691238
Body mass index	rs4857329	0.98 (0.87 - 1.10)	0.681832	0.98 (0.87 - 1.10)	0.702973
Body mass index	rs4858193	0.98 (0.87 - 1.10)	0.681832	0.98 (0.87 - 1.10)	0.693756
Body mass index	rs4858887	0.98 (0.87 - 1.10)	0.681832	0.98 (0.87 - 1.10)	0.689328
Body mass index	rs4860782	0.98 (0.87 - 1.10)	0.681832	0.98 (0.87 - 1.10)	0.686876
Body mass index	rs4864201	0.98 (0.87 - 1.10)	0.681832	0.97 (0.86 - 1.10)	0.664482
Body mass index	rs4865796	0.98 (0.87 - 1.10)	0.681832	0.98 (0.87 - 1.10)	0.683264
Body mass index	rs487060	0.98 (0.87 - 1.10)	0.681832	0.97 (0.86 - 1.10)	0.653679
Body mass index	rs4877313	0.98 (0.87 - 1.10)	0.681832	0.98 (0.87 - 1.10)	0.685602
Body mass index	rs4880341	0.98 (0.87 - 1.10)	0.681832	0.97 (0.87 - 1.10)	0.674752
Body mass index	rs4886869	0.98 (0.87 - 1.10)	0.681832	0.98 (0.87 - 1.10)	0.723805
Body mass index	rs4889606	0.98 (0.87 - 1.10)	0.681832	0.98 (0.87 - 1.10)	0.69837
Body mass index	rs4906908	0.98 (0.87 - 1.10)	0.681832	0.98 (0.87 - 1.10)	0.705863
Body mass index	rs4911442	0.98 (0.87 - 1.10)	0.681832	0.98 (0.87 - 1.10)	0.688163
Body mass index	rs4912637	0.98 (0.87 - 1.10)	0.681832	0.98 (0.87 - 1.10)	0.682346
Body mass index	rs4912652	0.98 (0.87 - 1.10)	0.681832	0.98 (0.87 - 1.10)	0.684758
Body mass index	rs4916229	0.98 (0.87 - 1.10)	0.681832	0.98 (0.87 - 1.10)	0.719499
Body mass index	rs491711	0.98 (0.87 - 1.10)	0.681832	0.97 (0.87 - 1.10)	0.677091
Body mass index	rs4929923	0.98 (0.87 - 1.10)	0.681832	0.97 (0.86 - 1.09)	0.62788
Body mass index	rs4936175	0.98 (0.87 - 1.10)	0.681832	0.98 (0.87 - 1.10)	0.693607
Body mass index	rs4936671	0.98 (0.87 - 1.10)	0.681832	0.98 (0.87 - 1.10)	0.723831
Body mass index	rs4953577	0.98 (0.87 - 1.10)	0.681832	0.97 (0.86 - 1.10)	0.660528
Body mass index	rs4954638	0.98 (0.87 - 1.10)	0.681832	0.98 (0.87 - 1.10)	0.703865
Body mass index	rs4963120	0.98 (0.87 - 1.10)	0.681832	0.98 (0.87 - 1.10)	0.680536
Body mass index	rs4969387	0.98 (0.87 - 1.10)	0.681832	0.98 (0.87 - 1.10)	0.686737
Body mass index	rs4985155	0.98 (0.87 - 1.10)	0.681832	0.97 (0.86 - 1.10)	0.650318
Body mass index	rs4986044	0.98 (0.87 - 1.10)	0.681832	0.98 (0.87 - 1.10)	0.69426
Body mass index	rs4989244	0.98 (0.87 - 1.10)	0.681832	0.98 (0.87 - 1.10)	0.701206
Body mass index	rs506338	0.98 (0.87 - 1.10)	0.681832	0.98 (0.87 - 1.10)	0.703195
Body mass index	rs535533	0.98 (0.87 - 1.10)	0.681832	0.98 (0.87 - 1.10)	0.691587
Body mass index	rs536445	0.98 (0.87 - 1.10)	0.681832	0.98 (0.87 - 1.10)	0.689757
Body mass index	rs538579	0.98 (0.87 - 1.10)	0.681832	0.98 (0.87 - 1.10)	0.693501
Body mass index	rs543874	0.98 (0.87 - 1.10)	0.681832	0.98 (0.87 - 1.11)	0.746228
Body mass index	rs559231	0.98 (0.87 - 1.10)	0.681832	0.98 (0.87 - 1.10)	0.68811
Body mass index	rs573455	0.98 (0.87 - 1.10)	0.681832	0.97 (0.87 - 1.10)	0.676587
Body mass index	rs5742914	0.98 (0.87 - 1.10)	0.681832	0.98 (0.87 - 1.10)	0.710419
Body mass index	rs5749334	0.98 (0.87 - 1.10)	0.681832	0.97 (0.86 - 1.10)	0.660078
Body mass index	rs5751239	0.98 (0.87 - 1.10)	0.681832	0.98 (0.87 - 1.10)	0.699174
Body mass index	rs577525	0.98 (0.87 - 1.10)	0.681832	0.97 (0.86 - 1.10)	0.667671
Body mass index	rs591088	0.98 (0.87 - 1.10)	0.681832	0.98 (0.87 - 1.10)	0.691095
Body mass index	rs592483	0.98 (0.87 - 1.10)	0.681832	0.97 (0.86 - 1.10)	0.669055
Body mass index	rs6014523	0.98 (0.87 - 1.10)	0.681832	0.98 (0.87 - 1.10)	0.700375
Body mass index	rs6019482	0.98 (0.87 - 1.10)	0.681832	0.97 (0.86 - 1.10)	0.672113
Body mass index	rs6023633	0.98 (0.87 - 1.10)	0.681832	0.98 (0.87 - 1.10)	0.679686
Body mass index	rs6047046	0.98 (0.87 - 1.10)	0.681832	0.97 (0.87 - 1.10)	0.675836
Body mass index	rs6050446	0.98 (0.87 - 1.10)	0.681832	0.98 (0.87 - 1.10)	0.703347
Body mass index	rs6056413	0.98 (0.87 - 1.10)	0.681832	0.97 (0.86 - 1.10)	0.647666
Body mass index	rs610634	0.98 (0.87 - 1.10)	0.681832	0.97 (0.86 - 1.10)	0.671905
Body mass index	rs6121381	0.98 (0.87 - 1.10)	0.681832	0.98 (0.87 - 1.10)	0.686169
Body mass index	rs6138482	0.98 (0.87 - 1.10)	0.681832	0.98 (0.87 - 1.10)	0.714059
Body mass index	rs621042	0.98 (0.87 - 1.10)	0.681832	0.97 (0.86 - 1.10)	0.646148
Body mass index	rs6235	0.98 (0.87 - 1.10)	0.681832	0.97 (0.86 - 1.10)	0.651097
Body mass index	rs6265	0.98 (0.87 - 1.10)	0.681832	0.97 (0.86 - 1.09)	0.581249
Body mass index	rs6419734	0.98 (0.87 - 1.10)	0.681832	0.98 (0.87 - 1.10)	0.68269
Body mass index	rs6433243	0.98 (0.87 - 1.10)	0.681832	0.98 (0.87 - 1.10)	0.697729
Body mass index	rs6443750	0.98 (0.87 - 1.10)	0.681832	0.98 (0.87 - 1.10)	0.688359
Body mass index	rs6445538	0.98 (0.87 - 1.10)	0.681832	0.98 (0.87 - 1.10)	0.686362
Body mass index	rs6448587	0.98 (0.87 - 1.10)	0.681832	0.97 (0.86 - 1.10)	0.665534
Body mass index	rs6449532	0.98 (0.87 - 1.10)	0.681832	0.98 (0.87 - 1.10)	0.679216
Body mass index	rs6461115	0.98 (0.87 - 1.10)	0.681832	0.98 (0.87 - 1.10)	0.680465
Body mass index	rs6471941	0.98 (0.87 - 1.10)	0.681832	0.97 (0.86 - 1.10)	0.658523
Body mass index	rs6477694	0.98 (0.87 - 1.10)	0.681832	0.97 (0.86 - 1.10)	0.656715
Body mass index	rs6479905	0.98 (0.87 - 1.10)	0.681832	0.98 (0.87 - 1.10)	0.679455
Body mass index	rs6482729	0.98 (0.87 - 1.10)	0.681832	0.98 (0.87 - 1.10)	0.722293
Body mass index	rs6497676	0.98 (0.87 - 1.10)	0.681832	0.98 (0.87 - 1.10)	0.687361
Body mass index	rs6504165	0.98 (0.87 - 1.10)	0.681832	0.97 (0.86 - 1.10)	0.664971
Body mass index	rs6512302	0.98 (0.87 - 1.10)	0.681832	0.98 (0.87 - 1.10)	0.683895
Body mass index	rs653264	0.98 (0.87 - 1.10)	0.681832	0.98 (0.87 - 1.10)	0.679932
Body mass index	rs6545709	0.98 (0.87 - 1.10)	0.681832	0.97 (0.86 - 1.10)	0.662344
Body mass index	rs6545714	0.98 (0.87 - 1.10)	0.681832	0.98 (0.87 - 1.10)	0.742024
Body mass index	rs6548221	0.98 (0.87 - 1.10)	0.681832	0.98 (0.87 - 1.10)	0.688481
Body mass index	rs6548834	0.98 (0.87 - 1.10)	0.681832	0.98 (0.87 - 1.10)	0.693889
Body mass index	rs6556301	0.98 (0.87 - 1.10)	0.681832	0.98 (0.87 - 1.10)	0.698649
Body mass index	rs6561710	0.98 (0.87 - 1.10)	0.681832	0.97 (0.86 - 1.10)	0.67149
Body mass index	rs6561766	0.98 (0.87 - 1.10)	0.681832	0.97 (0.87 - 1.10)	0.674363
Body mass index	rs6564360	0.98 (0.87 - 1.10)	0.681832	0.98 (0.87 - 1.10)	0.679404
Body mass index	rs657452	0.98 (0.87 - 1.10)	0.681832	0.98 (0.87 - 1.10)	0.741501
Body mass index	rs6574695	0.98 (0.87 - 1.10)	0.681832	0.98 (0.87 - 1.10)	0.680893
Body mass index	rs6587552	0.98 (0.87 - 1.10)	0.681832	0.98 (0.87 - 1.10)	0.687793
Body mass index	rs6591407	0.98 (0.87 - 1.10)	0.681832	0.97 (0.86 - 1.10)	0.654253
Body mass index	rs6594967	0.98 (0.87 - 1.10)	0.681832	0.98 (0.87 - 1.10)	0.691225
Body mass index	rs6606686	0.98 (0.87 - 1.10)	0.681832	0.98 (0.87 - 1.10)	0.701159
Body mass index	rs663129	0.98 (0.87 - 1.10)	0.681832	0.97 (0.86 - 1.10)	0.643545
Body mass index	rs6661316	0.98 (0.87 - 1.10)	0.681832	0.97 (0.86 - 1.10)	0.645511
Body mass index	rs6662747	0.98 (0.87 - 1.10)	0.681832	0.98 (0.87 - 1.10)	0.698061
Body mass index	rs6676084	0.98 (0.87 - 1.10)	0.681832	0.97 (0.86 - 1.10)	0.649389
Body mass index	rs6690764	0.98 (0.87 - 1.10)	0.681832	0.98 (0.87 - 1.10)	0.702674
Body mass index	rs6691857	0.98 (0.87 - 1.10)	0.681832	0.98 (0.87 - 1.10)	0.695875
Body mass index	rs6692586	0.98 (0.87 - 1.10)	0.681832	0.98 (0.87 - 1.10)	0.678643
Body mass index	rs6707445	0.98 (0.87 - 1.10)	0.681832	0.97 (0.86 - 1.10)	0.665014
Body mass index	rs6710871	0.98 (0.87 - 1.10)	0.681832	0.98 (0.87 - 1.10)	0.712964
Body mass index	rs6712	0.98 (0.87 - 1.10)	0.681832	0.98 (0.87 - 1.10)	0.679211
Body mass index	rs6713781	0.98 (0.87 - 1.10)	0.681832	0.98 (0.87 - 1.10)	0.703797
Body mass index	rs6738445	0.98 (0.87 - 1.10)	0.681832	0.98 (0.87 - 1.10)	0.690477
Body mass index	rs6759670	0.98 (0.87 - 1.10)	0.681832	0.98 (0.87 - 1.10)	0.691379
Body mass index	rs6764533	0.98 (0.87 - 1.10)	0.681832	0.98 (0.87 - 1.10)	0.69434
Body mass index	rs6767619	0.98 (0.87 - 1.10)	0.681832	0.98 (0.87 - 1.10)	0.688641
Body mass index	rs6777784	0.98 (0.87 - 1.10)	0.681832	0.97 (0.86 - 1.10)	0.670577
Body mass index	rs6781254	0.98 (0.87 - 1.10)	0.681832	0.97 (0.86 - 1.10)	0.660143
Body mass index	rs6804181	0.98 (0.87 - 1.10)	0.681832	0.97 (0.87 - 1.10)	0.674249
Body mass index	rs6804842	0.98 (0.87 - 1.10)	0.681832	0.97 (0.86 - 1.10)	0.648929
Body mass index	rs6807940	0.98 (0.87 - 1.10)	0.681832	0.98 (0.87 - 1.10)	0.685596
Body mass index	rs6819344	0.98 (0.87 - 1.10)	0.681832	0.98 (0.87 - 1.10)	0.697708
Body mass index	rs6827083	0.98 (0.87 - 1.10)	0.681832	0.98 (0.87 - 1.10)	0.693527
Body mass index	rs6841761	0.98 (0.87 - 1.10)	0.681832	0.97 (0.86 - 1.09)	0.623535
Body mass index	rs6849518	0.98 (0.87 - 1.10)	0.681832	0.97 (0.87 - 1.10)	0.673987
Body mass index	rs6850639	0.98 (0.87 - 1.10)	0.681832	0.98 (0.87 - 1.10)	0.718214
Body mass index	rs6852276	0.98 (0.87 - 1.10)	0.681832	0.98 (0.87 - 1.10)	0.690926
Body mass index	rs6864049	0.98 (0.87 - 1.10)	0.681832	0.97 (0.86 - 1.10)	0.652011
Body mass index	rs6870983	0.98 (0.87 - 1.10)	0.681832	0.98 (0.87 - 1.10)	0.695347
Body mass index	rs6879326	0.98 (0.87 - 1.10)	0.681832	0.98 (0.87 - 1.10)	0.710674
Body mass index	rs6898812	0.98 (0.87 - 1.10)	0.681832	0.98 (0.87 - 1.10)	0.687588
Body mass index	rs6901756	0.98 (0.87 - 1.10)	0.681832	0.98 (0.87 - 1.10)	0.710534
Body mass index	rs6903387	0.98 (0.87 - 1.10)	0.681832	0.98 (0.87 - 1.10)	0.677648
Body mass index	rs6921533	0.98 (0.87 - 1.10)	0.681832	0.98 (0.87 - 1.10)	0.687637
Body mass index	rs6930066	0.98 (0.87 - 1.10)	0.681832	0.98 (0.87 - 1.10)	0.690773
Body mass index	rs6968554	0.98 (0.87 - 1.10)	0.681832	0.98 (0.87 - 1.10)	0.683813
Body mass index	rs6985109	0.98 (0.87 - 1.10)	0.681832	0.97 (0.86 - 1.10)	0.66417
Body mass index	rs7006629	0.98 (0.87 - 1.10)	0.681832	0.97 (0.86 - 1.10)	0.657804
Body mass index	rs7009017	0.98 (0.87 - 1.10)	0.681832	0.98 (0.87 - 1.10)	0.696217
Body mass index	rs7024334	0.98 (0.87 - 1.10)	0.681832	0.97 (0.86 - 1.10)	0.656695
Body mass index	rs7025938	0.98 (0.87 - 1.10)	0.681832	0.98 (0.87 - 1.10)	0.703547
Body mass index	rs702820	0.98 (0.87 - 1.10)	0.681832	0.98 (0.87 - 1.10)	0.689489
Body mass index	rs7083450	0.98 (0.87 - 1.10)	0.681832	0.97 (0.87 - 1.10)	0.676028
Body mass index	rs7084454	0.98 (0.87 - 1.10)	0.681832	0.98 (0.87 - 1.10)	0.703835
Body mass index	rs7102454	0.98 (0.87 - 1.10)	0.681832	0.97 (0.86 - 1.10)	0.66979
Body mass index	rs7117238	0.98 (0.87 - 1.10)	0.681832	0.98 (0.87 - 1.10)	0.71145
Body mass index	rs7123876	0.98 (0.87 - 1.10)	0.681832	0.97 (0.86 - 1.10)	0.648948
Body mass index	rs7124681	0.98 (0.87 - 1.10)	0.681832	0.98 (0.87 - 1.11)	0.762064
Body mass index	rs7133378	0.98 (0.87 - 1.10)	0.681832	0.97 (0.86 - 1.10)	0.652356
Body mass index	rs7134628	0.98 (0.87 - 1.10)	0.681832	0.98 (0.87 - 1.10)	0.6879
Body mass index	rs7138803	0.98 (0.87 - 1.10)	0.681832	0.97 (0.86 - 1.09)	0.59112
Body mass index	rs7144011	0.98 (0.87 - 1.10)	0.681832	0.96 (0.86 - 1.09)	0.553371
Body mass index	rs7147503	0.98 (0.87 - 1.10)	0.681832	0.98 (0.87 - 1.10)	0.708358
Body mass index	rs7164727	0.98 (0.87 - 1.10)	0.681832	0.98 (0.87 - 1.10)	0.686403
Body mass index	rs7172627	0.98 (0.87 - 1.10)	0.681832	0.97 (0.86 - 1.10)	0.652323
Body mass index	rs7181498	0.98 (0.87 - 1.10)	0.681832	0.97 (0.87 - 1.10)	0.675049
Body mass index	rs7181610	0.98 (0.87 - 1.10)	0.681832	0.98 (0.87 - 1.10)	0.68126
Body mass index	rs7186893	0.98 (0.87 - 1.10)	0.681832	0.97 (0.87 - 1.10)	0.674115
Body mass index	rs7195386	0.98 (0.87 - 1.10)	0.681832	0.98 (0.87 - 1.10)	0.689671
Body mass index	rs719802	0.98 (0.87 - 1.10)	0.681832	0.98 (0.87 - 1.10)	0.694719
Body mass index	rs7206395	0.98 (0.87 - 1.10)	0.681832	0.97 (0.87 - 1.10)	0.67476
Body mass index	rs7206608	0.98 (0.87 - 1.10)	0.681832	0.97 (0.86 - 1.09)	0.635664
Body mass index	rs7209235	0.98 (0.87 - 1.10)	0.681832	0.98 (0.87 - 1.10)	0.684901
Body mass index	rs7217226	0.98 (0.87 - 1.10)	0.681832	0.97 (0.87 - 1.10)	0.673494
Body mass index	rs7220138	0.98 (0.87 - 1.10)	0.681832	0.97 (0.86 - 1.10)	0.661806
Body mass index	rs7235205	0.98 (0.87 - 1.10)	0.681832	0.97 (0.86 - 1.10)	0.650706
Body mass index	rs7235563	0.98 (0.87 - 1.10)	0.681832	0.98 (0.87 - 1.10)	0.692628
Body mass index	rs7239114	0.98 (0.87 - 1.10)	0.681832	0.98 (0.87 - 1.10)	0.696675
Body mass index	rs7243357	0.98 (0.87 - 1.10)	0.681832	0.97 (0.86 - 1.10)	0.650031
Body mass index	rs7249143	0.98 (0.87 - 1.10)	0.681832	0.98 (0.87 - 1.10)	0.69644
Body mass index	rs7254892	0.98 (0.87 - 1.10)	0.681832	0.98 (0.87 - 1.10)	0.704716
Body mass index	rs7313220	0.98 (0.87 - 1.10)	0.681832	0.98 (0.87 - 1.11)	0.754658
Body mass index	rs731834	0.98 (0.87 - 1.10)	0.681832	0.98 (0.87 - 1.10)	0.684576
Body mass index	rs7323827	0.98 (0.87 - 1.10)	0.681832	0.98 (0.87 - 1.10)	0.689793
Body mass index	rs7332115	0.98 (0.87 - 1.10)	0.681832	0.98 (0.87 - 1.10)	0.678715
Body mass index	rs7334078	0.98 (0.87 - 1.10)	0.681832	0.97 (0.86 - 1.10)	0.667341
Body mass index	rs733594	0.98 (0.87 - 1.10)	0.681832	0.98 (0.87 - 1.10)	0.699731
Body mass index	rs740157	0.98 (0.87 - 1.10)	0.681832	0.97 (0.87 - 1.10)	0.672501
Body mass index	rs7421089	0.98 (0.87 - 1.10)	0.681832	0.98 (0.87 - 1.10)	0.683588
Body mass index	rs7475340	0.98 (0.87 - 1.10)	0.681832	0.97 (0.86 - 1.10)	0.671958
Body mass index	rs7488867	0.98 (0.87 - 1.10)	0.681832	0.98 (0.87 - 1.10)	0.730588
Body mass index	rs7498665	0.98 (0.87 - 1.10)	0.681832	0.97 (0.86 - 1.10)	0.656356
Body mass index	rs7512146	0.98 (0.87 - 1.10)	0.681832	0.97 (0.86 - 1.10)	0.65447
Body mass index	rs7519259	0.98 (0.87 - 1.10)	0.681832	0.98 (0.87 - 1.10)	0.735897
Body mass index	rs7534091	0.98 (0.87 - 1.10)	0.681832	0.98 (0.87 - 1.10)	0.687322
Body mass index	rs7535528	0.98 (0.87 - 1.10)	0.681832	0.98 (0.87 - 1.10)	0.702696
Body mass index	rs7536433	0.98 (0.87 - 1.10)	0.681832	0.98 (0.87 - 1.10)	0.715411
Body mass index	rs7550711	0.98 (0.87 - 1.10)	0.681832	0.97 (0.86 - 1.10)	0.642749
Body mass index	rs7551507	0.98 (0.87 - 1.10)	0.681832	0.98 (0.87 - 1.10)	0.720611
Body mass index	rs755407	0.98 (0.87 - 1.10)	0.681832	0.98 (0.87 - 1.10)	0.680265
Body mass index	rs7557796	0.98 (0.87 - 1.10)	0.681832	0.98 (0.87 - 1.10)	0.70346
Body mass index	rs7560871	0.98 (0.87 - 1.10)	0.681832	0.98 (0.87 - 1.10)	0.696942
Body mass index	rs7561278	0.98 (0.87 - 1.10)	0.681832	0.97 (0.86 - 1.10)	0.672014
Body mass index	rs7565976	0.98 (0.87 - 1.10)	0.681832	0.97 (0.86 - 1.10)	0.661965
Body mass index	rs756717	0.98 (0.87 - 1.10)	0.681832	0.97 (0.86 - 1.10)	0.668742
Body mass index	rs7567655	0.98 (0.87 - 1.10)	0.681832	0.98 (0.87 - 1.10)	0.692501
Body mass index	rs7573263	0.98 (0.87 - 1.10)	0.681832	0.98 (0.87 - 1.10)	0.68713
Body mass index	rs7578575	0.98 (0.87 - 1.10)	0.681832	0.98 (0.87 - 1.10)	0.690455
Body mass index	rs7599312	0.98 (0.87 - 1.10)	0.681832	0.98 (0.87 - 1.10)	0.701357
Body mass index	rs7600699	0.98 (0.87 - 1.10)	0.681832	0.98 (0.87 - 1.10)	0.728193
Body mass index	rs7601895	0.98 (0.87 - 1.10)	0.681832	0.97 (0.86 - 1.10)	0.641111
Body mass index	rs7607351	0.98 (0.87 - 1.10)	0.681832	0.98 (0.87 - 1.10)	0.696971
Body mass index	rs7607369	0.98 (0.87 - 1.10)	0.681832	0.98 (0.87 - 1.10)	0.70881
Body mass index	rs761423	0.98 (0.87 - 1.10)	0.681832	0.97 (0.86 - 1.10)	0.665184
Body mass index	rs7615297	0.98 (0.87 - 1.10)	0.681832	0.98 (0.87 - 1.10)	0.67757
Body mass index	rs762147	0.98 (0.87 - 1.10)	0.681832	0.98 (0.87 - 1.10)	0.714367
Body mass index	rs7630080	0.98 (0.87 - 1.10)	0.681832	0.98 (0.87 - 1.10)	0.686027
Body mass index	rs7630302	0.98 (0.87 - 1.10)	0.681832	0.98 (0.87 - 1.10)	0.685266
Body mass index	rs7636868	0.98 (0.87 - 1.10)	0.681832	0.97 (0.86 - 1.10)	0.657108
Body mass index	rs7640424	0.98 (0.87 - 1.10)	0.681832	0.97 (0.86 - 1.10)	0.661429
Body mass index	rs7652415	0.98 (0.87 - 1.10)	0.681832	0.98 (0.87 - 1.10)	0.68986
[truncated: 2,567 more rows]

## Sheet: Sup. Table 7b
	Supplementary Table 7b: Results of MR-Egger analysis of potential bias in causal estimates.
	* Results from restricted analysis, which excludes SNPs known to be associated with other fatty acid classes.
	NA if MR-Egger regression not applied to trait SNPs. MR-Egger regression only completed if >2 SNPs available for use in MR analysis.
			MR-Egger intercept			Causal estimate from MR-Egger slope
	Risk factor class	Trait	Intercept	SE	P-value	ORSD (95% CI)	P-value
	Lifestyle and dietary factors	Blood carnitine	-0.0111819	0.0145898	0.455324	1.03 (0.83 - 1.29)	0.768926
		Blood methionine	NA	NA	NA	NA	NA
		Blood selenium	NA	NA	NA	NA	NA
		Blood zinc	NA	NA	NA	NA	NA
		Circulating 25-hydroxyvitamin D	0.0173291	0.0207589	0.465097	0.99 (0.72 - 1.38)	0.969196
		Circulating adiponectin	-0.00977031	0.0236631	0.69053	0.85 (0.41 - 1.77)	0.679061
		Circulating carotenoids	NA	NA	NA	NA	NA
		Circulating fetuin-A	NA	NA	NA	NA	NA
		Height	-0.000580669	0.00131039	0.657713	0.99 (0.88 - 1.12)	0.916481
		Iron status	-0.012188	0.028969	0.74647	0.88 (0.54 - 1.43)	0.695206
		Mono-unsaturated fatty acids	-0.0522374	0.0635322	0.448372	1.52 (0.57 - 4.03)	0.437617
		Omega-3 fatty acids	-0.0206675	0.0480201	0.695956	1.04 (0.46 - 2.31)	0.937108
		Omega-6 fatty acids	0.00708057	0.0313592	0.825506	1.08 (0.65 - 1.79)	0.778775
		Plasma IGF-I	NA	NA	NA	NA	NA
		Serum calcium	0.0094419	0.0160533	0.577877	0.88 (0.63 - 1.22)	0.465848
		Serum vitamin A1	NA	NA	NA	NA	NA
		Serum vitamin B12	0.0206361	0.0308485	0.524968	0.94 (0.60 - 1.47)	0.790504
		Serum vitamin B6	NA	NA	NA	NA	NA
		Serum vitamin E	0.0429858	0.10195	0.745978	0.55 (0.05 - 5.60)	0.700109
	Inflammatory factors	Circulating C-reactive protein	-0.000915448	0.014803	0.951707	0.94 (0.66 - 1.33)	0.735209
		Plasma IL-6 sRa	NA	NA	NA	NA	NA
		Serum IgE	-0.0210228	0.102131	0.870763	1.09 (0.29 - 4.07)	0.918489
	Cardiometabolic factors	Basal metabolic rate	-0.00319188	0.00342547	0.351761	1.19 (0.88 - 1.61)	0.270595
		Birth weight	-0.0234007	0.0152428	0.128168	2.69 (0.88 - 8.19)	0.0847997
		Body fat percentage	0.00993095	0.0059763	0.0974198	0.69 (0.37 - 1.25)	0.219841
		Body mass index	0.00105028	0.00276986	0.704637	0.91 (0.63 - 1.32)	0.626058
		Diastolic blood pressure	0.00473806	0.00484261	0.328719	0.86 (0.50 - 1.50)	0.60607
		Fasting glucose	0.00696517	0.0159906	0.667587	0.83 (0.52 - 1.31)	0.42558
		Fasting proinsulin	-0.0102305	0.0451388	0.828225	1.09 (0.59 - 2.01)	0.796409
		HbA1C levels	-0.016773	0.0215847	0.45705	1.59 (0.90 - 2.82)	0.145743
		HDL cholesterol	0.0025409	0.00857969	0.768229	1.02 (0.74 - 1.42)	0.896008
		LDL cholesterol	-0.0116477	0.00762339	0.134036	1.32 (1.07 - 1.62)	0.0133879
		Systolic blood pressure	-0.00386092	0.0061378	0.529981	1.33 (0.62 - 2.86)	0.460838
		Total cholesterol	0.00206674	0.0134791	0.87937	1.12 (0.88 - 1.41)	0.360125
		Total triglycerides	-0.00997007	0.00941181	0.297387	1.11 (0.84 - 1.47)	0.483083
		Waist circumference	0.00344546	0.00556752	0.53646	0.94 (0.54 - 1.64)	0.829791
		Waist-to-hip ratio	0.000606597	0.0212723	0.977423	1.31 (0.41 - 4.20)	0.654819

## Sheet: Sup. Table 8b
Supplementary Table 8b: Comparison of effect estimates from this MR analysis to those from previous Glioma MR analyses.
* Results from restricted analysis, which excludes SNPs known to be associated with other fatty acid classes
NA if statistic not reported in referenced study.
		Causal effect estimate from this study		Causal effect estimates from previous MR analyses of putative Glioma risk factor
Risk factor class	Trait	OR (95% CI)	P-value	OR (95% CI)	P-value	Reference
Diet and lifestyle	Circulating 25-hydroxyvitamin D	1.11 (0.92 - 1.34)	0.264	1.19 (0.69 - 2.07)	0.529	Takahsahi 2018
Obesity Risk Factors	Body Mass Index	0.98 (0.87 - 1.10)	0.682	0.93 (0.75 - 1.15)	0.51	Disney Hogg 2018a
	Fasting Glucose	0.91 (0.76 - 1.08)	0.275	1.04 (0.75 - 1.45)	0.809	Disney Hogg 2018a
	HDL Cholesterol	1.07 (0.93 - 1.23)	0.364	1.03 (0.99 - 1.08)	0.167	Disney Hogg 2018a
	LDL Cholesterol	1.15 (1.02 - 1.30)	0.021	1.05 (0.98 - 1.12)	0.195	Disney Hogg 2018a
	Total Cholesterol	1.14 (1.01 - 1.28)	0.032	0.95 (0.83 - 1.10)	0.505	Disney Hogg 2018a
	Total Triglycerides	0.98 (0.85 - 1.13)	0.812	1.07 (1.00 - 1.13)	0.044	Disney Hogg 2018a
	Waist-to-hip ratio	1.33 (1.04 - 1.70)	0.022	1.34 (0.94 - 1.93)	0.109	Disney Hogg 2018a
Immune System	Serum IgE Level	0.95 (0.76 - 1.20)	0.974333	0.97 (0.70 - 1.35)	0.853	Disney Hogg 2018
